# Supplementary material for: Decoration of Ag nanoparticles on CoMoO4 rods for efficient electrochemical reduction of CO2
Source: Sci Rep. 2024 Jan 16;14:1406. doi: 10.1038/s41598-024-51680-w (PMC10792071; doi:10.1038/s41598-024-51680-w)
Supplement: Supplementary file 1 — Supplementary Information 1. [file 41598_2024_51680_MOESM1_ESM.zip]

Archive with 61 entries (53 files):
- raw data for scientific reports/._Raman CoMoO4.txt
- raw data for scientific reports/._RamanCoMoO4 Ag.txt
- raw data for scientific reports/._XPS CoMoO4 Ag.xlsx
- raw data for scientific reports/._XPS CoMoO4.xlsx
- raw data for scientific reports/._XRD raw data.DOCX
- raw data for scientific reports/CV CoMoO4 Ag/
- raw data for scientific reports/CV CoMoO4 Ag/CV 0.02 scan -0.6 to 0.6 repeat.csv
- raw data for scientific reports/CV CoMoO4 Ag/CV 0.02 scan -0.6 to 0.6.csv
- raw data for scientific reports/CV CoMoO4 Ag/CV 0.03 scan -0.6 to 0.6.csv
- raw data for scientific reports/CV CoMoO4 Ag/CV 0.04 scan -0.6 to 0.6 repeat.csv
- raw data for scientific reports/CV CoMoO4 Ag/CV 0.04 scan -0.6 to 0.6.csv
- raw data for scientific reports/CV CoMoO4 Ag/CV 0.05 scan -0.6 to 0.6.csv
- raw data for scientific reports/CV CoMoO4 Ag/CV 0.06 scan -0.6 to 0.6 repeat.csv
- raw data for scientific reports/CV CoMoO4 Ag/CV 0.06 scan -0.6 to 0.6.csv
- raw data for scientific reports/CV CoMoO4 Ag/CV 0.07 scan -0.6 to 0.6.csv
- raw data for scientific reports/CV CoMoO4 Ag/CV 0.08 scan -0.6 to 0.6 repeat.csv
- raw data for scientific reports/CV CoMoO4 Ag/CV 0.08 scan -0.6 to 0.6.csv
- raw data for scientific reports/CV CoMoO4 Ag/CV 0.09 scan -0.6 to 0.6.csv
- raw data for scientific reports/CV CoMoO4 Ag/CV 0.1 scan -0.6 to 0.6 repeat.csv
- raw data for scientific reports/CV CoMoO4 Ag/CV 0.1 scan -0.6 to 0.6.csv
- raw data for scientific reports/CV CoMoO4 Ag/CV 0.15 scan -0.6 to 0.6.csv
- raw data for scientific reports/CV CoMoO4 Ag/CV 0.2 scan -0.6 to 0.6.csv
- raw data for scientific reports/CV CoMoO4/
- raw data for scientific reports/CV CoMoO4/CV 0.02 scan -0.6 to 0.6 03282023.csv
- raw data for scientific reports/CV CoMoO4/CV 0.04 scan -0.6 to 0.6 03282023.csv
- raw data for scientific reports/CV CoMoO4/CV 0.06 scan -0.6 to 0.6 03282023.csv
- raw data for scientific reports/CV CoMoO4/CV 0.08 scan -0.6 to 0.6 03282023.csv
- raw data for scientific reports/CV CoMoO4/CV 0.1 scan -0.6 to 0.6 03282023.csv
- raw data for scientific reports/CV CoMoO4/CV 0.15 scan -0.6 to 0.6 03282023.csv
- raw data for scientific reports/CV cu-foil/
- raw data for scientific reports/CV cu-foil/Cu foil CV -0.6 to 0.6.csv
- raw data for scientific reports/EIS/
- raw data for scientific reports/EIS/EIS Ag CoMoO4.csv
- raw data for scientific reports/EIS/EIS CoMoO4.csv
- raw data for scientific reports/FEs/
- raw data for scientific reports/FEs/._Ag CoMoO4 FEs.docx
- raw data for scientific reports/FEs/._CoMoO4 FEs .docx
- raw data for scientific reports/FEs/Ag CoMoO4 FEs.docx
- raw data for scientific reports/FEs/CoMoO4 FEs .docx
- raw data for scientific reports/It curves/
- raw data for scientific reports/It curves/._it CoMoO4 data.csv
- raw data for scientific reports/It curves/._Stability and it curves of Ag CoMoO4.csv
- raw data for scientific reports/It curves/it 400 sec Cu foil.csv
- raw data for scientific reports/It curves/it CoMoO4 data.csv
- raw data for scientific reports/It curves/Stability and it curves of Ag CoMoO4.csv
- raw data for scientific reports/LSV plot/
- raw data for scientific reports/LSV plot/LSV -0.6 to 0.6.csv
- raw data for scientific reports/LSV plot/LSV Ag CoMoO4.csv
- raw data for scientific reports/LSV plot/LSV CO2 Ag CoMoO4.csv
- raw data for scientific reports/LSV plot/LSV CoMoO4.csv
- raw data for scientific reports/LSV plot/LSVCoMoO4 co2.csv
- raw data for scientific reports/Raman CoMoO4.txt
- raw data for scientific reports/RamanCoMoO4 Ag.txt
- raw data for scientific reports/Tafel plots/
- raw data for scientific reports/Tafel plots/Tafel plot -1 to 1 Ag CoMoO4-1.csv
- raw data for scientific reports/Tafel plots/Tafel plot -1 to 1 CoMoO4 (1).csv
- raw data for scientific reports/Tafel plots/Tafel plot -1 to 1 CoMoO4 (2).csv
- raw data for scientific reports/Tafel plots/Tafel plot Ag CoMoO4-2.csv
- raw data for scientific reports/XPS CoMoO4 Ag.xlsx
- raw data for scientific reports/XPS CoMoO4.xlsx
- raw data for scientific reports/XRD raw data.DOCX
