# Supplementary material for: Decoration of Ag nanoparticles on CoMoO4 rods for efficient electrochemical reduction of CO2
Source: Sci Rep. 2024 Jan 16;14:1406. doi: 10.1038/s41598-024-51680-w (PMC10792071; doi:10.1038/s41598-024-51680-w)
Supplement: Supplementary file 1 — Supplementary Information 1. [file 41598_2024_51680_MOESM1_ESM.zip › raw data for scientific reports/CV CoMoO4 Ag/CV 0.02 scan -0.6 to 0.6 repeat.csv]

Mar. 30	2023 10:39:50
Cyclic Voltammetry
File: c:\users\nsb 111 lab\desktop\dr. schindra\ag cm co2 reduction\cm\ag 7 cm\cv 0.02 scan -0.6 to 0.6 repeat.csv
Data Source: Experiment
Instrument Model: CHI760E
Header:
Note:
Init E (V) = -0.6
High E (V) = 0.6
Low E (V) = -0.6
Init P/N = P
Scan Rate (V/s) = 0.02
Segment = 4
Sample Interval (V) = 0.001
Quiet Time (sec) = 2
Sensitivity (A/V) = 0.01
Segment 1:
Ep = 0.150V
ip = 4.362e-4A
Ah = 2.750e-3C
Segment 2:
Ep = -0.260V
ip = -6.437e-4A
Ah = -2.710e-3C
Segment 3:
Segment 4:
Ep = -0.263V
ip = -9.546e-4A
Ah = -3.761e-3C
Potential/V	Current/A	Time/s
Segment 1:
-0.600	-3.414e-4	5.000e-2
-0.599	-3.338e-4	1.000e-1
-0.598	-3.274e-4	1.500e-1
-0.597	-3.215e-4	2.000e-1
-0.596	-3.159e-4	2.500e-1
-0.595	-3.104e-4	3.000e-1
-0.594	-3.054e-4	3.500e-1
-0.593	-3.006e-4	4.000e-1
-0.592	-2.959e-4	4.500e-1
-0.591	-2.913e-4	5.000e-1
-0.590	-2.871e-4	5.500e-1
-0.589	-2.831e-4	6.000e-1
-0.588	-2.792e-4	6.500e-1
-0.587	-2.754e-4	7.000e-1
-0.586	-2.716e-4	7.500e-1
-0.585	-2.681e-4	8.000e-1
-0.584	-2.645e-4	8.500e-1
-0.583	-2.612e-4	9.000e-1
-0.582	-2.579e-4	9.500e-1
-0.581	-2.547e-4	1.000e+0
-0.580	-2.515e-4	1.050e+0
-0.579	-2.485e-4	1.100e+0
-0.578	-2.457e-4	1.150e+0
-0.577	-2.428e-4	1.200e+0
-0.576	-2.399e-4	1.250e+0
-0.575	-2.374e-4	1.300e+0
-0.574	-2.348e-4	1.350e+0
-0.573	-2.323e-4	1.400e+0
-0.572	-2.299e-4	1.450e+0
-0.571	-2.276e-4	1.500e+0
-0.570	-2.252e-4	1.550e+0
-0.569	-2.227e-4	1.600e+0
-0.568	-2.204e-4	1.650e+0
-0.567	-2.181e-4	1.700e+0
-0.566	-2.158e-4	1.750e+0
-0.565	-2.137e-4	1.800e+0
-0.564	-2.116e-4	1.850e+0
-0.563	-2.094e-4	1.900e+0
-0.562	-2.075e-4	1.950e+0
-0.561	-2.056e-4	2.000e+0
-0.560	-2.037e-4	2.050e+0
-0.559	-2.017e-4	2.100e+0
-0.558	-1.999e-4	2.150e+0
-0.557	-1.980e-4	2.200e+0
-0.556	-1.963e-4	2.250e+0
-0.555	-1.946e-4	2.300e+0
-0.554	-1.929e-4	2.350e+0
-0.553	-1.912e-4	2.400e+0
-0.552	-1.896e-4	2.450e+0
-0.551	-1.879e-4	2.500e+0
-0.550	-1.863e-4	2.550e+0
-0.549	-1.848e-4	2.600e+0
-0.548	-1.832e-4	2.650e+0
-0.547	-1.817e-4	2.700e+0
-0.546	-1.802e-4	2.750e+0
-0.545	-1.786e-4	2.800e+0
-0.544	-1.772e-4	2.850e+0
-0.543	-1.758e-4	2.900e+0
-0.542	-1.743e-4	2.950e+0
-0.541	-1.729e-4	3.000e+0
-0.540	-1.716e-4	3.050e+0
-0.539	-1.702e-4	3.100e+0
-0.538	-1.688e-4	3.150e+0
-0.537	-1.674e-4	3.200e+0
-0.536	-1.661e-4	3.250e+0
-0.535	-1.649e-4	3.300e+0
-0.534	-1.637e-4	3.350e+0
-0.533	-1.625e-4	3.400e+0
-0.532	-1.612e-4	3.450e+0
-0.531	-1.600e-4	3.500e+0
-0.530	-1.589e-4	3.550e+0
-0.529	-1.578e-4	3.600e+0
-0.528	-1.567e-4	3.650e+0
-0.527	-1.556e-4	3.700e+0
-0.526	-1.544e-4	3.750e+0
-0.525	-1.532e-4	3.800e+0
-0.524	-1.520e-4	3.850e+0
-0.523	-1.510e-4	3.900e+0
-0.522	-1.499e-4	3.950e+0
-0.521	-1.488e-4	4.000e+0
-0.520	-1.479e-4	4.050e+0
-0.519	-1.467e-4	4.100e+0
-0.518	-1.457e-4	4.150e+0
-0.517	-1.448e-4	4.200e+0
-0.516	-1.437e-4	4.250e+0
-0.515	-1.427e-4	4.300e+0
-0.514	-1.418e-4	4.350e+0
-0.513	-1.407e-4	4.400e+0
-0.512	-1.396e-4	4.450e+0
-0.511	-1.387e-4	4.500e+0
-0.510	-1.378e-4	4.550e+0
-0.509	-1.370e-4	4.600e+0
-0.508	-1.360e-4	4.650e+0
-0.507	-1.352e-4	4.700e+0
-0.506	-1.344e-4	4.750e+0
-0.505	-1.334e-4	4.800e+0
-0.504	-1.326e-4	4.850e+0
-0.503	-1.317e-4	4.900e+0
-0.502	-1.308e-4	4.950e+0
-0.501	-1.299e-4	5.000e+0
-0.500	-1.291e-4	5.050e+0
-0.499	-1.281e-4	5.100e+0
-0.498	-1.272e-4	5.150e+0
-0.497	-1.263e-4	5.200e+0
-0.496	-1.256e-4	5.250e+0
-0.495	-1.247e-4	5.300e+0
-0.494	-1.239e-4	5.350e+0
-0.493	-1.230e-4	5.400e+0
-0.492	-1.221e-4	5.450e+0
-0.491	-1.214e-4	5.500e+0
-0.490	-1.207e-4	5.550e+0
-0.489	-1.200e-4	5.600e+0
-0.488	-1.194e-4	5.650e+0
-0.487	-1.185e-4	5.700e+0
-0.486	-1.176e-4	5.750e+0
-0.485	-1.170e-4	5.800e+0
-0.484	-1.162e-4	5.850e+0
-0.483	-1.155e-4	5.900e+0
-0.482	-1.148e-4	5.950e+0
-0.481	-1.141e-4	6.000e+0
-0.480	-1.134e-4	6.050e+0
-0.479	-1.127e-4	6.100e+0
-0.478	-1.119e-4	6.150e+0
-0.477	-1.113e-4	6.200e+0
-0.476	-1.105e-4	6.250e+0
-0.475	-1.098e-4	6.300e+0
-0.474	-1.091e-4	6.350e+0
-0.473	-1.085e-4	6.400e+0
-0.472	-1.078e-4	6.450e+0
-0.471	-1.070e-4	6.500e+0
-0.470	-1.064e-4	6.550e+0
-0.469	-1.057e-4	6.600e+0
-0.468	-1.051e-4	6.650e+0
-0.467	-1.044e-4	6.700e+0
-0.466	-1.038e-4	6.750e+0
-0.465	-1.032e-4	6.800e+0
-0.464	-1.026e-4	6.850e+0
-0.463	-1.020e-4	6.900e+0
-0.462	-1.013e-4	6.950e+0
-0.461	-1.007e-4	7.000e+0
-0.460	-1.000e-4	7.050e+0
-0.459	-9.939e-5	7.100e+0
-0.458	-9.875e-5	7.150e+0
-0.457	-9.801e-5	7.200e+0
-0.456	-9.759e-5	7.250e+0
-0.455	-9.700e-5	7.300e+0
-0.454	-9.625e-5	7.350e+0
-0.453	-9.583e-5	7.400e+0
-0.452	-9.527e-5	7.450e+0
-0.451	-9.471e-5	7.500e+0
-0.450	-9.424e-5	7.550e+0
-0.449	-9.361e-5	7.600e+0
-0.448	-9.298e-5	7.650e+0
-0.447	-9.241e-5	7.700e+0
-0.446	-9.192e-5	7.750e+0
-0.445	-9.141e-5	7.800e+0
-0.444	-9.085e-5	7.850e+0
-0.443	-9.036e-5	7.900e+0
-0.442	-8.996e-5	7.950e+0
-0.441	-8.922e-5	8.000e+0
-0.440	-8.881e-5	8.050e+0
-0.439	-8.811e-5	8.100e+0
-0.438	-8.753e-5	8.150e+0
-0.437	-8.706e-5	8.200e+0
-0.436	-8.641e-5	8.250e+0
-0.435	-8.581e-5	8.300e+0
-0.434	-8.537e-5	8.350e+0
-0.433	-8.487e-5	8.400e+0
-0.432	-8.443e-5	8.450e+0
-0.431	-8.387e-5	8.500e+0
-0.430	-8.334e-5	8.550e+0
-0.429	-8.284e-5	8.600e+0
-0.428	-8.215e-5	8.650e+0
-0.427	-8.168e-5	8.700e+0
-0.426	-8.114e-5	8.750e+0
-0.425	-8.077e-5	8.800e+0
-0.424	-8.041e-5	8.850e+0
-0.423	-7.985e-5	8.900e+0
-0.422	-7.927e-5	8.950e+0
-0.421	-7.870e-5	9.000e+0
-0.420	-7.829e-5	9.050e+0
-0.419	-7.770e-5	9.100e+0
-0.418	-7.724e-5	9.150e+0
-0.417	-7.690e-5	9.200e+0
-0.416	-7.643e-5	9.250e+0
-0.415	-7.592e-5	9.300e+0
-0.414	-7.552e-5	9.350e+0
-0.413	-7.512e-5	9.400e+0
-0.412	-7.461e-5	9.450e+0
-0.411	-7.421e-5	9.500e+0
-0.410	-7.362e-5	9.550e+0
-0.409	-7.306e-5	9.600e+0
-0.408	-7.269e-5	9.650e+0
-0.407	-7.221e-5	9.700e+0
-0.406	-7.186e-5	9.750e+0
-0.405	-7.154e-5	9.800e+0
-0.404	-7.103e-5	9.850e+0
-0.403	-7.049e-5	9.900e+0
-0.402	-7.012e-5	9.950e+0
-0.401	-6.982e-5	1.000e+1
-0.400	-6.917e-5	1.005e+1
-0.399	-6.887e-5	1.010e+1
-0.398	-6.837e-5	1.015e+1
-0.397	-6.793e-5	1.020e+1
-0.396	-6.738e-5	1.025e+1
-0.395	-6.697e-5	1.030e+1
-0.394	-6.656e-5	1.035e+1
-0.393	-6.616e-5	1.040e+1
-0.392	-6.582e-5	1.045e+1
-0.391	-6.540e-5	1.050e+1
-0.390	-6.490e-5	1.055e+1
-0.389	-6.438e-5	1.060e+1
-0.388	-6.407e-5	1.065e+1
-0.387	-6.367e-5	1.070e+1
-0.386	-6.331e-5	1.075e+1
-0.385	-6.289e-5	1.080e+1
-0.384	-6.250e-5	1.085e+1
-0.383	-6.201e-5	1.090e+1
-0.382	-6.179e-5	1.095e+1
-0.381	-6.134e-5	1.100e+1
-0.380	-6.095e-5	1.105e+1
-0.379	-6.053e-5	1.110e+1
-0.378	-6.013e-5	1.115e+1
-0.377	-5.983e-5	1.120e+1
-0.376	-5.935e-5	1.125e+1
-0.375	-5.889e-5	1.130e+1
-0.374	-5.859e-5	1.135e+1
-0.373	-5.829e-5	1.140e+1
-0.372	-5.788e-5	1.145e+1
-0.371	-5.743e-5	1.150e+1
-0.370	-5.707e-5	1.155e+1
-0.369	-5.667e-5	1.160e+1
-0.368	-5.633e-5	1.165e+1
-0.367	-5.598e-5	1.170e+1
-0.366	-5.566e-5	1.175e+1
-0.365	-5.527e-5	1.180e+1
-0.364	-5.488e-5	1.185e+1
-0.363	-5.460e-5	1.190e+1
-0.362	-5.416e-5	1.195e+1
-0.361	-5.377e-5	1.200e+1
-0.360	-5.345e-5	1.205e+1
-0.359	-5.320e-5	1.210e+1
-0.358	-5.274e-5	1.215e+1
-0.357	-5.240e-5	1.220e+1
-0.356	-5.201e-5	1.225e+1
-0.355	-5.167e-5	1.230e+1
-0.354	-5.126e-5	1.235e+1
-0.353	-5.101e-5	1.240e+1
-0.352	-5.067e-5	1.245e+1
-0.351	-5.024e-5	1.250e+1
-0.350	-4.988e-5	1.255e+1
-0.349	-4.956e-5	1.260e+1
-0.348	-4.917e-5	1.265e+1
-0.347	-4.895e-5	1.270e+1
-0.346	-4.856e-5	1.275e+1
-0.345	-4.814e-5	1.280e+1
-0.344	-4.781e-5	1.285e+1
-0.343	-4.747e-5	1.290e+1
-0.342	-4.702e-5	1.295e+1
-0.341	-4.675e-5	1.300e+1
-0.340	-4.643e-5	1.305e+1
-0.339	-4.610e-5	1.310e+1
-0.338	-4.583e-5	1.315e+1
-0.337	-4.532e-5	1.320e+1
-0.336	-4.505e-5	1.325e+1
-0.335	-4.479e-5	1.330e+1
-0.334	-4.438e-5	1.335e+1
-0.333	-4.394e-5	1.340e+1
-0.332	-4.361e-5	1.345e+1
-0.331	-4.346e-5	1.350e+1
-0.330	-4.289e-5	1.355e+1
-0.329	-4.254e-5	1.360e+1
-0.328	-4.235e-5	1.365e+1
-0.327	-4.188e-5	1.370e+1
-0.326	-4.153e-5	1.375e+1
-0.325	-4.123e-5	1.380e+1
-0.324	-4.087e-5	1.385e+1
-0.323	-4.050e-5	1.390e+1
-0.322	-4.010e-5	1.395e+1
-0.321	-3.974e-5	1.400e+1
-0.320	-3.933e-5	1.405e+1
-0.319	-3.909e-5	1.410e+1
-0.318	-3.886e-5	1.415e+1
-0.317	-3.854e-5	1.420e+1
-0.316	-3.814e-5	1.425e+1
-0.315	-3.788e-5	1.430e+1
-0.314	-3.758e-5	1.435e+1
-0.313	-3.716e-5	1.440e+1
-0.312	-3.683e-5	1.445e+1
-0.311	-3.650e-5	1.450e+1
-0.310	-3.619e-5	1.455e+1
-0.309	-3.579e-5	1.460e+1
-0.308	-3.538e-5	1.465e+1
-0.307	-3.497e-5	1.470e+1
-0.306	-3.469e-5	1.475e+1
-0.305	-3.429e-5	1.480e+1
-0.304	-3.412e-5	1.485e+1
-0.303	-3.368e-5	1.490e+1
-0.302	-3.346e-5	1.495e+1
-0.301	-3.315e-5	1.500e+1
-0.300	-3.274e-5	1.505e+1
-0.299	-3.245e-5	1.510e+1
-0.298	-3.220e-5	1.515e+1
-0.297	-3.176e-5	1.520e+1
-0.296	-3.153e-5	1.525e+1
-0.295	-3.113e-5	1.530e+1
-0.294	-3.085e-5	1.535e+1
-0.293	-3.054e-5	1.540e+1
-0.292	-3.025e-5	1.545e+1
-0.291	-2.992e-5	1.550e+1
-0.290	-2.954e-5	1.555e+1
-0.289	-2.921e-5	1.560e+1
-0.288	-2.895e-5	1.565e+1
-0.287	-2.855e-5	1.570e+1
-0.286	-2.814e-5	1.575e+1
-0.285	-2.792e-5	1.580e+1
-0.284	-2.755e-5	1.585e+1
-0.283	-2.724e-5	1.590e+1
-0.282	-2.688e-5	1.595e+1
-0.281	-2.637e-5	1.600e+1
-0.280	-2.622e-5	1.605e+1
-0.279	-2.577e-5	1.610e+1
-0.278	-2.533e-5	1.615e+1
-0.277	-2.502e-5	1.620e+1
-0.276	-2.472e-5	1.625e+1
-0.275	-2.431e-5	1.630e+1
-0.274	-2.392e-5	1.635e+1
-0.273	-2.359e-5	1.640e+1
-0.272	-2.322e-5	1.645e+1
-0.271	-2.275e-5	1.650e+1
-0.270	-2.219e-5	1.655e+1
-0.269	-2.190e-5	1.660e+1
-0.268	-2.130e-5	1.665e+1
-0.267	-2.091e-5	1.670e+1
-0.266	-2.039e-5	1.675e+1
-0.265	-1.998e-5	1.680e+1
-0.264	-1.951e-5	1.685e+1
-0.263	-1.888e-5	1.690e+1
-0.262	-1.834e-5	1.695e+1
-0.261	-1.796e-5	1.700e+1
-0.260	-1.738e-5	1.705e+1
-0.259	-1.687e-5	1.710e+1
-0.258	-1.634e-5	1.715e+1
-0.257	-1.574e-5	1.720e+1
-0.256	-1.514e-5	1.725e+1
-0.255	-1.445e-5	1.730e+1
-0.254	-1.381e-5	1.735e+1
-0.253	-1.308e-5	1.740e+1
-0.252	-1.242e-5	1.745e+1
-0.251	-1.169e-5	1.750e+1
-0.250	-1.093e-5	1.755e+1
-0.249	-1.022e-5	1.760e+1
-0.248	-9.568e-6	1.765e+1
-0.247	-8.679e-6	1.770e+1
-0.246	-7.797e-6	1.775e+1
-0.245	-7.113e-6	1.780e+1
-0.244	-6.200e-6	1.785e+1
-0.243	-5.122e-6	1.790e+1
-0.242	-4.241e-6	1.795e+1
-0.241	-3.147e-6	1.800e+1
-0.240	-2.313e-6	1.805e+1
-0.239	-1.204e-6	1.810e+1
-0.238	-1.967e-7	1.815e+1
-0.237	7.003e-7	1.820e+1
-0.236	1.857e-6	1.825e+1
-0.235	2.770e-6	1.830e+1
-0.234	4.021e-6	1.835e+1
-0.233	5.138e-6	1.840e+1
-0.232	6.247e-6	1.845e+1
-0.231	7.412e-6	1.850e+1
-0.230	8.647e-6	1.855e+1
-0.229	9.882e-6	1.860e+1
-0.228	1.118e-5	1.865e+1
-0.227	1.242e-5	1.870e+1
-0.226	1.353e-5	1.875e+1
-0.225	1.481e-5	1.880e+1
-0.224	1.604e-5	1.885e+1
-0.223	1.724e-5	1.890e+1
-0.222	1.862e-5	1.895e+1
-0.221	2.003e-5	1.900e+1
-0.220	2.141e-5	1.905e+1
-0.219	2.268e-5	1.910e+1
-0.218	2.413e-5	1.915e+1
-0.217	2.545e-5	1.920e+1
-0.216	2.679e-5	1.925e+1
-0.215	2.819e-5	1.930e+1
-0.214	2.962e-5	1.935e+1
-0.213	3.098e-5	1.940e+1
-0.212	3.252e-5	1.945e+1
-0.211	3.394e-5	1.950e+1
-0.210	3.545e-5	1.955e+1
-0.209	3.692e-5	1.960e+1
-0.208	3.831e-5	1.965e+1
-0.207	3.991e-5	1.970e+1
-0.206	4.143e-5	1.975e+1
-0.205	4.305e-5	1.980e+1
-0.204	4.470e-5	1.985e+1
-0.203	4.610e-5	1.990e+1
-0.202	4.754e-5	1.995e+1
-0.201	4.919e-5	2.000e+1
-0.200	5.069e-5	2.005e+1
-0.199	5.228e-5	2.010e+1
-0.198	5.400e-5	2.015e+1
-0.197	5.547e-5	2.020e+1
-0.196	5.691e-5	2.025e+1
-0.195	5.855e-5	2.030e+1
-0.194	6.015e-5	2.035e+1
-0.193	6.168e-5	2.040e+1
-0.192	6.321e-5	2.045e+1
-0.191	6.472e-5	2.050e+1
-0.190	6.631e-5	2.055e+1
-0.189	6.772e-5	2.060e+1
-0.188	6.915e-5	2.065e+1
-0.187	7.061e-5	2.070e+1
-0.186	7.199e-5	2.075e+1
-0.185	7.342e-5	2.080e+1
-0.184	7.467e-5	2.085e+1
-0.183	7.597e-5	2.090e+1
-0.182	7.726e-5	2.095e+1
-0.181	7.845e-5	2.100e+1
-0.180	7.963e-5	2.105e+1
-0.179	8.085e-5	2.110e+1
-0.178	8.200e-5	2.115e+1
-0.177	8.332e-5	2.120e+1
-0.176	8.442e-5	2.125e+1
-0.175	8.550e-5	2.130e+1
-0.174	8.653e-5	2.135e+1
-0.173	8.752e-5	2.140e+1
-0.172	8.856e-5	2.145e+1
-0.171	8.942e-5	2.150e+1
-0.170	9.038e-5	2.155e+1
-0.169	9.140e-5	2.160e+1
-0.168	9.219e-5	2.165e+1
-0.167	9.313e-5	2.170e+1
-0.166	9.402e-5	2.175e+1
-0.165	9.480e-5	2.180e+1
-0.164	9.563e-5	2.185e+1
-0.163	9.628e-5	2.190e+1
-0.162	9.702e-5	2.195e+1
-0.161	9.771e-5	2.200e+1
-0.160	9.837e-5	2.205e+1
-0.159	9.900e-5	2.210e+1
-0.158	9.964e-5	2.215e+1
-0.157	1.002e-4	2.220e+1
-0.156	1.009e-4	2.225e+1
-0.155	1.014e-4	2.230e+1
-0.154	1.022e-4	2.235e+1
-0.153	1.027e-4	2.240e+1
-0.152	1.033e-4	2.245e+1
-0.151	1.039e-4	2.250e+1
-0.150	1.044e-4	2.255e+1
-0.149	1.049e-4	2.260e+1
-0.148	1.054e-4	2.265e+1
-0.147	1.058e-4	2.270e+1
-0.146	1.063e-4	2.275e+1
-0.145	1.069e-4	2.280e+1
-0.144	1.072e-4	2.285e+1
-0.143	1.077e-4	2.290e+1
-0.142	1.082e-4	2.295e+1
-0.141	1.088e-4	2.300e+1
-0.140	1.092e-4	2.305e+1
-0.139	1.097e-4	2.310e+1
-0.138	1.102e-4	2.315e+1
-0.137	1.106e-4	2.320e+1
-0.136	1.110e-4	2.325e+1
-0.135	1.115e-4	2.330e+1
-0.134	1.121e-4	2.335e+1
-0.133	1.125e-4	2.340e+1
-0.132	1.129e-4	2.345e+1
-0.131	1.135e-4	2.350e+1
-0.130	1.140e-4	2.355e+1
-0.129	1.146e-4	2.360e+1
-0.128	1.152e-4	2.365e+1
-0.127	1.157e-4	2.370e+1
-0.126	1.163e-4	2.375e+1
-0.125	1.167e-4	2.380e+1
-0.124	1.173e-4	2.385e+1
-0.123	1.177e-4	2.390e+1
-0.122	1.184e-4	2.395e+1
-0.121	1.190e-4	2.400e+1
-0.120	1.196e-4	2.405e+1
-0.119	1.202e-4	2.410e+1
-0.118	1.208e-4	2.415e+1
-0.117	1.214e-4	2.420e+1
-0.116	1.220e-4	2.425e+1
-0.115	1.227e-4	2.430e+1
-0.114	1.233e-4	2.435e+1
-0.113	1.240e-4	2.440e+1
-0.112	1.245e-4	2.445e+1
-0.111	1.251e-4	2.450e+1
-0.110	1.258e-4	2.455e+1
-0.109	1.265e-4	2.460e+1
-0.108	1.273e-4	2.465e+1
-0.107	1.279e-4	2.470e+1
-0.106	1.287e-4	2.475e+1
-0.105	1.295e-4	2.480e+1
-0.104	1.302e-4	2.485e+1
-0.103	1.310e-4	2.490e+1
-0.102	1.318e-4	2.495e+1
-0.101	1.325e-4	2.500e+1
-0.100	1.332e-4	2.505e+1
-0.099	1.341e-4	2.510e+1
-0.098	1.348e-4	2.515e+1
-0.097	1.355e-4	2.520e+1
-0.096	1.364e-4	2.525e+1
-0.095	1.373e-4	2.530e+1
-0.094	1.381e-4	2.535e+1
-0.093	1.388e-4	2.540e+1
-0.092	1.397e-4	2.545e+1
-0.091	1.404e-4	2.550e+1
-0.090	1.413e-4	2.555e+1
-0.089	1.422e-4	2.560e+1
-0.088	1.430e-4	2.565e+1
-0.087	1.439e-4	2.570e+1
-0.086	1.447e-4	2.575e+1
-0.085	1.455e-4	2.580e+1
-0.084	1.464e-4	2.585e+1
-0.083	1.473e-4	2.590e+1
-0.082	1.481e-4	2.595e+1
-0.081	1.491e-4	2.600e+1
-0.080	1.500e-4	2.605e+1
-0.079	1.510e-4	2.610e+1
-0.078	1.519e-4	2.615e+1
-0.077	1.528e-4	2.620e+1
-0.076	1.539e-4	2.625e+1
-0.075	1.546e-4	2.630e+1
-0.074	1.556e-4	2.635e+1
-0.073	1.565e-4	2.640e+1
-0.072	1.574e-4	2.645e+1
-0.071	1.585e-4	2.650e+1
-0.070	1.595e-4	2.655e+1
-0.069	1.604e-4	2.660e+1
-0.068	1.615e-4	2.665e+1
-0.067	1.623e-4	2.670e+1
-0.066	1.633e-4	2.675e+1
-0.065	1.645e-4	2.680e+1
-0.064	1.655e-4	2.685e+1
-0.063	1.665e-4	2.690e+1
-0.062	1.676e-4	2.695e+1
-0.061	1.686e-4	2.700e+1
-0.060	1.697e-4	2.705e+1
-0.059	1.709e-4	2.710e+1
-0.058	1.722e-4	2.715e+1
-0.057	1.733e-4	2.720e+1
-0.056	1.745e-4	2.725e+1
-0.055	1.757e-4	2.730e+1
-0.054	1.768e-4	2.735e+1
-0.053	1.780e-4	2.740e+1
-0.052	1.793e-4	2.745e+1
-0.051	1.807e-4	2.750e+1
-0.050	1.820e-4	2.755e+1
-0.049	1.834e-4	2.760e+1
-0.048	1.847e-4	2.765e+1
-0.047	1.862e-4	2.770e+1
-0.046	1.876e-4	2.775e+1
-0.045	1.890e-4	2.780e+1
-0.044	1.904e-4	2.785e+1
-0.043	1.919e-4	2.790e+1
-0.042	1.935e-4	2.795e+1
-0.041	1.952e-4	2.800e+1
-0.040	1.968e-4	2.805e+1
-0.039	1.984e-4	2.810e+1
-0.038	2.001e-4	2.815e+1
-0.037	2.019e-4	2.820e+1
-0.036	2.039e-4	2.825e+1
-0.035	2.057e-4	2.830e+1
-0.034	2.075e-4	2.835e+1
-0.033	2.096e-4	2.840e+1
-0.032	2.115e-4	2.845e+1
-0.031	2.136e-4	2.850e+1
-0.030	2.158e-4	2.855e+1
-0.029	2.180e-4	2.860e+1
-0.028	2.203e-4	2.865e+1
-0.027	2.226e-4	2.870e+1
-0.026	2.251e-4	2.875e+1
-0.025	2.277e-4	2.880e+1
-0.024	2.300e-4	2.885e+1
-0.023	2.325e-4	2.890e+1
-0.022	2.350e-4	2.895e+1
-0.021	2.377e-4	2.900e+1
-0.020	2.405e-4	2.905e+1
-0.019	2.433e-4	2.910e+1
-0.018	2.463e-4	2.915e+1
-0.017	2.493e-4	2.920e+1
-0.016	2.523e-4	2.925e+1
-0.015	2.556e-4	2.930e+1
-0.014	2.587e-4	2.935e+1
-0.013	2.619e-4	2.940e+1
-0.012	2.655e-4	2.945e+1
-0.011	2.690e-4	2.950e+1
-0.010	2.725e-4	2.955e+1
-0.009	2.763e-4	2.960e+1
-0.008	2.799e-4	2.965e+1
-0.007	2.839e-4	2.970e+1
-0.006	2.876e-4	2.975e+1
-0.005	2.913e-4	2.980e+1
-0.004	2.953e-4	2.985e+1
-0.003	2.993e-4	2.990e+1
-0.002	3.038e-4	2.995e+1
-0.001	3.081e-4	3.000e+1
-0.000	3.130e-4	3.005e+1
0.001	3.176e-4	3.010e+1
0.002	3.221e-4	3.015e+1
0.003	3.265e-4	3.020e+1
0.004	3.312e-4	3.025e+1
0.005	3.356e-4	3.030e+1
0.006	3.404e-4	3.035e+1
0.007	3.453e-4	3.040e+1
0.008	3.499e-4	3.045e+1
0.009	3.547e-4	3.050e+1
0.010	3.591e-4	3.055e+1
0.011	3.630e-4	3.060e+1
0.012	3.670e-4	3.065e+1
0.013	3.711e-4	3.070e+1
0.014	3.756e-4	3.075e+1
0.015	3.800e-4	3.080e+1
0.016	3.842e-4	3.085e+1
0.017	3.885e-4	3.090e+1
0.018	3.927e-4	3.095e+1
0.019	3.969e-4	3.100e+1
0.020	4.009e-4	3.105e+1
0.021	4.047e-4	3.110e+1
0.022	4.086e-4	3.115e+1
0.023	4.125e-4	3.120e+1
0.024	4.164e-4	3.125e+1
0.025	4.205e-4	3.130e+1
0.026	4.242e-4	3.135e+1
0.027	4.280e-4	3.140e+1
0.028	4.318e-4	3.145e+1
0.029	4.355e-4	3.150e+1
0.030	4.394e-4	3.155e+1
0.031	4.431e-4	3.160e+1
0.032	4.468e-4	3.165e+1
0.033	4.507e-4	3.170e+1
0.034	4.544e-4	3.175e+1
0.035	4.580e-4	3.180e+1
0.036	4.620e-4	3.185e+1
0.037	4.657e-4	3.190e+1
0.038	4.694e-4	3.195e+1
0.039	4.731e-4	3.200e+1
0.040	4.767e-4	3.205e+1
0.041	4.804e-4	3.210e+1
0.042	4.842e-4	3.215e+1
0.043	4.880e-4	3.220e+1
0.044	4.919e-4	3.225e+1
0.045	4.957e-4	3.230e+1
0.046	4.996e-4	3.235e+1
0.047	5.036e-4	3.240e+1
0.048	5.078e-4	3.245e+1
0.049	5.120e-4	3.250e+1
0.050	5.163e-4	3.255e+1
0.051	5.208e-4	3.260e+1
0.052	5.254e-4	3.265e+1
0.053	5.298e-4	3.270e+1
0.054	5.343e-4	3.275e+1
0.055	5.390e-4	3.280e+1
0.056	5.436e-4	3.285e+1
0.057	5.485e-4	3.290e+1
0.058	5.533e-4	3.295e+1
0.059	5.581e-4	3.300e+1
0.060	5.630e-4	3.305e+1
0.061	5.677e-4	3.310e+1
0.062	5.724e-4	3.315e+1
0.063	5.771e-4	3.320e+1
0.064	5.817e-4	3.325e+1
0.065	5.864e-4	3.330e+1
0.066	5.910e-4	3.335e+1
0.067	5.954e-4	3.340e+1
0.068	5.997e-4	3.345e+1
0.069	6.039e-4	3.350e+1
0.070	6.080e-4	3.355e+1
0.071	6.119e-4	3.360e+1
0.072	6.155e-4	3.365e+1
0.073	6.189e-4	3.370e+1
0.074	6.221e-4	3.375e+1
0.075	6.252e-4	3.380e+1
0.076	6.281e-4	3.385e+1
0.077	6.307e-4	3.390e+1
0.078	6.331e-4	3.395e+1
0.079	6.352e-4	3.400e+1
0.080	6.369e-4	3.405e+1
0.081	6.384e-4	3.410e+1
0.082	6.396e-4	3.415e+1
0.083	6.405e-4	3.420e+1
0.084	6.413e-4	3.425e+1
0.085	6.416e-4	3.430e+1
0.086	6.417e-4	3.435e+1
0.087	6.416e-4	3.440e+1
0.088	6.411e-4	3.445e+1
0.089	6.406e-4	3.450e+1
0.090	6.397e-4	3.455e+1
0.091	6.387e-4	3.460e+1
0.092	6.376e-4	3.465e+1
0.093	6.362e-4	3.470e+1
0.094	6.349e-4	3.475e+1
0.095	6.333e-4	3.480e+1
0.096	6.319e-4	3.485e+1
0.097	6.304e-4	3.490e+1
0.098	6.290e-4	3.495e+1
0.099	6.277e-4	3.500e+1
0.100	6.264e-4	3.505e+1
0.101	6.252e-4	3.510e+1
0.102	6.242e-4	3.515e+1
0.103	6.234e-4	3.520e+1
0.104	6.227e-4	3.525e+1
0.105	6.221e-4	3.530e+1
0.106	6.217e-4	3.535e+1
0.107	6.214e-4	3.540e+1
0.108	6.213e-4	3.545e+1
0.109	6.214e-4	3.550e+1
0.110	6.216e-4	3.555e+1
0.111	6.220e-4	3.560e+1
0.112	6.224e-4	3.565e+1
0.113	6.232e-4	3.570e+1
0.114	6.240e-4	3.575e+1
0.115	6.251e-4	3.580e+1
0.116	6.262e-4	3.585e+1
0.117	6.272e-4	3.590e+1
0.118	6.285e-4	3.595e+1
0.119	6.298e-4	3.600e+1
0.120	6.313e-4	3.605e+1
0.121	6.329e-4	3.610e+1
0.122	6.345e-4	3.615e+1
0.123	6.363e-4	3.620e+1
0.124	6.378e-4	3.625e+1
0.125	6.395e-4	3.630e+1
0.126	6.412e-4	3.635e+1
0.127	6.431e-4	3.640e+1
0.128	6.451e-4	3.645e+1
0.129	6.469e-4	3.650e+1
0.130	6.489e-4	3.655e+1
0.131	6.508e-4	3.660e+1
0.132	6.529e-4	3.665e+1
0.133	6.548e-4	3.670e+1
0.134	6.569e-4	3.675e+1
0.135	6.591e-4	3.680e+1
0.136	6.611e-4	3.685e+1
0.137	6.632e-4	3.690e+1
0.138	6.652e-4	3.695e+1
0.139	6.672e-4	3.700e+1
0.140	6.692e-4	3.705e+1
0.141	6.715e-4	3.710e+1
0.142	6.739e-4	3.715e+1
0.143	6.761e-4	3.720e+1
0.144	6.784e-4	3.725e+1
0.145	6.807e-4	3.730e+1
0.146	6.828e-4	3.735e+1
0.147	6.849e-4	3.740e+1
0.148	6.873e-4	3.745e+1
0.149	6.896e-4	3.750e+1
0.150	6.919e-4	3.755e+1
0.151	6.941e-4	3.760e+1
0.152	6.965e-4	3.765e+1
0.153	6.989e-4	3.770e+1
0.154	7.013e-4	3.775e+1
0.155	7.038e-4	3.780e+1
0.156	7.062e-4	3.785e+1
0.157	7.085e-4	3.790e+1
0.158	7.109e-4	3.795e+1
0.159	7.134e-4	3.800e+1
0.160	7.160e-4	3.805e+1
0.161	7.184e-4	3.810e+1
0.162	7.209e-4	3.815e+1
0.163	7.234e-4	3.820e+1
0.164	7.260e-4	3.825e+1
0.165	7.285e-4	3.830e+1
0.166	7.311e-4	3.835e+1
0.167	7.336e-4	3.840e+1
0.168	7.363e-4	3.845e+1
0.169	7.390e-4	3.850e+1
0.170	7.416e-4	3.855e+1
0.171	7.444e-4	3.860e+1
0.172	7.474e-4	3.865e+1
0.173	7.503e-4	3.870e+1
0.174	7.528e-4	3.875e+1
0.175	7.555e-4	3.880e+1
0.176	7.580e-4	3.885e+1
0.177	7.608e-4	3.890e+1
0.178	7.634e-4	3.895e+1
0.179	7.660e-4	3.900e+1
0.180	7.685e-4	3.905e+1
0.181	7.711e-4	3.910e+1
0.182	7.737e-4	3.915e+1
0.183	7.764e-4	3.920e+1
0.184	7.788e-4	3.925e+1
0.185	7.814e-4	3.930e+1
0.186	7.841e-4	3.935e+1
0.187	7.865e-4	3.940e+1
0.188	7.889e-4	3.945e+1
0.189	7.914e-4	3.950e+1
0.190	7.939e-4	3.955e+1
0.191	7.964e-4	3.960e+1
0.192	7.988e-4	3.965e+1
0.193	8.012e-4	3.970e+1
0.194	8.036e-4	3.975e+1
0.195	8.059e-4	3.980e+1
0.196	8.082e-4	3.985e+1
0.197	8.105e-4	3.990e+1
0.198	8.129e-4	3.995e+1
0.199	8.153e-4	4.000e+1
0.200	8.176e-4	4.005e+1
0.201	8.198e-4	4.010e+1
0.202	8.221e-4	4.015e+1
0.203	8.242e-4	4.020e+1
0.204	8.262e-4	4.025e+1
0.205	8.286e-4	4.030e+1
0.206	8.307e-4	4.035e+1
0.207	8.328e-4	4.040e+1
0.208	8.348e-4	4.045e+1
0.209	8.367e-4	4.050e+1
0.210	8.388e-4	4.055e+1
0.211	8.408e-4	4.060e+1
0.212	8.428e-4	4.065e+1
0.213	8.446e-4	4.070e+1
0.214	8.465e-4	4.075e+1
0.215	8.485e-4	4.080e+1
0.216	8.503e-4	4.085e+1
0.217	8.522e-4	4.090e+1
0.218	8.540e-4	4.095e+1
0.219	8.557e-4	4.100e+1
0.220	8.574e-4	4.105e+1
0.221	8.589e-4	4.110e+1
0.222	8.604e-4	4.115e+1
0.223	8.620e-4	4.120e+1
0.224	8.636e-4	4.125e+1
0.225	8.651e-4	4.130e+1
0.226	8.667e-4	4.135e+1
0.227	8.682e-4	4.140e+1
0.228	8.696e-4	4.145e+1
0.229	8.711e-4	4.150e+1
0.230	8.725e-4	4.155e+1
0.231	8.739e-4	4.160e+1
0.232	8.752e-4	4.165e+1
0.233	8.764e-4	4.170e+1
0.234	8.776e-4	4.175e+1
0.235	8.787e-4	4.180e+1
0.236	8.799e-4	4.185e+1
0.237	8.809e-4	4.190e+1
0.238	8.821e-4	4.195e+1
0.239	8.830e-4	4.200e+1
0.240	8.840e-4	4.205e+1
0.241	8.850e-4	4.210e+1
0.242	8.860e-4	4.215e+1
0.243	8.870e-4	4.220e+1
0.244	8.880e-4	4.225e+1
0.245	8.887e-4	4.230e+1
0.246	8.895e-4	4.235e+1
0.247	8.902e-4	4.240e+1
0.248	8.910e-4	4.245e+1
0.249	8.917e-4	4.250e+1
0.250	8.924e-4	4.255e+1
0.251	8.931e-4	4.260e+1
0.252	8.937e-4	4.265e+1
0.253	8.942e-4	4.270e+1
0.254	8.948e-4	4.275e+1
0.255	8.953e-4	4.280e+1
0.256	8.959e-4	4.285e+1
0.257	8.963e-4	4.290e+1
0.258	8.968e-4	4.295e+1
0.259	8.971e-4	4.300e+1
0.260	8.973e-4	4.305e+1
0.261	8.977e-4	4.310e+1
0.262	8.981e-4	4.315e+1
0.263	8.983e-4	4.320e+1
0.264	8.986e-4	4.325e+1
0.265	8.987e-4	4.330e+1
0.266	8.988e-4	4.335e+1
0.267	8.990e-4	4.340e+1
0.268	8.991e-4	4.345e+1
0.269	8.991e-4	4.350e+1
0.270	8.992e-4	4.355e+1
0.271	8.992e-4	4.360e+1
0.272	8.991e-4	4.365e+1
0.273	8.990e-4	4.370e+1
0.274	8.988e-4	4.375e+1
0.275	8.987e-4	4.380e+1
0.276	8.987e-4	4.385e+1
0.277	8.984e-4	4.390e+1
0.278	8.982e-4	4.395e+1
0.279	8.981e-4	4.400e+1
0.280	8.978e-4	4.405e+1
0.281	8.974e-4	4.410e+1
0.282	8.972e-4	4.415e+1
0.283	8.968e-4	4.420e+1
0.284	8.964e-4	4.425e+1
0.285	8.961e-4	4.430e+1
0.286	8.956e-4	4.435e+1
0.287	8.951e-4	4.440e+1
0.288	8.948e-4	4.445e+1
0.289	8.942e-4	4.450e+1
0.290	8.938e-4	4.455e+1
0.291	8.931e-4	4.460e+1
0.292	8.926e-4	4.465e+1
0.293	8.921e-4	4.470e+1
0.294	8.916e-4	4.475e+1
0.295	8.910e-4	4.480e+1
0.296	8.904e-4	4.485e+1
0.297	8.897e-4	4.490e+1
0.298	8.891e-4	4.495e+1
0.299	8.884e-4	4.500e+1
0.300	8.876e-4	4.505e+1
0.301	8.870e-4	4.510e+1
0.302	8.862e-4	4.515e+1
0.303	8.854e-4	4.520e+1
0.304	8.848e-4	4.525e+1
0.305	8.841e-4	4.530e+1
0.306	8.833e-4	4.535e+1
0.307	8.826e-4	4.540e+1
0.308	8.818e-4	4.545e+1
0.309	8.811e-4	4.550e+1
0.310	8.803e-4	4.555e+1
0.311	8.794e-4	4.560e+1
0.312	8.786e-4	4.565e+1
0.313	8.779e-4	4.570e+1
0.314	8.772e-4	4.575e+1
0.315	8.763e-4	4.580e+1
0.316	8.754e-4	4.585e+1
0.317	8.747e-4	4.590e+1
0.318	8.738e-4	4.595e+1
0.319	8.728e-4	4.600e+1
0.320	8.719e-4	4.605e+1
0.321	8.709e-4	4.610e+1
0.322	8.700e-4	4.615e+1
0.323	8.690e-4	4.620e+1
0.324	8.682e-4	4.625e+1
0.325	8.672e-4	4.630e+1
0.326	8.663e-4	4.635e+1
0.327	8.654e-4	4.640e+1
0.328	8.644e-4	4.645e+1
0.329	8.635e-4	4.650e+1
0.330	8.625e-4	4.655e+1
0.331	8.615e-4	4.660e+1
0.332	8.607e-4	4.665e+1
0.333	8.598e-4	4.670e+1
0.334	8.588e-4	4.675e+1
0.335	8.579e-4	4.680e+1
0.336	8.571e-4	4.685e+1
0.337	8.562e-4	4.690e+1
0.338	8.551e-4	4.695e+1
0.339	8.542e-4	4.700e+1
0.340	8.533e-4	4.705e+1
0.341	8.521e-4	4.710e+1
0.342	8.512e-4	4.715e+1
0.343	8.502e-4	4.720e+1
0.344	8.493e-4	4.725e+1
0.345	8.484e-4	4.730e+1
0.346	8.473e-4	4.735e+1
0.347	8.464e-4	4.740e+1
0.348	8.455e-4	4.745e+1
0.349	8.444e-4	4.750e+1
0.350	8.434e-4	4.755e+1
0.351	8.426e-4	4.760e+1
0.352	8.417e-4	4.765e+1
0.353	8.407e-4	4.770e+1
0.354	8.396e-4	4.775e+1
0.355	8.386e-4	4.780e+1
0.356	8.377e-4	4.785e+1
0.357	8.367e-4	4.790e+1
0.358	8.359e-4	4.795e+1
0.359	8.351e-4	4.800e+1
0.360	8.341e-4	4.805e+1
0.361	8.332e-4	4.810e+1
0.362	8.323e-4	4.815e+1
0.363	8.314e-4	4.820e+1
0.364	8.303e-4	4.825e+1
0.365	8.295e-4	4.830e+1
0.366	8.287e-4	4.835e+1
0.367	8.278e-4	4.840e+1
0.368	8.268e-4	4.845e+1
0.369	8.258e-4	4.850e+1
0.370	8.249e-4	4.855e+1
0.371	8.240e-4	4.860e+1
0.372	8.232e-4	4.865e+1
0.373	8.222e-4	4.870e+1
0.374	8.213e-4	4.875e+1
0.375	8.205e-4	4.880e+1
0.376	8.196e-4	4.885e+1
0.377	8.188e-4	4.890e+1
0.378	8.180e-4	4.895e+1
0.379	8.170e-4	4.900e+1
0.380	8.160e-4	4.905e+1
0.381	8.152e-4	4.910e+1
0.382	8.144e-4	4.915e+1
0.383	8.136e-4	4.920e+1
0.384	8.127e-4	4.925e+1
0.385	8.118e-4	4.930e+1
0.386	8.110e-4	4.935e+1
0.387	8.101e-4	4.940e+1
0.388	8.093e-4	4.945e+1
0.389	8.085e-4	4.950e+1
0.390	8.079e-4	4.955e+1
0.391	8.072e-4	4.960e+1
0.392	8.062e-4	4.965e+1
0.393	8.054e-4	4.970e+1
0.394	8.048e-4	4.975e+1
0.395	8.039e-4	4.980e+1
0.396	8.034e-4	4.985e+1
0.397	8.029e-4	4.990e+1
0.398	8.022e-4	4.995e+1
0.399	8.015e-4	5.000e+1
0.400	8.007e-4	5.005e+1
0.401	8.000e-4	5.010e+1
0.402	7.992e-4	5.015e+1
0.403	7.986e-4	5.020e+1
0.404	7.979e-4	5.025e+1
0.405	7.972e-4	5.030e+1
0.406	7.966e-4	5.035e+1
0.407	7.959e-4	5.040e+1
0.408	7.951e-4	5.045e+1
0.409	7.947e-4	5.050e+1
0.410	7.943e-4	5.055e+1
0.411	7.936e-4	5.060e+1
0.412	7.930e-4	5.065e+1
0.413	7.925e-4	5.070e+1
0.414	7.918e-4	5.075e+1
0.415	7.911e-4	5.080e+1
0.416	7.905e-4	5.085e+1
0.417	7.898e-4	5.090e+1
0.418	7.893e-4	5.095e+1
0.419	7.885e-4	5.100e+1
0.420	7.879e-4	5.105e+1
0.421	7.874e-4	5.110e+1
0.422	7.868e-4	5.115e+1
0.423	7.862e-4	5.120e+1
0.424	7.855e-4	5.125e+1
0.425	7.850e-4	5.130e+1
0.426	7.845e-4	5.135e+1
0.427	7.837e-4	5.140e+1
0.428	7.832e-4	5.145e+1
0.429	7.826e-4	5.150e+1
0.430	7.820e-4	5.155e+1
0.431	7.816e-4	5.160e+1
0.432	7.810e-4	5.165e+1
0.433	7.804e-4	5.170e+1
0.434	7.800e-4	5.175e+1
0.435	7.797e-4	5.180e+1
0.436	7.792e-4	5.185e+1
0.437	7.787e-4	5.190e+1
0.438	7.783e-4	5.195e+1
0.439	7.778e-4	5.200e+1
0.440	7.773e-4	5.205e+1
0.441	7.770e-4	5.210e+1
0.442	7.766e-4	5.215e+1
0.443	7.762e-4	5.220e+1
0.444	7.757e-4	5.225e+1
0.445	7.753e-4	5.230e+1
0.446	7.748e-4	5.235e+1
0.447	7.743e-4	5.240e+1
0.448	7.740e-4	5.245e+1
0.449	7.735e-4	5.250e+1
0.450	7.731e-4	5.255e+1
0.451	7.726e-4	5.260e+1
0.452	7.723e-4	5.265e+1
0.453	7.722e-4	5.270e+1
0.454	7.720e-4	5.275e+1
0.455	7.717e-4	5.280e+1
0.456	7.716e-4	5.285e+1
0.457	7.714e-4	5.290e+1
0.458	7.711e-4	5.295e+1
0.459	7.708e-4	5.300e+1
0.460	7.707e-4	5.305e+1
0.461	7.705e-4	5.310e+1
0.462	7.704e-4	5.315e+1
0.463	7.704e-4	5.320e+1
0.464	7.704e-4	5.325e+1
0.465	7.701e-4	5.330e+1
0.466	7.699e-4	5.335e+1
0.467	7.698e-4	5.340e+1
0.468	7.699e-4	5.345e+1
0.469	7.700e-4	5.350e+1
0.470	7.700e-4	5.355e+1
0.471	7.702e-4	5.360e+1
0.472	7.705e-4	5.365e+1
0.473	7.706e-4	5.370e+1
0.474	7.706e-4	5.375e+1
0.475	7.710e-4	5.380e+1
0.476	7.715e-4	5.385e+1
0.477	7.715e-4	5.390e+1
0.478	7.718e-4	5.395e+1
0.479	7.723e-4	5.400e+1
0.480	7.725e-4	5.405e+1
0.481	7.730e-4	5.410e+1
0.482	7.733e-4	5.415e+1
0.483	7.736e-4	5.420e+1
0.484	7.741e-4	5.425e+1
0.485	7.746e-4	5.430e+1
0.486	7.751e-4	5.435e+1
0.487	7.755e-4	5.440e+1
0.488	7.761e-4	5.445e+1
0.489	7.766e-4	5.450e+1
0.490	7.769e-4	5.455e+1
0.491	7.774e-4	5.460e+1
0.492	7.781e-4	5.465e+1
0.493	7.788e-4	5.470e+1
0.494	7.790e-4	5.475e+1
0.495	7.792e-4	5.480e+1
0.496	7.797e-4	5.485e+1
0.497	7.803e-4	5.490e+1
0.498	7.808e-4	5.495e+1
0.499	7.814e-4	5.500e+1
0.500	7.822e-4	5.505e+1
0.501	7.832e-4	5.510e+1
0.502	7.841e-4	5.515e+1
0.503	7.848e-4	5.520e+1
0.504	7.858e-4	5.525e+1
0.505	7.869e-4	5.530e+1
0.506	7.877e-4	5.535e+1
0.507	7.884e-4	5.540e+1
0.508	7.892e-4	5.545e+1
0.509	7.903e-4	5.550e+1
0.510	7.915e-4	5.555e+1
0.511	7.924e-4	5.560e+1
0.512	7.939e-4	5.565e+1
0.513	7.950e-4	5.570e+1
0.514	7.959e-4	5.575e+1
0.515	7.972e-4	5.580e+1
0.516	7.986e-4	5.585e+1
0.517	8.005e-4	5.590e+1
0.518	8.022e-4	5.595e+1
0.519	8.035e-4	5.600e+1
0.520	8.047e-4	5.605e+1
0.521	8.062e-4	5.610e+1
0.522	8.076e-4	5.615e+1
0.523	8.089e-4	5.620e+1
0.524	8.102e-4	5.625e+1
0.525	8.120e-4	5.630e+1
0.526	8.141e-4	5.635e+1
0.527	8.160e-4	5.640e+1
0.528	8.180e-4	5.645e+1
0.529	8.199e-4	5.650e+1
0.530	8.220e-4	5.655e+1
0.531	8.238e-4	5.660e+1
0.532	8.259e-4	5.665e+1
0.533	8.280e-4	5.670e+1
0.534	8.308e-4	5.675e+1
0.535	8.336e-4	5.680e+1
0.536	8.354e-4	5.685e+1
0.537	8.374e-4	5.690e+1
0.538	8.393e-4	5.695e+1
0.539	8.412e-4	5.700e+1
0.540	8.431e-4	5.705e+1
0.541	8.450e-4	5.710e+1
0.542	8.477e-4	5.715e+1
0.543	8.501e-4	5.720e+1
0.544	8.525e-4	5.725e+1
0.545	8.546e-4	5.730e+1
0.546	8.568e-4	5.735e+1
0.547	8.591e-4	5.740e+1
0.548	8.616e-4	5.745e+1
0.549	8.643e-4	5.750e+1
0.550	8.670e-4	5.755e+1
0.551	8.695e-4	5.760e+1
0.552	8.716e-4	5.765e+1
0.553	8.744e-4	5.770e+1
0.554	8.777e-4	5.775e+1
0.555	8.810e-4	5.780e+1
0.556	8.843e-4	5.785e+1
0.557	8.876e-4	5.790e+1
0.558	8.909e-4	5.795e+1
0.559	8.945e-4	5.800e+1
0.560	8.979e-4	5.805e+1
0.561	9.016e-4	5.810e+1
0.562	9.055e-4	5.815e+1
0.563	9.094e-4	5.820e+1
0.564	9.132e-4	5.825e+1
0.565	9.174e-4	5.830e+1
0.566	9.217e-4	5.835e+1
0.567	9.256e-4	5.840e+1
0.568	9.299e-4	5.845e+1
0.569	9.342e-4	5.850e+1
0.570	9.387e-4	5.855e+1
0.571	9.439e-4	5.860e+1
0.572	9.486e-4	5.865e+1
0.573	9.529e-4	5.870e+1
0.574	9.571e-4	5.875e+1
0.575	9.613e-4	5.880e+1
0.576	9.657e-4	5.885e+1
0.577	9.700e-4	5.890e+1
0.578	9.741e-4	5.895e+1
0.579	9.785e-4	5.900e+1
0.580	9.824e-4	5.905e+1
0.581	9.864e-4	5.910e+1
0.582	9.906e-4	5.915e+1
0.583	9.952e-4	5.920e+1
0.584	1.000e-3	5.925e+1
0.585	1.004e-3	5.930e+1
0.586	1.008e-3	5.935e+1
0.587	1.013e-3	5.940e+1
0.588	1.017e-3	5.945e+1
0.589	1.021e-3	5.950e+1
0.590	1.026e-3	5.955e+1
0.591	1.032e-3	5.960e+1
0.592	1.037e-3	5.965e+1
0.593	1.041e-3	5.970e+1
0.594	1.046e-3	5.975e+1
0.595	1.050e-3	5.980e+1
0.596	1.056e-3	5.985e+1
0.597	1.061e-3	5.990e+1
0.598	1.067e-3	5.995e+1
0.599	1.072e-3	6.000e+1
Segment 2:
0.600	1.075e-3	6.005e+1
0.599	1.073e-3	6.010e+1
0.598	1.071e-3	6.015e+1
0.597	1.069e-3	6.020e+1
0.596	1.068e-3	6.025e+1
0.595	1.066e-3	6.030e+1
0.594	1.065e-3	6.035e+1
0.593	1.063e-3	6.040e+1
0.592	1.062e-3	6.045e+1
0.591	1.060e-3	6.050e+1
0.590	1.059e-3	6.055e+1
0.589	1.057e-3	6.060e+1
0.588	1.055e-3	6.065e+1
0.587	1.054e-3	6.070e+1
0.586	1.053e-3	6.075e+1
0.585	1.052e-3	6.080e+1
0.584	1.051e-3	6.085e+1
0.583	1.050e-3	6.090e+1
0.582	1.048e-3	6.095e+1
0.581	1.048e-3	6.100e+1
0.580	1.047e-3	6.105e+1
0.579	1.046e-3	6.110e+1
0.578	1.045e-3	6.115e+1
0.577	1.045e-3	6.120e+1
0.576	1.045e-3	6.125e+1
0.575	1.044e-3	6.130e+1
0.574	1.044e-3	6.135e+1
0.573	1.043e-3	6.140e+1
0.572	1.043e-3	6.145e+1
0.571	1.042e-3	6.150e+1
0.570	1.041e-3	6.155e+1
0.569	1.040e-3	6.160e+1
0.568	1.039e-3	6.165e+1
0.567	1.038e-3	6.170e+1
0.566	1.037e-3	6.175e+1
0.565	1.037e-3	6.180e+1
0.564	1.036e-3	6.185e+1
0.563	1.036e-3	6.190e+1
0.562	1.035e-3	6.195e+1
0.561	1.034e-3	6.200e+1
0.560	1.034e-3	6.205e+1
0.559	1.033e-3	6.210e+1
0.558	1.031e-3	6.215e+1
0.557	1.030e-3	6.220e+1
0.556	1.029e-3	6.225e+1
0.555	1.028e-3	6.230e+1
0.554	1.027e-3	6.235e+1
0.553	1.026e-3	6.240e+1
0.552	1.024e-3	6.245e+1
0.551	1.023e-3	6.250e+1
0.550	1.022e-3	6.255e+1
0.549	1.022e-3	6.260e+1
0.548	1.021e-3	6.265e+1
0.547	1.021e-3	6.270e+1
0.546	1.021e-3	6.275e+1
0.545	1.020e-3	6.280e+1
0.544	1.019e-3	6.285e+1
0.543	1.018e-3	6.290e+1
0.542	1.017e-3	6.295e+1
0.541	1.017e-3	6.300e+1
0.540	1.016e-3	6.305e+1
0.539	1.015e-3	6.310e+1
0.538	1.014e-3	6.315e+1
0.537	1.014e-3	6.320e+1
0.536	1.013e-3	6.325e+1
0.535	1.012e-3	6.330e+1
0.534	1.011e-3	6.335e+1
0.533	1.010e-3	6.340e+1
0.532	1.009e-3	6.345e+1
0.531	1.008e-3	6.350e+1
0.530	1.008e-3	6.355e+1
0.529	1.008e-3	6.360e+1
0.528	1.006e-3	6.365e+1
0.527	1.005e-3	6.370e+1
0.526	1.005e-3	6.375e+1
0.525	1.004e-3	6.380e+1
0.524	1.003e-3	6.385e+1
0.523	1.002e-3	6.390e+1
0.522	1.001e-3	6.395e+1
0.521	9.995e-4	6.400e+1
0.520	9.982e-4	6.405e+1
0.519	9.972e-4	6.410e+1
0.518	9.959e-4	6.415e+1
0.517	9.945e-4	6.420e+1
0.516	9.951e-4	6.425e+1
0.515	9.945e-4	6.430e+1
0.514	9.942e-4	6.435e+1
0.513	9.945e-4	6.440e+1
0.512	9.928e-4	6.445e+1
0.511	9.911e-4	6.450e+1
0.510	9.896e-4	6.455e+1
0.509	9.882e-4	6.460e+1
0.508	9.869e-4	6.465e+1
0.507	9.849e-4	6.470e+1
0.506	9.832e-4	6.475e+1
0.505	9.821e-4	6.480e+1
0.504	9.804e-4	6.485e+1
0.503	9.785e-4	6.490e+1
0.502	9.763e-4	6.495e+1
0.501	9.744e-4	6.500e+1
0.500	9.725e-4	6.505e+1
0.499	9.703e-4	6.510e+1
0.498	9.687e-4	6.515e+1
0.497	9.673e-4	6.520e+1
0.496	9.656e-4	6.525e+1
0.495	9.639e-4	6.530e+1
0.494	9.624e-4	6.535e+1
0.493	9.601e-4	6.540e+1
0.492	9.578e-4	6.545e+1
0.491	9.557e-4	6.550e+1
0.490	9.528e-4	6.555e+1
0.489	9.508e-4	6.560e+1
0.488	9.491e-4	6.565e+1
0.487	9.471e-4	6.570e+1
0.486	9.451e-4	6.575e+1
0.485	9.426e-4	6.580e+1
0.484	9.410e-4	6.585e+1
0.483	9.393e-4	6.590e+1
0.482	9.370e-4	6.595e+1
0.481	9.344e-4	6.600e+1
0.480	9.322e-4	6.605e+1
0.479	9.293e-4	6.610e+1
0.478	9.265e-4	6.615e+1
0.477	9.249e-4	6.620e+1
0.476	9.241e-4	6.625e+1
0.475	9.232e-4	6.630e+1
0.474	9.218e-4	6.635e+1
0.473	9.193e-4	6.640e+1
0.472	9.173e-4	6.645e+1
0.471	9.156e-4	6.650e+1
0.470	9.136e-4	6.655e+1
0.469	9.117e-4	6.660e+1
0.468	9.116e-4	6.665e+1
0.467	9.139e-4	6.670e+1
0.466	9.140e-4	6.675e+1
0.465	9.123e-4	6.680e+1
0.464	9.106e-4	6.685e+1
0.463	9.091e-4	6.690e+1
0.462	9.065e-4	6.695e+1
0.461	9.028e-4	6.700e+1
0.460	8.995e-4	6.705e+1
0.459	8.964e-4	6.710e+1
0.458	8.936e-4	6.715e+1
0.457	8.913e-4	6.720e+1
0.456	8.885e-4	6.725e+1
0.455	8.860e-4	6.730e+1
0.454	8.831e-4	6.735e+1
0.453	8.806e-4	6.740e+1
0.452	8.785e-4	6.745e+1
0.451	8.766e-4	6.750e+1
0.450	8.742e-4	6.755e+1
0.449	8.718e-4	6.760e+1
0.448	8.694e-4	6.765e+1
0.447	8.671e-4	6.770e+1
0.446	8.649e-4	6.775e+1
0.445	8.629e-4	6.780e+1
0.444	8.608e-4	6.785e+1
0.443	8.584e-4	6.790e+1
0.442	8.561e-4	6.795e+1
0.441	8.539e-4	6.800e+1
0.440	8.518e-4	6.805e+1
0.439	8.492e-4	6.810e+1
0.438	8.470e-4	6.815e+1
0.437	8.444e-4	6.820e+1
0.436	8.423e-4	6.825e+1
0.435	8.405e-4	6.830e+1
0.434	8.383e-4	6.835e+1
0.433	8.365e-4	6.840e+1
0.432	8.344e-4	6.845e+1
0.431	8.318e-4	6.850e+1
0.430	8.295e-4	6.855e+1
0.429	8.267e-4	6.860e+1
0.428	8.244e-4	6.865e+1
0.427	8.229e-4	6.870e+1
0.426	8.215e-4	6.875e+1
0.425	8.193e-4	6.880e+1
0.424	8.167e-4	6.885e+1
0.423	8.142e-4	6.890e+1
0.422	8.115e-4	6.895e+1
0.421	8.090e-4	6.900e+1
0.420	8.063e-4	6.905e+1
0.419	8.038e-4	6.910e+1
0.418	8.020e-4	6.915e+1
0.417	7.996e-4	6.920e+1
0.416	7.967e-4	6.925e+1
0.415	7.942e-4	6.930e+1
0.414	7.916e-4	6.935e+1
0.413	7.887e-4	6.940e+1
0.412	7.859e-4	6.945e+1
0.411	7.831e-4	6.950e+1
0.410	7.803e-4	6.955e+1
0.409	7.770e-4	6.960e+1
0.408	7.742e-4	6.965e+1
0.407	7.715e-4	6.970e+1
0.406	7.688e-4	6.975e+1
0.405	7.663e-4	6.980e+1
0.404	7.639e-4	6.985e+1
0.403	7.610e-4	6.990e+1
0.402	7.575e-4	6.995e+1
0.401	7.548e-4	7.000e+1
0.400	7.518e-4	7.005e+1
0.399	7.483e-4	7.010e+1
0.398	7.450e-4	7.015e+1
0.397	7.423e-4	7.020e+1
0.396	7.395e-4	7.025e+1
0.395	7.369e-4	7.030e+1
0.394	7.341e-4	7.035e+1
0.393	7.311e-4	7.040e+1
0.392	7.285e-4	7.045e+1
0.391	7.254e-4	7.050e+1
0.390	7.224e-4	7.055e+1
0.389	7.193e-4	7.060e+1
0.388	7.163e-4	7.065e+1
0.387	7.133e-4	7.070e+1
0.386	7.105e-4	7.075e+1
0.385	7.079e-4	7.080e+1
0.384	7.052e-4	7.085e+1
0.383	7.023e-4	7.090e+1
0.382	7.000e-4	7.095e+1
0.381	6.981e-4	7.100e+1
0.380	6.958e-4	7.105e+1
0.379	6.928e-4	7.110e+1
0.378	6.899e-4	7.115e+1
0.377	6.875e-4	7.120e+1
0.376	6.854e-4	7.125e+1
0.375	6.833e-4	7.130e+1
0.374	6.812e-4	7.135e+1
0.373	6.785e-4	7.140e+1
0.372	6.756e-4	7.145e+1
0.371	6.729e-4	7.150e+1
0.370	6.703e-4	7.155e+1
0.369	6.681e-4	7.160e+1
0.368	6.652e-4	7.165e+1
0.367	6.627e-4	7.170e+1
0.366	6.604e-4	7.175e+1
0.365	6.583e-4	7.180e+1
0.364	6.562e-4	7.185e+1
0.363	6.536e-4	7.190e+1
0.362	6.508e-4	7.195e+1
0.361	6.478e-4	7.200e+1
0.360	6.454e-4	7.205e+1
0.359	6.429e-4	7.210e+1
0.358	6.405e-4	7.215e+1
0.357	6.382e-4	7.220e+1
0.356	6.357e-4	7.225e+1
0.355	6.333e-4	7.230e+1
0.354	6.309e-4	7.235e+1
0.353	6.291e-4	7.240e+1
0.352	6.270e-4	7.245e+1
0.351	6.264e-4	7.250e+1
0.350	6.245e-4	7.255e+1
0.349	6.221e-4	7.260e+1
0.348	6.199e-4	7.265e+1
0.347	6.177e-4	7.270e+1
0.346	6.153e-4	7.275e+1
0.345	6.133e-4	7.280e+1
0.344	6.108e-4	7.285e+1
0.343	6.077e-4	7.290e+1
0.342	6.048e-4	7.295e+1
0.341	6.023e-4	7.300e+1
0.340	5.993e-4	7.305e+1
0.339	5.964e-4	7.310e+1
0.338	5.935e-4	7.315e+1
0.337	5.912e-4	7.320e+1
0.336	5.883e-4	7.325e+1
0.335	5.859e-4	7.330e+1
0.334	5.832e-4	7.335e+1
0.333	5.802e-4	7.340e+1
0.332	5.773e-4	7.345e+1
0.331	5.753e-4	7.350e+1
0.330	5.728e-4	7.355e+1
0.329	5.699e-4	7.360e+1
0.328	5.672e-4	7.365e+1
0.327	5.644e-4	7.370e+1
0.326	5.618e-4	7.375e+1
0.325	5.593e-4	7.380e+1
0.324	5.568e-4	7.385e+1
0.323	5.542e-4	7.390e+1
0.322	5.515e-4	7.395e+1
0.321	5.488e-4	7.400e+1
0.320	5.465e-4	7.405e+1
0.319	5.438e-4	7.410e+1
0.318	5.408e-4	7.415e+1
0.317	5.380e-4	7.420e+1
0.316	5.356e-4	7.425e+1
0.315	5.336e-4	7.430e+1
0.314	5.316e-4	7.435e+1
0.313	5.290e-4	7.440e+1
0.312	5.265e-4	7.445e+1
0.311	5.236e-4	7.450e+1
0.310	5.214e-4	7.455e+1
0.309	5.190e-4	7.460e+1
0.308	5.166e-4	7.465e+1
0.307	5.139e-4	7.470e+1
0.306	5.125e-4	7.475e+1
0.305	5.108e-4	7.480e+1
0.304	5.087e-4	7.485e+1
0.303	5.064e-4	7.490e+1
0.302	5.041e-4	7.495e+1
0.301	5.016e-4	7.500e+1
0.300	4.990e-4	7.505e+1
0.299	4.961e-4	7.510e+1
0.298	4.933e-4	7.515e+1
0.297	4.903e-4	7.520e+1
0.296	4.876e-4	7.525e+1
0.295	4.849e-4	7.530e+1
0.294	4.820e-4	7.535e+1
0.293	4.793e-4	7.540e+1
0.292	4.768e-4	7.545e+1
0.291	4.744e-4	7.550e+1
0.290	4.721e-4	7.555e+1
0.289	4.695e-4	7.560e+1
0.288	4.669e-4	7.565e+1
0.287	4.642e-4	7.570e+1
0.286	4.619e-4	7.575e+1
0.285	4.598e-4	7.580e+1
0.284	4.575e-4	7.585e+1
0.283	4.554e-4	7.590e+1
0.282	4.533e-4	7.595e+1
0.281	4.509e-4	7.600e+1
0.280	4.488e-4	7.605e+1
0.279	4.464e-4	7.610e+1
0.278	4.439e-4	7.615e+1
0.277	4.415e-4	7.620e+1
0.276	4.392e-4	7.625e+1
0.275	4.370e-4	7.630e+1
0.274	4.348e-4	7.635e+1
0.273	4.321e-4	7.640e+1
0.272	4.295e-4	7.645e+1
0.271	4.269e-4	7.650e+1
0.270	4.244e-4	7.655e+1
0.269	4.217e-4	7.660e+1
0.268	4.192e-4	7.665e+1
0.267	4.167e-4	7.670e+1
0.266	4.143e-4	7.675e+1
0.265	4.119e-4	7.680e+1
0.264	4.093e-4	7.685e+1
0.263	4.068e-4	7.690e+1
0.262	4.043e-4	7.695e+1
0.261	4.018e-4	7.700e+1
0.260	3.994e-4	7.705e+1
0.259	3.969e-4	7.710e+1
0.258	3.944e-4	7.715e+1
0.257	3.919e-4	7.720e+1
0.256	3.895e-4	7.725e+1
0.255	3.872e-4	7.730e+1
0.254	3.848e-4	7.735e+1
0.253	3.824e-4	7.740e+1
0.252	3.799e-4	7.745e+1
0.251	3.774e-4	7.750e+1
0.250	3.748e-4	7.755e+1
0.249	3.723e-4	7.760e+1
0.248	3.697e-4	7.765e+1
0.247	3.675e-4	7.770e+1
0.246	3.654e-4	7.775e+1
0.245	3.634e-4	7.780e+1
0.244	3.614e-4	7.785e+1
0.243	3.592e-4	7.790e+1
0.242	3.569e-4	7.795e+1
0.241	3.545e-4	7.800e+1
0.240	3.518e-4	7.805e+1
0.239	3.490e-4	7.810e+1
0.238	3.466e-4	7.815e+1
0.237	3.441e-4	7.820e+1
0.236	3.415e-4	7.825e+1
0.235	3.389e-4	7.830e+1
0.234	3.364e-4	7.835e+1
0.233	3.339e-4	7.840e+1
0.232	3.315e-4	7.845e+1
0.231	3.289e-4	7.850e+1
0.230	3.265e-4	7.855e+1
0.229	3.241e-4	7.860e+1
0.228	3.217e-4	7.865e+1
0.227	3.193e-4	7.870e+1
0.226	3.168e-4	7.875e+1
0.225	3.142e-4	7.880e+1
0.224	3.116e-4	7.885e+1
0.223	3.091e-4	7.890e+1
0.222	3.066e-4	7.895e+1
0.221	3.039e-4	7.900e+1
0.220	3.013e-4	7.905e+1
0.219	2.987e-4	7.910e+1
0.218	2.962e-4	7.915e+1
0.217	2.935e-4	7.920e+1
0.216	2.913e-4	7.925e+1
0.215	2.890e-4	7.930e+1
0.214	2.869e-4	7.935e+1
0.213	2.845e-4	7.940e+1
0.212	2.820e-4	7.945e+1
0.211	2.795e-4	7.950e+1
0.210	2.771e-4	7.955e+1
0.209	2.745e-4	7.960e+1
0.208	2.721e-4	7.965e+1
0.207	2.699e-4	7.970e+1
0.206	2.674e-4	7.975e+1
0.205	2.647e-4	7.980e+1
0.204	2.620e-4	7.985e+1
0.203	2.594e-4	7.990e+1
0.202	2.569e-4	7.995e+1
0.201	2.543e-4	8.000e+1
0.200	2.516e-4	8.005e+1
0.199	2.490e-4	8.010e+1
0.198	2.465e-4	8.015e+1
0.197	2.438e-4	8.020e+1
0.196	2.413e-4	8.025e+1
0.195	2.387e-4	8.030e+1
0.194	2.361e-4	8.035e+1
0.193	2.338e-4	8.040e+1
0.192	2.312e-4	8.045e+1
0.191	2.285e-4	8.050e+1
0.190	2.259e-4	8.055e+1
0.189	2.231e-4	8.060e+1
0.188	2.204e-4	8.065e+1
0.187	2.179e-4	8.070e+1
0.186	2.151e-4	8.075e+1
0.185	2.126e-4	8.080e+1
0.184	2.101e-4	8.085e+1
0.183	2.074e-4	8.090e+1
0.182	2.048e-4	8.095e+1
0.181	2.021e-4	8.100e+1
0.180	1.995e-4	8.105e+1
0.179	1.968e-4	8.110e+1
0.178	1.942e-4	8.115e+1
0.177	1.915e-4	8.120e+1
0.176	1.887e-4	8.125e+1
0.175	1.859e-4	8.130e+1
0.174	1.831e-4	8.135e+1
0.173	1.803e-4	8.140e+1
0.172	1.775e-4	8.145e+1
0.171	1.749e-4	8.150e+1
0.170	1.723e-4	8.155e+1
0.169	1.695e-4	8.160e+1
0.168	1.667e-4	8.165e+1
0.167	1.640e-4	8.170e+1
0.166	1.613e-4	8.175e+1
0.165	1.585e-4	8.180e+1
0.164	1.557e-4	8.185e+1
0.163	1.529e-4	8.190e+1
0.162	1.502e-4	8.195e+1
0.161	1.474e-4	8.200e+1
0.160	1.449e-4	8.205e+1
0.159	1.421e-4	8.210e+1
0.158	1.394e-4	8.215e+1
0.157	1.367e-4	8.220e+1
0.156	1.337e-4	8.225e+1
0.155	1.308e-4	8.230e+1
0.154	1.279e-4	8.235e+1
0.153	1.250e-4	8.240e+1
0.152	1.223e-4	8.245e+1
0.151	1.195e-4	8.250e+1
0.150	1.168e-4	8.255e+1
0.149	1.140e-4	8.260e+1
0.148	1.111e-4	8.265e+1
0.147	1.085e-4	8.270e+1
0.146	1.057e-4	8.275e+1
0.145	1.028e-4	8.280e+1
0.144	1.001e-4	8.285e+1
0.143	9.736e-5	8.290e+1
0.142	9.462e-5	8.295e+1
0.141	9.183e-5	8.300e+1
0.140	8.905e-5	8.305e+1
0.139	8.631e-5	8.310e+1
0.138	8.372e-5	8.315e+1
0.137	8.105e-5	8.320e+1
0.136	7.852e-5	8.325e+1
0.135	7.590e-5	8.330e+1
0.134	7.346e-5	8.335e+1
0.133	7.094e-5	8.340e+1
0.132	6.841e-5	8.345e+1
0.131	6.597e-5	8.350e+1
0.130	6.349e-5	8.355e+1
0.129	6.099e-5	8.360e+1
0.128	5.842e-5	8.365e+1
0.127	5.583e-5	8.370e+1
0.126	5.356e-5	8.375e+1
0.125	5.105e-5	8.380e+1
0.124	4.869e-5	8.385e+1
0.123	4.655e-5	8.390e+1
0.122	4.411e-5	8.395e+1
0.121	4.183e-5	8.400e+1
0.120	3.967e-5	8.405e+1
0.119	3.744e-5	8.410e+1
0.118	3.536e-5	8.415e+1
0.117	3.327e-5	8.420e+1
0.116	3.109e-5	8.425e+1
0.115	2.886e-5	8.430e+1
0.114	2.683e-5	8.435e+1
0.113	2.473e-5	8.440e+1
0.112	2.279e-5	8.445e+1
0.111	2.070e-5	8.450e+1
0.110	1.878e-5	8.455e+1
0.109	1.669e-5	8.460e+1
0.108	1.460e-5	8.465e+1
0.107	1.270e-5	8.470e+1
0.106	1.082e-5	8.475e+1
0.105	8.883e-6	8.480e+1
0.104	7.042e-6	8.485e+1
0.103	5.075e-6	8.490e+1
0.102	3.006e-6	8.495e+1
0.101	1.054e-6	8.500e+1
0.100	-8.655e-7	8.505e+1
0.099	-2.644e-6	8.510e+1
0.098	-4.579e-6	8.515e+1
0.097	-6.373e-6	8.520e+1
0.096	-8.340e-6	8.525e+1
0.095	-1.014e-5	8.530e+1
0.094	-1.185e-5	8.535e+1
0.093	-1.386e-5	8.540e+1
0.092	-1.565e-5	8.545e+1
0.091	-1.741e-5	8.550e+1
0.090	-1.922e-5	8.555e+1
0.089	-2.107e-5	8.560e+1
0.088	-2.290e-5	8.565e+1
0.087	-2.472e-5	8.570e+1
0.086	-2.658e-5	8.575e+1
0.085	-2.866e-5	8.580e+1
0.084	-3.050e-5	8.585e+1
0.083	-3.246e-5	8.590e+1
0.082	-3.458e-5	8.595e+1
0.081	-3.662e-5	8.600e+1
0.080	-3.860e-5	8.605e+1
0.079	-4.062e-5	8.610e+1
0.078	-4.285e-5	8.615e+1
0.077	-4.497e-5	8.620e+1
0.076	-4.694e-5	8.625e+1
0.075	-4.890e-5	8.630e+1
0.074	-5.088e-5	8.635e+1
0.073	-5.281e-5	8.640e+1
0.072	-5.499e-5	8.645e+1
0.071	-5.693e-5	8.650e+1
0.070	-5.885e-5	8.655e+1
0.069	-6.087e-5	8.660e+1
0.068	-6.284e-5	8.665e+1
0.067	-6.492e-5	8.670e+1
0.066	-6.696e-5	8.675e+1
0.065	-6.907e-5	8.680e+1
0.064	-7.126e-5	8.685e+1
0.063	-7.345e-5	8.690e+1
0.062	-7.545e-5	8.695e+1
0.061	-7.759e-5	8.700e+1
0.060	-7.974e-5	8.705e+1
0.059	-8.188e-5	8.710e+1
0.058	-8.410e-5	8.715e+1
0.057	-8.637e-5	8.720e+1
0.056	-8.849e-5	8.725e+1
0.055	-9.083e-5	8.730e+1
0.054	-9.309e-5	8.735e+1
0.053	-9.531e-5	8.740e+1
0.052	-9.755e-5	8.745e+1
0.051	-9.987e-5	8.750e+1
0.050	-1.022e-4	8.755e+1
0.049	-1.045e-4	8.760e+1
0.048	-1.069e-4	8.765e+1
0.047	-1.092e-4	8.770e+1
0.046	-1.114e-4	8.775e+1
0.045	-1.139e-4	8.780e+1
0.044	-1.164e-4	8.785e+1
0.043	-1.188e-4	8.790e+1
0.042	-1.212e-4	8.795e+1
0.041	-1.236e-4	8.800e+1
0.040	-1.263e-4	8.805e+1
0.039	-1.288e-4	8.810e+1
0.038	-1.314e-4	8.815e+1
0.037	-1.340e-4	8.820e+1
0.036	-1.365e-4	8.825e+1
0.035	-1.391e-4	8.830e+1
0.034	-1.417e-4	8.835e+1
0.033	-1.444e-4	8.840e+1
0.032	-1.473e-4	8.845e+1
0.031	-1.499e-4	8.850e+1
0.030	-1.526e-4	8.855e+1
0.029	-1.554e-4	8.860e+1
0.028	-1.582e-4	8.865e+1
0.027	-1.610e-4	8.870e+1
0.026	-1.637e-4	8.875e+1
0.025	-1.667e-4	8.880e+1
0.024	-1.697e-4	8.885e+1
0.023	-1.727e-4	8.890e+1
0.022	-1.756e-4	8.895e+1
0.021	-1.787e-4	8.900e+1
0.020	-1.817e-4	8.905e+1
0.019	-1.848e-4	8.910e+1
0.018	-1.878e-4	8.915e+1
0.017	-1.909e-4	8.920e+1
0.016	-1.940e-4	8.925e+1
0.015	-1.972e-4	8.930e+1
0.014	-2.005e-4	8.935e+1
0.013	-2.037e-4	8.940e+1
0.012	-2.069e-4	8.945e+1
0.011	-2.103e-4	8.950e+1
0.010	-2.136e-4	8.955e+1
0.009	-2.169e-4	8.960e+1
0.008	-2.203e-4	8.965e+1
0.007	-2.238e-4	8.970e+1
0.006	-2.273e-4	8.975e+1
0.005	-2.306e-4	8.980e+1
0.004	-2.341e-4	8.985e+1
0.003	-2.375e-4	8.990e+1
0.002	-2.410e-4	8.995e+1
0.001	-2.445e-4	9.000e+1
0.000	-2.483e-4	9.005e+1
-0.001	-2.520e-4	9.010e+1
-0.002	-2.555e-4	9.015e+1
-0.003	-2.591e-4	9.020e+1
-0.004	-2.627e-4	9.025e+1
-0.005	-2.664e-4	9.030e+1
-0.006	-2.701e-4	9.035e+1
-0.007	-2.740e-4	9.040e+1
-0.008	-2.777e-4	9.045e+1
-0.009	-2.816e-4	9.050e+1
-0.010	-2.854e-4	9.055e+1
-0.011	-2.892e-4	9.060e+1
-0.012	-2.932e-4	9.065e+1
-0.013	-2.970e-4	9.070e+1
-0.014	-3.009e-4	9.075e+1
-0.015	-3.048e-4	9.080e+1
-0.016	-3.087e-4	9.085e+1
-0.017	-3.127e-4	9.090e+1
-0.018	-3.167e-4	9.095e+1
-0.019	-3.208e-4	9.100e+1
-0.020	-3.248e-4	9.105e+1
-0.021	-3.287e-4	9.110e+1
-0.022	-3.328e-4	9.115e+1
-0.023	-3.369e-4	9.120e+1
-0.024	-3.409e-4	9.125e+1
-0.025	-3.450e-4	9.130e+1
-0.026	-3.490e-4	9.135e+1
-0.027	-3.532e-4	9.140e+1
-0.028	-3.573e-4	9.145e+1
-0.029	-3.615e-4	9.150e+1
-0.030	-3.658e-4	9.155e+1
-0.031	-3.700e-4	9.160e+1
-0.032	-3.742e-4	9.165e+1
-0.033	-3.784e-4	9.170e+1
-0.034	-3.826e-4	9.175e+1
-0.035	-3.868e-4	9.180e+1
-0.036	-3.912e-4	9.185e+1
-0.037	-3.955e-4	9.190e+1
-0.038	-3.999e-4	9.195e+1
-0.039	-4.041e-4	9.200e+1
-0.040	-4.083e-4	9.205e+1
-0.041	-4.127e-4	9.210e+1
-0.042	-4.171e-4	9.215e+1
-0.043	-4.215e-4	9.220e+1
-0.044	-4.259e-4	9.225e+1
-0.045	-4.303e-4	9.230e+1
-0.046	-4.346e-4	9.235e+1
-0.047	-4.391e-4	9.240e+1
-0.048	-4.435e-4	9.245e+1
-0.049	-4.480e-4	9.250e+1
-0.050	-4.524e-4	9.255e+1
-0.051	-4.570e-4	9.260e+1
-0.052	-4.615e-4	9.265e+1
-0.053	-4.661e-4	9.270e+1
-0.054	-4.706e-4	9.275e+1
-0.055	-4.750e-4	9.280e+1
-0.056	-4.796e-4	9.285e+1
-0.057	-4.841e-4	9.290e+1
-0.058	-4.887e-4	9.295e+1
-0.059	-4.932e-4	9.300e+1
-0.060	-4.978e-4	9.305e+1
-0.061	-5.024e-4	9.310e+1
-0.062	-5.069e-4	9.315e+1
-0.063	-5.115e-4	9.320e+1
-0.064	-5.163e-4	9.325e+1
-0.065	-5.211e-4	9.330e+1
-0.066	-5.256e-4	9.335e+1
-0.067	-5.304e-4	9.340e+1
-0.068	-5.352e-4	9.345e+1
-0.069	-5.399e-4	9.350e+1
-0.070	-5.447e-4	9.355e+1
-0.071	-5.494e-4	9.360e+1
-0.072	-5.541e-4	9.365e+1
-0.073	-5.589e-4	9.370e+1
-0.074	-5.637e-4	9.375e+1
-0.075	-5.686e-4	9.380e+1
-0.076	-5.734e-4	9.385e+1
-0.077	-5.782e-4	9.390e+1
-0.078	-5.830e-4	9.395e+1
-0.079	-5.882e-4	9.400e+1
-0.080	-5.931e-4	9.405e+1
-0.081	-5.980e-4	9.410e+1
-0.082	-6.029e-4	9.415e+1
-0.083	-6.080e-4	9.420e+1
-0.084	-6.131e-4	9.425e+1
-0.085	-6.184e-4	9.430e+1
-0.086	-6.236e-4	9.435e+1
-0.087	-6.288e-4	9.440e+1
-0.088	-6.339e-4	9.445e+1
-0.089	-6.392e-4	9.450e+1
-0.090	-6.446e-4	9.455e+1
-0.091	-6.500e-4	9.460e+1
-0.092	-6.554e-4	9.465e+1
-0.093	-6.608e-4	9.470e+1
-0.094	-6.665e-4	9.475e+1
-0.095	-6.721e-4	9.480e+1
-0.096	-6.778e-4	9.485e+1
-0.097	-6.837e-4	9.490e+1
-0.098	-6.896e-4	9.495e+1
-0.099	-6.953e-4	9.500e+1
-0.100	-7.010e-4	9.505e+1
-0.101	-7.068e-4	9.510e+1
-0.102	-7.130e-4	9.515e+1
-0.103	-7.192e-4	9.520e+1
-0.104	-7.251e-4	9.525e+1
-0.105	-7.313e-4	9.530e+1
-0.106	-7.376e-4	9.535e+1
-0.107	-7.437e-4	9.540e+1
-0.108	-7.499e-4	9.545e+1
-0.109	-7.567e-4	9.550e+1
-0.110	-7.632e-4	9.555e+1
-0.111	-7.696e-4	9.560e+1
-0.112	-7.762e-4	9.565e+1
-0.113	-7.829e-4	9.570e+1
-0.114	-7.896e-4	9.575e+1
-0.115	-7.966e-4	9.580e+1
-0.116	-8.038e-4	9.585e+1
-0.117	-8.107e-4	9.590e+1
-0.118	-8.176e-4	9.595e+1
-0.119	-8.247e-4	9.600e+1
-0.120	-8.322e-4	9.605e+1
-0.121	-8.394e-4	9.610e+1
-0.122	-8.464e-4	9.615e+1
-0.123	-8.534e-4	9.620e+1
-0.124	-8.605e-4	9.625e+1
-0.125	-8.676e-4	9.630e+1
-0.126	-8.747e-4	9.635e+1
-0.127	-8.821e-4	9.640e+1
-0.128	-8.894e-4	9.645e+1
-0.129	-8.964e-4	9.650e+1
-0.130	-9.037e-4	9.655e+1
-0.131	-9.108e-4	9.660e+1
-0.132	-9.177e-4	9.665e+1
-0.133	-9.247e-4	9.670e+1
-0.134	-9.319e-4	9.675e+1
-0.135	-9.391e-4	9.680e+1
-0.136	-9.463e-4	9.685e+1
-0.137	-9.538e-4	9.690e+1
-0.138	-9.606e-4	9.695e+1
-0.139	-9.675e-4	9.700e+1
-0.140	-9.746e-4	9.705e+1
-0.141	-9.819e-4	9.710e+1
-0.142	-9.892e-4	9.715e+1
-0.143	-9.964e-4	9.720e+1
-0.144	-1.003e-3	9.725e+1
-0.145	-1.010e-3	9.730e+1
-0.146	-1.017e-3	9.735e+1
-0.147	-1.025e-3	9.740e+1
-0.148	-1.032e-3	9.745e+1
-0.149	-1.039e-3	9.750e+1
-0.150	-1.046e-3	9.755e+1
-0.151	-1.053e-3	9.760e+1
-0.152	-1.059e-3	9.765e+1
-0.153	-1.066e-3	9.770e+1
-0.154	-1.073e-3	9.775e+1
-0.155	-1.080e-3	9.780e+1
-0.156	-1.087e-3	9.785e+1
-0.157	-1.093e-3	9.790e+1
-0.158	-1.100e-3	9.795e+1
-0.159	-1.107e-3	9.800e+1
-0.160	-1.114e-3	9.805e+1
-0.161	-1.121e-3	9.810e+1
-0.162	-1.127e-3	9.815e+1
-0.163	-1.134e-3	9.820e+1
-0.164	-1.140e-3	9.825e+1
-0.165	-1.147e-3	9.830e+1
-0.166	-1.154e-3	9.835e+1
-0.167	-1.161e-3	9.840e+1
[truncated: 2,834 more rows]
