# Supplementary material for: Decoration of Ag nanoparticles on CoMoO4 rods for efficient electrochemical reduction of CO2
Source: Sci Rep. 2024 Jan 16;14:1406. doi: 10.1038/s41598-024-51680-w (PMC10792071; doi:10.1038/s41598-024-51680-w)
Supplement: Supplementary file 1 — Supplementary Information 1. [file 41598_2024_51680_MOESM1_ESM.zip › raw data for scientific reports/CV CoMoO4 Ag/CV 0.02 scan -0.6 to 0.6.csv]

Mar. 30	2023 10:25:32
Cyclic Voltammetry
File: c:\users\nsb 111 lab\desktop\dr. schindra\ag cm co2 reduction\cm\ag 7 cm\cv 0.02 scan -0.6 to 0.6.csv
Data Source: Experiment
Instrument Model: CHI760E
Header:
Note:
Init E (V) = -0.6
High E (V) = 0.6
Low E (V) = -0.6
Init P/N = P
Scan Rate (V/s) = 0.02
Segment = 4
Sample Interval (V) = 0.001
Quiet Time (sec) = 2
Sensitivity (A/V) = 0.01
Segment 1:
Segment 2:
Ep = -0.244V
ip = -8.151e-4A
Ah = -2.861e-3C
Segment 3:
Segment 4:
Ep = -0.248V
ip = -8.789e-4A
Ah = -3.038e-3C
Potential/V	Current/A	Time/s
Segment 1:
-0.600	-3.022e-4	5.000e-2
-0.599	-2.958e-4	1.000e-1
-0.598	-2.902e-4	1.500e-1
-0.597	-2.853e-4	2.000e-1
-0.596	-2.805e-4	2.500e-1
-0.595	-2.758e-4	3.000e-1
-0.594	-2.716e-4	3.500e-1
-0.593	-2.675e-4	4.000e-1
-0.592	-2.636e-4	4.500e-1
-0.591	-2.598e-4	5.000e-1
-0.590	-2.560e-4	5.500e-1
-0.589	-2.525e-4	6.000e-1
-0.588	-2.491e-4	6.500e-1
-0.587	-2.458e-4	7.000e-1
-0.586	-2.426e-4	7.500e-1
-0.585	-2.396e-4	8.000e-1
-0.584	-2.367e-4	8.500e-1
-0.583	-2.339e-4	9.000e-1
-0.582	-2.310e-4	9.500e-1
-0.581	-2.284e-4	1.000e+0
-0.580	-2.258e-4	1.050e+0
-0.579	-2.233e-4	1.100e+0
-0.578	-2.206e-4	1.150e+0
-0.577	-2.181e-4	1.200e+0
-0.576	-2.156e-4	1.250e+0
-0.575	-2.134e-4	1.300e+0
-0.574	-2.111e-4	1.350e+0
-0.573	-2.089e-4	1.400e+0
-0.572	-2.068e-4	1.450e+0
-0.571	-2.049e-4	1.500e+0
-0.570	-2.027e-4	1.550e+0
-0.569	-2.006e-4	1.600e+0
-0.568	-1.986e-4	1.650e+0
-0.567	-1.966e-4	1.700e+0
-0.566	-1.948e-4	1.750e+0
-0.565	-1.930e-4	1.800e+0
-0.564	-1.911e-4	1.850e+0
-0.563	-1.893e-4	1.900e+0
-0.562	-1.876e-4	1.950e+0
-0.561	-1.859e-4	2.000e+0
-0.560	-1.843e-4	2.050e+0
-0.559	-1.826e-4	2.100e+0
-0.558	-1.810e-4	2.150e+0
-0.557	-1.794e-4	2.200e+0
-0.556	-1.779e-4	2.250e+0
-0.555	-1.765e-4	2.300e+0
-0.554	-1.749e-4	2.350e+0
-0.553	-1.732e-4	2.400e+0
-0.552	-1.718e-4	2.450e+0
-0.551	-1.704e-4	2.500e+0
-0.550	-1.689e-4	2.550e+0
-0.549	-1.675e-4	2.600e+0
-0.548	-1.660e-4	2.650e+0
-0.547	-1.647e-4	2.700e+0
-0.546	-1.635e-4	2.750e+0
-0.545	-1.623e-4	2.800e+0
-0.544	-1.609e-4	2.850e+0
-0.543	-1.597e-4	2.900e+0
-0.542	-1.584e-4	2.950e+0
-0.541	-1.572e-4	3.000e+0
-0.540	-1.561e-4	3.050e+0
-0.539	-1.549e-4	3.100e+0
-0.538	-1.536e-4	3.150e+0
-0.537	-1.524e-4	3.200e+0
-0.536	-1.513e-4	3.250e+0
-0.535	-1.501e-4	3.300e+0
-0.534	-1.490e-4	3.350e+0
-0.533	-1.479e-4	3.400e+0
-0.532	-1.468e-4	3.450e+0
-0.531	-1.458e-4	3.500e+0
-0.530	-1.447e-4	3.550e+0
-0.529	-1.438e-4	3.600e+0
-0.528	-1.428e-4	3.650e+0
-0.527	-1.418e-4	3.700e+0
-0.526	-1.408e-4	3.750e+0
-0.525	-1.397e-4	3.800e+0
-0.524	-1.387e-4	3.850e+0
-0.523	-1.377e-4	3.900e+0
-0.522	-1.367e-4	3.950e+0
-0.521	-1.358e-4	4.000e+0
-0.520	-1.348e-4	4.050e+0
-0.519	-1.339e-4	4.100e+0
-0.518	-1.330e-4	4.150e+0
-0.517	-1.321e-4	4.200e+0
-0.516	-1.311e-4	4.250e+0
-0.515	-1.302e-4	4.300e+0
-0.514	-1.293e-4	4.350e+0
-0.513	-1.283e-4	4.400e+0
-0.512	-1.274e-4	4.450e+0
-0.511	-1.266e-4	4.500e+0
-0.510	-1.258e-4	4.550e+0
-0.509	-1.249e-4	4.600e+0
-0.508	-1.240e-4	4.650e+0
-0.507	-1.232e-4	4.700e+0
-0.506	-1.223e-4	4.750e+0
-0.505	-1.216e-4	4.800e+0
-0.504	-1.208e-4	4.850e+0
-0.503	-1.201e-4	4.900e+0
-0.502	-1.193e-4	4.950e+0
-0.501	-1.185e-4	5.000e+0
-0.500	-1.176e-4	5.050e+0
-0.499	-1.171e-4	5.100e+0
-0.498	-1.162e-4	5.150e+0
-0.497	-1.155e-4	5.200e+0
-0.496	-1.146e-4	5.250e+0
-0.495	-1.138e-4	5.300e+0
-0.494	-1.131e-4	5.350e+0
-0.493	-1.124e-4	5.400e+0
-0.492	-1.116e-4	5.450e+0
-0.491	-1.109e-4	5.500e+0
-0.490	-1.102e-4	5.550e+0
-0.489	-1.095e-4	5.600e+0
-0.488	-1.088e-4	5.650e+0
-0.487	-1.080e-4	5.700e+0
-0.486	-1.074e-4	5.750e+0
-0.485	-1.067e-4	5.800e+0
-0.484	-1.061e-4	5.850e+0
-0.483	-1.054e-4	5.900e+0
-0.482	-1.048e-4	5.950e+0
-0.481	-1.040e-4	6.000e+0
-0.480	-1.033e-4	6.050e+0
-0.479	-1.027e-4	6.100e+0
-0.478	-1.021e-4	6.150e+0
-0.477	-1.015e-4	6.200e+0
-0.476	-1.009e-4	6.250e+0
-0.475	-1.002e-4	6.300e+0
-0.474	-9.950e-5	6.350e+0
-0.473	-9.886e-5	6.400e+0
-0.472	-9.833e-5	6.450e+0
-0.471	-9.762e-5	6.500e+0
-0.470	-9.707e-5	6.550e+0
-0.469	-9.655e-5	6.600e+0
-0.468	-9.594e-5	6.650e+0
-0.467	-9.521e-5	6.700e+0
-0.466	-9.465e-5	6.750e+0
-0.465	-9.411e-5	6.800e+0
-0.464	-9.350e-5	6.850e+0
-0.463	-9.308e-5	6.900e+0
-0.462	-9.241e-5	6.950e+0
-0.461	-9.173e-5	7.000e+0
-0.460	-9.115e-5	7.050e+0
-0.459	-9.057e-5	7.100e+0
-0.458	-9.007e-5	7.150e+0
-0.457	-8.957e-5	7.200e+0
-0.456	-8.900e-5	7.250e+0
-0.455	-8.841e-5	7.300e+0
-0.454	-8.781e-5	7.350e+0
-0.453	-8.736e-5	7.400e+0
-0.452	-8.669e-5	7.450e+0
-0.451	-8.630e-5	7.500e+0
-0.450	-8.580e-5	7.550e+0
-0.449	-8.527e-5	7.600e+0
-0.448	-8.470e-5	7.650e+0
-0.447	-8.408e-5	7.700e+0
-0.446	-8.358e-5	7.750e+0
-0.445	-8.301e-5	7.800e+0
-0.444	-8.258e-5	7.850e+0
-0.443	-8.214e-5	7.900e+0
-0.442	-8.158e-5	7.950e+0
-0.441	-8.103e-5	8.000e+0
-0.440	-8.059e-5	8.050e+0
-0.439	-8.005e-5	8.100e+0
-0.438	-7.964e-5	8.150e+0
-0.437	-7.916e-5	8.200e+0
-0.436	-7.867e-5	8.250e+0
-0.435	-7.817e-5	8.300e+0
-0.434	-7.767e-5	8.350e+0
-0.433	-7.716e-5	8.400e+0
-0.432	-7.678e-5	8.450e+0
-0.431	-7.631e-5	8.500e+0
-0.430	-7.579e-5	8.550e+0
-0.429	-7.546e-5	8.600e+0
-0.428	-7.505e-5	8.650e+0
-0.427	-7.459e-5	8.700e+0
-0.426	-7.405e-5	8.750e+0
-0.425	-7.360e-5	8.800e+0
-0.424	-7.317e-5	8.850e+0
-0.423	-7.265e-5	8.900e+0
-0.422	-7.228e-5	8.950e+0
-0.421	-7.180e-5	9.000e+0
-0.420	-7.140e-5	9.050e+0
-0.419	-7.105e-5	9.100e+0
-0.418	-7.063e-5	9.150e+0
-0.417	-7.023e-5	9.200e+0
-0.416	-6.978e-5	9.250e+0
-0.415	-6.936e-5	9.300e+0
-0.414	-6.889e-5	9.350e+0
-0.413	-6.851e-5	9.400e+0
-0.412	-6.817e-5	9.450e+0
-0.411	-6.771e-5	9.500e+0
-0.410	-6.715e-5	9.550e+0
-0.409	-6.673e-5	9.600e+0
-0.408	-6.627e-5	9.650e+0
-0.407	-6.585e-5	9.700e+0
-0.406	-6.557e-5	9.750e+0
-0.405	-6.525e-5	9.800e+0
-0.404	-6.474e-5	9.850e+0
-0.403	-6.432e-5	9.900e+0
-0.402	-6.392e-5	9.950e+0
-0.401	-6.354e-5	1.000e+1
-0.400	-6.315e-5	1.005e+1
-0.399	-6.275e-5	1.010e+1
-0.398	-6.240e-5	1.015e+1
-0.397	-6.205e-5	1.020e+1
-0.396	-6.169e-5	1.025e+1
-0.395	-6.132e-5	1.030e+1
-0.394	-6.100e-5	1.035e+1
-0.393	-6.055e-5	1.040e+1
-0.392	-6.019e-5	1.045e+1
-0.391	-5.981e-5	1.050e+1
-0.390	-5.947e-5	1.055e+1
-0.389	-5.918e-5	1.060e+1
-0.388	-5.881e-5	1.065e+1
-0.387	-5.851e-5	1.070e+1
-0.386	-5.816e-5	1.075e+1
-0.385	-5.783e-5	1.080e+1
-0.384	-5.737e-5	1.085e+1
-0.383	-5.704e-5	1.090e+1
-0.382	-5.660e-5	1.095e+1
-0.381	-5.639e-5	1.100e+1
-0.380	-5.598e-5	1.105e+1
-0.379	-5.563e-5	1.110e+1
-0.378	-5.531e-5	1.115e+1
-0.377	-5.501e-5	1.120e+1
-0.376	-5.466e-5	1.125e+1
-0.375	-5.433e-5	1.130e+1
-0.374	-5.401e-5	1.135e+1
-0.373	-5.370e-5	1.140e+1
-0.372	-5.331e-5	1.145e+1
-0.371	-5.292e-5	1.150e+1
-0.370	-5.258e-5	1.155e+1
-0.369	-5.219e-5	1.160e+1
-0.368	-5.195e-5	1.165e+1
-0.367	-5.175e-5	1.170e+1
-0.366	-5.138e-5	1.175e+1
-0.365	-5.099e-5	1.180e+1
-0.364	-5.069e-5	1.185e+1
-0.363	-5.032e-5	1.190e+1
-0.362	-4.999e-5	1.195e+1
-0.361	-4.973e-5	1.200e+1
-0.360	-4.942e-5	1.205e+1
-0.359	-4.913e-5	1.210e+1
-0.358	-4.859e-5	1.215e+1
-0.357	-4.837e-5	1.220e+1
-0.356	-4.806e-5	1.225e+1
-0.355	-4.769e-5	1.230e+1
-0.354	-4.730e-5	1.235e+1
-0.353	-4.711e-5	1.240e+1
-0.352	-4.688e-5	1.245e+1
-0.351	-4.660e-5	1.250e+1
-0.350	-4.611e-5	1.255e+1
-0.349	-4.585e-5	1.260e+1
-0.348	-4.552e-5	1.265e+1
-0.347	-4.519e-5	1.270e+1
-0.346	-4.482e-5	1.275e+1
-0.345	-4.454e-5	1.280e+1
-0.344	-4.432e-5	1.285e+1
-0.343	-4.402e-5	1.290e+1
-0.342	-4.366e-5	1.295e+1
-0.341	-4.330e-5	1.300e+1
-0.340	-4.283e-5	1.305e+1
-0.339	-4.253e-5	1.310e+1
-0.338	-4.227e-5	1.315e+1
-0.337	-4.195e-5	1.320e+1
-0.336	-4.169e-5	1.325e+1
-0.335	-4.141e-5	1.330e+1
-0.334	-4.117e-5	1.335e+1
-0.333	-4.074e-5	1.340e+1
-0.332	-4.042e-5	1.345e+1
-0.331	-4.018e-5	1.350e+1
-0.330	-3.992e-5	1.355e+1
-0.329	-3.951e-5	1.360e+1
-0.328	-3.931e-5	1.365e+1
-0.327	-3.908e-5	1.370e+1
-0.326	-3.870e-5	1.375e+1
-0.325	-3.848e-5	1.380e+1
-0.324	-3.818e-5	1.385e+1
-0.323	-3.791e-5	1.390e+1
-0.322	-3.752e-5	1.395e+1
-0.321	-3.715e-5	1.400e+1
-0.320	-3.693e-5	1.405e+1
-0.319	-3.665e-5	1.410e+1
-0.318	-3.638e-5	1.415e+1
-0.317	-3.600e-5	1.420e+1
-0.316	-3.564e-5	1.425e+1
-0.315	-3.547e-5	1.430e+1
-0.314	-3.512e-5	1.435e+1
-0.313	-3.494e-5	1.440e+1
-0.312	-3.469e-5	1.445e+1
-0.311	-3.443e-5	1.450e+1
-0.310	-3.407e-5	1.455e+1
-0.309	-3.374e-5	1.460e+1
-0.308	-3.349e-5	1.465e+1
-0.307	-3.306e-5	1.470e+1
-0.306	-3.290e-5	1.475e+1
-0.305	-3.250e-5	1.480e+1
-0.304	-3.226e-5	1.485e+1
-0.303	-3.197e-5	1.490e+1
-0.302	-3.175e-5	1.495e+1
-0.301	-3.153e-5	1.500e+1
-0.300	-3.123e-5	1.505e+1
-0.299	-3.101e-5	1.510e+1
-0.298	-3.081e-5	1.515e+1
-0.297	-3.047e-5	1.520e+1
-0.296	-3.021e-5	1.525e+1
-0.295	-2.984e-5	1.530e+1
-0.294	-2.956e-5	1.535e+1
-0.293	-2.924e-5	1.540e+1
-0.292	-2.895e-5	1.545e+1
-0.291	-2.873e-5	1.550e+1
-0.290	-2.850e-5	1.555e+1
-0.289	-2.815e-5	1.560e+1
-0.288	-2.779e-5	1.565e+1
-0.287	-2.757e-5	1.570e+1
-0.286	-2.726e-5	1.575e+1
-0.285	-2.703e-5	1.580e+1
-0.284	-2.674e-5	1.585e+1
-0.283	-2.655e-5	1.590e+1
-0.282	-2.611e-5	1.595e+1
-0.281	-2.566e-5	1.600e+1
-0.280	-2.547e-5	1.605e+1
-0.279	-2.509e-5	1.610e+1
-0.278	-2.488e-5	1.615e+1
-0.277	-2.454e-5	1.620e+1
-0.276	-2.416e-5	1.625e+1
-0.275	-2.391e-5	1.630e+1
-0.274	-2.360e-5	1.635e+1
-0.273	-2.316e-5	1.640e+1
-0.272	-2.279e-5	1.645e+1
-0.271	-2.235e-5	1.650e+1
-0.270	-2.197e-5	1.655e+1
-0.269	-2.158e-5	1.660e+1
-0.268	-2.113e-5	1.665e+1
-0.267	-2.078e-5	1.670e+1
-0.266	-2.040e-5	1.675e+1
-0.265	-2.010e-5	1.680e+1
-0.264	-1.965e-5	1.685e+1
-0.263	-1.910e-5	1.690e+1
-0.262	-1.862e-5	1.695e+1
-0.261	-1.820e-5	1.700e+1
-0.260	-1.773e-5	1.705e+1
-0.259	-1.724e-5	1.710e+1
-0.258	-1.675e-5	1.715e+1
-0.257	-1.623e-5	1.720e+1
-0.256	-1.557e-5	1.725e+1
-0.255	-1.509e-5	1.730e+1
-0.254	-1.444e-5	1.735e+1
-0.253	-1.386e-5	1.740e+1
-0.252	-1.327e-5	1.745e+1
-0.251	-1.263e-5	1.750e+1
-0.250	-1.198e-5	1.755e+1
-0.249	-1.133e-5	1.760e+1
-0.248	-1.071e-5	1.765e+1
-0.247	-9.985e-6	1.770e+1
-0.246	-9.143e-6	1.775e+1
-0.245	-8.324e-6	1.780e+1
-0.244	-7.601e-6	1.785e+1
-0.243	-6.696e-6	1.790e+1
-0.242	-5.877e-6	1.795e+1
-0.241	-5.051e-6	1.800e+1
-0.240	-4.225e-6	1.805e+1
-0.239	-3.194e-6	1.810e+1
-0.238	-2.274e-6	1.815e+1
-0.237	-1.290e-6	1.820e+1
-0.236	-4.249e-7	1.825e+1
-0.235	5.744e-7	1.830e+1
-0.234	1.558e-6	1.835e+1
-0.233	2.612e-6	1.840e+1
-0.232	3.564e-6	1.845e+1
-0.231	4.611e-6	1.850e+1
-0.230	5.767e-6	1.855e+1
-0.229	6.869e-6	1.860e+1
-0.228	7.931e-6	1.865e+1
-0.227	9.033e-6	1.870e+1
-0.226	1.020e-5	1.875e+1
-0.225	1.138e-5	1.880e+1
-0.224	1.248e-5	1.885e+1
-0.223	1.362e-5	1.890e+1
-0.222	1.495e-5	1.895e+1
-0.221	1.599e-5	1.900e+1
-0.220	1.711e-5	1.905e+1
-0.219	1.835e-5	1.910e+1
-0.218	1.967e-5	1.915e+1
-0.217	2.101e-5	1.920e+1
-0.216	2.233e-5	1.925e+1
-0.215	2.356e-5	1.930e+1
-0.214	2.482e-5	1.935e+1
-0.213	2.613e-5	1.940e+1
-0.212	2.746e-5	1.945e+1
-0.211	2.875e-5	1.950e+1
-0.210	3.006e-5	1.955e+1
-0.209	3.150e-5	1.960e+1
-0.208	3.287e-5	1.965e+1
-0.207	3.438e-5	1.970e+1
-0.206	3.565e-5	1.975e+1
-0.205	3.731e-5	1.980e+1
-0.204	3.883e-5	1.985e+1
-0.203	4.028e-5	1.990e+1
-0.202	4.169e-5	1.995e+1
-0.201	4.320e-5	2.000e+1
-0.200	4.461e-5	2.005e+1
-0.199	4.625e-5	2.010e+1
-0.198	4.781e-5	2.015e+1
-0.197	4.933e-5	2.020e+1
-0.196	5.085e-5	2.025e+1
-0.195	5.237e-5	2.030e+1
-0.194	5.383e-5	2.035e+1
-0.193	5.542e-5	2.040e+1
-0.192	5.701e-5	2.045e+1
-0.191	5.851e-5	2.050e+1
-0.190	6.010e-5	2.055e+1
-0.189	6.154e-5	2.060e+1
-0.188	6.304e-5	2.065e+1
-0.187	6.439e-5	2.070e+1
-0.186	6.590e-5	2.075e+1
-0.185	6.744e-5	2.080e+1
-0.184	6.871e-5	2.085e+1
-0.183	7.010e-5	2.090e+1
-0.182	7.145e-5	2.095e+1
-0.181	7.274e-5	2.100e+1
-0.180	7.402e-5	2.105e+1
-0.179	7.524e-5	2.110e+1
-0.178	7.651e-5	2.115e+1
-0.177	7.768e-5	2.120e+1
-0.176	7.886e-5	2.125e+1
-0.175	8.017e-5	2.130e+1
-0.174	8.132e-5	2.135e+1
-0.173	8.240e-5	2.140e+1
-0.172	8.361e-5	2.145e+1
-0.171	8.462e-5	2.150e+1
-0.170	8.570e-5	2.155e+1
-0.169	8.672e-5	2.160e+1
-0.168	8.760e-5	2.165e+1
-0.167	8.866e-5	2.170e+1
-0.166	8.961e-5	2.175e+1
-0.165	9.049e-5	2.180e+1
-0.164	9.136e-5	2.185e+1
-0.163	9.216e-5	2.190e+1
-0.162	9.298e-5	2.195e+1
-0.161	9.373e-5	2.200e+1
-0.160	9.451e-5	2.205e+1
-0.159	9.531e-5	2.210e+1
-0.158	9.601e-5	2.215e+1
-0.157	9.668e-5	2.220e+1
-0.156	9.724e-5	2.225e+1
-0.155	9.792e-5	2.230e+1
-0.154	9.855e-5	2.235e+1
-0.153	9.923e-5	2.240e+1
-0.152	9.975e-5	2.245e+1
-0.151	1.003e-4	2.250e+1
-0.150	1.008e-4	2.255e+1
-0.149	1.013e-4	2.260e+1
-0.148	1.019e-4	2.265e+1
-0.147	1.024e-4	2.270e+1
-0.146	1.029e-4	2.275e+1
-0.145	1.034e-4	2.280e+1
-0.144	1.038e-4	2.285e+1
-0.143	1.043e-4	2.290e+1
-0.142	1.048e-4	2.295e+1
-0.141	1.052e-4	2.300e+1
-0.140	1.057e-4	2.305e+1
-0.139	1.062e-4	2.310e+1
-0.138	1.067e-4	2.315e+1
-0.137	1.072e-4	2.320e+1
-0.136	1.076e-4	2.325e+1
-0.135	1.080e-4	2.330e+1
-0.134	1.085e-4	2.335e+1
-0.133	1.090e-4	2.340e+1
-0.132	1.094e-4	2.345e+1
-0.131	1.098e-4	2.350e+1
-0.130	1.104e-4	2.355e+1
-0.129	1.108e-4	2.360e+1
-0.128	1.113e-4	2.365e+1
-0.127	1.119e-4	2.370e+1
-0.126	1.123e-4	2.375e+1
-0.125	1.128e-4	2.380e+1
-0.124	1.133e-4	2.385e+1
-0.123	1.138e-4	2.390e+1
-0.122	1.144e-4	2.395e+1
-0.121	1.150e-4	2.400e+1
-0.120	1.156e-4	2.405e+1
-0.119	1.161e-4	2.410e+1
-0.118	1.167e-4	2.415e+1
-0.117	1.171e-4	2.420e+1
-0.116	1.178e-4	2.425e+1
-0.115	1.184e-4	2.430e+1
-0.114	1.191e-4	2.435e+1
-0.113	1.197e-4	2.440e+1
-0.112	1.202e-4	2.445e+1
-0.111	1.209e-4	2.450e+1
-0.110	1.215e-4	2.455e+1
-0.109	1.221e-4	2.460e+1
-0.108	1.228e-4	2.465e+1
-0.107	1.235e-4	2.470e+1
-0.106	1.242e-4	2.475e+1
-0.105	1.249e-4	2.480e+1
-0.104	1.255e-4	2.485e+1
-0.103	1.263e-4	2.490e+1
-0.102	1.271e-4	2.495e+1
-0.101	1.278e-4	2.500e+1
-0.100	1.286e-4	2.505e+1
-0.099	1.293e-4	2.510e+1
-0.098	1.301e-4	2.515e+1
-0.097	1.309e-4	2.520e+1
-0.096	1.317e-4	2.525e+1
-0.095	1.325e-4	2.530e+1
-0.094	1.333e-4	2.535e+1
-0.093	1.340e-4	2.540e+1
-0.092	1.349e-4	2.545e+1
-0.091	1.357e-4	2.550e+1
-0.090	1.366e-4	2.555e+1
-0.089	1.374e-4	2.560e+1
-0.088	1.383e-4	2.565e+1
-0.087	1.391e-4	2.570e+1
-0.086	1.399e-4	2.575e+1
-0.085	1.408e-4	2.580e+1
-0.084	1.416e-4	2.585e+1
-0.083	1.426e-4	2.590e+1
-0.082	1.434e-4	2.595e+1
-0.081	1.442e-4	2.600e+1
-0.080	1.451e-4	2.605e+1
-0.079	1.461e-4	2.610e+1
-0.078	1.471e-4	2.615e+1
-0.077	1.481e-4	2.620e+1
-0.076	1.490e-4	2.625e+1
-0.075	1.498e-4	2.630e+1
-0.074	1.508e-4	2.635e+1
-0.073	1.518e-4	2.640e+1
-0.072	1.527e-4	2.645e+1
-0.071	1.537e-4	2.650e+1
-0.070	1.547e-4	2.655e+1
-0.069	1.556e-4	2.660e+1
-0.068	1.567e-4	2.665e+1
-0.067	1.576e-4	2.670e+1
-0.066	1.587e-4	2.675e+1
-0.065	1.598e-4	2.680e+1
-0.064	1.608e-4	2.685e+1
-0.063	1.619e-4	2.690e+1
-0.062	1.629e-4	2.695e+1
-0.061	1.639e-4	2.700e+1
-0.060	1.651e-4	2.705e+1
-0.059	1.662e-4	2.710e+1
-0.058	1.673e-4	2.715e+1
-0.057	1.685e-4	2.720e+1
-0.056	1.695e-4	2.725e+1
-0.055	1.707e-4	2.730e+1
-0.054	1.720e-4	2.735e+1
-0.053	1.732e-4	2.740e+1
-0.052	1.745e-4	2.745e+1
-0.051	1.757e-4	2.750e+1
-0.050	1.769e-4	2.755e+1
-0.049	1.783e-4	2.760e+1
-0.048	1.796e-4	2.765e+1
-0.047	1.810e-4	2.770e+1
-0.046	1.823e-4	2.775e+1
-0.045	1.837e-4	2.780e+1
-0.044	1.851e-4	2.785e+1
-0.043	1.866e-4	2.790e+1
-0.042	1.882e-4	2.795e+1
-0.041	1.897e-4	2.800e+1
-0.040	1.913e-4	2.805e+1
-0.039	1.930e-4	2.810e+1
-0.038	1.946e-4	2.815e+1
-0.037	1.962e-4	2.820e+1
-0.036	1.978e-4	2.825e+1
-0.035	1.994e-4	2.830e+1
-0.034	2.013e-4	2.835e+1
-0.033	2.031e-4	2.840e+1
-0.032	2.049e-4	2.845e+1
-0.031	2.068e-4	2.850e+1
-0.030	2.088e-4	2.855e+1
-0.029	2.108e-4	2.860e+1
-0.028	2.128e-4	2.865e+1
-0.027	2.148e-4	2.870e+1
-0.026	2.170e-4	2.875e+1
-0.025	2.194e-4	2.880e+1
-0.024	2.214e-4	2.885e+1
-0.023	2.238e-4	2.890e+1
-0.022	2.262e-4	2.895e+1
-0.021	2.286e-4	2.900e+1
-0.020	2.311e-4	2.905e+1
-0.019	2.337e-4	2.910e+1
-0.018	2.362e-4	2.915e+1
-0.017	2.389e-4	2.920e+1
-0.016	2.414e-4	2.925e+1
-0.015	2.441e-4	2.930e+1
-0.014	2.469e-4	2.935e+1
-0.013	2.498e-4	2.940e+1
-0.012	2.529e-4	2.945e+1
-0.011	2.559e-4	2.950e+1
-0.010	2.590e-4	2.955e+1
-0.009	2.622e-4	2.960e+1
-0.008	2.654e-4	2.965e+1
-0.007	2.686e-4	2.970e+1
-0.006	2.720e-4	2.975e+1
-0.005	2.755e-4	2.980e+1
-0.004	2.791e-4	2.985e+1
-0.003	2.827e-4	2.990e+1
-0.002	2.863e-4	2.995e+1
-0.001	2.898e-4	3.000e+1
-0.000	2.939e-4	3.005e+1
0.001	2.977e-4	3.010e+1
0.002	3.016e-4	3.015e+1
0.003	3.057e-4	3.020e+1
0.004	3.096e-4	3.025e+1
0.005	3.136e-4	3.030e+1
0.006	3.178e-4	3.035e+1
0.007	3.221e-4	3.040e+1
0.008	3.263e-4	3.045e+1
0.009	3.306e-4	3.050e+1
0.010	3.347e-4	3.055e+1
0.011	3.388e-4	3.060e+1
0.012	3.431e-4	3.065e+1
0.013	3.474e-4	3.070e+1
0.014	3.518e-4	3.075e+1
0.015	3.561e-4	3.080e+1
0.016	3.598e-4	3.085e+1
0.017	3.634e-4	3.090e+1
0.018	3.667e-4	3.095e+1
0.019	3.704e-4	3.100e+1
0.020	3.743e-4	3.105e+1
0.021	3.781e-4	3.110e+1
0.022	3.818e-4	3.115e+1
0.023	3.855e-4	3.120e+1
0.024	3.891e-4	3.125e+1
0.025	3.926e-4	3.130e+1
0.026	3.962e-4	3.135e+1
0.027	3.996e-4	3.140e+1
0.028	4.031e-4	3.145e+1
0.029	4.062e-4	3.150e+1
0.030	4.095e-4	3.155e+1
0.031	4.129e-4	3.160e+1
0.032	4.164e-4	3.165e+1
0.033	4.198e-4	3.170e+1
0.034	4.231e-4	3.175e+1
0.035	4.262e-4	3.180e+1
0.036	4.295e-4	3.185e+1
0.037	4.326e-4	3.190e+1
0.038	4.361e-4	3.195e+1
0.039	4.395e-4	3.200e+1
0.040	4.427e-4	3.205e+1
0.041	4.461e-4	3.210e+1
0.042	4.494e-4	3.215e+1
0.043	4.527e-4	3.220e+1
0.044	4.560e-4	3.225e+1
0.045	4.596e-4	3.230e+1
0.046	4.630e-4	3.235e+1
0.047	4.668e-4	3.240e+1
0.048	4.702e-4	3.245e+1
0.049	4.739e-4	3.250e+1
0.050	4.775e-4	3.255e+1
0.051	4.814e-4	3.260e+1
0.052	4.853e-4	3.265e+1
0.053	4.892e-4	3.270e+1
0.054	4.932e-4	3.275e+1
0.055	4.971e-4	3.280e+1
0.056	5.012e-4	3.285e+1
0.057	5.056e-4	3.290e+1
0.058	5.099e-4	3.295e+1
0.059	5.142e-4	3.300e+1
0.060	5.184e-4	3.305e+1
0.061	5.227e-4	3.310e+1
0.062	5.271e-4	3.315e+1
0.063	5.313e-4	3.320e+1
0.064	5.356e-4	3.325e+1
0.065	5.400e-4	3.330e+1
0.066	5.442e-4	3.335e+1
0.067	5.484e-4	3.340e+1
0.068	5.526e-4	3.345e+1
0.069	5.566e-4	3.350e+1
0.070	5.606e-4	3.355e+1
0.071	5.647e-4	3.360e+1
0.072	5.684e-4	3.365e+1
0.073	5.720e-4	3.370e+1
0.074	5.755e-4	3.375e+1
0.075	5.788e-4	3.380e+1
0.076	5.823e-4	3.385e+1
0.077	5.854e-4	3.390e+1
0.078	5.885e-4	3.395e+1
0.079	5.914e-4	3.400e+1
0.080	5.940e-4	3.405e+1
0.081	5.965e-4	3.410e+1
0.082	5.988e-4	3.415e+1
0.083	6.011e-4	3.420e+1
0.084	6.032e-4	3.425e+1
0.085	6.050e-4	3.430e+1
0.086	6.066e-4	3.435e+1
0.087	6.080e-4	3.440e+1
0.088	6.091e-4	3.445e+1
0.089	6.103e-4	3.450e+1
0.090	6.113e-4	3.455e+1
0.091	6.121e-4	3.460e+1
0.092	6.129e-4	3.465e+1
0.093	6.134e-4	3.470e+1
0.094	6.139e-4	3.475e+1
0.095	6.144e-4	3.480e+1
0.096	6.148e-4	3.485e+1
0.097	6.150e-4	3.490e+1
0.098	6.153e-4	3.495e+1
0.099	6.155e-4	3.500e+1
0.100	6.157e-4	3.505e+1
0.101	6.157e-4	3.510e+1
0.102	6.162e-4	3.515e+1
0.103	6.168e-4	3.520e+1
0.104	6.172e-4	3.525e+1
0.105	6.176e-4	3.530e+1
0.106	6.181e-4	3.535e+1
0.107	6.188e-4	3.540e+1
0.108	6.196e-4	3.545e+1
0.109	6.204e-4	3.550e+1
0.110	6.214e-4	3.555e+1
0.111	6.224e-4	3.560e+1
0.112	6.236e-4	3.565e+1
0.113	6.250e-4	3.570e+1
0.114	6.264e-4	3.575e+1
0.115	6.280e-4	3.580e+1
0.116	6.298e-4	3.585e+1
0.117	6.315e-4	3.590e+1
0.118	6.334e-4	3.595e+1
0.119	6.355e-4	3.600e+1
0.120	6.373e-4	3.605e+1
0.121	6.395e-4	3.610e+1
0.122	6.417e-4	3.615e+1
0.123	6.438e-4	3.620e+1
0.124	6.462e-4	3.625e+1
0.125	6.486e-4	3.630e+1
0.126	6.511e-4	3.635e+1
0.127	6.536e-4	3.640e+1
0.128	6.561e-4	3.645e+1
0.129	6.587e-4	3.650e+1
0.130	6.614e-4	3.655e+1
0.131	6.639e-4	3.660e+1
0.132	6.666e-4	3.665e+1
0.133	6.693e-4	3.670e+1
0.134	6.721e-4	3.675e+1
0.135	6.751e-4	3.680e+1
0.136	6.778e-4	3.685e+1
0.137	6.807e-4	3.690e+1
0.138	6.835e-4	3.695e+1
0.139	6.863e-4	3.700e+1
0.140	6.891e-4	3.705e+1
0.141	6.922e-4	3.710e+1
0.142	6.951e-4	3.715e+1
0.143	6.981e-4	3.720e+1
0.144	7.010e-4	3.725e+1
0.145	7.041e-4	3.730e+1
0.146	7.072e-4	3.735e+1
0.147	7.102e-4	3.740e+1
0.148	7.132e-4	3.745e+1
0.149	7.163e-4	3.750e+1
0.150	7.194e-4	3.755e+1
0.151	7.227e-4	3.760e+1
0.152	7.257e-4	3.765e+1
0.153	7.288e-4	3.770e+1
0.154	7.319e-4	3.775e+1
0.155	7.348e-4	3.780e+1
0.156	7.380e-4	3.785e+1
0.157	7.413e-4	3.790e+1
0.158	7.449e-4	3.795e+1
0.159	7.483e-4	3.800e+1
0.160	7.517e-4	3.805e+1
0.161	7.550e-4	3.810e+1
0.162	7.582e-4	3.815e+1
0.163	7.613e-4	3.820e+1
0.164	7.645e-4	3.825e+1
0.165	7.676e-4	3.830e+1
0.166	7.708e-4	3.835e+1
0.167	7.741e-4	3.840e+1
0.168	7.774e-4	3.845e+1
0.169	7.805e-4	3.850e+1
0.170	7.837e-4	3.855e+1
0.171	7.868e-4	3.860e+1
0.172	7.899e-4	3.865e+1
0.173	7.930e-4	3.870e+1
0.174	7.963e-4	3.875e+1
0.175	7.994e-4	3.880e+1
0.176	8.026e-4	3.885e+1
0.177	8.057e-4	3.890e+1
0.178	8.088e-4	3.895e+1
0.179	8.119e-4	3.900e+1
0.180	8.153e-4	3.905e+1
0.181	8.184e-4	3.910e+1
0.182	8.215e-4	3.915e+1
0.183	8.246e-4	3.920e+1
0.184	8.277e-4	3.925e+1
0.185	8.308e-4	3.930e+1
0.186	8.339e-4	3.935e+1
0.187	8.369e-4	3.940e+1
0.188	8.399e-4	3.945e+1
0.189	8.429e-4	3.950e+1
0.190	8.458e-4	3.955e+1
0.191	8.489e-4	3.960e+1
0.192	8.518e-4	3.965e+1
0.193	8.548e-4	3.970e+1
0.194	8.575e-4	3.975e+1
0.195	8.603e-4	3.980e+1
0.196	8.632e-4	3.985e+1
0.197	8.660e-4	3.990e+1
0.198	8.690e-4	3.995e+1
0.199	8.718e-4	4.000e+1
0.200	8.744e-4	4.005e+1
0.201	8.769e-4	4.010e+1
0.202	8.795e-4	4.015e+1
0.203	8.819e-4	4.020e+1
0.204	8.845e-4	4.025e+1
0.205	8.870e-4	4.030e+1
0.206	8.897e-4	4.035e+1
0.207	8.922e-4	4.040e+1
0.208	8.947e-4	4.045e+1
0.209	8.972e-4	4.050e+1
0.210	8.996e-4	4.055e+1
0.211	9.019e-4	4.060e+1
0.212	9.043e-4	4.065e+1
0.213	9.064e-4	4.070e+1
0.214	9.087e-4	4.075e+1
0.215	9.108e-4	4.080e+1
0.216	9.131e-4	4.085e+1
0.217	9.150e-4	4.090e+1
0.218	9.169e-4	4.095e+1
0.219	9.189e-4	4.100e+1
0.220	9.209e-4	4.105e+1
0.221	9.227e-4	4.110e+1
0.222	9.244e-4	4.115e+1
0.223	9.260e-4	4.120e+1
0.224	9.278e-4	4.125e+1
0.225	9.293e-4	4.130e+1
0.226	9.309e-4	4.135e+1
0.227	9.326e-4	4.140e+1
0.228	9.340e-4	4.145e+1
0.229	9.353e-4	4.150e+1
0.230	9.368e-4	4.155e+1
0.231	9.381e-4	4.160e+1
0.232	9.393e-4	4.165e+1
0.233	9.406e-4	4.170e+1
0.234	9.416e-4	4.175e+1
0.235	9.427e-4	4.180e+1
0.236	9.437e-4	4.185e+1
0.237	9.446e-4	4.190e+1
0.238	9.454e-4	4.195e+1
0.239	9.462e-4	4.200e+1
0.240	9.469e-4	4.205e+1
0.241	9.476e-4	4.210e+1
0.242	9.480e-4	4.215e+1
0.243	9.484e-4	4.220e+1
0.244	9.490e-4	4.225e+1
0.245	9.493e-4	4.230e+1
0.246	9.496e-4	4.235e+1
0.247	9.498e-4	4.240e+1
0.248	9.499e-4	4.245e+1
0.249	9.499e-4	4.250e+1
0.250	9.499e-4	4.255e+1
0.251	9.497e-4	4.260e+1
0.252	9.494e-4	4.265e+1
0.253	9.492e-4	4.270e+1
0.254	9.488e-4	4.275e+1
0.255	9.484e-4	4.280e+1
0.256	9.478e-4	4.285e+1
0.257	9.471e-4	4.290e+1
0.258	9.465e-4	4.295e+1
0.259	9.457e-4	4.300e+1
0.260	9.449e-4	4.305e+1
0.261	9.439e-4	4.310e+1
0.262	9.429e-4	4.315e+1
0.263	9.418e-4	4.320e+1
0.264	9.407e-4	4.325e+1
0.265	9.395e-4	4.330e+1
0.266	9.380e-4	4.335e+1
0.267	9.366e-4	4.340e+1
0.268	9.354e-4	4.345e+1
0.269	9.337e-4	4.350e+1
0.270	9.322e-4	4.355e+1
0.271	9.306e-4	4.360e+1
0.272	9.291e-4	4.365e+1
0.273	9.274e-4	4.370e+1
0.274	9.256e-4	4.375e+1
0.275	9.239e-4	4.380e+1
0.276	9.223e-4	4.385e+1
0.277	9.206e-4	4.390e+1
0.278	9.187e-4	4.395e+1
0.279	9.170e-4	4.400e+1
0.280	9.151e-4	4.405e+1
0.281	9.133e-4	4.410e+1
0.282	9.116e-4	4.415e+1
0.283	9.097e-4	4.420e+1
0.284	9.079e-4	4.425e+1
0.285	9.060e-4	4.430e+1
0.286	9.040e-4	4.435e+1
0.287	9.021e-4	4.440e+1
0.288	9.002e-4	4.445e+1
0.289	8.984e-4	4.450e+1
0.290	8.965e-4	4.455e+1
0.291	8.945e-4	4.460e+1
0.292	8.925e-4	4.465e+1
0.293	8.906e-4	4.470e+1
0.294	8.887e-4	4.475e+1
0.295	8.869e-4	4.480e+1
0.296	8.851e-4	4.485e+1
0.297	8.833e-4	4.490e+1
0.298	8.815e-4	4.495e+1
0.299	8.797e-4	4.500e+1
0.300	8.781e-4	4.505e+1
0.301	8.764e-4	4.510e+1
0.302	8.747e-4	4.515e+1
0.303	8.730e-4	4.520e+1
0.304	8.712e-4	4.525e+1
0.305	8.695e-4	4.530e+1
0.306	8.678e-4	4.535e+1
0.307	8.664e-4	4.540e+1
0.308	8.648e-4	4.545e+1
0.309	8.631e-4	4.550e+1
0.310	8.616e-4	4.555e+1
0.311	8.601e-4	4.560e+1
0.312	8.586e-4	4.565e+1
0.313	8.570e-4	4.570e+1
0.314	8.556e-4	4.575e+1
0.315	8.541e-4	4.580e+1
0.316	8.527e-4	4.585e+1
0.317	8.513e-4	4.590e+1
0.318	8.498e-4	4.595e+1
0.319	8.484e-4	4.600e+1
0.320	8.472e-4	4.605e+1
0.321	8.457e-4	4.610e+1
0.322	8.443e-4	4.615e+1
0.323	8.430e-4	4.620e+1
0.324	8.417e-4	4.625e+1
0.325	8.404e-4	4.630e+1
0.326	8.392e-4	4.635e+1
0.327	8.380e-4	4.640e+1
0.328	8.367e-4	4.645e+1
0.329	8.356e-4	4.650e+1
0.330	8.344e-4	4.655e+1
0.331	8.331e-4	4.660e+1
0.332	8.320e-4	4.665e+1
0.333	8.311e-4	4.670e+1
0.334	8.299e-4	4.675e+1
0.335	8.288e-4	4.680e+1
0.336	8.276e-4	4.685e+1
0.337	8.265e-4	4.690e+1
0.338	8.253e-4	4.695e+1
0.339	8.242e-4	4.700e+1
0.340	8.231e-4	4.705e+1
0.341	8.221e-4	4.710e+1
0.342	8.209e-4	4.715e+1
0.343	8.199e-4	4.720e+1
0.344	8.188e-4	4.725e+1
0.345	8.178e-4	4.730e+1
0.346	8.167e-4	4.735e+1
0.347	8.155e-4	4.740e+1
0.348	8.145e-4	4.745e+1
0.349	8.134e-4	4.750e+1
0.350	8.125e-4	4.755e+1
0.351	8.115e-4	4.760e+1
0.352	8.104e-4	4.765e+1
0.353	8.094e-4	4.770e+1
0.354	8.084e-4	4.775e+1
0.355	8.074e-4	4.780e+1
0.356	8.064e-4	4.785e+1
0.357	8.055e-4	4.790e+1
0.358	8.045e-4	4.795e+1
0.359	8.036e-4	4.800e+1
0.360	8.026e-4	4.805e+1
0.361	8.017e-4	4.810e+1
0.362	8.010e-4	4.815e+1
0.363	8.000e-4	4.820e+1
0.364	7.992e-4	4.825e+1
0.365	7.984e-4	4.830e+1
0.366	7.976e-4	4.835e+1
0.367	7.969e-4	4.840e+1
0.368	7.960e-4	4.845e+1
0.369	7.953e-4	4.850e+1
0.370	7.946e-4	4.855e+1
0.371	7.939e-4	4.860e+1
0.372	7.932e-4	4.865e+1
0.373	7.924e-4	4.870e+1
0.374	7.917e-4	4.875e+1
0.375	7.911e-4	4.880e+1
0.376	7.905e-4	4.885e+1
0.377	7.900e-4	4.890e+1
0.378	7.893e-4	4.895e+1
0.379	7.887e-4	4.900e+1
0.380	7.882e-4	4.905e+1
0.381	7.876e-4	4.910e+1
0.382	7.871e-4	4.915e+1
0.383	7.865e-4	4.920e+1
0.384	7.861e-4	4.925e+1
0.385	7.854e-4	4.930e+1
0.386	7.851e-4	4.935e+1
0.387	7.845e-4	4.940e+1
0.388	7.839e-4	4.945e+1
0.389	7.833e-4	4.950e+1
0.390	7.829e-4	4.955e+1
0.391	7.824e-4	4.960e+1
0.392	7.820e-4	4.965e+1
0.393	7.816e-4	4.970e+1
0.394	7.812e-4	4.975e+1
0.395	7.808e-4	4.980e+1
0.396	7.806e-4	4.985e+1
0.397	7.804e-4	4.990e+1
0.398	7.801e-4	4.995e+1
0.399	7.797e-4	5.000e+1
0.400	7.794e-4	5.005e+1
0.401	7.792e-4	5.010e+1
0.402	7.790e-4	5.015e+1
0.403	7.788e-4	5.020e+1
0.404	7.786e-4	5.025e+1
0.405	7.784e-4	5.030e+1
0.406	7.782e-4	5.035e+1
0.407	7.780e-4	5.040e+1
0.408	7.779e-4	5.045e+1
0.409	7.778e-4	5.050e+1
0.410	7.778e-4	5.055e+1
0.411	7.775e-4	5.060e+1
0.412	7.775e-4	5.065e+1
0.413	7.772e-4	5.070e+1
0.414	7.769e-4	5.075e+1
0.415	7.768e-4	5.080e+1
0.416	7.768e-4	5.085e+1
0.417	7.769e-4	5.090e+1
0.418	7.769e-4	5.095e+1
0.419	7.769e-4	5.100e+1
0.420	7.767e-4	5.105e+1
0.421	7.769e-4	5.110e+1
0.422	7.772e-4	5.115e+1
0.423	7.772e-4	5.120e+1
0.424	7.773e-4	5.125e+1
0.425	7.772e-4	5.130e+1
0.426	7.771e-4	5.135e+1
0.427	7.771e-4	5.140e+1
0.428	7.770e-4	5.145e+1
0.429	7.772e-4	5.150e+1
0.430	7.770e-4	5.155e+1
0.431	7.772e-4	5.160e+1
0.432	7.773e-4	5.165e+1
0.433	7.773e-4	5.170e+1
0.434	7.774e-4	5.175e+1
0.435	7.776e-4	5.180e+1
0.436	7.777e-4	5.185e+1
0.437	7.780e-4	5.190e+1
0.438	7.780e-4	5.195e+1
0.439	7.783e-4	5.200e+1
0.440	7.786e-4	5.205e+1
0.441	7.789e-4	5.210e+1
0.442	7.791e-4	5.215e+1
0.443	7.794e-4	5.220e+1
0.444	7.795e-4	5.225e+1
0.445	7.796e-4	5.230e+1
0.446	7.798e-4	5.235e+1
0.447	7.799e-4	5.240e+1
0.448	7.804e-4	5.245e+1
0.449	7.807e-4	5.250e+1
0.450	7.809e-4	5.255e+1
0.451	7.813e-4	5.260e+1
0.452	7.815e-4	5.265e+1
0.453	7.819e-4	5.270e+1
0.454	7.824e-4	5.275e+1
0.455	7.828e-4	5.280e+1
0.456	7.831e-4	5.285e+1
0.457	7.834e-4	5.290e+1
0.458	7.840e-4	5.295e+1
0.459	7.844e-4	5.300e+1
0.460	7.850e-4	5.305e+1
0.461	7.854e-4	5.310e+1
0.462	7.858e-4	5.315e+1
0.463	7.864e-4	5.320e+1
0.464	7.870e-4	5.325e+1
0.465	7.874e-4	5.330e+1
0.466	7.879e-4	5.335e+1
0.467	7.885e-4	5.340e+1
0.468	7.890e-4	5.345e+1
0.469	7.896e-4	5.350e+1
0.470	7.902e-4	5.355e+1
0.471	7.907e-4	5.360e+1
0.472	7.913e-4	5.365e+1
0.473	7.918e-4	5.370e+1
0.474	7.925e-4	5.375e+1
0.475	7.934e-4	5.380e+1
0.476	7.942e-4	5.385e+1
0.477	7.948e-4	5.390e+1
0.478	7.955e-4	5.395e+1
0.479	7.964e-4	5.400e+1
0.480	7.969e-4	5.405e+1
0.481	7.978e-4	5.410e+1
0.482	7.985e-4	5.415e+1
0.483	7.995e-4	5.420e+1
0.484	8.004e-4	5.425e+1
0.485	8.013e-4	5.430e+1
0.486	8.022e-4	5.435e+1
0.487	8.029e-4	5.440e+1
0.488	8.035e-4	5.445e+1
0.489	8.043e-4	5.450e+1
0.490	8.051e-4	5.455e+1
0.491	8.061e-4	5.460e+1
0.492	8.071e-4	5.465e+1
0.493	8.081e-4	5.470e+1
0.494	8.093e-4	5.475e+1
0.495	8.103e-4	5.480e+1
0.496	8.112e-4	5.485e+1
0.497	8.124e-4	5.490e+1
0.498	8.134e-4	5.495e+1
0.499	8.142e-4	5.500e+1
0.500	8.153e-4	5.505e+1
0.501	8.164e-4	5.510e+1
0.502	8.177e-4	5.515e+1
0.503	8.187e-4	5.520e+1
0.504	8.202e-4	5.525e+1
0.505	8.211e-4	5.530e+1
0.506	8.224e-4	5.535e+1
0.507	8.238e-4	5.540e+1
0.508	8.248e-4	5.545e+1
0.509	8.260e-4	5.550e+1
0.510	8.270e-4	5.555e+1
0.511	8.279e-4	5.560e+1
0.512	8.291e-4	5.565e+1
0.513	8.302e-4	5.570e+1
0.514	8.316e-4	5.575e+1
0.515	8.330e-4	5.580e+1
0.516	8.342e-4	5.585e+1
0.517	8.355e-4	5.590e+1
0.518	8.370e-4	5.595e+1
0.519	8.385e-4	5.600e+1
0.520	8.398e-4	5.605e+1
0.521	8.414e-4	5.610e+1
0.522	8.431e-4	5.615e+1
0.523	8.448e-4	5.620e+1
0.524	8.462e-4	5.625e+1
0.525	8.477e-4	5.630e+1
0.526	8.493e-4	5.635e+1
0.527	8.510e-4	5.640e+1
0.528	8.524e-4	5.645e+1
0.529	8.539e-4	5.650e+1
0.530	8.557e-4	5.655e+1
0.531	8.575e-4	5.660e+1
0.532	8.592e-4	5.665e+1
0.533	8.614e-4	5.670e+1
0.534	8.634e-4	5.675e+1
0.535	8.652e-4	5.680e+1
0.536	8.678e-4	5.685e+1
0.537	8.704e-4	5.690e+1
0.538	8.729e-4	5.695e+1
0.539	8.749e-4	5.700e+1
0.540	8.771e-4	5.705e+1
0.541	8.790e-4	5.710e+1
0.542	8.806e-4	5.715e+1
0.543	8.827e-4	5.720e+1
0.544	8.855e-4	5.725e+1
0.545	8.882e-4	5.730e+1
0.546	8.911e-4	5.735e+1
0.547	8.939e-4	5.740e+1
0.548	8.968e-4	5.745e+1
0.549	8.993e-4	5.750e+1
0.550	9.021e-4	5.755e+1
0.551	9.046e-4	5.760e+1
0.552	9.070e-4	5.765e+1
0.553	9.101e-4	5.770e+1
0.554	9.132e-4	5.775e+1
0.555	9.162e-4	5.780e+1
0.556	9.188e-4	5.785e+1
0.557	9.214e-4	5.790e+1
0.558	9.241e-4	5.795e+1
0.559	9.271e-4	5.800e+1
0.560	9.302e-4	5.805e+1
0.561	9.335e-4	5.810e+1
0.562	9.369e-4	5.815e+1
0.563	9.401e-4	5.820e+1
0.564	9.437e-4	5.825e+1
0.565	9.473e-4	5.830e+1
0.566	9.509e-4	5.835e+1
0.567	9.545e-4	5.840e+1
0.568	9.585e-4	5.845e+1
0.569	9.622e-4	5.850e+1
0.570	9.656e-4	5.855e+1
0.571	9.692e-4	5.860e+1
0.572	9.727e-4	5.865e+1
0.573	9.764e-4	5.870e+1
0.574	9.801e-4	5.875e+1
0.575	9.839e-4	5.880e+1
0.576	9.883e-4	5.885e+1
0.577	9.930e-4	5.890e+1
0.578	9.972e-4	5.895e+1
0.579	1.001e-3	5.900e+1
0.580	1.005e-3	5.905e+1
0.581	1.010e-3	5.910e+1
0.582	1.014e-3	5.915e+1
0.583	1.018e-3	5.920e+1
0.584	1.023e-3	5.925e+1
0.585	1.028e-3	5.930e+1
0.586	1.032e-3	5.935e+1
0.587	1.037e-3	5.940e+1
0.588	1.042e-3	5.945e+1
0.589	1.046e-3	5.950e+1
0.590	1.051e-3	5.955e+1
0.591	1.056e-3	5.960e+1
0.592	1.062e-3	5.965e+1
0.593	1.067e-3	5.970e+1
0.594	1.072e-3	5.975e+1
0.595	1.077e-3	5.980e+1
0.596	1.082e-3	5.985e+1
0.597	1.088e-3	5.990e+1
0.598	1.093e-3	5.995e+1
0.599	1.098e-3	6.000e+1
Segment 2:
0.600	1.100e-3	6.005e+1
0.599	1.097e-3	6.010e+1
0.598	1.093e-3	6.015e+1
0.597	1.089e-3	6.020e+1
0.596	1.086e-3	6.025e+1
0.595	1.082e-3	6.030e+1
0.594	1.079e-3	6.035e+1
0.593	1.076e-3	6.040e+1
0.592	1.073e-3	6.045e+1
0.591	1.070e-3	6.050e+1
0.590	1.067e-3	6.055e+1
0.589	1.064e-3	6.060e+1
0.588	1.061e-3	6.065e+1
0.587	1.059e-3	6.070e+1
0.586	1.056e-3	6.075e+1
0.585	1.054e-3	6.080e+1
0.584	1.051e-3	6.085e+1
0.583	1.049e-3	6.090e+1
0.582	1.046e-3	6.095e+1
0.581	1.044e-3	6.100e+1
0.580	1.041e-3	6.105e+1
0.579	1.039e-3	6.110e+1
0.578	1.036e-3	6.115e+1
0.577	1.033e-3	6.120e+1
0.576	1.031e-3	6.125e+1
0.575	1.030e-3	6.130e+1
0.574	1.028e-3	6.135e+1
0.573	1.026e-3	6.140e+1
0.572	1.024e-3	6.145e+1
0.571	1.022e-3	6.150e+1
0.570	1.019e-3	6.155e+1
0.569	1.017e-3	6.160e+1
0.568	1.015e-3	6.165e+1
0.567	1.014e-3	6.170e+1
0.566	1.011e-3	6.175e+1
0.565	1.009e-3	6.180e+1
0.564	1.007e-3	6.185e+1
0.563	1.004e-3	6.190e+1
0.562	1.002e-3	6.195e+1
0.561	1.000e-3	6.200e+1
0.560	9.990e-4	6.205e+1
0.559	9.969e-4	6.210e+1
0.558	9.948e-4	6.215e+1
0.557	9.927e-4	6.220e+1
0.556	9.904e-4	6.225e+1
0.555	9.881e-4	6.230e+1
0.554	9.858e-4	6.235e+1
0.553	9.846e-4	6.240e+1
0.552	9.830e-4	6.245e+1
0.551	9.816e-4	6.250e+1
0.550	9.805e-4	6.255e+1
0.549	9.785e-4	6.260e+1
0.548	9.764e-4	6.265e+1
0.547	9.747e-4	6.270e+1
0.546	9.729e-4	6.275e+1
0.545	9.709e-4	6.280e+1
0.544	9.693e-4	6.285e+1
0.543	9.677e-4	6.290e+1
0.542	9.659e-4	6.295e+1
0.541	9.638e-4	6.300e+1
0.540	9.615e-4	6.305e+1
0.539	9.599e-4	6.310e+1
0.538	9.580e-4	6.315e+1
0.537	9.557e-4	6.320e+1
0.536	9.531e-4	6.325e+1
0.535	9.505e-4	6.330e+1
0.534	9.484e-4	6.335e+1
0.533	9.464e-4	6.340e+1
0.532	9.451e-4	6.345e+1
0.531	9.431e-4	6.350e+1
0.530	9.417e-4	6.355e+1
0.529	9.398e-4	6.360e+1
0.528	9.380e-4	6.365e+1
0.527	9.358e-4	6.370e+1
0.526	9.340e-4	6.375e+1
0.525	9.325e-4	6.380e+1
0.524	9.303e-4	6.385e+1
0.523	9.284e-4	6.390e+1
0.522	9.264e-4	6.395e+1
0.521	9.244e-4	6.400e+1
0.520	9.231e-4	6.405e+1
0.519	9.213e-4	6.410e+1
0.518	9.187e-4	6.415e+1
0.517	9.166e-4	6.420e+1
0.516	9.145e-4	6.425e+1
0.515	9.125e-4	6.430e+1
0.514	9.101e-4	6.435e+1
0.513	9.084e-4	6.440e+1
0.512	9.063e-4	6.445e+1
0.511	9.039e-4	6.450e+1
0.510	9.017e-4	6.455e+1
0.509	8.999e-4	6.460e+1
0.508	8.978e-4	6.465e+1
0.507	8.960e-4	6.470e+1
0.506	8.942e-4	6.475e+1
0.505	8.925e-4	6.480e+1
0.504	8.910e-4	6.485e+1
0.503	8.888e-4	6.490e+1
0.502	8.866e-4	6.495e+1
0.501	8.843e-4	6.500e+1
0.500	8.825e-4	6.505e+1
0.499	8.810e-4	6.510e+1
0.498	8.794e-4	6.515e+1
0.497	8.774e-4	6.520e+1
0.496	8.754e-4	6.525e+1
0.495	8.734e-4	6.530e+1
0.494	8.720e-4	6.535e+1
0.493	8.701e-4	6.540e+1
0.492	8.686e-4	6.545e+1
0.491	8.664e-4	6.550e+1
0.490	8.642e-4	6.555e+1
0.489	8.623e-4	6.560e+1
0.488	8.606e-4	6.565e+1
0.487	8.583e-4	6.570e+1
0.486	8.562e-4	6.575e+1
0.485	8.541e-4	6.580e+1
0.484	8.520e-4	6.585e+1
0.483	8.500e-4	6.590e+1
0.482	8.485e-4	6.595e+1
0.481	8.461e-4	6.600e+1
0.480	8.441e-4	6.605e+1
0.479	8.420e-4	6.610e+1
0.478	8.394e-4	6.615e+1
0.477	8.369e-4	6.620e+1
0.476	8.346e-4	6.625e+1
0.475	8.327e-4	6.630e+1
0.474	8.305e-4	6.635e+1
0.473	8.283e-4	6.640e+1
0.472	8.262e-4	6.645e+1
0.471	8.239e-4	6.650e+1
0.470	8.215e-4	6.655e+1
0.469	8.195e-4	6.660e+1
0.468	8.172e-4	6.665e+1
0.467	8.151e-4	6.670e+1
0.466	8.128e-4	6.675e+1
0.465	8.105e-4	6.680e+1
0.464	8.083e-4	6.685e+1
0.463	8.061e-4	6.690e+1
0.462	8.041e-4	6.695e+1
0.461	8.022e-4	6.700e+1
0.460	7.997e-4	6.705e+1
0.459	7.961e-4	6.710e+1
0.458	7.930e-4	6.715e+1
0.457	7.908e-4	6.720e+1
0.456	7.885e-4	6.725e+1
0.455	7.864e-4	6.730e+1
0.454	7.839e-4	6.735e+1
0.453	7.814e-4	6.740e+1
0.452	7.789e-4	6.745e+1
0.451	7.764e-4	6.750e+1
0.450	7.739e-4	6.755e+1
0.449	7.712e-4	6.760e+1
0.448	7.687e-4	6.765e+1
0.447	7.666e-4	6.770e+1
0.446	7.649e-4	6.775e+1
0.445	7.626e-4	6.780e+1
0.444	7.602e-4	6.785e+1
0.443	7.580e-4	6.790e+1
0.442	7.554e-4	6.795e+1
0.441	7.533e-4	6.800e+1
0.440	7.509e-4	6.805e+1
0.439	7.488e-4	6.810e+1
0.438	7.463e-4	6.815e+1
0.437	7.434e-4	6.820e+1
0.436	7.405e-4	6.825e+1
0.435	7.380e-4	6.830e+1
0.434	7.356e-4	6.835e+1
0.433	7.332e-4	6.840e+1
0.432	7.312e-4	6.845e+1
0.431	7.294e-4	6.850e+1
0.430	7.271e-4	6.855e+1
0.429	7.249e-4	6.860e+1
0.428	7.227e-4	6.865e+1
0.427	7.204e-4	6.870e+1
0.426	7.178e-4	6.875e+1
0.425	7.150e-4	6.880e+1
0.424	7.126e-4	6.885e+1
0.423	7.103e-4	6.890e+1
0.422	7.079e-4	6.895e+1
0.421	7.053e-4	6.900e+1
0.420	7.030e-4	6.905e+1
0.419	7.012e-4	6.910e+1
0.418	6.989e-4	6.915e+1
0.417	6.966e-4	6.920e+1
0.416	6.943e-4	6.925e+1
0.415	6.919e-4	6.930e+1
0.414	6.896e-4	6.935e+1
0.413	6.871e-4	6.940e+1
0.412	6.845e-4	6.945e+1
0.411	6.818e-4	6.950e+1
0.410	6.791e-4	6.955e+1
0.409	6.764e-4	6.960e+1
0.408	6.739e-4	6.965e+1
0.407	6.714e-4	6.970e+1
0.406	6.691e-4	6.975e+1
0.405	6.666e-4	6.980e+1
0.404	6.640e-4	6.985e+1
0.403	6.620e-4	6.990e+1
0.402	6.595e-4	6.995e+1
0.401	6.570e-4	7.000e+1
0.400	6.547e-4	7.005e+1
0.399	6.522e-4	7.010e+1
0.398	6.498e-4	7.015e+1
0.397	6.475e-4	7.020e+1
0.396	6.449e-4	7.025e+1
0.395	6.422e-4	7.030e+1
0.394	6.396e-4	7.035e+1
0.393	6.366e-4	7.040e+1
0.392	6.338e-4	7.045e+1
0.391	6.314e-4	7.050e+1
0.390	6.288e-4	7.055e+1
0.389	6.261e-4	7.060e+1
0.388	6.234e-4	7.065e+1
0.387	6.209e-4	7.070e+1
0.386	6.186e-4	7.075e+1
0.385	6.162e-4	7.080e+1
0.384	6.135e-4	7.085e+1
0.383	6.108e-4	7.090e+1
0.382	6.086e-4	7.095e+1
0.381	6.058e-4	7.100e+1
0.380	6.034e-4	7.105e+1
0.379	6.012e-4	7.110e+1
0.378	5.987e-4	7.115e+1
0.377	5.962e-4	7.120e+1
0.376	5.936e-4	7.125e+1
0.375	5.912e-4	7.130e+1
0.374	5.886e-4	7.135e+1
0.373	5.861e-4	7.140e+1
0.372	5.837e-4	7.145e+1
0.371	5.815e-4	7.150e+1
0.370	5.791e-4	7.155e+1
0.369	5.765e-4	7.160e+1
0.368	5.741e-4	7.165e+1
0.367	5.715e-4	7.170e+1
0.366	5.687e-4	7.175e+1
0.365	5.663e-4	7.180e+1
0.364	5.636e-4	7.185e+1
0.363	5.610e-4	7.190e+1
0.362	5.584e-4	7.195e+1
0.361	5.561e-4	7.200e+1
0.360	5.535e-4	7.205e+1
0.359	5.507e-4	7.210e+1
0.358	5.482e-4	7.215e+1
0.357	5.459e-4	7.220e+1
0.356	5.434e-4	7.225e+1
0.355	5.408e-4	7.230e+1
0.354	5.381e-4	7.235e+1
0.353	5.357e-4	7.240e+1
0.352	5.330e-4	7.245e+1
0.351	5.303e-4	7.250e+1
0.350	5.277e-4	7.255e+1
0.349	5.254e-4	7.260e+1
0.348	5.228e-4	7.265e+1
0.347	5.204e-4	7.270e+1
0.346	5.182e-4	7.275e+1
0.345	5.160e-4	7.280e+1
0.344	5.137e-4	7.285e+1
0.343	5.111e-4	7.290e+1
0.342	5.087e-4	7.295e+1
0.341	5.060e-4	7.300e+1
0.340	5.036e-4	7.305e+1
0.339	5.011e-4	7.310e+1
0.338	4.985e-4	7.315e+1
0.337	4.960e-4	7.320e+1
0.336	4.935e-4	7.325e+1
0.335	4.912e-4	7.330e+1
0.334	4.890e-4	7.335e+1
0.333	4.866e-4	7.340e+1
0.332	4.840e-4	7.345e+1
0.331	4.814e-4	7.350e+1
0.330	4.794e-4	7.355e+1
0.329	4.770e-4	7.360e+1
0.328	4.747e-4	7.365e+1
0.327	4.722e-4	7.370e+1
0.326	4.699e-4	7.375e+1
0.325	4.678e-4	7.380e+1
0.324	4.654e-4	7.385e+1
0.323	4.631e-4	7.390e+1
0.322	4.607e-4	7.395e+1
0.321	4.582e-4	7.400e+1
0.320	4.560e-4	7.405e+1
0.319	4.537e-4	7.410e+1
0.318	4.515e-4	7.415e+1
0.317	4.490e-4	7.420e+1
0.316	4.467e-4	7.425e+1
0.315	4.445e-4	7.430e+1
0.314	4.421e-4	7.435e+1
0.313	4.395e-4	7.440e+1
0.312	4.372e-4	7.445e+1
0.311	4.349e-4	7.450e+1
0.310	4.325e-4	7.455e+1
0.309	4.302e-4	7.460e+1
0.308	4.279e-4	7.465e+1
0.307	4.256e-4	7.470e+1
0.306	4.234e-4	7.475e+1
0.305	4.211e-4	7.480e+1
0.304	4.188e-4	7.485e+1
0.303	4.164e-4	7.490e+1
0.302	4.140e-4	7.495e+1
0.301	4.116e-4	7.500e+1
0.300	4.092e-4	7.505e+1
0.299	4.071e-4	7.510e+1
0.298	4.047e-4	7.515e+1
0.297	4.023e-4	7.520e+1
0.296	4.002e-4	7.525e+1
0.295	3.978e-4	7.530e+1
0.294	3.954e-4	7.535e+1
0.293	3.931e-4	7.540e+1
0.292	3.908e-4	7.545e+1
0.291	3.884e-4	7.550e+1
0.290	3.863e-4	7.555e+1
0.289	3.840e-4	7.560e+1
0.288	3.817e-4	7.565e+1
0.287	3.795e-4	7.570e+1
0.286	3.772e-4	7.575e+1
0.285	3.749e-4	7.580e+1
0.284	3.728e-4	7.585e+1
0.283	3.706e-4	7.590e+1
0.282	3.685e-4	7.595e+1
0.281	3.665e-4	7.600e+1
0.280	3.646e-4	7.605e+1
0.279	3.628e-4	7.610e+1
0.278	3.611e-4	7.615e+1
0.277	3.592e-4	7.620e+1
0.276	3.571e-4	7.625e+1
0.275	3.549e-4	7.630e+1
0.274	3.526e-4	7.635e+1
0.273	3.503e-4	7.640e+1
0.272	3.481e-4	7.645e+1
0.271	3.459e-4	7.650e+1
0.270	3.438e-4	7.655e+1
0.269	3.416e-4	7.660e+1
0.268	3.394e-4	7.665e+1
0.267	3.373e-4	7.670e+1
0.266	3.352e-4	7.675e+1
0.265	3.331e-4	7.680e+1
0.264	3.310e-4	7.685e+1
0.263	3.290e-4	7.690e+1
0.262	3.268e-4	7.695e+1
0.261	3.246e-4	7.700e+1
0.260	3.225e-4	7.705e+1
0.259	3.202e-4	7.710e+1
0.258	3.180e-4	7.715e+1
0.257	3.159e-4	7.720e+1
0.256	3.135e-4	7.725e+1
0.255	3.114e-4	7.730e+1
0.254	3.093e-4	7.735e+1
0.253	3.071e-4	7.740e+1
0.252	3.049e-4	7.745e+1
0.251	3.029e-4	7.750e+1
0.250	3.007e-4	7.755e+1
0.249	2.986e-4	7.760e+1
0.248	2.964e-4	7.765e+1
0.247	2.942e-4	7.770e+1
0.246	2.921e-4	7.775e+1
0.245	2.902e-4	7.780e+1
0.244	2.881e-4	7.785e+1
0.243	2.860e-4	7.790e+1
0.242	2.840e-4	7.795e+1
0.241	2.818e-4	7.800e+1
0.240	2.796e-4	7.805e+1
0.239	2.775e-4	7.810e+1
0.238	2.754e-4	7.815e+1
0.237	2.732e-4	7.820e+1
0.236	2.711e-4	7.825e+1
0.235	2.691e-4	7.830e+1
0.234	2.669e-4	7.835e+1
0.233	2.649e-4	7.840e+1
0.232	2.627e-4	7.845e+1
0.231	2.606e-4	7.850e+1
0.230	2.584e-4	7.855e+1
0.229	2.563e-4	7.860e+1
0.228	2.541e-4	7.865e+1
0.227	2.521e-4	7.870e+1
0.226	2.499e-4	7.875e+1
0.225	2.477e-4	7.880e+1
0.224	2.455e-4	7.885e+1
0.223	2.434e-4	7.890e+1
0.222	2.413e-4	7.895e+1
0.221	2.392e-4	7.900e+1
0.220	2.371e-4	7.905e+1
0.219	2.350e-4	7.910e+1
0.218	2.328e-4	7.915e+1
0.217	2.307e-4	7.920e+1
0.216	2.285e-4	7.925e+1
0.215	2.263e-4	7.930e+1
0.214	2.241e-4	7.935e+1
0.213	2.220e-4	7.940e+1
0.212	2.199e-4	7.945e+1
0.211	2.176e-4	7.950e+1
0.210	2.154e-4	7.955e+1
0.209	2.132e-4	7.960e+1
0.208	2.110e-4	7.965e+1
0.207	2.088e-4	7.970e+1
0.206	2.066e-4	7.975e+1
0.205	2.043e-4	7.980e+1
0.204	2.021e-4	7.985e+1
0.203	2.000e-4	7.990e+1
0.202	1.978e-4	7.995e+1
0.201	1.957e-4	8.000e+1
0.200	1.935e-4	8.005e+1
0.199	1.913e-4	8.010e+1
0.198	1.890e-4	8.015e+1
0.197	1.868e-4	8.020e+1
0.196	1.845e-4	8.025e+1
0.195	1.823e-4	8.030e+1
0.194	1.799e-4	8.035e+1
0.193	1.777e-4	8.040e+1
0.192	1.754e-4	8.045e+1
0.191	1.733e-4	8.050e+1
0.190	1.710e-4	8.055e+1
0.189	1.688e-4	8.060e+1
0.188	1.665e-4	8.065e+1
0.187	1.643e-4	8.070e+1
0.186	1.619e-4	8.075e+1
0.185	1.597e-4	8.080e+1
0.184	1.574e-4	8.085e+1
0.183	1.552e-4	8.090e+1
0.182	1.529e-4	8.095e+1
0.181	1.507e-4	8.100e+1
0.180	1.484e-4	8.105e+1
0.179	1.460e-4	8.110e+1
0.178	1.437e-4	8.115e+1
0.177	1.415e-4	8.120e+1
0.176	1.392e-4	8.125e+1
0.175	1.369e-4	8.130e+1
0.174	1.345e-4	8.135e+1
0.173	1.322e-4	8.140e+1
0.172	1.297e-4	8.145e+1
0.171	1.273e-4	8.150e+1
0.170	1.249e-4	8.155e+1
0.169	1.227e-4	8.160e+1
0.168	1.205e-4	8.165e+1
0.167	1.182e-4	8.170e+1
0.166	1.159e-4	8.175e+1
0.165	1.136e-4	8.180e+1
0.164	1.112e-4	8.185e+1
0.163	1.088e-4	8.190e+1
0.162	1.064e-4	8.195e+1
0.161	1.041e-4	8.200e+1
0.160	1.016e-4	8.205e+1
0.159	9.923e-5	8.210e+1
0.158	9.693e-5	8.215e+1
0.157	9.454e-5	8.220e+1
0.156	9.221e-5	8.225e+1
0.155	8.996e-5	8.230e+1
0.154	8.768e-5	8.235e+1
0.153	8.525e-5	8.240e+1
0.152	8.302e-5	8.245e+1
0.151	8.051e-5	8.250e+1
0.150	7.830e-5	8.255e+1
0.149	7.601e-5	8.260e+1
0.148	7.376e-5	8.265e+1
0.147	7.147e-5	8.270e+1
0.146	6.920e-5	8.275e+1
0.145	6.694e-5	8.280e+1
0.144	6.461e-5	8.285e+1
0.143	6.228e-5	8.290e+1
0.142	5.998e-5	8.295e+1
0.141	5.763e-5	8.300e+1
0.140	5.537e-5	8.305e+1
0.139	5.309e-5	8.310e+1
0.138	5.088e-5	8.315e+1
0.137	4.863e-5	8.320e+1
0.136	4.632e-5	8.325e+1
0.135	4.416e-5	8.330e+1
0.134	4.195e-5	8.335e+1
0.133	3.985e-5	8.340e+1
0.132	3.769e-5	8.345e+1
0.131	3.559e-5	8.350e+1
0.130	3.340e-5	8.355e+1
0.129	3.124e-5	8.360e+1
0.128	2.911e-5	8.365e+1
0.127	2.704e-5	8.370e+1
0.126	2.499e-5	8.375e+1
0.125	2.286e-5	8.380e+1
0.124	2.081e-5	8.385e+1
0.123	1.877e-5	8.390e+1
0.122	1.663e-5	8.395e+1
0.121	1.463e-5	8.400e+1
0.120	1.259e-5	8.405e+1
0.119	1.051e-5	8.410e+1
0.118	8.450e-6	8.415e+1
0.117	6.460e-6	8.420e+1
0.116	4.516e-6	8.425e+1
0.115	2.557e-6	8.430e+1
0.114	5.508e-7	8.435e+1
0.113	-1.385e-6	8.440e+1
0.112	-3.407e-6	8.445e+1
0.111	-5.342e-6	8.450e+1
0.110	-7.357e-6	8.455e+1
0.109	-9.269e-6	8.460e+1
0.108	-1.124e-5	8.465e+1
0.107	-1.301e-5	8.470e+1
0.106	-1.496e-5	8.475e+1
0.105	-1.682e-5	8.480e+1
0.104	-1.856e-5	8.485e+1
0.103	-2.040e-5	8.490e+1
0.102	-2.235e-5	8.495e+1
0.101	-2.432e-5	8.500e+1
0.100	-2.627e-5	8.505e+1
0.099	-2.829e-5	8.510e+1
0.098	-3.013e-5	8.515e+1
0.097	-3.220e-5	8.520e+1
0.096	-3.415e-5	8.525e+1
0.095	-3.620e-5	8.530e+1
0.094	-3.833e-5	8.535e+1
0.093	-4.046e-5	8.540e+1
0.092	-4.260e-5	8.545e+1
0.091	-4.479e-5	8.550e+1
0.090	-4.699e-5	8.555e+1
0.089	-4.920e-5	8.560e+1
0.088	-5.130e-5	8.565e+1
0.087	-5.327e-5	8.570e+1
0.086	-5.531e-5	8.575e+1
0.085	-5.748e-5	8.580e+1
0.084	-5.964e-5	8.585e+1
0.083	-6.184e-5	8.590e+1
0.082	-6.406e-5	8.595e+1
0.081	-6.624e-5	8.600e+1
0.080	-6.859e-5	8.605e+1
0.079	-7.092e-5	8.610e+1
0.078	-7.332e-5	8.615e+1
0.077	-7.553e-5	8.620e+1
0.076	-7.794e-5	8.625e+1
0.075	-8.040e-5	8.630e+1
0.074	-8.282e-5	8.635e+1
0.073	-8.527e-5	8.640e+1
0.072	-8.782e-5	8.645e+1
0.071	-9.036e-5	8.650e+1
0.070	-9.285e-5	8.655e+1
0.069	-9.543e-5	8.660e+1
0.068	-9.815e-5	8.665e+1
0.067	-1.007e-4	8.670e+1
0.066	-1.033e-4	8.675e+1
0.065	-1.060e-4	8.680e+1
0.064	-1.087e-4	8.685e+1
0.063	-1.115e-4	8.690e+1
0.062	-1.142e-4	8.695e+1
0.061	-1.170e-4	8.700e+1
0.060	-1.198e-4	8.705e+1
0.059	-1.225e-4	8.710e+1
0.058	-1.254e-4	8.715e+1
0.057	-1.283e-4	8.720e+1
0.056	-1.312e-4	8.725e+1
0.055	-1.343e-4	8.730e+1
0.054	-1.371e-4	8.735e+1
0.053	-1.401e-4	8.740e+1
0.052	-1.430e-4	8.745e+1
0.051	-1.461e-4	8.750e+1
0.050	-1.490e-4	8.755e+1
0.049	-1.519e-4	8.760e+1
0.048	-1.550e-4	8.765e+1
0.047	-1.581e-4	8.770e+1
0.046	-1.611e-4	8.775e+1
0.045	-1.641e-4	8.780e+1
0.044	-1.672e-4	8.785e+1
0.043	-1.704e-4	8.790e+1
0.042	-1.735e-4	8.795e+1
0.041	-1.767e-4	8.800e+1
0.040	-1.798e-4	8.805e+1
0.039	-1.829e-4	8.810e+1
0.038	-1.860e-4	8.815e+1
0.037	-1.891e-4	8.820e+1
0.036	-1.922e-4	8.825e+1
0.035	-1.952e-4	8.830e+1
0.034	-1.984e-4	8.835e+1
0.033	-2.015e-4	8.840e+1
0.032	-2.047e-4	8.845e+1
0.031	-2.078e-4	8.850e+1
0.030	-2.109e-4	8.855e+1
0.029	-2.139e-4	8.860e+1
0.028	-2.170e-4	8.865e+1
0.027	-2.202e-4	8.870e+1
0.026	-2.234e-4	8.875e+1
0.025	-2.265e-4	8.880e+1
0.024	-2.296e-4	8.885e+1
0.023	-2.326e-4	8.890e+1
0.022	-2.356e-4	8.895e+1
0.021	-2.387e-4	8.900e+1
0.020	-2.417e-4	8.905e+1
0.019	-2.448e-4	8.910e+1
0.018	-2.478e-4	8.915e+1
0.017	-2.509e-4	8.920e+1
0.016	-2.541e-4	8.925e+1
0.015	-2.571e-4	8.930e+1
0.014	-2.600e-4	8.935e+1
0.013	-2.632e-4	8.940e+1
0.012	-2.661e-4	8.945e+1
0.011	-2.692e-4	8.950e+1
0.010	-2.723e-4	8.955e+1
0.009	-2.754e-4	8.960e+1
0.008	-2.783e-4	8.965e+1
0.007	-2.814e-4	8.970e+1
0.006	-2.846e-4	8.975e+1
0.005	-2.876e-4	8.980e+1
0.004	-2.907e-4	8.985e+1
0.003	-2.937e-4	8.990e+1
0.002	-2.967e-4	8.995e+1
0.001	-2.999e-4	9.000e+1
0.000	-3.033e-4	9.005e+1
-0.001	-3.063e-4	9.010e+1
-0.002	-3.095e-4	9.015e+1
-0.003	-3.125e-4	9.020e+1
-0.004	-3.157e-4	9.025e+1
-0.005	-3.188e-4	9.030e+1
-0.006	-3.219e-4	9.035e+1
-0.007	-3.253e-4	9.040e+1
-0.008	-3.285e-4	9.045e+1
-0.009	-3.317e-4	9.050e+1
-0.010	-3.349e-4	9.055e+1
-0.011	-3.380e-4	9.060e+1
-0.012	-3.414e-4	9.065e+1
-0.013	-3.448e-4	9.070e+1
-0.014	-3.481e-4	9.075e+1
-0.015	-3.515e-4	9.080e+1
-0.016	-3.547e-4	9.085e+1
-0.017	-3.580e-4	9.090e+1
-0.018	-3.614e-4	9.095e+1
-0.019	-3.648e-4	9.100e+1
-0.020	-3.683e-4	9.105e+1
-0.021	-3.717e-4	9.110e+1
-0.022	-3.752e-4	9.115e+1
-0.023	-3.786e-4	9.120e+1
-0.024	-3.821e-4	9.125e+1
-0.025	-3.857e-4	9.130e+1
-0.026	-3.894e-4	9.135e+1
-0.027	-3.931e-4	9.140e+1
-0.028	-3.968e-4	9.145e+1
-0.029	-4.004e-4	9.150e+1
-0.030	-4.040e-4	9.155e+1
-0.031	-4.079e-4	9.160e+1
-0.032	-4.116e-4	9.165e+1
-0.033	-4.154e-4	9.170e+1
-0.034	-4.193e-4	9.175e+1
-0.035	-4.232e-4	9.180e+1
-0.036	-4.269e-4	9.185e+1
-0.037	-4.308e-4	9.190e+1
-0.038	-4.347e-4	9.195e+1
-0.039	-4.387e-4	9.200e+1
-0.040	-4.426e-4	9.205e+1
-0.041	-4.467e-4	9.210e+1
-0.042	-4.507e-4	9.215e+1
-0.043	-4.548e-4	9.220e+1
-0.044	-4.590e-4	9.225e+1
-0.045	-4.631e-4	9.230e+1
-0.046	-4.674e-4	9.235e+1
-0.047	-4.715e-4	9.240e+1
-0.048	-4.757e-4	9.245e+1
-0.049	-4.798e-4	9.250e+1
-0.050	-4.838e-4	9.255e+1
-0.051	-4.881e-4	9.260e+1
-0.052	-4.925e-4	9.265e+1
-0.053	-4.969e-4	9.270e+1
-0.054	-5.013e-4	9.275e+1
-0.055	-5.056e-4	9.280e+1
-0.056	-5.099e-4	9.285e+1
-0.057	-5.143e-4	9.290e+1
-0.058	-5.187e-4	9.295e+1
-0.059	-5.231e-4	9.300e+1
-0.060	-5.275e-4	9.305e+1
-0.061	-5.320e-4	9.310e+1
-0.062	-5.364e-4	9.315e+1
-0.063	-5.409e-4	9.320e+1
-0.064	-5.455e-4	9.325e+1
-0.065	-5.501e-4	9.330e+1
-0.066	-5.546e-4	9.335e+1
-0.067	-5.591e-4	9.340e+1
-0.068	-5.638e-4	9.345e+1
-0.069	-5.683e-4	9.350e+1
-0.070	-5.729e-4	9.355e+1
-0.071	-5.774e-4	9.360e+1
-0.072	-5.822e-4	9.365e+1
-0.073	-5.869e-4	9.370e+1
-0.074	-5.917e-4	9.375e+1
-0.075	-5.964e-4	9.380e+1
-0.076	-6.011e-4	9.385e+1
-0.077	-6.058e-4	9.390e+1
-0.078	-6.106e-4	9.395e+1
-0.079	-6.156e-4	9.400e+1
-0.080	-6.205e-4	9.405e+1
-0.081	-6.253e-4	9.410e+1
-0.082	-6.302e-4	9.415e+1
-0.083	-6.352e-4	9.420e+1
-0.084	-6.402e-4	9.425e+1
-0.085	-6.452e-4	9.430e+1
-0.086	-6.502e-4	9.435e+1
-0.087	-6.552e-4	9.440e+1
-0.088	-6.602e-4	9.445e+1
-0.089	-6.655e-4	9.450e+1
-0.090	-6.707e-4	9.455e+1
-0.091	-6.759e-4	9.460e+1
-0.092	-6.813e-4	9.465e+1
-0.093	-6.866e-4	9.470e+1
-0.094	-6.918e-4	9.475e+1
-0.095	-6.970e-4	9.480e+1
-0.096	-7.023e-4	9.485e+1
-0.097	-7.077e-4	9.490e+1
-0.098	-7.133e-4	9.495e+1
-0.099	-7.187e-4	9.500e+1
-0.100	-7.240e-4	9.505e+1
-0.101	-7.295e-4	9.510e+1
-0.102	-7.352e-4	9.515e+1
-0.103	-7.411e-4	9.520e+1
-0.104	-7.467e-4	9.525e+1
-0.105	-7.524e-4	9.530e+1
-0.106	-7.582e-4	9.535e+1
-0.107	-7.641e-4	9.540e+1
-0.108	-7.697e-4	9.545e+1
-0.109	-7.753e-4	9.550e+1
-0.110	-7.815e-4	9.555e+1
-0.111	-7.872e-4	9.560e+1
-0.112	-7.929e-4	9.565e+1
-0.113	-7.990e-4	9.570e+1
-0.114	-8.052e-4	9.575e+1
-0.115	-8.112e-4	9.580e+1
-0.116	-8.174e-4	9.585e+1
-0.117	-8.235e-4	9.590e+1
-0.118	-8.302e-4	9.595e+1
-0.119	-8.368e-4	9.600e+1
-0.120	-8.429e-4	9.605e+1
-0.121	-8.490e-4	9.610e+1
-0.122	-8.553e-4	9.615e+1
-0.123	-8.618e-4	9.620e+1
-0.124	-8.681e-4	9.625e+1
-0.125	-8.742e-4	9.630e+1
-0.126	-8.807e-4	9.635e+1
-0.127	-8.871e-4	9.640e+1
-0.128	-8.934e-4	9.645e+1
-0.129	-8.999e-4	9.650e+1
-0.130	-9.063e-4	9.655e+1
-0.131	-9.127e-4	9.660e+1
-0.132	-9.190e-4	9.665e+1
-0.133	-9.254e-4	9.670e+1
-0.134	-9.320e-4	9.675e+1
-0.135	-9.384e-4	9.680e+1
-0.136	-9.447e-4	9.685e+1
-0.137	-9.512e-4	9.690e+1
-0.138	-9.575e-4	9.695e+1
-0.139	-9.637e-4	9.700e+1
-0.140	-9.700e-4	9.705e+1
-0.141	-9.765e-4	9.710e+1
-0.142	-9.828e-4	9.715e+1
-0.143	-9.892e-4	9.720e+1
-0.144	-9.957e-4	9.725e+1
-0.145	-1.002e-3	9.730e+1
-0.146	-1.008e-3	9.735e+1
-0.147	-1.014e-3	9.740e+1
-0.148	-1.021e-3	9.745e+1
-0.149	-1.027e-3	9.750e+1
-0.150	-1.033e-3	9.755e+1
-0.151	-1.039e-3	9.760e+1
-0.152	-1.046e-3	9.765e+1
-0.153	-1.052e-3	9.770e+1
-0.154	-1.058e-3	9.775e+1
-0.155	-1.064e-3	9.780e+1
-0.156	-1.071e-3	9.785e+1
-0.157	-1.077e-3	9.790e+1
-0.158	-1.083e-3	9.795e+1
-0.159	-1.089e-3	9.800e+1
-0.160	-1.096e-3	9.805e+1
-0.161	-1.102e-3	9.810e+1
-0.162	-1.108e-3	9.815e+1
-0.163	-1.114e-3	9.820e+1
-0.164	-1.120e-3	9.825e+1
-0.165	-1.126e-3	9.830e+1
-0.166	-1.132e-3	9.835e+1
-0.167	-1.138e-3	9.840e+1
-0.168	-1.144e-3	9.845e+1
-0.169	-1.150e-3	9.850e+1
-0.170	-1.157e-3	9.855e+1
[truncated: 2,831 more rows]
