# Supplementary material for: Decoration of Ag nanoparticles on CoMoO4 rods for efficient electrochemical reduction of CO2
Source: Sci Rep. 2024 Jan 16;14:1406. doi: 10.1038/s41598-024-51680-w (PMC10792071; doi:10.1038/s41598-024-51680-w)
Supplement: Supplementary file 1 — Supplementary Information 1. [file 41598_2024_51680_MOESM1_ESM.zip › raw data for scientific reports/CV CoMoO4 Ag/CV 0.03 scan -0.6 to 0.6.csv]

Mar. 30	2023 10:20:56
Cyclic Voltammetry
File: c:\users\nsb 111 lab\desktop\dr. schindra\ag cm co2 reduction\cm\ag 7 cm\cv 0.03 scan -0.6 to 0.6.csv
Data Source: Experiment
Instrument Model: CHI760E
Header:
Note:
Init E (V) = -0.6
High E (V) = 0.6
Low E (V) = -0.6
Init P/N = P
Scan Rate (V/s) = 0.03
Segment = 4
Sample Interval (V) = 0.001
Quiet Time (sec) = 2
Sensitivity (A/V) = 0.01
Segment 1:
Segment 2:
Ep = -0.265V
ip = -8.599e-4A
Ah = -1.754e-3C
Segment 3:
Segment 4:
Ep = -0.270V
ip = -8.381e-4A
Ah = -1.667e-3C
Potential/V	Current/A	Time/s
Segment 1:
-0.600	-3.080e-4	3.333e-2
-0.599	-3.021e-4	6.667e-2
-0.598	-2.974e-4	1.000e-1
-0.597	-2.931e-4	1.333e-1
-0.596	-2.890e-4	1.667e-1
-0.595	-2.853e-4	2.000e-1
-0.594	-2.816e-4	2.333e-1
-0.593	-2.779e-4	2.667e-1
-0.592	-2.744e-4	3.000e-1
-0.591	-2.711e-4	3.333e-1
-0.590	-2.679e-4	3.667e-1
-0.589	-2.646e-4	4.000e-1
-0.588	-2.615e-4	4.333e-1
-0.587	-2.586e-4	4.667e-1
-0.586	-2.558e-4	5.000e-1
-0.585	-2.531e-4	5.333e-1
-0.584	-2.507e-4	5.667e-1
-0.583	-2.476e-4	6.000e-1
-0.582	-2.450e-4	6.333e-1
-0.581	-2.424e-4	6.667e-1
-0.580	-2.399e-4	7.000e-1
-0.579	-2.375e-4	7.333e-1
-0.578	-2.351e-4	7.667e-1
-0.577	-2.329e-4	8.000e-1
-0.576	-2.306e-4	8.333e-1
-0.575	-2.283e-4	8.667e-1
-0.574	-2.261e-4	9.000e-1
-0.573	-2.240e-4	9.333e-1
-0.572	-2.218e-4	9.667e-1
-0.571	-2.198e-4	1.000e+0
-0.570	-2.177e-4	1.033e+0
-0.569	-2.157e-4	1.067e+0
-0.568	-2.137e-4	1.100e+0
-0.567	-2.118e-4	1.133e+0
-0.566	-2.100e-4	1.167e+0
-0.565	-2.084e-4	1.200e+0
-0.564	-2.065e-4	1.233e+0
-0.563	-2.045e-4	1.267e+0
-0.562	-2.029e-4	1.300e+0
-0.561	-2.012e-4	1.333e+0
-0.560	-1.994e-4	1.367e+0
-0.559	-1.979e-4	1.400e+0
-0.558	-1.962e-4	1.433e+0
-0.557	-1.946e-4	1.467e+0
-0.556	-1.929e-4	1.500e+0
-0.555	-1.913e-4	1.533e+0
-0.554	-1.897e-4	1.567e+0
-0.553	-1.884e-4	1.600e+0
-0.552	-1.869e-4	1.633e+0
-0.551	-1.854e-4	1.667e+0
-0.550	-1.839e-4	1.700e+0
-0.549	-1.825e-4	1.733e+0
-0.548	-1.811e-4	1.767e+0
-0.547	-1.797e-4	1.800e+0
-0.546	-1.783e-4	1.833e+0
-0.545	-1.769e-4	1.867e+0
-0.544	-1.757e-4	1.900e+0
-0.543	-1.743e-4	1.933e+0
-0.542	-1.729e-4	1.967e+0
-0.541	-1.716e-4	2.000e+0
-0.540	-1.704e-4	2.033e+0
-0.539	-1.691e-4	2.067e+0
-0.538	-1.678e-4	2.100e+0
-0.537	-1.666e-4	2.133e+0
-0.536	-1.654e-4	2.167e+0
-0.535	-1.642e-4	2.200e+0
-0.534	-1.633e-4	2.233e+0
-0.533	-1.621e-4	2.267e+0
-0.532	-1.609e-4	2.300e+0
-0.531	-1.598e-4	2.333e+0
-0.530	-1.588e-4	2.367e+0
-0.529	-1.575e-4	2.400e+0
-0.528	-1.564e-4	2.433e+0
-0.527	-1.553e-4	2.467e+0
-0.526	-1.541e-4	2.500e+0
-0.525	-1.531e-4	2.533e+0
-0.524	-1.520e-4	2.567e+0
-0.523	-1.511e-4	2.600e+0
-0.522	-1.500e-4	2.633e+0
-0.521	-1.490e-4	2.667e+0
-0.520	-1.480e-4	2.700e+0
-0.519	-1.469e-4	2.733e+0
-0.518	-1.459e-4	2.767e+0
-0.517	-1.449e-4	2.800e+0
-0.516	-1.439e-4	2.833e+0
-0.515	-1.430e-4	2.867e+0
-0.514	-1.421e-4	2.900e+0
-0.513	-1.411e-4	2.933e+0
-0.512	-1.402e-4	2.967e+0
-0.511	-1.393e-4	3.000e+0
-0.510	-1.384e-4	3.033e+0
-0.509	-1.375e-4	3.067e+0
-0.508	-1.366e-4	3.100e+0
-0.507	-1.357e-4	3.133e+0
-0.506	-1.347e-4	3.167e+0
-0.505	-1.339e-4	3.200e+0
-0.504	-1.331e-4	3.233e+0
-0.503	-1.322e-4	3.267e+0
-0.502	-1.313e-4	3.300e+0
-0.501	-1.303e-4	3.333e+0
-0.500	-1.295e-4	3.367e+0
-0.499	-1.287e-4	3.400e+0
-0.498	-1.279e-4	3.433e+0
-0.497	-1.270e-4	3.467e+0
-0.496	-1.261e-4	3.500e+0
-0.495	-1.253e-4	3.533e+0
-0.494	-1.246e-4	3.567e+0
-0.493	-1.238e-4	3.600e+0
-0.492	-1.229e-4	3.633e+0
-0.491	-1.221e-4	3.667e+0
-0.490	-1.212e-4	3.700e+0
-0.489	-1.206e-4	3.733e+0
-0.488	-1.198e-4	3.767e+0
-0.487	-1.191e-4	3.800e+0
-0.486	-1.183e-4	3.833e+0
-0.485	-1.175e-4	3.867e+0
-0.484	-1.167e-4	3.900e+0
-0.483	-1.160e-4	3.933e+0
-0.482	-1.153e-4	3.967e+0
-0.481	-1.146e-4	4.000e+0
-0.480	-1.138e-4	4.033e+0
-0.479	-1.132e-4	4.067e+0
-0.478	-1.124e-4	4.100e+0
-0.477	-1.118e-4	4.133e+0
-0.476	-1.110e-4	4.167e+0
-0.475	-1.103e-4	4.200e+0
-0.474	-1.096e-4	4.233e+0
-0.473	-1.088e-4	4.267e+0
-0.472	-1.082e-4	4.300e+0
-0.471	-1.075e-4	4.333e+0
-0.470	-1.069e-4	4.367e+0
-0.469	-1.063e-4	4.400e+0
-0.468	-1.056e-4	4.433e+0
-0.467	-1.049e-4	4.467e+0
-0.466	-1.042e-4	4.500e+0
-0.465	-1.036e-4	4.533e+0
-0.464	-1.029e-4	4.567e+0
-0.463	-1.024e-4	4.600e+0
-0.462	-1.018e-4	4.633e+0
-0.461	-1.010e-4	4.667e+0
-0.460	-1.004e-4	4.700e+0
-0.459	-9.970e-5	4.733e+0
-0.458	-9.916e-5	4.767e+0
-0.457	-9.847e-5	4.800e+0
-0.456	-9.791e-5	4.833e+0
-0.455	-9.728e-5	4.867e+0
-0.454	-9.670e-5	4.900e+0
-0.453	-9.616e-5	4.933e+0
-0.452	-9.551e-5	4.967e+0
-0.451	-9.503e-5	5.000e+0
-0.450	-9.438e-5	5.033e+0
-0.449	-9.381e-5	5.067e+0
-0.448	-9.308e-5	5.100e+0
-0.447	-9.249e-5	5.133e+0
-0.446	-9.196e-5	5.167e+0
-0.445	-9.148e-5	5.200e+0
-0.444	-9.088e-5	5.233e+0
-0.443	-9.032e-5	5.267e+0
-0.442	-8.970e-5	5.300e+0
-0.441	-8.906e-5	5.333e+0
-0.440	-8.858e-5	5.367e+0
-0.439	-8.805e-5	5.400e+0
-0.438	-8.753e-5	5.433e+0
-0.437	-8.714e-5	5.467e+0
-0.436	-8.650e-5	5.500e+0
-0.435	-8.589e-5	5.533e+0
-0.434	-8.530e-5	5.567e+0
-0.433	-8.481e-5	5.600e+0
-0.432	-8.434e-5	5.633e+0
-0.431	-8.377e-5	5.667e+0
-0.430	-8.333e-5	5.700e+0
-0.429	-8.274e-5	5.733e+0
-0.428	-8.218e-5	5.767e+0
-0.427	-8.166e-5	5.800e+0
-0.426	-8.128e-5	5.833e+0
-0.425	-8.075e-5	5.867e+0
-0.424	-8.019e-5	5.900e+0
-0.423	-7.975e-5	5.933e+0
-0.422	-7.911e-5	5.967e+0
-0.421	-7.863e-5	6.000e+0
-0.420	-7.812e-5	6.033e+0
-0.419	-7.767e-5	6.067e+0
-0.418	-7.729e-5	6.100e+0
-0.417	-7.691e-5	6.133e+0
-0.416	-7.650e-5	6.167e+0
-0.415	-7.586e-5	6.200e+0
-0.414	-7.547e-5	6.233e+0
-0.413	-7.497e-5	6.267e+0
-0.412	-7.455e-5	6.300e+0
-0.411	-7.405e-5	6.333e+0
-0.410	-7.336e-5	6.367e+0
-0.409	-7.281e-5	6.400e+0
-0.408	-7.248e-5	6.433e+0
-0.407	-7.193e-5	6.467e+0
-0.406	-7.157e-5	6.500e+0
-0.405	-7.115e-5	6.533e+0
-0.404	-7.059e-5	6.567e+0
-0.403	-7.013e-5	6.600e+0
-0.402	-6.974e-5	6.633e+0
-0.401	-6.917e-5	6.667e+0
-0.400	-6.884e-5	6.700e+0
-0.399	-6.844e-5	6.733e+0
-0.398	-6.784e-5	6.767e+0
-0.397	-6.738e-5	6.800e+0
-0.396	-6.700e-5	6.833e+0
-0.395	-6.671e-5	6.867e+0
-0.394	-6.634e-5	6.900e+0
-0.393	-6.583e-5	6.933e+0
-0.392	-6.532e-5	6.967e+0
-0.391	-6.482e-5	7.000e+0
-0.390	-6.453e-5	7.033e+0
-0.389	-6.416e-5	7.067e+0
-0.388	-6.375e-5	7.100e+0
-0.387	-6.340e-5	7.133e+0
-0.386	-6.299e-5	7.167e+0
-0.385	-6.248e-5	7.200e+0
-0.384	-6.207e-5	7.233e+0
-0.383	-6.166e-5	7.267e+0
-0.382	-6.137e-5	7.300e+0
-0.381	-6.096e-5	7.333e+0
-0.380	-6.053e-5	7.367e+0
-0.379	-6.008e-5	7.400e+0
-0.378	-5.968e-5	7.433e+0
-0.377	-5.918e-5	7.467e+0
-0.376	-5.884e-5	7.500e+0
-0.375	-5.870e-5	7.533e+0
-0.374	-5.820e-5	7.567e+0
-0.373	-5.781e-5	7.600e+0
-0.372	-5.745e-5	7.633e+0
-0.371	-5.703e-5	7.667e+0
-0.370	-5.657e-5	7.700e+0
-0.369	-5.608e-5	7.733e+0
-0.368	-5.582e-5	7.767e+0
-0.367	-5.552e-5	7.800e+0
-0.366	-5.510e-5	7.833e+0
-0.365	-5.480e-5	7.867e+0
-0.364	-5.440e-5	7.900e+0
-0.363	-5.401e-5	7.933e+0
-0.362	-5.360e-5	7.967e+0
-0.361	-5.316e-5	8.000e+0
-0.360	-5.290e-5	8.033e+0
-0.359	-5.251e-5	8.067e+0
-0.358	-5.207e-5	8.100e+0
-0.357	-5.173e-5	8.133e+0
-0.356	-5.135e-5	8.167e+0
-0.355	-5.095e-5	8.200e+0
-0.354	-5.063e-5	8.233e+0
-0.353	-5.018e-5	8.267e+0
-0.352	-4.977e-5	8.300e+0
-0.351	-4.945e-5	8.333e+0
-0.350	-4.907e-5	8.367e+0
-0.349	-4.891e-5	8.400e+0
-0.348	-4.837e-5	8.433e+0
-0.347	-4.818e-5	8.467e+0
-0.346	-4.775e-5	8.500e+0
-0.345	-4.742e-5	8.533e+0
-0.344	-4.710e-5	8.567e+0
-0.343	-4.667e-5	8.600e+0
-0.342	-4.638e-5	8.633e+0
-0.341	-4.596e-5	8.667e+0
-0.340	-4.546e-5	8.700e+0
-0.339	-4.531e-5	8.733e+0
-0.338	-4.486e-5	8.767e+0
-0.337	-4.435e-5	8.800e+0
-0.336	-4.409e-5	8.833e+0
-0.335	-4.370e-5	8.867e+0
-0.334	-4.327e-5	8.900e+0
-0.333	-4.280e-5	8.933e+0
-0.332	-4.259e-5	8.967e+0
-0.331	-4.225e-5	9.000e+0
-0.330	-4.186e-5	9.033e+0
-0.329	-4.149e-5	9.067e+0
-0.328	-4.114e-5	9.100e+0
-0.327	-4.073e-5	9.133e+0
-0.326	-4.021e-5	9.167e+0
-0.325	-3.992e-5	9.200e+0
-0.324	-3.958e-5	9.233e+0
-0.323	-3.935e-5	9.267e+0
-0.322	-3.896e-5	9.300e+0
-0.321	-3.858e-5	9.333e+0
-0.320	-3.801e-5	9.367e+0
-0.319	-3.760e-5	9.400e+0
-0.318	-3.727e-5	9.433e+0
-0.317	-3.691e-5	9.467e+0
-0.316	-3.645e-5	9.500e+0
-0.315	-3.615e-5	9.533e+0
-0.314	-3.574e-5	9.567e+0
-0.313	-3.543e-5	9.600e+0
-0.312	-3.515e-5	9.633e+0
-0.311	-3.471e-5	9.667e+0
-0.310	-3.445e-5	9.700e+0
-0.309	-3.401e-5	9.733e+0
-0.308	-3.368e-5	9.767e+0
-0.307	-3.316e-5	9.800e+0
-0.306	-3.275e-5	9.833e+0
-0.305	-3.237e-5	9.867e+0
-0.304	-3.199e-5	9.900e+0
-0.303	-3.177e-5	9.933e+0
-0.302	-3.145e-5	9.967e+0
-0.301	-3.102e-5	1.000e+1
-0.300	-3.068e-5	1.003e+1
-0.299	-3.032e-5	1.007e+1
-0.298	-3.004e-5	1.010e+1
-0.297	-2.962e-5	1.013e+1
-0.296	-2.924e-5	1.017e+1
-0.295	-2.884e-5	1.020e+1
-0.294	-2.841e-5	1.023e+1
-0.293	-2.811e-5	1.027e+1
-0.292	-2.768e-5	1.030e+1
-0.291	-2.738e-5	1.033e+1
-0.290	-2.684e-5	1.037e+1
-0.289	-2.642e-5	1.040e+1
-0.288	-2.607e-5	1.043e+1
-0.287	-2.568e-5	1.047e+1
-0.286	-2.539e-5	1.050e+1
-0.285	-2.500e-5	1.053e+1
-0.284	-2.455e-5	1.057e+1
-0.283	-2.419e-5	1.060e+1
-0.282	-2.381e-5	1.063e+1
-0.281	-2.322e-5	1.067e+1
-0.280	-2.278e-5	1.070e+1
-0.279	-2.230e-5	1.073e+1
-0.278	-2.181e-5	1.077e+1
-0.277	-2.136e-5	1.080e+1
-0.276	-2.096e-5	1.083e+1
-0.275	-2.040e-5	1.087e+1
-0.274	-2.002e-5	1.090e+1
-0.273	-1.953e-5	1.093e+1
-0.272	-1.910e-5	1.097e+1
-0.271	-1.865e-5	1.100e+1
-0.270	-1.805e-5	1.103e+1
-0.269	-1.769e-5	1.107e+1
-0.268	-1.703e-5	1.110e+1
-0.267	-1.652e-5	1.113e+1
-0.266	-1.589e-5	1.117e+1
-0.265	-1.535e-5	1.120e+1
-0.264	-1.478e-5	1.123e+1
-0.263	-1.422e-5	1.127e+1
-0.262	-1.351e-5	1.130e+1
-0.261	-1.283e-5	1.133e+1
-0.260	-1.234e-5	1.137e+1
-0.259	-1.169e-5	1.140e+1
-0.258	-1.101e-5	1.143e+1
-0.257	-1.025e-5	1.147e+1
-0.256	-9.521e-6	1.150e+1
-0.255	-8.789e-6	1.153e+1
-0.254	-8.069e-6	1.157e+1
-0.253	-7.231e-6	1.160e+1
-0.252	-6.404e-6	1.163e+1
-0.251	-5.601e-6	1.167e+1
-0.250	-4.598e-6	1.170e+1
-0.249	-3.712e-6	1.173e+1
-0.248	-2.779e-6	1.177e+1
-0.247	-2.024e-6	1.180e+1
-0.246	-1.020e-6	1.183e+1
-0.245	-9.919e-8	1.187e+1
-0.244	1.011e-6	1.190e+1
-0.243	2.085e-6	1.193e+1
-0.242	3.124e-6	1.197e+1
-0.241	4.199e-6	1.200e+1
-0.240	5.238e-6	1.203e+1
-0.239	6.454e-6	1.207e+1
-0.238	7.634e-6	1.210e+1
-0.237	8.650e-6	1.213e+1
-0.236	9.842e-6	1.217e+1
-0.235	1.101e-5	1.220e+1
-0.234	1.232e-5	1.223e+1
-0.233	1.367e-5	1.227e+1
-0.232	1.493e-5	1.230e+1
-0.231	1.622e-5	1.233e+1
-0.230	1.748e-5	1.237e+1
-0.229	1.874e-5	1.240e+1
-0.228	2.017e-5	1.243e+1
-0.227	2.137e-5	1.247e+1
-0.226	2.279e-5	1.250e+1
-0.225	2.422e-5	1.253e+1
-0.224	2.564e-5	1.257e+1
-0.223	2.696e-5	1.260e+1
-0.222	2.844e-5	1.263e+1
-0.221	2.987e-5	1.267e+1
-0.220	3.134e-5	1.270e+1
-0.219	3.281e-5	1.273e+1
-0.218	3.445e-5	1.277e+1
-0.217	3.604e-5	1.280e+1
-0.216	3.742e-5	1.283e+1
-0.215	3.906e-5	1.287e+1
-0.214	4.049e-5	1.290e+1
-0.213	4.208e-5	1.293e+1
-0.212	4.369e-5	1.297e+1
-0.211	4.537e-5	1.300e+1
-0.210	4.696e-5	1.303e+1
-0.209	4.870e-5	1.307e+1
-0.208	5.036e-5	1.310e+1
-0.207	5.197e-5	1.313e+1
-0.206	5.368e-5	1.317e+1
-0.205	5.559e-5	1.320e+1
-0.204	5.745e-5	1.323e+1
-0.203	5.909e-5	1.327e+1
-0.202	6.092e-5	1.330e+1
-0.201	6.260e-5	1.333e+1
-0.200	6.452e-5	1.337e+1
-0.199	6.627e-5	1.340e+1
-0.198	6.817e-5	1.343e+1
-0.197	6.994e-5	1.347e+1
-0.196	7.170e-5	1.350e+1
-0.195	7.341e-5	1.353e+1
-0.194	7.504e-5	1.357e+1
-0.193	7.695e-5	1.360e+1
-0.192	7.881e-5	1.363e+1
-0.191	8.057e-5	1.367e+1
-0.190	8.243e-5	1.370e+1
-0.189	8.418e-5	1.373e+1
-0.188	8.597e-5	1.377e+1
-0.187	8.777e-5	1.380e+1
-0.186	8.965e-5	1.383e+1
-0.185	9.123e-5	1.387e+1
-0.184	9.290e-5	1.390e+1
-0.183	9.476e-5	1.393e+1
-0.182	9.656e-5	1.397e+1
-0.181	9.819e-5	1.400e+1
-0.180	9.991e-5	1.403e+1
-0.179	1.015e-4	1.407e+1
-0.178	1.032e-4	1.410e+1
-0.177	1.048e-4	1.413e+1
-0.176	1.063e-4	1.417e+1
-0.175	1.080e-4	1.420e+1
-0.174	1.094e-4	1.423e+1
-0.173	1.111e-4	1.427e+1
-0.172	1.125e-4	1.430e+1
-0.171	1.138e-4	1.433e+1
-0.170	1.152e-4	1.437e+1
-0.169	1.166e-4	1.440e+1
-0.168	1.178e-4	1.443e+1
-0.167	1.190e-4	1.447e+1
-0.166	1.204e-4	1.450e+1
-0.165	1.215e-4	1.453e+1
-0.164	1.227e-4	1.457e+1
-0.163	1.238e-4	1.460e+1
-0.162	1.251e-4	1.463e+1
-0.161	1.262e-4	1.467e+1
-0.160	1.273e-4	1.470e+1
-0.159	1.283e-4	1.473e+1
-0.158	1.293e-4	1.477e+1
-0.157	1.303e-4	1.480e+1
-0.156	1.313e-4	1.483e+1
-0.155	1.321e-4	1.487e+1
-0.154	1.331e-4	1.490e+1
-0.153	1.340e-4	1.493e+1
-0.152	1.348e-4	1.497e+1
-0.151	1.357e-4	1.500e+1
-0.150	1.365e-4	1.503e+1
-0.149	1.372e-4	1.507e+1
-0.148	1.380e-4	1.510e+1
-0.147	1.387e-4	1.513e+1
-0.146	1.393e-4	1.517e+1
-0.145	1.399e-4	1.520e+1
-0.144	1.404e-4	1.523e+1
-0.143	1.412e-4	1.527e+1
-0.142	1.417e-4	1.530e+1
-0.141	1.425e-4	1.533e+1
-0.140	1.432e-4	1.537e+1
-0.139	1.436e-4	1.540e+1
-0.138	1.442e-4	1.543e+1
-0.137	1.449e-4	1.547e+1
-0.136	1.454e-4	1.550e+1
-0.135	1.459e-4	1.553e+1
-0.134	1.465e-4	1.557e+1
-0.133	1.471e-4	1.560e+1
-0.132	1.476e-4	1.563e+1
-0.131	1.481e-4	1.567e+1
-0.130	1.486e-4	1.570e+1
-0.129	1.492e-4	1.573e+1
-0.128	1.499e-4	1.577e+1
-0.127	1.505e-4	1.580e+1
-0.126	1.509e-4	1.583e+1
-0.125	1.515e-4	1.587e+1
-0.124	1.522e-4	1.590e+1
-0.123	1.527e-4	1.593e+1
-0.122	1.533e-4	1.597e+1
-0.121	1.539e-4	1.600e+1
-0.120	1.545e-4	1.603e+1
-0.119	1.550e-4	1.607e+1
-0.118	1.556e-4	1.610e+1
-0.117	1.561e-4	1.613e+1
-0.116	1.568e-4	1.617e+1
-0.115	1.574e-4	1.620e+1
-0.114	1.581e-4	1.623e+1
-0.113	1.587e-4	1.627e+1
-0.112	1.594e-4	1.630e+1
-0.111	1.601e-4	1.633e+1
-0.110	1.607e-4	1.637e+1
-0.109	1.614e-4	1.640e+1
-0.108	1.622e-4	1.643e+1
-0.107	1.628e-4	1.647e+1
-0.106	1.635e-4	1.650e+1
-0.105	1.643e-4	1.653e+1
-0.104	1.650e-4	1.657e+1
-0.103	1.658e-4	1.660e+1
-0.102	1.668e-4	1.663e+1
-0.101	1.674e-4	1.667e+1
-0.100	1.682e-4	1.670e+1
-0.099	1.690e-4	1.673e+1
-0.098	1.698e-4	1.677e+1
-0.097	1.706e-4	1.680e+1
-0.096	1.714e-4	1.683e+1
-0.095	1.722e-4	1.687e+1
-0.094	1.731e-4	1.690e+1
-0.093	1.739e-4	1.693e+1
-0.092	1.747e-4	1.697e+1
-0.091	1.756e-4	1.700e+1
-0.090	1.765e-4	1.703e+1
-0.089	1.773e-4	1.707e+1
-0.088	1.782e-4	1.710e+1
-0.087	1.791e-4	1.713e+1
-0.086	1.800e-4	1.717e+1
-0.085	1.809e-4	1.720e+1
-0.084	1.819e-4	1.723e+1
-0.083	1.828e-4	1.727e+1
-0.082	1.837e-4	1.730e+1
-0.081	1.848e-4	1.733e+1
-0.080	1.858e-4	1.737e+1
-0.079	1.867e-4	1.740e+1
-0.078	1.877e-4	1.743e+1
-0.077	1.886e-4	1.747e+1
-0.076	1.897e-4	1.750e+1
-0.075	1.907e-4	1.753e+1
-0.074	1.918e-4	1.757e+1
-0.073	1.928e-4	1.760e+1
-0.072	1.937e-4	1.763e+1
-0.071	1.948e-4	1.767e+1
-0.070	1.958e-4	1.770e+1
-0.069	1.968e-4	1.773e+1
-0.068	1.979e-4	1.777e+1
-0.067	1.989e-4	1.780e+1
-0.066	1.999e-4	1.783e+1
-0.065	2.010e-4	1.787e+1
-0.064	2.022e-4	1.790e+1
-0.063	2.033e-4	1.793e+1
-0.062	2.044e-4	1.797e+1
-0.061	2.056e-4	1.800e+1
-0.060	2.068e-4	1.803e+1
-0.059	2.079e-4	1.807e+1
-0.058	2.091e-4	1.810e+1
-0.057	2.103e-4	1.813e+1
-0.056	2.114e-4	1.817e+1
-0.055	2.126e-4	1.820e+1
-0.054	2.139e-4	1.823e+1
-0.053	2.151e-4	1.827e+1
-0.052	2.165e-4	1.830e+1
-0.051	2.178e-4	1.833e+1
-0.050	2.191e-4	1.837e+1
-0.049	2.205e-4	1.840e+1
-0.048	2.217e-4	1.843e+1
-0.047	2.232e-4	1.847e+1
-0.046	2.247e-4	1.850e+1
-0.045	2.261e-4	1.853e+1
-0.044	2.278e-4	1.857e+1
-0.043	2.291e-4	1.860e+1
-0.042	2.306e-4	1.863e+1
-0.041	2.321e-4	1.867e+1
-0.040	2.335e-4	1.870e+1
-0.039	2.352e-4	1.873e+1
-0.038	2.368e-4	1.877e+1
-0.037	2.386e-4	1.880e+1
-0.036	2.402e-4	1.883e+1
-0.035	2.419e-4	1.887e+1
-0.034	2.438e-4	1.890e+1
-0.033	2.455e-4	1.893e+1
-0.032	2.475e-4	1.897e+1
-0.031	2.493e-4	1.900e+1
-0.030	2.512e-4	1.903e+1
-0.029	2.533e-4	1.907e+1
-0.028	2.554e-4	1.910e+1
-0.027	2.575e-4	1.913e+1
-0.026	2.597e-4	1.917e+1
-0.025	2.619e-4	1.920e+1
-0.024	2.642e-4	1.923e+1
-0.023	2.665e-4	1.927e+1
-0.022	2.689e-4	1.930e+1
-0.021	2.711e-4	1.933e+1
-0.020	2.735e-4	1.937e+1
-0.019	2.763e-4	1.940e+1
-0.018	2.791e-4	1.943e+1
-0.017	2.817e-4	1.947e+1
-0.016	2.843e-4	1.950e+1
-0.015	2.871e-4	1.953e+1
-0.014	2.897e-4	1.957e+1
-0.013	2.926e-4	1.960e+1
-0.012	2.956e-4	1.963e+1
-0.011	2.986e-4	1.967e+1
-0.010	3.019e-4	1.970e+1
-0.009	3.050e-4	1.973e+1
-0.008	3.083e-4	1.977e+1
-0.007	3.118e-4	1.980e+1
-0.006	3.153e-4	1.983e+1
-0.005	3.189e-4	1.987e+1
-0.004	3.225e-4	1.990e+1
-0.003	3.261e-4	1.993e+1
-0.002	3.300e-4	1.997e+1
-0.001	3.337e-4	2.000e+1
-0.000	3.382e-4	2.003e+1
0.001	3.423e-4	2.007e+1
0.002	3.463e-4	2.010e+1
0.003	3.506e-4	2.013e+1
0.004	3.550e-4	2.017e+1
0.005	3.591e-4	2.020e+1
0.006	3.628e-4	2.023e+1
0.007	3.665e-4	2.027e+1
0.008	3.704e-4	2.030e+1
0.009	3.750e-4	2.033e+1
0.010	3.795e-4	2.037e+1
0.011	3.841e-4	2.040e+1
0.012	3.886e-4	2.043e+1
0.013	3.934e-4	2.047e+1
0.014	3.983e-4	2.050e+1
0.015	4.030e-4	2.053e+1
0.016	4.076e-4	2.057e+1
0.017	4.123e-4	2.060e+1
0.018	4.171e-4	2.063e+1
0.019	4.220e-4	2.067e+1
0.020	4.267e-4	2.070e+1
0.021	4.311e-4	2.073e+1
0.022	4.358e-4	2.077e+1
0.023	4.403e-4	2.080e+1
0.024	4.447e-4	2.083e+1
0.025	4.491e-4	2.087e+1
0.026	4.532e-4	2.090e+1
0.027	4.574e-4	2.093e+1
0.028	4.618e-4	2.097e+1
0.029	4.656e-4	2.100e+1
0.030	4.695e-4	2.103e+1
0.031	4.733e-4	2.107e+1
0.032	4.770e-4	2.110e+1
0.033	4.807e-4	2.113e+1
0.034	4.843e-4	2.117e+1
0.035	4.878e-4	2.120e+1
0.036	4.914e-4	2.123e+1
0.037	4.948e-4	2.127e+1
0.038	4.983e-4	2.130e+1
0.039	5.018e-4	2.133e+1
0.040	5.053e-4	2.137e+1
0.041	5.087e-4	2.140e+1
0.042	5.122e-4	2.143e+1
0.043	5.156e-4	2.147e+1
0.044	5.190e-4	2.150e+1
0.045	5.224e-4	2.153e+1
0.046	5.257e-4	2.157e+1
0.047	5.292e-4	2.160e+1
0.048	5.326e-4	2.163e+1
0.049	5.362e-4	2.167e+1
0.050	5.397e-4	2.170e+1
0.051	5.433e-4	2.173e+1
0.052	5.469e-4	2.177e+1
0.053	5.505e-4	2.180e+1
0.054	5.542e-4	2.183e+1
0.055	5.578e-4	2.187e+1
0.056	5.616e-4	2.190e+1
0.057	5.655e-4	2.193e+1
0.058	5.695e-4	2.197e+1
0.059	5.734e-4	2.200e+1
0.060	5.775e-4	2.203e+1
0.061	5.815e-4	2.207e+1
0.062	5.860e-4	2.210e+1
0.063	5.903e-4	2.213e+1
0.064	5.947e-4	2.217e+1
0.065	5.992e-4	2.220e+1
0.066	6.036e-4	2.223e+1
0.067	6.081e-4	2.227e+1
0.068	6.128e-4	2.230e+1
0.069	6.173e-4	2.233e+1
0.070	6.220e-4	2.237e+1
0.071	6.267e-4	2.240e+1
0.072	6.313e-4	2.243e+1
0.073	6.360e-4	2.247e+1
0.074	6.404e-4	2.250e+1
0.075	6.449e-4	2.253e+1
0.076	6.494e-4	2.257e+1
0.077	6.537e-4	2.260e+1
0.078	6.580e-4	2.263e+1
0.079	6.621e-4	2.267e+1
0.080	6.660e-4	2.270e+1
0.081	6.699e-4	2.273e+1
0.082	6.737e-4	2.277e+1
0.083	6.774e-4	2.280e+1
0.084	6.810e-4	2.283e+1
0.085	6.842e-4	2.287e+1
0.086	6.875e-4	2.290e+1
0.087	6.905e-4	2.293e+1
0.088	6.933e-4	2.297e+1
0.089	6.961e-4	2.300e+1
0.090	6.986e-4	2.303e+1
0.091	7.010e-4	2.307e+1
0.092	7.031e-4	2.310e+1
0.093	7.051e-4	2.313e+1
0.094	7.067e-4	2.317e+1
0.095	7.083e-4	2.320e+1
0.096	7.097e-4	2.323e+1
0.097	7.110e-4	2.327e+1
0.098	7.121e-4	2.330e+1
0.099	7.129e-4	2.333e+1
0.100	7.136e-4	2.337e+1
0.101	7.142e-4	2.340e+1
0.102	7.147e-4	2.343e+1
0.103	7.152e-4	2.347e+1
0.104	7.153e-4	2.350e+1
0.105	7.154e-4	2.353e+1
0.106	7.154e-4	2.357e+1
0.107	7.154e-4	2.360e+1
0.108	7.153e-4	2.363e+1
0.109	7.152e-4	2.367e+1
0.110	7.152e-4	2.370e+1
0.111	7.151e-4	2.373e+1
0.112	7.149e-4	2.377e+1
0.113	7.148e-4	2.380e+1
0.114	7.147e-4	2.383e+1
0.115	7.148e-4	2.387e+1
0.116	7.150e-4	2.390e+1
0.117	7.150e-4	2.393e+1
0.118	7.154e-4	2.397e+1
0.119	7.156e-4	2.400e+1
0.120	7.160e-4	2.403e+1
0.121	7.166e-4	2.407e+1
0.122	7.174e-4	2.410e+1
0.123	7.182e-4	2.413e+1
0.124	7.191e-4	2.417e+1
0.125	7.199e-4	2.420e+1
0.126	7.212e-4	2.423e+1
0.127	7.223e-4	2.427e+1
0.128	7.236e-4	2.430e+1
0.129	7.250e-4	2.433e+1
0.130	7.265e-4	2.437e+1
0.131	7.282e-4	2.440e+1
0.132	7.296e-4	2.443e+1
0.133	7.313e-4	2.447e+1
0.134	7.331e-4	2.450e+1
0.135	7.351e-4	2.453e+1
0.136	7.371e-4	2.457e+1
0.137	7.392e-4	2.460e+1
0.138	7.414e-4	2.463e+1
0.139	7.437e-4	2.467e+1
0.140	7.462e-4	2.470e+1
0.141	7.485e-4	2.473e+1
0.142	7.510e-4	2.477e+1
0.143	7.534e-4	2.480e+1
0.144	7.556e-4	2.483e+1
0.145	7.581e-4	2.487e+1
0.146	7.606e-4	2.490e+1
0.147	7.631e-4	2.493e+1
0.148	7.655e-4	2.497e+1
0.149	7.681e-4	2.500e+1
0.150	7.706e-4	2.503e+1
0.151	7.733e-4	2.507e+1
0.152	7.759e-4	2.510e+1
0.153	7.785e-4	2.513e+1
0.154	7.813e-4	2.517e+1
0.155	7.840e-4	2.520e+1
0.156	7.868e-4	2.523e+1
0.157	7.893e-4	2.527e+1
0.158	7.919e-4	2.530e+1
0.159	7.947e-4	2.533e+1
0.160	7.976e-4	2.537e+1
0.161	8.003e-4	2.540e+1
0.162	8.031e-4	2.543e+1
0.163	8.060e-4	2.547e+1
0.164	8.088e-4	2.550e+1
0.165	8.115e-4	2.553e+1
0.166	8.146e-4	2.557e+1
0.167	8.174e-4	2.560e+1
0.168	8.203e-4	2.563e+1
0.169	8.232e-4	2.567e+1
0.170	8.260e-4	2.570e+1
0.171	8.289e-4	2.573e+1
0.172	8.318e-4	2.577e+1
0.173	8.346e-4	2.580e+1
0.174	8.375e-4	2.583e+1
0.175	8.404e-4	2.587e+1
0.176	8.432e-4	2.590e+1
0.177	8.462e-4	2.593e+1
0.178	8.490e-4	2.597e+1
0.179	8.520e-4	2.600e+1
0.180	8.549e-4	2.603e+1
0.181	8.578e-4	2.607e+1
0.182	8.607e-4	2.610e+1
0.183	8.635e-4	2.613e+1
0.184	8.663e-4	2.617e+1
0.185	8.693e-4	2.620e+1
0.186	8.721e-4	2.623e+1
0.187	8.749e-4	2.627e+1
0.188	8.777e-4	2.630e+1
0.189	8.802e-4	2.633e+1
0.190	8.829e-4	2.637e+1
0.191	8.856e-4	2.640e+1
0.192	8.883e-4	2.643e+1
0.193	8.909e-4	2.647e+1
0.194	8.936e-4	2.650e+1
0.195	8.962e-4	2.653e+1
0.196	8.988e-4	2.657e+1
0.197	9.015e-4	2.660e+1
0.198	9.041e-4	2.663e+1
0.199	9.067e-4	2.667e+1
0.200	9.092e-4	2.670e+1
0.201	9.117e-4	2.673e+1
0.202	9.142e-4	2.677e+1
0.203	9.166e-4	2.680e+1
0.204	9.190e-4	2.683e+1
0.205	9.215e-4	2.687e+1
0.206	9.237e-4	2.690e+1
0.207	9.259e-4	2.693e+1
0.208	9.282e-4	2.697e+1
0.209	9.303e-4	2.700e+1
0.210	9.324e-4	2.703e+1
0.211	9.346e-4	2.707e+1
0.212	9.368e-4	2.710e+1
0.213	9.387e-4	2.713e+1
0.214	9.406e-4	2.717e+1
0.215	9.425e-4	2.720e+1
0.216	9.444e-4	2.723e+1
0.217	9.462e-4	2.727e+1
0.218	9.479e-4	2.730e+1
0.219	9.497e-4	2.733e+1
0.220	9.515e-4	2.737e+1
0.221	9.531e-4	2.740e+1
0.222	9.548e-4	2.743e+1
0.223	9.564e-4	2.747e+1
0.224	9.579e-4	2.750e+1
0.225	9.594e-4	2.753e+1
0.226	9.609e-4	2.757e+1
0.227	9.622e-4	2.760e+1
0.228	9.635e-4	2.763e+1
0.229	9.648e-4	2.767e+1
0.230	9.661e-4	2.770e+1
0.231	9.673e-4	2.773e+1
0.232	9.683e-4	2.777e+1
0.233	9.695e-4	2.780e+1
0.234	9.704e-4	2.783e+1
0.235	9.714e-4	2.787e+1
0.236	9.725e-4	2.790e+1
0.237	9.734e-4	2.793e+1
0.238	9.743e-4	2.797e+1
0.239	9.751e-4	2.800e+1
0.240	9.758e-4	2.803e+1
0.241	9.765e-4	2.807e+1
0.242	9.772e-4	2.810e+1
0.243	9.779e-4	2.813e+1
0.244	9.786e-4	2.817e+1
0.245	9.792e-4	2.820e+1
0.246	9.797e-4	2.823e+1
0.247	9.803e-4	2.827e+1
0.248	9.807e-4	2.830e+1
0.249	9.813e-4	2.833e+1
0.250	9.819e-4	2.837e+1
0.251	9.822e-4	2.840e+1
0.252	9.827e-4	2.843e+1
0.253	9.831e-4	2.847e+1
0.254	9.834e-4	2.850e+1
0.255	9.838e-4	2.853e+1
0.256	9.842e-4	2.857e+1
0.257	9.847e-4	2.860e+1
0.258	9.851e-4	2.863e+1
0.259	9.853e-4	2.867e+1
0.260	9.857e-4	2.870e+1
0.261	9.861e-4	2.873e+1
0.262	9.866e-4	2.877e+1
0.263	9.870e-4	2.880e+1
0.264	9.874e-4	2.883e+1
0.265	9.878e-4	2.887e+1
0.266	9.884e-4	2.890e+1
0.267	9.889e-4	2.893e+1
0.268	9.895e-4	2.897e+1
0.269	9.901e-4	2.900e+1
0.270	9.906e-4	2.903e+1
0.271	9.912e-4	2.907e+1
0.272	9.918e-4	2.910e+1
0.273	9.924e-4	2.913e+1
0.274	9.929e-4	2.917e+1
0.275	9.935e-4	2.920e+1
0.276	9.941e-4	2.923e+1
0.277	9.947e-4	2.927e+1
0.278	9.954e-4	2.930e+1
0.279	9.961e-4	2.933e+1
0.280	9.968e-4	2.937e+1
0.281	9.975e-4	2.940e+1
0.282	9.982e-4	2.943e+1
0.283	9.989e-4	2.947e+1
0.284	9.996e-4	2.950e+1
0.285	1.000e-3	2.953e+1
0.286	1.001e-3	2.957e+1
0.287	1.001e-3	2.960e+1
0.288	1.002e-3	2.963e+1
0.289	1.003e-3	2.967e+1
0.290	1.003e-3	2.970e+1
0.291	1.004e-3	2.973e+1
0.292	1.005e-3	2.977e+1
0.293	1.005e-3	2.980e+1
0.294	1.006e-3	2.983e+1
0.295	1.006e-3	2.987e+1
0.296	1.007e-3	2.990e+1
0.297	1.008e-3	2.993e+1
0.298	1.008e-3	2.997e+1
0.299	1.009e-3	3.000e+1
0.300	1.009e-3	3.003e+1
0.301	1.010e-3	3.007e+1
0.302	1.010e-3	3.010e+1
0.303	1.011e-3	3.013e+1
0.304	1.011e-3	3.017e+1
0.305	1.012e-3	3.020e+1
0.306	1.012e-3	3.023e+1
0.307	1.013e-3	3.027e+1
0.308	1.013e-3	3.030e+1
0.309	1.014e-3	3.033e+1
0.310	1.014e-3	3.037e+1
0.311	1.014e-3	3.040e+1
0.312	1.015e-3	3.043e+1
0.313	1.015e-3	3.047e+1
0.314	1.015e-3	3.050e+1
0.315	1.016e-3	3.053e+1
0.316	1.016e-3	3.057e+1
0.317	1.016e-3	3.060e+1
0.318	1.017e-3	3.063e+1
0.319	1.017e-3	3.067e+1
0.320	1.017e-3	3.070e+1
0.321	1.017e-3	3.073e+1
0.322	1.018e-3	3.077e+1
0.323	1.018e-3	3.080e+1
0.324	1.018e-3	3.083e+1
0.325	1.018e-3	3.087e+1
0.326	1.019e-3	3.090e+1
0.327	1.019e-3	3.093e+1
0.328	1.019e-3	3.097e+1
0.329	1.019e-3	3.100e+1
0.330	1.019e-3	3.103e+1
0.331	1.019e-3	3.107e+1
0.332	1.019e-3	3.110e+1
0.333	1.019e-3	3.113e+1
0.334	1.019e-3	3.117e+1
0.335	1.019e-3	3.120e+1
0.336	1.019e-3	3.123e+1
0.337	1.019e-3	3.127e+1
0.338	1.019e-3	3.130e+1
0.339	1.019e-3	3.133e+1
0.340	1.019e-3	3.137e+1
0.341	1.019e-3	3.140e+1
0.342	1.019e-3	3.143e+1
0.343	1.019e-3	3.147e+1
0.344	1.019e-3	3.150e+1
0.345	1.019e-3	3.153e+1
0.346	1.019e-3	3.157e+1
0.347	1.019e-3	3.160e+1
0.348	1.019e-3	3.163e+1
0.349	1.019e-3	3.167e+1
0.350	1.018e-3	3.170e+1
0.351	1.018e-3	3.173e+1
0.352	1.018e-3	3.177e+1
0.353	1.018e-3	3.180e+1
0.354	1.018e-3	3.183e+1
0.355	1.018e-3	3.187e+1
0.356	1.017e-3	3.190e+1
0.357	1.017e-3	3.193e+1
0.358	1.017e-3	3.197e+1
0.359	1.017e-3	3.200e+1
0.360	1.017e-3	3.203e+1
0.361	1.017e-3	3.207e+1
0.362	1.016e-3	3.210e+1
0.363	1.016e-3	3.213e+1
0.364	1.016e-3	3.217e+1
0.365	1.016e-3	3.220e+1
0.366	1.016e-3	3.223e+1
0.367	1.015e-3	3.227e+1
0.368	1.015e-3	3.230e+1
0.369	1.015e-3	3.233e+1
0.370	1.015e-3	3.237e+1
0.371	1.015e-3	3.240e+1
0.372	1.015e-3	3.243e+1
0.373	1.014e-3	3.247e+1
0.374	1.014e-3	3.250e+1
0.375	1.014e-3	3.253e+1
0.376	1.014e-3	3.257e+1
0.377	1.014e-3	3.260e+1
0.378	1.014e-3	3.263e+1
0.379	1.014e-3	3.267e+1
0.380	1.013e-3	3.270e+1
0.381	1.013e-3	3.273e+1
0.382	1.013e-3	3.277e+1
0.383	1.013e-3	3.280e+1
0.384	1.013e-3	3.283e+1
0.385	1.013e-3	3.287e+1
0.386	1.013e-3	3.290e+1
0.387	1.013e-3	3.293e+1
0.388	1.013e-3	3.297e+1
0.389	1.013e-3	3.300e+1
0.390	1.013e-3	3.303e+1
0.391	1.013e-3	3.307e+1
0.392	1.013e-3	3.310e+1
0.393	1.013e-3	3.313e+1
0.394	1.013e-3	3.317e+1
0.395	1.013e-3	3.320e+1
0.396	1.013e-3	3.323e+1
0.397	1.013e-3	3.327e+1
0.398	1.013e-3	3.330e+1
0.399	1.013e-3	3.333e+1
0.400	1.013e-3	3.337e+1
0.401	1.013e-3	3.340e+1
0.402	1.013e-3	3.343e+1
0.403	1.013e-3	3.347e+1
0.404	1.013e-3	3.350e+1
0.405	1.013e-3	3.353e+1
0.406	1.013e-3	3.357e+1
0.407	1.013e-3	3.360e+1
0.408	1.013e-3	3.363e+1
0.409	1.014e-3	3.367e+1
0.410	1.014e-3	3.370e+1
0.411	1.014e-3	3.373e+1
0.412	1.015e-3	3.377e+1
0.413	1.015e-3	3.380e+1
0.414	1.015e-3	3.383e+1
0.415	1.015e-3	3.387e+1
0.416	1.015e-3	3.390e+1
0.417	1.016e-3	3.393e+1
0.418	1.016e-3	3.397e+1
0.419	1.016e-3	3.400e+1
0.420	1.016e-3	3.403e+1
0.421	1.017e-3	3.407e+1
0.422	1.017e-3	3.410e+1
0.423	1.017e-3	3.413e+1
0.424	1.018e-3	3.417e+1
0.425	1.018e-3	3.420e+1
0.426	1.018e-3	3.423e+1
0.427	1.018e-3	3.427e+1
0.428	1.019e-3	3.430e+1
0.429	1.019e-3	3.433e+1
0.430	1.019e-3	3.437e+1
0.431	1.020e-3	3.440e+1
0.432	1.020e-3	3.443e+1
0.433	1.020e-3	3.447e+1
0.434	1.021e-3	3.450e+1
0.435	1.021e-3	3.453e+1
0.436	1.022e-3	3.457e+1
0.437	1.022e-3	3.460e+1
0.438	1.022e-3	3.463e+1
0.439	1.023e-3	3.467e+1
0.440	1.023e-3	3.470e+1
0.441	1.023e-3	3.473e+1
0.442	1.024e-3	3.477e+1
0.443	1.024e-3	3.480e+1
0.444	1.025e-3	3.483e+1
0.445	1.025e-3	3.487e+1
0.446	1.025e-3	3.490e+1
0.447	1.026e-3	3.493e+1
0.448	1.026e-3	3.497e+1
0.449	1.027e-3	3.500e+1
0.450	1.027e-3	3.503e+1
0.451	1.027e-3	3.507e+1
0.452	1.028e-3	3.510e+1
0.453	1.028e-3	3.513e+1
0.454	1.029e-3	3.517e+1
0.455	1.029e-3	3.520e+1
0.456	1.030e-3	3.523e+1
0.457	1.030e-3	3.527e+1
0.458	1.031e-3	3.530e+1
0.459	1.031e-3	3.533e+1
0.460	1.032e-3	3.537e+1
0.461	1.032e-3	3.540e+1
0.462	1.033e-3	3.543e+1
0.463	1.033e-3	3.547e+1
0.464	1.034e-3	3.550e+1
0.465	1.034e-3	3.553e+1
0.466	1.034e-3	3.557e+1
0.467	1.035e-3	3.560e+1
0.468	1.035e-3	3.563e+1
0.469	1.036e-3	3.567e+1
0.470	1.036e-3	3.570e+1
0.471	1.037e-3	3.573e+1
0.472	1.037e-3	3.577e+1
0.473	1.038e-3	3.580e+1
0.474	1.039e-3	3.583e+1
0.475	1.039e-3	3.587e+1
0.476	1.040e-3	3.590e+1
0.477	1.041e-3	3.593e+1
0.478	1.041e-3	3.597e+1
0.479	1.042e-3	3.600e+1
0.480	1.042e-3	3.603e+1
0.481	1.043e-3	3.607e+1
0.482	1.043e-3	3.610e+1
0.483	1.044e-3	3.613e+1
0.484	1.045e-3	3.617e+1
0.485	1.045e-3	3.620e+1
0.486	1.046e-3	3.623e+1
0.487	1.047e-3	3.627e+1
0.488	1.047e-3	3.630e+1
0.489	1.048e-3	3.633e+1
0.490	1.049e-3	3.637e+1
0.491	1.049e-3	3.640e+1
0.492	1.050e-3	3.643e+1
0.493	1.051e-3	3.647e+1
0.494	1.051e-3	3.650e+1
0.495	1.052e-3	3.653e+1
0.496	1.052e-3	3.657e+1
0.497	1.053e-3	3.660e+1
0.498	1.054e-3	3.663e+1
0.499	1.055e-3	3.667e+1
0.500	1.055e-3	3.670e+1
0.501	1.056e-3	3.673e+1
0.502	1.057e-3	3.677e+1
0.503	1.058e-3	3.680e+1
0.504	1.058e-3	3.683e+1
0.505	1.059e-3	3.687e+1
0.506	1.060e-3	3.690e+1
0.507	1.061e-3	3.693e+1
0.508	1.061e-3	3.697e+1
0.509	1.062e-3	3.700e+1
0.510	1.063e-3	3.703e+1
0.511	1.064e-3	3.707e+1
0.512	1.065e-3	3.710e+1
0.513	1.066e-3	3.713e+1
0.514	1.067e-3	3.717e+1
0.515	1.067e-3	3.720e+1
0.516	1.069e-3	3.723e+1
0.517	1.070e-3	3.727e+1
0.518	1.071e-3	3.730e+1
0.519	1.072e-3	3.733e+1
0.520	1.073e-3	3.737e+1
0.521	1.074e-3	3.740e+1
0.522	1.075e-3	3.743e+1
0.523	1.076e-3	3.747e+1
0.524	1.077e-3	3.750e+1
0.525	1.079e-3	3.753e+1
0.526	1.080e-3	3.757e+1
0.527	1.081e-3	3.760e+1
0.528	1.082e-3	3.763e+1
0.529	1.083e-3	3.767e+1
0.530	1.085e-3	3.770e+1
0.531	1.086e-3	3.773e+1
0.532	1.087e-3	3.777e+1
0.533	1.088e-3	3.780e+1
0.534	1.090e-3	3.783e+1
0.535	1.091e-3	3.787e+1
0.536	1.092e-3	3.790e+1
0.537	1.093e-3	3.793e+1
0.538	1.095e-3	3.797e+1
0.539	1.096e-3	3.800e+1
0.540	1.097e-3	3.803e+1
0.541	1.099e-3	3.807e+1
0.542	1.100e-3	3.810e+1
0.543	1.102e-3	3.813e+1
0.544	1.103e-3	3.817e+1
0.545	1.105e-3	3.820e+1
0.546	1.106e-3	3.823e+1
0.547	1.108e-3	3.827e+1
0.548	1.110e-3	3.830e+1
0.549	1.111e-3	3.833e+1
0.550	1.113e-3	3.837e+1
0.551	1.115e-3	3.840e+1
0.552	1.116e-3	3.843e+1
0.553	1.118e-3	3.847e+1
0.554	1.120e-3	3.850e+1
0.555	1.122e-3	3.853e+1
0.556	1.123e-3	3.857e+1
0.557	1.125e-3	3.860e+1
0.558	1.127e-3	3.863e+1
0.559	1.129e-3	3.867e+1
0.560	1.132e-3	3.870e+1
0.561	1.134e-3	3.873e+1
0.562	1.136e-3	3.877e+1
0.563	1.138e-3	3.880e+1
0.564	1.141e-3	3.883e+1
0.565	1.143e-3	3.887e+1
0.566	1.145e-3	3.890e+1
0.567	1.147e-3	3.893e+1
0.568	1.149e-3	3.897e+1
0.569	1.152e-3	3.900e+1
0.570	1.154e-3	3.903e+1
0.571	1.156e-3	3.907e+1
0.572	1.159e-3	3.910e+1
0.573	1.161e-3	3.913e+1
0.574	1.164e-3	3.917e+1
0.575	1.166e-3	3.920e+1
0.576	1.169e-3	3.923e+1
0.577	1.171e-3	3.927e+1
0.578	1.174e-3	3.930e+1
0.579	1.177e-3	3.933e+1
0.580	1.180e-3	3.937e+1
0.581	1.183e-3	3.940e+1
0.582	1.186e-3	3.943e+1
0.583	1.188e-3	3.947e+1
0.584	1.191e-3	3.950e+1
0.585	1.194e-3	3.953e+1
0.586	1.197e-3	3.957e+1
0.587	1.200e-3	3.960e+1
0.588	1.203e-3	3.963e+1
0.589	1.207e-3	3.967e+1
0.590	1.210e-3	3.970e+1
0.591	1.214e-3	3.973e+1
0.592	1.217e-3	3.977e+1
0.593	1.221e-3	3.980e+1
0.594	1.224e-3	3.983e+1
0.595	1.228e-3	3.987e+1
0.596	1.231e-3	3.990e+1
0.597	1.235e-3	3.993e+1
0.598	1.239e-3	3.997e+1
0.599	1.243e-3	4.000e+1
Segment 2:
0.600	1.243e-3	4.003e+1
0.599	1.236e-3	4.007e+1
0.598	1.227e-3	4.010e+1
0.597	1.219e-3	4.013e+1
0.596	1.212e-3	4.017e+1
0.595	1.204e-3	4.020e+1
0.594	1.197e-3	4.023e+1
0.593	1.189e-3	4.027e+1
0.592	1.182e-3	4.030e+1
0.591	1.175e-3	4.033e+1
0.590	1.168e-3	4.037e+1
0.589	1.162e-3	4.040e+1
0.588	1.155e-3	4.043e+1
0.587	1.148e-3	4.047e+1
0.586	1.141e-3	4.050e+1
0.585	1.135e-3	4.053e+1
0.584	1.129e-3	4.057e+1
0.583	1.123e-3	4.060e+1
0.582	1.118e-3	4.063e+1
0.581	1.112e-3	4.067e+1
0.580	1.107e-3	4.070e+1
0.579	1.101e-3	4.073e+1
0.578	1.096e-3	4.077e+1
0.577	1.091e-3	4.080e+1
0.576	1.086e-3	4.083e+1
0.575	1.081e-3	4.087e+1
0.574	1.076e-3	4.090e+1
0.573	1.071e-3	4.093e+1
0.572	1.066e-3	4.097e+1
0.571	1.061e-3	4.100e+1
0.570	1.057e-3	4.103e+1
0.569	1.052e-3	4.107e+1
0.568	1.047e-3	4.110e+1
0.567	1.043e-3	4.113e+1
0.566	1.039e-3	4.117e+1
0.565	1.035e-3	4.120e+1
0.564	1.031e-3	4.123e+1
0.563	1.027e-3	4.127e+1
0.562	1.022e-3	4.130e+1
0.561	1.018e-3	4.133e+1
0.560	1.015e-3	4.137e+1
0.559	1.010e-3	4.140e+1
0.558	1.006e-3	4.143e+1
0.557	1.002e-3	4.147e+1
0.556	9.987e-4	4.150e+1
0.555	9.948e-4	4.153e+1
0.554	9.910e-4	4.157e+1
0.553	9.872e-4	4.160e+1
0.552	9.838e-4	4.163e+1
0.551	9.802e-4	4.167e+1
0.550	9.766e-4	4.170e+1
0.549	9.732e-4	4.173e+1
0.548	9.700e-4	4.177e+1
0.547	9.663e-4	4.180e+1
0.546	9.631e-4	4.183e+1
0.545	9.600e-4	4.187e+1
0.544	9.568e-4	4.190e+1
0.543	9.536e-4	4.193e+1
0.542	9.501e-4	4.197e+1
0.541	9.469e-4	4.200e+1
0.540	9.440e-4	4.203e+1
0.539	9.410e-4	4.207e+1
0.538	9.381e-4	4.210e+1
0.537	9.350e-4	4.213e+1
0.536	9.319e-4	4.217e+1
0.535	9.289e-4	4.220e+1
0.534	9.257e-4	4.223e+1
0.533	9.228e-4	4.227e+1
0.532	9.204e-4	4.230e+1
0.531	9.178e-4	4.233e+1
0.530	9.148e-4	4.237e+1
0.529	9.122e-4	4.240e+1
0.528	9.092e-4	4.243e+1
0.527	9.064e-4	4.247e+1
0.526	9.041e-4	4.250e+1
0.525	9.016e-4	4.253e+1
0.524	8.990e-4	4.257e+1
0.523	8.962e-4	4.260e+1
0.522	8.935e-4	4.263e+1
0.521	8.914e-4	4.267e+1
0.520	8.887e-4	4.270e+1
0.519	8.856e-4	4.273e+1
0.518	8.829e-4	4.277e+1
0.517	8.802e-4	4.280e+1
0.516	8.778e-4	4.283e+1
0.515	8.755e-4	4.287e+1
0.514	8.729e-4	4.290e+1
0.513	8.704e-4	4.293e+1
0.512	8.674e-4	4.297e+1
0.511	8.649e-4	4.300e+1
0.510	8.628e-4	4.303e+1
0.509	8.603e-4	4.307e+1
0.508	8.576e-4	4.310e+1
0.507	8.551e-4	4.313e+1
0.506	8.527e-4	4.317e+1
0.505	8.505e-4	4.320e+1
0.504	8.478e-4	4.323e+1
0.503	8.454e-4	4.327e+1
0.502	8.428e-4	4.330e+1
0.501	8.398e-4	4.333e+1
0.500	8.369e-4	4.337e+1
0.499	8.342e-4	4.340e+1
0.498	8.319e-4	4.343e+1
0.497	8.294e-4	4.347e+1
0.496	8.267e-4	4.350e+1
0.495	8.240e-4	4.353e+1
0.494	8.216e-4	4.357e+1
0.493	8.194e-4	4.360e+1
0.492	8.166e-4	4.363e+1
0.491	8.143e-4	4.367e+1
0.490	8.116e-4	4.370e+1
0.489	8.091e-4	4.373e+1
0.488	8.066e-4	4.377e+1
0.487	8.038e-4	4.380e+1
0.486	8.010e-4	4.383e+1
0.485	7.987e-4	4.387e+1
0.484	7.964e-4	4.390e+1
0.483	7.942e-4	4.393e+1
0.482	7.921e-4	4.397e+1
0.481	7.896e-4	4.400e+1
0.480	7.872e-4	4.403e+1
0.479	7.849e-4	4.407e+1
0.478	7.827e-4	4.410e+1
0.477	7.803e-4	4.413e+1
0.476	7.780e-4	4.417e+1
0.475	7.754e-4	4.420e+1
0.474	7.727e-4	4.423e+1
0.473	7.704e-4	4.427e+1
0.472	7.684e-4	4.430e+1
0.471	7.661e-4	4.433e+1
0.470	7.635e-4	4.437e+1
0.469	7.613e-4	4.440e+1
0.468	7.589e-4	4.443e+1
0.467	7.561e-4	4.447e+1
0.466	7.535e-4	4.450e+1
0.465	7.510e-4	4.453e+1
0.464	7.485e-4	4.457e+1
0.463	7.459e-4	4.460e+1
0.462	7.435e-4	4.463e+1
0.461	7.405e-4	4.467e+1
0.460	7.380e-4	4.470e+1
0.459	7.354e-4	4.473e+1
0.458	7.333e-4	4.477e+1
0.457	7.311e-4	4.480e+1
0.456	7.288e-4	4.483e+1
0.455	7.265e-4	4.487e+1
0.454	7.241e-4	4.490e+1
0.453	7.221e-4	4.493e+1
0.452	7.197e-4	4.497e+1
0.451	7.172e-4	4.500e+1
0.450	7.149e-4	4.503e+1
0.449	7.126e-4	4.507e+1
0.448	7.102e-4	4.510e+1
0.447	7.080e-4	4.513e+1
0.446	7.057e-4	4.517e+1
0.445	7.028e-4	4.520e+1
0.444	7.005e-4	4.523e+1
0.443	6.983e-4	4.527e+1
0.442	6.958e-4	4.530e+1
0.441	6.936e-4	4.533e+1
0.440	6.918e-4	4.537e+1
0.439	6.894e-4	4.540e+1
0.438	6.871e-4	4.543e+1
0.437	6.846e-4	4.547e+1
0.436	6.824e-4	4.550e+1
0.435	6.800e-4	4.553e+1
0.434	6.777e-4	4.557e+1
0.433	6.753e-4	4.560e+1
0.432	6.729e-4	4.563e+1
0.431	6.707e-4	4.567e+1
0.430	6.681e-4	4.570e+1
0.429	6.655e-4	4.573e+1
0.428	6.631e-4	4.577e+1
0.427	6.607e-4	4.580e+1
0.426	6.586e-4	4.583e+1
0.425	6.565e-4	4.587e+1
0.424	6.542e-4	4.590e+1
0.423	6.518e-4	4.593e+1
0.422	6.496e-4	4.597e+1
0.421	6.475e-4	4.600e+1
0.420	6.455e-4	4.603e+1
0.419	6.432e-4	4.607e+1
0.418	6.408e-4	4.610e+1
0.417	6.384e-4	4.613e+1
0.416	6.360e-4	4.617e+1
0.415	6.335e-4	4.620e+1
0.414	6.311e-4	4.623e+1
0.413	6.287e-4	4.627e+1
0.412	6.263e-4	4.630e+1
0.411	6.239e-4	4.633e+1
0.410	6.216e-4	4.637e+1
0.409	6.192e-4	4.640e+1
0.408	6.170e-4	4.643e+1
0.407	6.149e-4	4.647e+1
0.406	6.129e-4	4.650e+1
0.405	6.104e-4	4.653e+1
0.404	6.080e-4	4.657e+1
0.403	6.055e-4	4.660e+1
0.402	6.031e-4	4.663e+1
0.401	6.008e-4	4.667e+1
0.400	5.984e-4	4.670e+1
0.399	5.960e-4	4.673e+1
0.398	5.939e-4	4.677e+1
0.397	5.915e-4	4.680e+1
0.396	5.892e-4	4.683e+1
0.395	5.874e-4	4.687e+1
0.394	5.850e-4	4.690e+1
0.393	5.830e-4	4.693e+1
0.392	5.809e-4	4.697e+1
0.391	5.783e-4	4.700e+1
0.390	5.758e-4	4.703e+1
0.389	5.737e-4	4.707e+1
0.388	5.713e-4	4.710e+1
0.387	5.690e-4	4.713e+1
0.386	5.666e-4	4.717e+1
0.385	5.643e-4	4.720e+1
0.384	5.619e-4	4.723e+1
0.383	5.596e-4	4.727e+1
0.382	5.573e-4	4.730e+1
0.381	5.551e-4	4.733e+1
0.380	5.526e-4	4.737e+1
0.379	5.504e-4	4.740e+1
0.378	5.482e-4	4.743e+1
0.377	5.463e-4	4.747e+1
0.376	5.440e-4	4.750e+1
0.375	5.420e-4	4.753e+1
0.374	5.399e-4	4.757e+1
0.373	5.377e-4	4.760e+1
0.372	5.353e-4	4.763e+1
0.371	5.330e-4	4.767e+1
0.370	5.307e-4	4.770e+1
0.369	5.284e-4	4.773e+1
0.368	5.261e-4	4.777e+1
0.367	5.236e-4	4.780e+1
0.366	5.214e-4	4.783e+1
0.365	5.189e-4	4.787e+1
0.364	5.167e-4	4.790e+1
0.363	5.144e-4	4.793e+1
0.362	5.121e-4	4.797e+1
0.361	5.099e-4	4.800e+1
0.360	5.078e-4	4.803e+1
0.359	5.055e-4	4.807e+1
0.358	5.033e-4	4.810e+1
0.357	5.010e-4	4.813e+1
0.356	4.990e-4	4.817e+1
0.355	4.968e-4	4.820e+1
0.354	4.947e-4	4.823e+1
0.353	4.924e-4	4.827e+1
0.352	4.902e-4	4.830e+1
0.351	4.879e-4	4.833e+1
0.350	4.856e-4	4.837e+1
0.349	4.835e-4	4.840e+1
0.348	4.815e-4	4.843e+1
0.347	4.793e-4	4.847e+1
0.346	4.770e-4	4.850e+1
0.345	4.748e-4	4.853e+1
0.344	4.726e-4	4.857e+1
0.343	4.705e-4	4.860e+1
0.342	4.686e-4	4.863e+1
0.341	4.665e-4	4.867e+1
0.340	4.645e-4	4.870e+1
0.339	4.623e-4	4.873e+1
0.338	4.600e-4	4.877e+1
0.337	4.579e-4	4.880e+1
0.336	4.558e-4	4.883e+1
0.335	4.537e-4	4.887e+1
0.334	4.519e-4	4.890e+1
0.333	4.498e-4	4.893e+1
0.332	4.476e-4	4.897e+1
0.331	4.454e-4	4.900e+1
0.330	4.433e-4	4.903e+1
0.329	4.411e-4	4.907e+1
0.328	4.390e-4	4.910e+1
0.327	4.368e-4	4.913e+1
0.326	4.346e-4	4.917e+1
0.325	4.325e-4	4.920e+1
0.324	4.302e-4	4.923e+1
0.323	4.283e-4	4.927e+1
0.322	4.260e-4	4.930e+1
0.321	4.239e-4	4.933e+1
0.320	4.217e-4	4.937e+1
0.319	4.194e-4	4.940e+1
0.318	4.172e-4	4.943e+1
0.317	4.148e-4	4.947e+1
0.316	4.128e-4	4.950e+1
0.315	4.105e-4	4.953e+1
0.314	4.084e-4	4.957e+1
0.313	4.062e-4	4.960e+1
0.312	4.041e-4	4.963e+1
0.311	4.019e-4	4.967e+1
0.310	3.999e-4	4.970e+1
0.309	3.977e-4	4.973e+1
0.308	3.957e-4	4.977e+1
0.307	3.936e-4	4.980e+1
0.306	3.915e-4	4.983e+1
0.305	3.894e-4	4.987e+1
0.304	3.875e-4	4.990e+1
0.303	3.853e-4	4.993e+1
0.302	3.832e-4	4.997e+1
0.301	3.812e-4	5.000e+1
0.300	3.791e-4	5.003e+1
0.299	3.771e-4	5.007e+1
0.298	3.750e-4	5.010e+1
0.297	3.729e-4	5.013e+1
0.296	3.709e-4	5.017e+1
0.295	3.689e-4	5.020e+1
0.294	3.671e-4	5.023e+1
0.293	3.653e-4	5.027e+1
0.292	3.637e-4	5.030e+1
0.291	3.621e-4	5.033e+1
0.290	3.604e-4	5.037e+1
0.289	3.585e-4	5.040e+1
0.288	3.566e-4	5.043e+1
0.287	3.547e-4	5.047e+1
0.286	3.525e-4	5.050e+1
0.285	3.506e-4	5.053e+1
0.284	3.484e-4	5.057e+1
0.283	3.464e-4	5.060e+1
0.282	3.442e-4	5.063e+1
0.281	3.421e-4	5.067e+1
0.280	3.401e-4	5.070e+1
0.279	3.380e-4	5.073e+1
0.278	3.362e-4	5.077e+1
0.277	3.342e-4	5.080e+1
0.276	3.322e-4	5.083e+1
0.275	3.302e-4	5.087e+1
0.274	3.280e-4	5.090e+1
0.273	3.260e-4	5.093e+1
0.272	3.241e-4	5.097e+1
0.271	3.221e-4	5.100e+1
0.270	3.200e-4	5.103e+1
0.269	3.178e-4	5.107e+1
0.268	3.158e-4	5.110e+1
0.267	3.137e-4	5.113e+1
0.266	3.118e-4	5.117e+1
0.265	3.097e-4	5.120e+1
0.264	3.077e-4	5.123e+1
0.263	3.058e-4	5.127e+1
0.262	3.037e-4	5.130e+1
0.261	3.017e-4	5.133e+1
0.260	2.996e-4	5.137e+1
0.259	2.976e-4	5.140e+1
0.258	2.957e-4	5.143e+1
0.257	2.936e-4	5.147e+1
0.256	2.916e-4	5.150e+1
0.255	2.896e-4	5.153e+1
0.254	2.878e-4	5.157e+1
0.253	2.858e-4	5.160e+1
0.252	2.838e-4	5.163e+1
0.251	2.819e-4	5.167e+1
0.250	2.798e-4	5.170e+1
0.249	2.776e-4	5.173e+1
0.248	2.755e-4	5.177e+1
0.247	2.734e-4	5.180e+1
0.246	2.714e-4	5.183e+1
0.245	2.693e-4	5.187e+1
0.244	2.674e-4	5.190e+1
0.243	2.653e-4	5.193e+1
0.242	2.633e-4	5.197e+1
0.241	2.613e-4	5.200e+1
0.240	2.592e-4	5.203e+1
0.239	2.573e-4	5.207e+1
0.238	2.552e-4	5.210e+1
0.237	2.530e-4	5.213e+1
0.236	2.508e-4	5.217e+1
0.235	2.489e-4	5.220e+1
0.234	2.468e-4	5.223e+1
0.233	2.447e-4	5.227e+1
0.232	2.428e-4	5.230e+1
0.231	2.407e-4	5.233e+1
0.230	2.386e-4	5.237e+1
0.229	2.365e-4	5.240e+1
0.228	2.346e-4	5.243e+1
0.227	2.325e-4	5.247e+1
0.226	2.304e-4	5.250e+1
0.225	2.283e-4	5.253e+1
0.224	2.262e-4	5.257e+1
0.223	2.242e-4	5.260e+1
0.222	2.222e-4	5.263e+1
0.221	2.201e-4	5.267e+1
0.220	2.179e-4	5.270e+1
0.219	2.158e-4	5.273e+1
0.218	2.136e-4	5.277e+1
0.217	2.116e-4	5.280e+1
0.216	2.095e-4	5.283e+1
0.215	2.075e-4	5.287e+1
0.214	2.053e-4	5.290e+1
0.213	2.032e-4	5.293e+1
0.212	2.011e-4	5.297e+1
0.211	1.989e-4	5.300e+1
0.210	1.968e-4	5.303e+1
0.209	1.946e-4	5.307e+1
0.208	1.927e-4	5.310e+1
0.207	1.907e-4	5.313e+1
0.206	1.884e-4	5.317e+1
0.205	1.860e-4	5.320e+1
0.204	1.838e-4	5.323e+1
0.203	1.818e-4	5.327e+1
0.202	1.796e-4	5.330e+1
0.201	1.775e-4	5.333e+1
0.200	1.754e-4	5.337e+1
0.199	1.733e-4	5.340e+1
0.198	1.712e-4	5.343e+1
0.197	1.691e-4	5.347e+1
0.196	1.668e-4	5.350e+1
0.195	1.647e-4	5.353e+1
0.194	1.626e-4	5.357e+1
0.193	1.605e-4	5.360e+1
0.192	1.582e-4	5.363e+1
0.191	1.562e-4	5.367e+1
0.190	1.540e-4	5.370e+1
0.189	1.518e-4	5.373e+1
0.188	1.496e-4	5.377e+1
0.187	1.474e-4	5.380e+1
0.186	1.452e-4	5.383e+1
0.185	1.431e-4	5.387e+1
0.184	1.410e-4	5.390e+1
0.183	1.387e-4	5.393e+1
0.182	1.365e-4	5.397e+1
0.181	1.343e-4	5.400e+1
0.180	1.320e-4	5.403e+1
0.179	1.298e-4	5.407e+1
0.178	1.275e-4	5.410e+1
0.177	1.252e-4	5.413e+1
0.176	1.230e-4	5.417e+1
0.175	1.208e-4	5.420e+1
0.174	1.186e-4	5.423e+1
0.173	1.164e-4	5.427e+1
0.172	1.141e-4	5.430e+1
0.171	1.119e-4	5.433e+1
0.170	1.097e-4	5.437e+1
0.169	1.075e-4	5.440e+1
0.168	1.052e-4	5.443e+1
0.167	1.027e-4	5.447e+1
0.166	1.003e-4	5.450e+1
0.165	9.822e-5	5.453e+1
0.164	9.612e-5	5.457e+1
0.163	9.380e-5	5.460e+1
0.162	9.156e-5	5.463e+1
0.161	8.935e-5	5.467e+1
0.160	8.715e-5	5.470e+1
0.159	8.480e-5	5.473e+1
0.158	8.270e-5	5.477e+1
0.157	8.049e-5	5.480e+1
0.156	7.819e-5	5.483e+1
0.155	7.600e-5	5.487e+1
0.154	7.368e-5	5.490e+1
0.153	7.149e-5	5.493e+1
0.152	6.923e-5	5.497e+1
0.151	6.713e-5	5.500e+1
0.150	6.493e-5	5.503e+1
0.149	6.274e-5	5.507e+1
0.148	6.048e-5	5.510e+1
0.147	5.831e-5	5.513e+1
0.146	5.608e-5	5.517e+1
0.145	5.388e-5	5.520e+1
0.144	5.172e-5	5.523e+1
0.143	4.957e-5	5.527e+1
0.142	4.741e-5	5.530e+1
0.141	4.519e-5	5.533e+1
0.140	4.306e-5	5.537e+1
0.139	4.092e-5	5.540e+1
0.138	3.886e-5	5.543e+1
0.137	3.680e-5	5.547e+1
0.136	3.474e-5	5.550e+1
0.135	3.265e-5	5.553e+1
0.134	3.053e-5	5.557e+1
0.133	2.851e-5	5.560e+1
0.132	2.653e-5	5.563e+1
0.131	2.460e-5	5.567e+1
0.130	2.263e-5	5.570e+1
0.129	2.074e-5	5.573e+1
0.128	1.863e-5	5.577e+1
0.127	1.673e-5	5.580e+1
0.126	1.484e-5	5.583e+1
0.125	1.288e-5	5.587e+1
0.124	1.092e-5	5.590e+1
0.123	9.004e-6	5.593e+1
0.122	7.044e-6	5.597e+1
0.121	5.072e-6	5.600e+1
0.120	3.124e-6	5.603e+1
0.119	1.329e-6	5.607e+1
0.118	-4.180e-7	5.610e+1
0.117	-2.366e-6	5.613e+1
0.116	-4.149e-6	5.617e+1
0.115	-5.991e-6	5.620e+1
0.114	-7.951e-6	5.623e+1
0.113	-9.604e-6	5.627e+1
0.112	-1.139e-5	5.630e+1
0.111	-1.310e-5	5.633e+1
0.110	-1.485e-5	5.637e+1
0.109	-1.658e-5	5.640e+1
0.108	-1.834e-5	5.643e+1
0.107	-2.003e-5	5.647e+1
0.106	-2.164e-5	5.650e+1
0.105	-2.334e-5	5.653e+1
0.104	-2.496e-5	5.657e+1
0.103	-2.681e-5	5.660e+1
0.102	-2.874e-5	5.663e+1
0.101	-3.045e-5	5.667e+1
0.100	-3.233e-5	5.670e+1
0.099	-3.408e-5	5.673e+1
0.098	-3.590e-5	5.677e+1
0.097	-3.774e-5	5.680e+1
0.096	-3.963e-5	5.683e+1
0.095	-4.149e-5	5.687e+1
0.094	-4.336e-5	5.690e+1
0.093	-4.534e-5	5.693e+1
0.092	-4.732e-5	5.697e+1
0.091	-4.913e-5	5.700e+1
0.090	-5.079e-5	5.703e+1
0.089	-5.262e-5	5.707e+1
0.088	-5.446e-5	5.710e+1
0.087	-5.628e-5	5.713e+1
0.086	-5.815e-5	5.717e+1
0.085	-6.001e-5	5.720e+1
0.084	-6.194e-5	5.723e+1
0.083	-6.390e-5	5.727e+1
0.082	-6.586e-5	5.730e+1
0.081	-6.782e-5	5.733e+1
0.080	-6.978e-5	5.737e+1
0.079	-7.173e-5	5.740e+1
0.078	-7.382e-5	5.743e+1
0.077	-7.592e-5	5.747e+1
0.076	-7.801e-5	5.750e+1
0.075	-8.007e-5	5.753e+1
0.074	-8.231e-5	5.757e+1
0.073	-8.450e-5	5.760e+1
0.072	-8.674e-5	5.763e+1
0.071	-8.916e-5	5.767e+1
0.070	-9.140e-5	5.770e+1
0.069	-9.362e-5	5.773e+1
0.068	-9.592e-5	5.777e+1
0.067	-9.817e-5	5.780e+1
0.066	-1.004e-4	5.783e+1
0.065	-1.028e-4	5.787e+1
0.064	-1.052e-4	5.790e+1
0.063	-1.076e-4	5.793e+1
0.062	-1.101e-4	5.797e+1
0.061	-1.126e-4	5.800e+1
0.060	-1.150e-4	5.803e+1
0.059	-1.174e-4	5.807e+1
0.058	-1.200e-4	5.810e+1
0.057	-1.225e-4	5.813e+1
0.056	-1.251e-4	5.817e+1
0.055	-1.276e-4	5.820e+1
0.054	-1.303e-4	5.823e+1
0.053	-1.329e-4	5.827e+1
0.052	-1.355e-4	5.830e+1
0.051	-1.382e-4	5.833e+1
0.050	-1.408e-4	5.837e+1
0.049	-1.434e-4	5.840e+1
0.048	-1.460e-4	5.843e+1
0.047	-1.487e-4	5.847e+1
0.046	-1.514e-4	5.850e+1
0.045	-1.543e-4	5.853e+1
0.044	-1.570e-4	5.857e+1
0.043	-1.598e-4	5.860e+1
0.042	-1.624e-4	5.863e+1
0.041	-1.651e-4	5.867e+1
0.040	-1.678e-4	5.870e+1
0.039	-1.706e-4	5.873e+1
0.038	-1.735e-4	5.877e+1
0.037	-1.766e-4	5.880e+1
0.036	-1.795e-4	5.883e+1
0.035	-1.824e-4	5.887e+1
0.034	-1.852e-4	5.890e+1
0.033	-1.879e-4	5.893e+1
0.032	-1.907e-4	5.897e+1
0.031	-1.936e-4	5.900e+1
0.030	-1.965e-4	5.903e+1
0.029	-1.996e-4	5.907e+1
0.028	-2.025e-4	5.910e+1
0.027	-2.055e-4	5.913e+1
0.026	-2.086e-4	5.917e+1
0.025	-2.115e-4	5.920e+1
0.024	-2.144e-4	5.923e+1
0.023	-2.176e-4	5.927e+1
0.022	-2.207e-4	5.930e+1
0.021	-2.239e-4	5.933e+1
0.020	-2.270e-4	5.937e+1
0.019	-2.301e-4	5.940e+1
0.018	-2.333e-4	5.943e+1
0.017	-2.364e-4	5.947e+1
0.016	-2.395e-4	5.950e+1
0.015	-2.428e-4	5.953e+1
0.014	-2.459e-4	5.957e+1
0.013	-2.493e-4	5.960e+1
0.012	-2.526e-4	5.963e+1
0.011	-2.559e-4	5.967e+1
0.010	-2.591e-4	5.970e+1
0.009	-2.625e-4	5.973e+1
0.008	-2.658e-4	5.977e+1
0.007	-2.692e-4	5.980e+1
0.006	-2.727e-4	5.983e+1
0.005	-2.762e-4	5.987e+1
0.004	-2.795e-4	5.990e+1
0.003	-2.831e-4	5.993e+1
0.002	-2.866e-4	5.997e+1
0.001	-2.900e-4	6.000e+1
0.000	-2.938e-4	6.003e+1
-0.001	-2.974e-4	6.007e+1
-0.002	-3.009e-4	6.010e+1
-0.003	-3.046e-4	6.013e+1
-0.004	-3.081e-4	6.017e+1
-0.005	-3.117e-4	6.020e+1
-0.006	-3.155e-4	6.023e+1
-0.007	-3.191e-4	6.027e+1
-0.008	-3.228e-4	6.030e+1
-0.009	-3.264e-4	6.033e+1
-0.010	-3.301e-4	6.037e+1
-0.011	-3.338e-4	6.040e+1
-0.012	-3.375e-4	6.043e+1
-0.013	-3.412e-4	6.047e+1
-0.014	-3.451e-4	6.050e+1
-0.015	-3.487e-4	6.053e+1
-0.016	-3.526e-4	6.057e+1
-0.017	-3.562e-4	6.060e+1
-0.018	-3.600e-4	6.063e+1
-0.019	-3.638e-4	6.067e+1
-0.020	-3.676e-4	6.070e+1
-0.021	-3.713e-4	6.073e+1
-0.022	-3.752e-4	6.077e+1
-0.023	-3.789e-4	6.080e+1
-0.024	-3.825e-4	6.083e+1
-0.025	-3.864e-4	6.087e+1
-0.026	-3.903e-4	6.090e+1
-0.027	-3.943e-4	6.093e+1
-0.028	-3.982e-4	6.097e+1
-0.029	-4.019e-4	6.100e+1
-0.030	-4.057e-4	6.103e+1
-0.031	-4.095e-4	6.107e+1
-0.032	-4.134e-4	6.110e+1
-0.033	-4.172e-4	6.113e+1
-0.034	-4.210e-4	6.117e+1
-0.035	-4.249e-4	6.120e+1
-0.036	-4.287e-4	6.123e+1
-0.037	-4.326e-4	6.127e+1
-0.038	-4.365e-4	6.130e+1
-0.039	-4.405e-4	6.133e+1
-0.040	-4.444e-4	6.137e+1
-0.041	-4.484e-4	6.140e+1
-0.042	-4.523e-4	6.143e+1
-0.043	-4.563e-4	6.147e+1
-0.044	-4.602e-4	6.150e+1
-0.045	-4.644e-4	6.153e+1
-0.046	-4.684e-4	6.157e+1
-0.047	-4.724e-4	6.160e+1
-0.048	-4.764e-4	6.163e+1
-0.049	-4.805e-4	6.167e+1
-0.050	-4.844e-4	6.170e+1
-0.051	-4.886e-4	6.173e+1
-0.052	-4.929e-4	6.177e+1
-0.053	-4.972e-4	6.180e+1
-0.054	-5.013e-4	6.183e+1
-0.055	-5.054e-4	6.187e+1
-0.056	-5.097e-4	6.190e+1
-0.057	-5.139e-4	6.193e+1
-0.058	-5.182e-4	6.197e+1
-0.059	-5.224e-4	6.200e+1
-0.060	-5.267e-4	6.203e+1
-0.061	-5.310e-4	6.207e+1
-0.062	-5.354e-4	6.210e+1
-0.063	-5.398e-4	6.213e+1
-0.064	-5.442e-4	6.217e+1
-0.065	-5.486e-4	6.220e+1
-0.066	-5.529e-4	6.223e+1
-0.067	-5.575e-4	6.227e+1
-0.068	-5.620e-4	6.230e+1
-0.069	-5.664e-4	6.233e+1
-0.070	-5.708e-4	6.237e+1
-0.071	-5.752e-4	6.240e+1
-0.072	-5.797e-4	6.243e+1
-0.073	-5.844e-4	6.247e+1
-0.074	-5.890e-4	6.250e+1
-0.075	-5.936e-4	6.253e+1
-0.076	-5.981e-4	6.257e+1
-0.077	-6.027e-4	6.260e+1
-0.078	-6.073e-4	6.263e+1
-0.079	-6.120e-4	6.267e+1
-0.080	-6.168e-4	6.270e+1
-0.081	-6.216e-4	6.273e+1
-0.082	-6.262e-4	6.277e+1
-0.083	-6.311e-4	6.280e+1
-0.084	-6.360e-4	6.283e+1
-0.085	-6.407e-4	6.287e+1
-0.086	-6.454e-4	6.290e+1
-0.087	-6.502e-4	6.293e+1
-0.088	-6.549e-4	6.297e+1
-0.089	-6.600e-4	6.300e+1
-0.090	-6.651e-4	6.303e+1
-0.091	-6.702e-4	6.307e+1
-0.092	-6.750e-4	6.310e+1
-0.093	-6.801e-4	6.313e+1
-0.094	-6.852e-4	6.317e+1
-0.095	-6.902e-4	6.320e+1
-0.096	-6.952e-4	6.323e+1
-0.097	-7.001e-4	6.327e+1
-0.098	-7.051e-4	6.330e+1
-0.099	-7.104e-4	6.333e+1
-0.100	-7.155e-4	6.337e+1
-0.101	-7.206e-4	6.340e+1
-0.102	-7.258e-4	6.343e+1
-0.103	-7.311e-4	6.347e+1
-0.104	-7.366e-4	6.350e+1
-0.105	-7.418e-4	6.353e+1
-0.106	-7.471e-4	6.357e+1
-0.107	-7.524e-4	6.360e+1
-0.108	-7.580e-4	6.363e+1
-0.109	-7.634e-4	6.367e+1
-0.110	-7.688e-4	6.370e+1
-0.111	-7.742e-4	6.373e+1
-0.112	-7.798e-4	6.377e+1
-0.113	-7.852e-4	6.380e+1
-0.114	-7.905e-4	6.383e+1
-0.115	-7.961e-4	6.387e+1
-0.116	-8.016e-4	6.390e+1
-0.117	-8.072e-4	6.393e+1
-0.118	-8.127e-4	6.397e+1
-0.119	-8.182e-4	6.400e+1
-0.120	-8.241e-4	6.403e+1
-0.121	-8.303e-4	6.407e+1
-0.122	-8.364e-4	6.410e+1
-0.123	-8.422e-4	6.413e+1
-0.124	-8.479e-4	6.417e+1
-0.125	-8.538e-4	6.420e+1
-0.126	-8.598e-4	6.423e+1
-0.127	-8.655e-4	6.427e+1
-0.128	-8.713e-4	6.430e+1
-0.129	-8.771e-4	6.433e+1
-0.130	-8.830e-4	6.437e+1
-0.131	-8.889e-4	6.440e+1
-0.132	-8.948e-4	6.443e+1
-0.133	-9.008e-4	6.447e+1
-0.134	-9.069e-4	6.450e+1
-0.135	-9.128e-4	6.453e+1
-0.136	-9.186e-4	6.457e+1
-0.137	-9.247e-4	6.460e+1
-0.138	-9.308e-4	6.463e+1
-0.139	-9.368e-4	6.467e+1
-0.140	-9.427e-4	6.470e+1
-0.141	-9.489e-4	6.473e+1
-0.142	-9.548e-4	6.477e+1
-0.143	-9.609e-4	6.480e+1
-0.144	-9.669e-4	6.483e+1
-0.145	-9.729e-4	6.487e+1
-0.146	-9.792e-4	6.490e+1
-0.147	-9.856e-4	6.493e+1
-0.148	-9.918e-4	6.497e+1
-0.149	-9.978e-4	6.500e+1
-0.150	-1.004e-3	6.503e+1
-0.151	-1.010e-3	6.507e+1
-0.152	-1.016e-3	6.510e+1
-0.153	-1.022e-3	6.513e+1
-0.154	-1.029e-3	6.517e+1
-0.155	-1.035e-3	6.520e+1
-0.156	-1.041e-3	6.523e+1
-0.157	-1.047e-3	6.527e+1
-0.158	-1.054e-3	6.530e+1
-0.159	-1.060e-3	6.533e+1
-0.160	-1.067e-3	6.537e+1
-0.161	-1.073e-3	6.540e+1
-0.162	-1.079e-3	6.543e+1
-0.163	-1.086e-3	6.547e+1
-0.164	-1.092e-3	6.550e+1
-0.165	-1.098e-3	6.553e+1
-0.166	-1.105e-3	6.557e+1
-0.167	-1.112e-3	6.560e+1
-0.168	-1.119e-3	6.563e+1
-0.169	-1.125e-3	6.567e+1
-0.170	-1.131e-3	6.570e+1
[truncated: 2,831 more rows]
