# Supplementary material for: Decoration of Ag nanoparticles on CoMoO4 rods for efficient electrochemical reduction of CO2
Source: Sci Rep. 2024 Jan 16;14:1406. doi: 10.1038/s41598-024-51680-w (PMC10792071; doi:10.1038/s41598-024-51680-w)
Supplement: Supplementary file 1 — Supplementary Information 1. [file 41598_2024_51680_MOESM1_ESM.zip › raw data for scientific reports/CV CoMoO4 Ag/CV 0.04 scan -0.6 to 0.6.csv]

Mar. 30	2023 10:17:51
Cyclic Voltammetry
File: c:\users\nsb 111 lab\desktop\dr. schindra\ag cm co2 reduction\cm\ag 7 cm\cv 0.04 scan -0.6 to 0.6.csv
Data Source: Experiment
Instrument Model: CHI760E
Header:
Note:
Init E (V) = -0.6
High E (V) = 0.6
Low E (V) = -0.6
Init P/N = P
Scan Rate (V/s) = 0.04
Segment = 4
Sample Interval (V) = 0.001
Quiet Time (sec) = 2
Sensitivity (A/V) = 0.01
Segment 1:
Segment 2:
Ep = -0.279V
ip = -9.139e-4A
Ah = -1.405e-3C
Segment 3:
Segment 4:
Ep = -0.285V
ip = -9.052e-4A
Ah = -1.327e-3C
Potential/V	Current/A	Time/s
Segment 1:
-0.600	-3.194e-4	2.500e-2
-0.599	-3.133e-4	5.000e-2
-0.598	-3.086e-4	7.500e-2
-0.597	-3.041e-4	1.000e-1
-0.596	-3.002e-4	1.250e-1
-0.595	-2.964e-4	1.500e-1
-0.594	-2.926e-4	1.750e-1
-0.593	-2.889e-4	2.000e-1
-0.592	-2.855e-4	2.250e-1
-0.591	-2.823e-4	2.500e-1
-0.590	-2.790e-4	2.750e-1
-0.589	-2.756e-4	3.000e-1
-0.588	-2.723e-4	3.250e-1
-0.587	-2.693e-4	3.500e-1
-0.586	-2.665e-4	3.750e-1
-0.585	-2.637e-4	4.000e-1
-0.584	-2.608e-4	4.250e-1
-0.583	-2.582e-4	4.500e-1
-0.582	-2.554e-4	4.750e-1
-0.581	-2.528e-4	5.000e-1
-0.580	-2.502e-4	5.250e-1
-0.579	-2.478e-4	5.500e-1
-0.578	-2.452e-4	5.750e-1
-0.577	-2.428e-4	6.000e-1
-0.576	-2.404e-4	6.250e-1
-0.575	-2.382e-4	6.500e-1
-0.574	-2.360e-4	6.750e-1
-0.573	-2.337e-4	7.000e-1
-0.572	-2.316e-4	7.250e-1
-0.571	-2.296e-4	7.500e-1
-0.570	-2.273e-4	7.750e-1
-0.569	-2.253e-4	8.000e-1
-0.568	-2.234e-4	8.250e-1
-0.567	-2.214e-4	8.500e-1
-0.566	-2.193e-4	8.750e-1
-0.565	-2.173e-4	9.000e-1
-0.564	-2.154e-4	9.250e-1
-0.563	-2.135e-4	9.500e-1
-0.562	-2.117e-4	9.750e-1
-0.561	-2.100e-4	1.000e+0
-0.560	-2.082e-4	1.025e+0
-0.559	-2.064e-4	1.050e+0
-0.558	-2.047e-4	1.075e+0
-0.557	-2.031e-4	1.100e+0
-0.556	-2.014e-4	1.125e+0
-0.555	-1.997e-4	1.150e+0
-0.554	-1.979e-4	1.175e+0
-0.553	-1.964e-4	1.200e+0
-0.552	-1.949e-4	1.225e+0
-0.551	-1.932e-4	1.250e+0
-0.550	-1.918e-4	1.275e+0
-0.549	-1.903e-4	1.300e+0
-0.548	-1.887e-4	1.325e+0
-0.547	-1.874e-4	1.350e+0
-0.546	-1.861e-4	1.375e+0
-0.545	-1.846e-4	1.400e+0
-0.544	-1.833e-4	1.425e+0
-0.543	-1.819e-4	1.450e+0
-0.542	-1.805e-4	1.475e+0
-0.541	-1.792e-4	1.500e+0
-0.540	-1.776e-4	1.525e+0
-0.539	-1.762e-4	1.550e+0
-0.538	-1.749e-4	1.575e+0
-0.537	-1.734e-4	1.600e+0
-0.536	-1.722e-4	1.625e+0
-0.535	-1.709e-4	1.650e+0
-0.534	-1.696e-4	1.675e+0
-0.533	-1.684e-4	1.700e+0
-0.532	-1.672e-4	1.725e+0
-0.531	-1.660e-4	1.750e+0
-0.530	-1.648e-4	1.775e+0
-0.529	-1.636e-4	1.800e+0
-0.528	-1.626e-4	1.825e+0
-0.527	-1.615e-4	1.850e+0
-0.526	-1.603e-4	1.875e+0
-0.525	-1.591e-4	1.900e+0
-0.524	-1.581e-4	1.925e+0
-0.523	-1.570e-4	1.950e+0
-0.522	-1.558e-4	1.975e+0
-0.521	-1.549e-4	2.000e+0
-0.520	-1.543e-4	2.025e+0
-0.519	-1.533e-4	2.050e+0
-0.518	-1.518e-4	2.075e+0
-0.517	-1.506e-4	2.100e+0
-0.516	-1.496e-4	2.125e+0
-0.515	-1.485e-4	2.150e+0
-0.514	-1.474e-4	2.175e+0
-0.513	-1.463e-4	2.200e+0
-0.512	-1.452e-4	2.225e+0
-0.511	-1.441e-4	2.250e+0
-0.510	-1.433e-4	2.275e+0
-0.509	-1.423e-4	2.300e+0
-0.508	-1.413e-4	2.325e+0
-0.507	-1.404e-4	2.350e+0
-0.506	-1.394e-4	2.375e+0
-0.505	-1.386e-4	2.400e+0
-0.504	-1.376e-4	2.425e+0
-0.503	-1.366e-4	2.450e+0
-0.502	-1.359e-4	2.475e+0
-0.501	-1.350e-4	2.500e+0
-0.500	-1.340e-4	2.525e+0
-0.499	-1.331e-4	2.550e+0
-0.498	-1.324e-4	2.575e+0
-0.497	-1.314e-4	2.600e+0
-0.496	-1.306e-4	2.625e+0
-0.495	-1.296e-4	2.650e+0
-0.494	-1.288e-4	2.675e+0
-0.493	-1.278e-4	2.700e+0
-0.492	-1.269e-4	2.725e+0
-0.491	-1.261e-4	2.750e+0
-0.490	-1.253e-4	2.775e+0
-0.489	-1.243e-4	2.800e+0
-0.488	-1.236e-4	2.825e+0
-0.487	-1.229e-4	2.850e+0
-0.486	-1.219e-4	2.875e+0
-0.485	-1.212e-4	2.900e+0
-0.484	-1.204e-4	2.925e+0
-0.483	-1.196e-4	2.950e+0
-0.482	-1.187e-4	2.975e+0
-0.481	-1.180e-4	3.000e+0
-0.480	-1.172e-4	3.025e+0
-0.479	-1.165e-4	3.050e+0
-0.478	-1.157e-4	3.075e+0
-0.477	-1.149e-4	3.100e+0
-0.476	-1.142e-4	3.125e+0
-0.475	-1.134e-4	3.150e+0
-0.474	-1.125e-4	3.175e+0
-0.473	-1.117e-4	3.200e+0
-0.472	-1.110e-4	3.225e+0
-0.471	-1.103e-4	3.250e+0
-0.470	-1.096e-4	3.275e+0
-0.469	-1.088e-4	3.300e+0
-0.468	-1.081e-4	3.325e+0
-0.467	-1.073e-4	3.350e+0
-0.466	-1.068e-4	3.375e+0
-0.465	-1.060e-4	3.400e+0
-0.464	-1.054e-4	3.425e+0
-0.463	-1.047e-4	3.450e+0
-0.462	-1.040e-4	3.475e+0
-0.461	-1.030e-4	3.500e+0
-0.460	-1.023e-4	3.525e+0
-0.459	-1.018e-4	3.550e+0
-0.458	-1.011e-4	3.575e+0
-0.457	-1.004e-4	3.600e+0
-0.456	-9.982e-5	3.625e+0
-0.455	-9.915e-5	3.650e+0
-0.454	-9.852e-5	3.675e+0
-0.453	-9.804e-5	3.700e+0
-0.452	-9.729e-5	3.725e+0
-0.451	-9.668e-5	3.750e+0
-0.450	-9.608e-5	3.775e+0
-0.449	-9.543e-5	3.800e+0
-0.448	-9.479e-5	3.825e+0
-0.447	-9.409e-5	3.850e+0
-0.446	-9.366e-5	3.875e+0
-0.445	-9.297e-5	3.900e+0
-0.444	-9.247e-5	3.925e+0
-0.443	-9.179e-5	3.950e+0
-0.442	-9.115e-5	3.975e+0
-0.441	-9.057e-5	4.000e+0
-0.440	-8.998e-5	4.025e+0
-0.439	-8.937e-5	4.050e+0
-0.438	-8.877e-5	4.075e+0
-0.437	-8.810e-5	4.100e+0
-0.436	-8.764e-5	4.125e+0
-0.435	-8.698e-5	4.150e+0
-0.434	-8.647e-5	4.175e+0
-0.433	-8.588e-5	4.200e+0
-0.432	-8.537e-5	4.225e+0
-0.431	-8.476e-5	4.250e+0
-0.430	-8.428e-5	4.275e+0
-0.429	-8.372e-5	4.300e+0
-0.428	-8.309e-5	4.325e+0
-0.427	-8.236e-5	4.350e+0
-0.426	-8.173e-5	4.375e+0
-0.425	-8.123e-5	4.400e+0
-0.424	-8.085e-5	4.425e+0
-0.423	-8.028e-5	4.450e+0
-0.422	-7.965e-5	4.475e+0
-0.421	-7.903e-5	4.500e+0
-0.420	-7.867e-5	4.525e+0
-0.419	-7.808e-5	4.550e+0
-0.418	-7.762e-5	4.575e+0
-0.417	-7.704e-5	4.600e+0
-0.416	-7.649e-5	4.625e+0
-0.415	-7.595e-5	4.650e+0
-0.414	-7.550e-5	4.675e+0
-0.413	-7.500e-5	4.700e+0
-0.412	-7.446e-5	4.725e+0
-0.411	-7.396e-5	4.750e+0
-0.410	-7.334e-5	4.775e+0
-0.409	-7.281e-5	4.800e+0
-0.408	-7.232e-5	4.825e+0
-0.407	-7.191e-5	4.850e+0
-0.406	-7.140e-5	4.875e+0
-0.405	-7.086e-5	4.900e+0
-0.404	-7.041e-5	4.925e+0
-0.403	-6.992e-5	4.950e+0
-0.402	-6.951e-5	4.975e+0
-0.401	-6.901e-5	5.000e+0
-0.400	-6.852e-5	5.025e+0
-0.399	-6.819e-5	5.050e+0
-0.398	-6.764e-5	5.075e+0
-0.397	-6.703e-5	5.100e+0
-0.396	-6.654e-5	5.125e+0
-0.395	-6.612e-5	5.150e+0
-0.394	-6.577e-5	5.175e+0
-0.393	-6.516e-5	5.200e+0
-0.392	-6.476e-5	5.225e+0
-0.391	-6.427e-5	5.250e+0
-0.390	-6.391e-5	5.275e+0
-0.389	-6.350e-5	5.300e+0
-0.388	-6.310e-5	5.325e+0
-0.387	-6.266e-5	5.350e+0
-0.386	-6.221e-5	5.375e+0
-0.385	-6.162e-5	5.400e+0
-0.384	-6.117e-5	5.425e+0
-0.383	-6.067e-5	5.450e+0
-0.382	-6.034e-5	5.475e+0
-0.381	-5.988e-5	5.500e+0
-0.380	-5.950e-5	5.525e+0
-0.379	-5.908e-5	5.550e+0
-0.378	-5.869e-5	5.575e+0
-0.377	-5.828e-5	5.600e+0
-0.376	-5.796e-5	5.625e+0
-0.375	-5.735e-5	5.650e+0
-0.374	-5.708e-5	5.675e+0
-0.373	-5.657e-5	5.700e+0
-0.372	-5.623e-5	5.725e+0
-0.371	-5.567e-5	5.750e+0
-0.370	-5.528e-5	5.775e+0
-0.369	-5.477e-5	5.800e+0
-0.368	-5.446e-5	5.825e+0
-0.367	-5.401e-5	5.850e+0
-0.366	-5.360e-5	5.875e+0
-0.365	-5.324e-5	5.900e+0
-0.364	-5.287e-5	5.925e+0
-0.363	-5.232e-5	5.950e+0
-0.362	-5.188e-5	5.975e+0
-0.361	-5.143e-5	6.000e+0
-0.360	-5.106e-5	6.025e+0
-0.359	-5.076e-5	6.050e+0
-0.358	-5.022e-5	6.075e+0
-0.357	-4.981e-5	6.100e+0
-0.356	-4.936e-5	6.125e+0
-0.355	-4.896e-5	6.150e+0
-0.354	-4.866e-5	6.175e+0
-0.353	-4.829e-5	6.200e+0
-0.352	-4.772e-5	6.225e+0
-0.351	-4.728e-5	6.250e+0
-0.350	-4.704e-5	6.275e+0
-0.349	-4.662e-5	6.300e+0
-0.348	-4.613e-5	6.325e+0
-0.347	-4.570e-5	6.350e+0
-0.346	-4.547e-5	6.375e+0
-0.345	-4.490e-5	6.400e+0
-0.344	-4.452e-5	6.425e+0
-0.343	-4.409e-5	6.450e+0
-0.342	-4.352e-5	6.475e+0
-0.341	-4.306e-5	6.500e+0
-0.340	-4.268e-5	6.525e+0
-0.339	-4.224e-5	6.550e+0
-0.338	-4.182e-5	6.575e+0
-0.337	-4.133e-5	6.600e+0
-0.336	-4.095e-5	6.625e+0
-0.335	-4.060e-5	6.650e+0
-0.334	-4.018e-5	6.675e+0
-0.333	-3.978e-5	6.700e+0
-0.332	-3.949e-5	6.725e+0
-0.331	-3.904e-5	6.750e+0
-0.330	-3.851e-5	6.775e+0
-0.329	-3.807e-5	6.800e+0
-0.328	-3.770e-5	6.825e+0
-0.327	-3.722e-5	6.850e+0
-0.326	-3.675e-5	6.875e+0
-0.325	-3.648e-5	6.900e+0
-0.324	-3.599e-5	6.925e+0
-0.323	-3.574e-5	6.950e+0
-0.322	-3.533e-5	6.975e+0
-0.321	-3.485e-5	7.000e+0
-0.320	-3.448e-5	7.025e+0
-0.319	-3.401e-5	7.050e+0
-0.318	-3.368e-5	7.075e+0
-0.317	-3.327e-5	7.100e+0
-0.316	-3.284e-5	7.125e+0
-0.315	-3.239e-5	7.150e+0
-0.314	-3.204e-5	7.175e+0
-0.313	-3.156e-5	7.200e+0
-0.312	-3.125e-5	7.225e+0
-0.311	-3.076e-5	7.250e+0
-0.310	-3.043e-5	7.275e+0
-0.309	-3.009e-5	7.300e+0
-0.308	-2.962e-5	7.325e+0
-0.307	-2.912e-5	7.350e+0
-0.306	-2.887e-5	7.375e+0
-0.305	-2.829e-5	7.400e+0
-0.304	-2.796e-5	7.425e+0
-0.303	-2.755e-5	7.450e+0
-0.302	-2.722e-5	7.475e+0
-0.301	-2.671e-5	7.500e+0
-0.300	-2.629e-5	7.525e+0
-0.299	-2.596e-5	7.550e+0
-0.298	-2.562e-5	7.575e+0
-0.297	-2.497e-5	7.600e+0
-0.296	-2.465e-5	7.625e+0
-0.295	-2.425e-5	7.650e+0
-0.294	-2.376e-5	7.675e+0
-0.293	-2.319e-5	7.700e+0
-0.292	-2.285e-5	7.725e+0
-0.291	-2.238e-5	7.750e+0
-0.290	-2.198e-5	7.775e+0
-0.289	-2.146e-5	7.800e+0
-0.288	-2.109e-5	7.825e+0
-0.287	-2.071e-5	7.850e+0
-0.286	-2.024e-5	7.875e+0
-0.285	-1.965e-5	7.900e+0
-0.284	-1.915e-5	7.925e+0
-0.283	-1.872e-5	7.950e+0
-0.282	-1.825e-5	7.975e+0
-0.281	-1.761e-5	8.000e+0
-0.280	-1.715e-5	8.025e+0
-0.279	-1.666e-5	8.050e+0
-0.278	-1.620e-5	8.075e+0
-0.277	-1.569e-5	8.100e+0
-0.276	-1.512e-5	8.125e+0
-0.275	-1.463e-5	8.150e+0
-0.274	-1.402e-5	8.175e+0
-0.273	-1.341e-5	8.200e+0
-0.272	-1.288e-5	8.225e+0
-0.271	-1.224e-5	8.250e+0
-0.270	-1.175e-5	8.275e+0
-0.269	-1.105e-5	8.300e+0
-0.268	-1.028e-5	8.325e+0
-0.267	-9.788e-6	8.350e+0
-0.266	-9.080e-6	8.375e+0
-0.265	-8.324e-6	8.400e+0
-0.264	-7.632e-6	8.425e+0
-0.263	-6.853e-6	8.450e+0
-0.262	-6.208e-6	8.475e+0
-0.261	-5.398e-6	8.500e+0
-0.260	-4.658e-6	8.525e+0
-0.259	-3.855e-6	8.550e+0
-0.258	-2.974e-6	8.575e+0
-0.257	-2.085e-6	8.600e+0
-0.256	-1.267e-6	8.625e+0
-0.255	-2.911e-7	8.650e+0
-0.254	5.744e-7	8.675e+0
-0.253	1.574e-6	8.700e+0
-0.252	2.494e-6	8.725e+0
-0.251	3.431e-6	8.750e+0
-0.250	4.367e-6	8.775e+0
-0.249	5.508e-6	8.800e+0
-0.248	6.436e-6	8.825e+0
-0.247	7.632e-6	8.850e+0
-0.246	8.647e-6	8.875e+0
-0.245	9.922e-6	8.900e+0
-0.244	1.106e-5	8.925e+0
-0.243	1.220e-5	8.950e+0
-0.242	1.343e-5	8.975e+0
-0.241	1.452e-5	9.000e+0
-0.240	1.560e-5	9.025e+0
-0.239	1.702e-5	9.050e+0
-0.238	1.818e-5	9.075e+0
-0.237	1.951e-5	9.100e+0
-0.236	2.097e-5	9.125e+0
-0.235	2.214e-5	9.150e+0
-0.234	2.362e-5	9.175e+0
-0.233	2.519e-5	9.200e+0
-0.232	2.654e-5	9.225e+0
-0.231	2.797e-5	9.250e+0
-0.230	2.932e-5	9.275e+0
-0.229	3.075e-5	9.300e+0
-0.228	3.227e-5	9.325e+0
-0.227	3.388e-5	9.350e+0
-0.226	3.560e-5	9.375e+0
-0.225	3.713e-5	9.400e+0
-0.224	3.867e-5	9.425e+0
-0.223	4.025e-5	9.450e+0
-0.222	4.180e-5	9.475e+0
-0.221	4.342e-5	9.500e+0
-0.220	4.518e-5	9.525e+0
-0.219	4.675e-5	9.550e+0
-0.218	4.861e-5	9.575e+0
-0.217	5.037e-5	9.600e+0
-0.216	5.198e-5	9.625e+0
-0.215	5.378e-5	9.650e+0
-0.214	5.555e-5	9.675e+0
-0.213	5.730e-5	9.700e+0
-0.212	5.907e-5	9.725e+0
-0.211	6.097e-5	9.750e+0
-0.210	6.283e-5	9.775e+0
-0.209	6.483e-5	9.800e+0
-0.208	6.660e-5	9.825e+0
-0.207	6.857e-5	9.850e+0
-0.206	7.038e-5	9.875e+0
-0.205	7.254e-5	9.900e+0
-0.204	7.451e-5	9.925e+0
-0.203	7.627e-5	9.950e+0
-0.202	7.811e-5	9.975e+0
-0.201	7.996e-5	1.000e+1
-0.200	8.195e-5	1.002e+1
-0.199	8.397e-5	1.005e+1
-0.198	8.597e-5	1.007e+1
-0.197	8.798e-5	1.010e+1
-0.196	9.016e-5	1.012e+1
-0.195	9.214e-5	1.015e+1
-0.194	9.425e-5	1.017e+1
-0.193	9.620e-5	1.020e+1
-0.192	9.834e-5	1.022e+1
-0.191	1.004e-4	1.025e+1
-0.190	1.025e-4	1.027e+1
-0.189	1.047e-4	1.030e+1
-0.188	1.067e-4	1.032e+1
-0.187	1.087e-4	1.035e+1
-0.186	1.109e-4	1.037e+1
-0.185	1.129e-4	1.040e+1
-0.184	1.149e-4	1.042e+1
-0.183	1.170e-4	1.045e+1
-0.182	1.188e-4	1.047e+1
-0.181	1.208e-4	1.050e+1
-0.180	1.227e-4	1.052e+1
-0.179	1.245e-4	1.055e+1
-0.178	1.265e-4	1.057e+1
-0.177	1.285e-4	1.060e+1
-0.176	1.305e-4	1.062e+1
-0.175	1.325e-4	1.065e+1
-0.174	1.343e-4	1.067e+1
-0.173	1.361e-4	1.070e+1
-0.172	1.377e-4	1.072e+1
-0.171	1.393e-4	1.075e+1
-0.170	1.411e-4	1.077e+1
-0.169	1.428e-4	1.080e+1
-0.168	1.442e-4	1.082e+1
-0.167	1.458e-4	1.085e+1
-0.166	1.473e-4	1.087e+1
-0.165	1.488e-4	1.090e+1
-0.164	1.504e-4	1.092e+1
-0.163	1.518e-4	1.095e+1
-0.162	1.532e-4	1.097e+1
-0.161	1.545e-4	1.100e+1
-0.160	1.558e-4	1.102e+1
-0.159	1.571e-4	1.105e+1
-0.158	1.582e-4	1.107e+1
-0.157	1.594e-4	1.110e+1
-0.156	1.605e-4	1.112e+1
-0.155	1.617e-4	1.115e+1
-0.154	1.628e-4	1.117e+1
-0.153	1.641e-4	1.120e+1
-0.152	1.650e-4	1.122e+1
-0.151	1.661e-4	1.125e+1
-0.150	1.671e-4	1.127e+1
-0.149	1.679e-4	1.130e+1
-0.148	1.690e-4	1.132e+1
-0.147	1.699e-4	1.135e+1
-0.146	1.706e-4	1.137e+1
-0.145	1.716e-4	1.140e+1
-0.144	1.725e-4	1.142e+1
-0.143	1.734e-4	1.145e+1
-0.142	1.740e-4	1.147e+1
-0.141	1.748e-4	1.150e+1
-0.140	1.754e-4	1.152e+1
-0.139	1.760e-4	1.155e+1
-0.138	1.768e-4	1.157e+1
-0.137	1.774e-4	1.160e+1
-0.136	1.781e-4	1.162e+1
-0.135	1.788e-4	1.165e+1
-0.134	1.793e-4	1.167e+1
-0.133	1.800e-4	1.170e+1
-0.132	1.806e-4	1.172e+1
-0.131	1.813e-4	1.175e+1
-0.130	1.818e-4	1.177e+1
-0.129	1.825e-4	1.180e+1
-0.128	1.832e-4	1.182e+1
-0.127	1.838e-4	1.185e+1
-0.126	1.843e-4	1.187e+1
-0.125	1.848e-4	1.190e+1
-0.124	1.855e-4	1.192e+1
-0.123	1.862e-4	1.195e+1
-0.122	1.869e-4	1.197e+1
-0.121	1.875e-4	1.200e+1
-0.120	1.881e-4	1.202e+1
-0.119	1.888e-4	1.205e+1
-0.118	1.893e-4	1.207e+1
-0.117	1.899e-4	1.210e+1
-0.116	1.905e-4	1.212e+1
-0.115	1.913e-4	1.215e+1
-0.114	1.918e-4	1.217e+1
-0.113	1.925e-4	1.220e+1
-0.112	1.931e-4	1.222e+1
-0.111	1.938e-4	1.225e+1
-0.110	1.943e-4	1.227e+1
-0.109	1.952e-4	1.230e+1
-0.108	1.959e-4	1.232e+1
-0.107	1.965e-4	1.235e+1
-0.106	1.970e-4	1.237e+1
-0.105	1.977e-4	1.240e+1
-0.104	1.982e-4	1.242e+1
-0.103	1.990e-4	1.245e+1
-0.102	1.999e-4	1.247e+1
-0.101	2.005e-4	1.250e+1
-0.100	2.013e-4	1.252e+1
-0.099	2.021e-4	1.255e+1
-0.098	2.028e-4	1.257e+1
-0.097	2.035e-4	1.260e+1
-0.096	2.045e-4	1.262e+1
-0.095	2.053e-4	1.265e+1
-0.094	2.061e-4	1.267e+1
-0.093	2.068e-4	1.270e+1
-0.092	2.077e-4	1.272e+1
-0.091	2.083e-4	1.275e+1
-0.090	2.093e-4	1.277e+1
-0.089	2.101e-4	1.280e+1
-0.088	2.109e-4	1.282e+1
-0.087	2.118e-4	1.285e+1
-0.086	2.127e-4	1.287e+1
-0.085	2.136e-4	1.290e+1
-0.084	2.144e-4	1.292e+1
-0.083	2.153e-4	1.295e+1
-0.082	2.163e-4	1.297e+1
-0.081	2.171e-4	1.300e+1
-0.080	2.179e-4	1.302e+1
-0.079	2.189e-4	1.305e+1
-0.078	2.198e-4	1.307e+1
-0.077	2.209e-4	1.310e+1
-0.076	2.218e-4	1.312e+1
-0.075	2.227e-4	1.315e+1
-0.074	2.238e-4	1.317e+1
-0.073	2.248e-4	1.320e+1
-0.072	2.257e-4	1.322e+1
-0.071	2.267e-4	1.325e+1
-0.070	2.278e-4	1.327e+1
-0.069	2.287e-4	1.330e+1
-0.068	2.297e-4	1.332e+1
-0.067	2.308e-4	1.335e+1
-0.066	2.318e-4	1.337e+1
-0.065	2.327e-4	1.340e+1
-0.064	2.337e-4	1.342e+1
-0.063	2.348e-4	1.345e+1
-0.062	2.359e-4	1.347e+1
-0.061	2.369e-4	1.350e+1
-0.060	2.380e-4	1.352e+1
-0.059	2.392e-4	1.355e+1
-0.058	2.402e-4	1.357e+1
-0.057	2.414e-4	1.360e+1
-0.056	2.425e-4	1.362e+1
-0.055	2.436e-4	1.365e+1
-0.054	2.446e-4	1.367e+1
-0.053	2.458e-4	1.370e+1
-0.052	2.470e-4	1.372e+1
-0.051	2.482e-4	1.375e+1
-0.050	2.494e-4	1.377e+1
-0.049	2.509e-4	1.380e+1
-0.048	2.523e-4	1.382e+1
-0.047	2.537e-4	1.385e+1
-0.046	2.549e-4	1.387e+1
-0.045	2.562e-4	1.390e+1
-0.044	2.576e-4	1.392e+1
-0.043	2.589e-4	1.395e+1
-0.042	2.605e-4	1.397e+1
-0.041	2.619e-4	1.400e+1
-0.040	2.634e-4	1.402e+1
-0.039	2.650e-4	1.405e+1
-0.038	2.664e-4	1.407e+1
-0.037	2.681e-4	1.410e+1
-0.036	2.697e-4	1.412e+1
-0.035	2.712e-4	1.415e+1
-0.034	2.729e-4	1.417e+1
-0.033	2.746e-4	1.420e+1
-0.032	2.764e-4	1.422e+1
-0.031	2.785e-4	1.425e+1
-0.030	2.803e-4	1.427e+1
-0.029	2.822e-4	1.430e+1
-0.028	2.840e-4	1.432e+1
-0.027	2.860e-4	1.435e+1
-0.026	2.881e-4	1.437e+1
-0.025	2.901e-4	1.440e+1
-0.024	2.921e-4	1.442e+1
-0.023	2.943e-4	1.445e+1
-0.022	2.965e-4	1.447e+1
-0.021	2.987e-4	1.450e+1
-0.020	3.012e-4	1.452e+1
-0.019	3.037e-4	1.455e+1
-0.018	3.062e-4	1.457e+1
-0.017	3.087e-4	1.460e+1
-0.016	3.112e-4	1.462e+1
-0.015	3.141e-4	1.465e+1
-0.014	3.168e-4	1.467e+1
-0.013	3.197e-4	1.470e+1
-0.012	3.226e-4	1.472e+1
-0.011	3.256e-4	1.475e+1
-0.010	3.286e-4	1.477e+1
-0.009	3.318e-4	1.480e+1
-0.008	3.349e-4	1.482e+1
-0.007	3.382e-4	1.485e+1
-0.006	3.415e-4	1.487e+1
-0.005	3.451e-4	1.490e+1
-0.004	3.487e-4	1.492e+1
-0.003	3.523e-4	1.495e+1
-0.002	3.560e-4	1.497e+1
-0.001	3.597e-4	1.500e+1
-0.000	3.634e-4	1.502e+1
0.001	3.667e-4	1.505e+1
0.002	3.702e-4	1.507e+1
0.003	3.743e-4	1.510e+1
0.004	3.783e-4	1.512e+1
0.005	3.824e-4	1.515e+1
0.006	3.868e-4	1.517e+1
0.007	3.913e-4	1.520e+1
0.008	3.958e-4	1.522e+1
0.009	4.003e-4	1.525e+1
0.010	4.049e-4	1.527e+1
0.011	4.096e-4	1.530e+1
0.012	4.146e-4	1.532e+1
0.013	4.195e-4	1.535e+1
0.014	4.243e-4	1.537e+1
0.015	4.293e-4	1.540e+1
0.016	4.342e-4	1.542e+1
0.017	4.391e-4	1.545e+1
0.018	4.440e-4	1.547e+1
0.019	4.491e-4	1.550e+1
0.020	4.541e-4	1.552e+1
0.021	4.592e-4	1.555e+1
0.022	4.644e-4	1.557e+1
0.023	4.693e-4	1.560e+1
0.024	4.741e-4	1.562e+1
0.025	4.792e-4	1.565e+1
0.026	4.840e-4	1.567e+1
0.027	4.889e-4	1.570e+1
0.028	4.936e-4	1.572e+1
0.029	4.983e-4	1.575e+1
0.030	5.029e-4	1.577e+1
0.031	5.074e-4	1.580e+1
0.032	5.118e-4	1.582e+1
0.033	5.161e-4	1.585e+1
0.034	5.202e-4	1.587e+1
0.035	5.243e-4	1.590e+1
0.036	5.282e-4	1.592e+1
0.037	5.319e-4	1.595e+1
0.038	5.358e-4	1.597e+1
0.039	5.397e-4	1.600e+1
0.040	5.433e-4	1.602e+1
0.041	5.471e-4	1.605e+1
0.042	5.505e-4	1.607e+1
0.043	5.542e-4	1.610e+1
0.044	5.579e-4	1.612e+1
0.045	5.614e-4	1.615e+1
0.046	5.649e-4	1.617e+1
0.047	5.684e-4	1.620e+1
0.048	5.719e-4	1.622e+1
0.049	5.753e-4	1.625e+1
0.050	5.788e-4	1.627e+1
0.051	5.825e-4	1.630e+1
0.052	5.861e-4	1.632e+1
0.053	5.897e-4	1.635e+1
0.054	5.933e-4	1.637e+1
0.055	5.968e-4	1.640e+1
0.056	6.005e-4	1.642e+1
0.057	6.044e-4	1.645e+1
0.058	6.081e-4	1.647e+1
0.059	6.119e-4	1.650e+1
0.060	6.158e-4	1.652e+1
0.061	6.195e-4	1.655e+1
0.062	6.236e-4	1.657e+1
0.063	6.276e-4	1.660e+1
0.064	6.320e-4	1.662e+1
0.065	6.363e-4	1.665e+1
0.066	6.404e-4	1.667e+1
0.067	6.448e-4	1.670e+1
0.068	6.495e-4	1.672e+1
0.069	6.539e-4	1.675e+1
0.070	6.585e-4	1.677e+1
0.071	6.631e-4	1.680e+1
0.072	6.677e-4	1.682e+1
0.073	6.726e-4	1.685e+1
0.074	6.773e-4	1.687e+1
0.075	6.822e-4	1.690e+1
0.076	6.870e-4	1.692e+1
0.077	6.918e-4	1.695e+1
0.078	6.966e-4	1.697e+1
0.079	7.014e-4	1.700e+1
0.080	7.061e-4	1.702e+1
0.081	7.107e-4	1.705e+1
0.082	7.151e-4	1.707e+1
0.083	7.199e-4	1.710e+1
0.084	7.245e-4	1.712e+1
0.085	7.289e-4	1.715e+1
0.086	7.332e-4	1.717e+1
0.087	7.373e-4	1.720e+1
0.088	7.415e-4	1.722e+1
0.089	7.459e-4	1.725e+1
0.090	7.499e-4	1.727e+1
0.091	7.539e-4	1.730e+1
0.092	7.574e-4	1.732e+1
0.093	7.607e-4	1.735e+1
0.094	7.637e-4	1.737e+1
0.095	7.665e-4	1.740e+1
0.096	7.694e-4	1.742e+1
0.097	7.723e-4	1.745e+1
0.098	7.746e-4	1.747e+1
0.099	7.769e-4	1.750e+1
0.100	7.790e-4	1.752e+1
0.101	7.810e-4	1.755e+1
0.102	7.829e-4	1.757e+1
0.103	7.845e-4	1.760e+1
0.104	7.857e-4	1.762e+1
0.105	7.869e-4	1.765e+1
0.106	7.877e-4	1.767e+1
0.107	7.885e-4	1.770e+1
0.108	7.890e-4	1.772e+1
0.109	7.894e-4	1.775e+1
0.110	7.898e-4	1.777e+1
0.111	7.900e-4	1.780e+1
0.112	7.899e-4	1.782e+1
0.113	7.899e-4	1.785e+1
0.114	7.895e-4	1.787e+1
0.115	7.893e-4	1.790e+1
0.116	7.890e-4	1.792e+1
0.117	7.884e-4	1.795e+1
0.118	7.883e-4	1.797e+1
0.119	7.879e-4	1.800e+1
0.120	7.872e-4	1.802e+1
0.121	7.867e-4	1.805e+1
0.122	7.862e-4	1.807e+1
0.123	7.858e-4	1.810e+1
0.124	7.855e-4	1.812e+1
0.125	7.849e-4	1.815e+1
0.126	7.847e-4	1.817e+1
0.127	7.845e-4	1.820e+1
0.128	7.843e-4	1.822e+1
0.129	7.842e-4	1.825e+1
0.130	7.841e-4	1.827e+1
0.131	7.842e-4	1.830e+1
0.132	7.845e-4	1.832e+1
0.133	7.847e-4	1.835e+1
0.134	7.850e-4	1.837e+1
0.135	7.855e-4	1.840e+1
0.136	7.860e-4	1.842e+1
0.137	7.866e-4	1.845e+1
0.138	7.871e-4	1.847e+1
0.139	7.879e-4	1.850e+1
0.140	7.888e-4	1.852e+1
0.141	7.898e-4	1.855e+1
0.142	7.908e-4	1.857e+1
0.143	7.919e-4	1.860e+1
0.144	7.930e-4	1.862e+1
0.145	7.944e-4	1.865e+1
0.146	7.957e-4	1.867e+1
0.147	7.972e-4	1.870e+1
0.148	7.986e-4	1.872e+1
0.149	8.001e-4	1.875e+1
0.150	8.015e-4	1.877e+1
0.151	8.033e-4	1.880e+1
0.152	8.051e-4	1.882e+1
0.153	8.069e-4	1.885e+1
0.154	8.086e-4	1.887e+1
0.155	8.103e-4	1.890e+1
0.156	8.122e-4	1.892e+1
0.157	8.142e-4	1.895e+1
0.158	8.162e-4	1.897e+1
0.159	8.181e-4	1.900e+1
0.160	8.200e-4	1.902e+1
0.161	8.220e-4	1.905e+1
0.162	8.241e-4	1.907e+1
0.163	8.262e-4	1.910e+1
0.164	8.283e-4	1.912e+1
0.165	8.303e-4	1.915e+1
0.166	8.326e-4	1.917e+1
0.167	8.346e-4	1.920e+1
0.168	8.369e-4	1.922e+1
0.169	8.392e-4	1.925e+1
0.170	8.414e-4	1.927e+1
0.171	8.436e-4	1.930e+1
0.172	8.460e-4	1.932e+1
0.173	8.484e-4	1.935e+1
0.174	8.507e-4	1.937e+1
0.175	8.531e-4	1.940e+1
0.176	8.555e-4	1.942e+1
0.177	8.578e-4	1.945e+1
0.178	8.601e-4	1.947e+1
0.179	8.625e-4	1.950e+1
0.180	8.651e-4	1.952e+1
0.181	8.675e-4	1.955e+1
0.182	8.701e-4	1.957e+1
0.183	8.725e-4	1.960e+1
0.184	8.749e-4	1.962e+1
0.185	8.774e-4	1.965e+1
0.186	8.798e-4	1.967e+1
0.187	8.821e-4	1.970e+1
0.188	8.847e-4	1.972e+1
0.189	8.872e-4	1.975e+1
0.190	8.896e-4	1.977e+1
0.191	8.920e-4	1.980e+1
0.192	8.944e-4	1.982e+1
0.193	8.970e-4	1.985e+1
0.194	8.994e-4	1.987e+1
0.195	9.019e-4	1.990e+1
0.196	9.044e-4	1.992e+1
0.197	9.069e-4	1.995e+1
0.198	9.094e-4	1.997e+1
0.199	9.119e-4	2.000e+1
0.200	9.143e-4	2.002e+1
0.201	9.168e-4	2.005e+1
0.202	9.192e-4	2.007e+1
0.203	9.215e-4	2.010e+1
0.204	9.240e-4	2.012e+1
0.205	9.264e-4	2.015e+1
0.206	9.287e-4	2.017e+1
0.207	9.308e-4	2.020e+1
0.208	9.331e-4	2.022e+1
0.209	9.356e-4	2.025e+1
0.210	9.380e-4	2.027e+1
0.211	9.401e-4	2.030e+1
0.212	9.424e-4	2.032e+1
0.213	9.446e-4	2.035e+1
0.214	9.468e-4	2.037e+1
0.215	9.491e-4	2.040e+1
0.216	9.512e-4	2.042e+1
0.217	9.535e-4	2.045e+1
0.218	9.558e-4	2.047e+1
0.219	9.578e-4	2.050e+1
0.220	9.600e-4	2.052e+1
0.221	9.621e-4	2.055e+1
0.222	9.644e-4	2.057e+1
0.223	9.665e-4	2.060e+1
0.224	9.686e-4	2.062e+1
0.225	9.709e-4	2.065e+1
0.226	9.730e-4	2.067e+1
0.227	9.751e-4	2.070e+1
0.228	9.773e-4	2.072e+1
0.229	9.795e-4	2.075e+1
0.230	9.815e-4	2.077e+1
0.231	9.836e-4	2.080e+1
0.232	9.856e-4	2.082e+1
0.233	9.877e-4	2.085e+1
0.234	9.897e-4	2.087e+1
0.235	9.919e-4	2.090e+1
0.236	9.939e-4	2.092e+1
0.237	9.963e-4	2.095e+1
0.238	9.984e-4	2.097e+1
0.239	1.001e-3	2.100e+1
0.240	1.002e-3	2.102e+1
0.241	1.005e-3	2.105e+1
0.242	1.007e-3	2.107e+1
0.243	1.009e-3	2.110e+1
0.244	1.011e-3	2.112e+1
0.245	1.013e-3	2.115e+1
0.246	1.015e-3	2.117e+1
0.247	1.017e-3	2.120e+1
0.248	1.019e-3	2.122e+1
0.249	1.021e-3	2.125e+1
0.250	1.023e-3	2.127e+1
0.251	1.025e-3	2.130e+1
0.252	1.027e-3	2.132e+1
0.253	1.029e-3	2.135e+1
0.254	1.031e-3	2.137e+1
0.255	1.034e-3	2.140e+1
0.256	1.036e-3	2.142e+1
0.257	1.038e-3	2.145e+1
0.258	1.040e-3	2.147e+1
0.259	1.042e-3	2.150e+1
0.260	1.044e-3	2.152e+1
0.261	1.046e-3	2.155e+1
0.262	1.048e-3	2.157e+1
0.263	1.050e-3	2.160e+1
0.264	1.052e-3	2.162e+1
0.265	1.054e-3	2.165e+1
0.266	1.056e-3	2.167e+1
0.267	1.058e-3	2.170e+1
0.268	1.060e-3	2.172e+1
0.269	1.062e-3	2.175e+1
0.270	1.064e-3	2.177e+1
0.271	1.066e-3	2.180e+1
0.272	1.068e-3	2.182e+1
0.273	1.070e-3	2.185e+1
0.274	1.072e-3	2.187e+1
0.275	1.074e-3	2.190e+1
0.276	1.076e-3	2.192e+1
0.277	1.078e-3	2.195e+1
0.278	1.079e-3	2.197e+1
0.279	1.081e-3	2.200e+1
0.280	1.083e-3	2.202e+1
0.281	1.085e-3	2.205e+1
0.282	1.087e-3	2.207e+1
0.283	1.089e-3	2.210e+1
0.284	1.090e-3	2.212e+1
0.285	1.092e-3	2.215e+1
0.286	1.094e-3	2.217e+1
0.287	1.095e-3	2.220e+1
0.288	1.097e-3	2.222e+1
0.289	1.099e-3	2.225e+1
0.290	1.100e-3	2.227e+1
0.291	1.102e-3	2.230e+1
0.292	1.104e-3	2.232e+1
0.293	1.105e-3	2.235e+1
0.294	1.107e-3	2.237e+1
0.295	1.108e-3	2.240e+1
0.296	1.110e-3	2.242e+1
0.297	1.111e-3	2.245e+1
0.298	1.113e-3	2.247e+1
0.299	1.114e-3	2.250e+1
0.300	1.116e-3	2.252e+1
0.301	1.117e-3	2.255e+1
0.302	1.118e-3	2.257e+1
0.303	1.120e-3	2.260e+1
0.304	1.121e-3	2.262e+1
0.305	1.122e-3	2.265e+1
0.306	1.124e-3	2.267e+1
0.307	1.125e-3	2.270e+1
0.308	1.127e-3	2.272e+1
0.309	1.128e-3	2.275e+1
0.310	1.129e-3	2.277e+1
0.311	1.130e-3	2.280e+1
0.312	1.131e-3	2.282e+1
0.313	1.133e-3	2.285e+1
0.314	1.134e-3	2.287e+1
0.315	1.135e-3	2.290e+1
0.316	1.136e-3	2.292e+1
0.317	1.137e-3	2.295e+1
0.318	1.138e-3	2.297e+1
0.319	1.139e-3	2.300e+1
0.320	1.140e-3	2.302e+1
0.321	1.141e-3	2.305e+1
0.322	1.142e-3	2.307e+1
0.323	1.143e-3	2.310e+1
0.324	1.144e-3	2.312e+1
0.325	1.145e-3	2.315e+1
0.326	1.146e-3	2.317e+1
0.327	1.147e-3	2.320e+1
0.328	1.148e-3	2.322e+1
0.329	1.149e-3	2.325e+1
0.330	1.150e-3	2.327e+1
0.331	1.150e-3	2.330e+1
0.332	1.151e-3	2.332e+1
0.333	1.152e-3	2.335e+1
0.334	1.153e-3	2.337e+1
0.335	1.154e-3	2.340e+1
0.336	1.154e-3	2.342e+1
0.337	1.155e-3	2.345e+1
0.338	1.156e-3	2.347e+1
0.339	1.156e-3	2.350e+1
0.340	1.157e-3	2.352e+1
0.341	1.158e-3	2.355e+1
0.342	1.158e-3	2.357e+1
0.343	1.159e-3	2.360e+1
0.344	1.159e-3	2.362e+1
0.345	1.160e-3	2.365e+1
0.346	1.161e-3	2.367e+1
0.347	1.161e-3	2.370e+1
0.348	1.162e-3	2.372e+1
0.349	1.162e-3	2.375e+1
0.350	1.163e-3	2.377e+1
0.351	1.163e-3	2.380e+1
0.352	1.164e-3	2.382e+1
0.353	1.164e-3	2.385e+1
0.354	1.164e-3	2.387e+1
0.355	1.165e-3	2.390e+1
0.356	1.165e-3	2.392e+1
0.357	1.165e-3	2.395e+1
0.358	1.166e-3	2.397e+1
0.359	1.166e-3	2.400e+1
0.360	1.167e-3	2.402e+1
0.361	1.167e-3	2.405e+1
0.362	1.167e-3	2.407e+1
0.363	1.168e-3	2.410e+1
0.364	1.168e-3	2.412e+1
0.365	1.168e-3	2.415e+1
0.366	1.169e-3	2.417e+1
0.367	1.169e-3	2.420e+1
0.368	1.169e-3	2.422e+1
0.369	1.169e-3	2.425e+1
0.370	1.170e-3	2.427e+1
0.371	1.170e-3	2.430e+1
0.372	1.170e-3	2.432e+1
0.373	1.170e-3	2.435e+1
0.374	1.170e-3	2.437e+1
0.375	1.171e-3	2.440e+1
0.376	1.171e-3	2.442e+1
0.377	1.171e-3	2.445e+1
0.378	1.172e-3	2.447e+1
0.379	1.172e-3	2.450e+1
0.380	1.172e-3	2.452e+1
0.381	1.172e-3	2.455e+1
0.382	1.172e-3	2.457e+1
0.383	1.172e-3	2.460e+1
0.384	1.172e-3	2.462e+1
0.385	1.173e-3	2.465e+1
0.386	1.173e-3	2.467e+1
0.387	1.173e-3	2.470e+1
0.388	1.173e-3	2.472e+1
0.389	1.173e-3	2.475e+1
0.390	1.174e-3	2.477e+1
0.391	1.174e-3	2.480e+1
0.392	1.174e-3	2.482e+1
0.393	1.174e-3	2.485e+1
0.394	1.174e-3	2.487e+1
0.395	1.174e-3	2.490e+1
0.396	1.174e-3	2.492e+1
0.397	1.175e-3	2.495e+1
0.398	1.175e-3	2.497e+1
0.399	1.175e-3	2.500e+1
0.400	1.175e-3	2.502e+1
0.401	1.175e-3	2.505e+1
0.402	1.175e-3	2.507e+1
0.403	1.175e-3	2.510e+1
0.404	1.176e-3	2.512e+1
0.405	1.176e-3	2.515e+1
0.406	1.176e-3	2.517e+1
0.407	1.176e-3	2.520e+1
0.408	1.176e-3	2.522e+1
0.409	1.177e-3	2.525e+1
0.410	1.177e-3	2.527e+1
0.411	1.177e-3	2.530e+1
0.412	1.177e-3	2.532e+1
0.413	1.177e-3	2.535e+1
0.414	1.177e-3	2.537e+1
0.415	1.178e-3	2.540e+1
0.416	1.178e-3	2.542e+1
0.417	1.178e-3	2.545e+1
0.418	1.178e-3	2.547e+1
0.419	1.178e-3	2.550e+1
0.420	1.179e-3	2.552e+1
0.421	1.179e-3	2.555e+1
0.422	1.179e-3	2.557e+1
0.423	1.180e-3	2.560e+1
0.424	1.180e-3	2.562e+1
0.425	1.180e-3	2.565e+1
0.426	1.180e-3	2.567e+1
0.427	1.181e-3	2.570e+1
0.428	1.181e-3	2.572e+1
0.429	1.181e-3	2.575e+1
0.430	1.181e-3	2.577e+1
0.431	1.182e-3	2.580e+1
0.432	1.182e-3	2.582e+1
0.433	1.182e-3	2.585e+1
0.434	1.182e-3	2.587e+1
0.435	1.183e-3	2.590e+1
0.436	1.183e-3	2.592e+1
0.437	1.183e-3	2.595e+1
0.438	1.184e-3	2.597e+1
0.439	1.184e-3	2.600e+1
0.440	1.184e-3	2.602e+1
0.441	1.185e-3	2.605e+1
0.442	1.185e-3	2.607e+1
0.443	1.185e-3	2.610e+1
0.444	1.185e-3	2.612e+1
0.445	1.186e-3	2.615e+1
0.446	1.186e-3	2.617e+1
0.447	1.186e-3	2.620e+1
0.448	1.187e-3	2.622e+1
0.449	1.187e-3	2.625e+1
0.450	1.187e-3	2.627e+1
0.451	1.188e-3	2.630e+1
0.452	1.188e-3	2.632e+1
0.453	1.188e-3	2.635e+1
0.454	1.189e-3	2.637e+1
0.455	1.189e-3	2.640e+1
0.456	1.189e-3	2.642e+1
0.457	1.190e-3	2.645e+1
0.458	1.190e-3	2.647e+1
0.459	1.190e-3	2.650e+1
0.460	1.191e-3	2.652e+1
0.461	1.191e-3	2.655e+1
0.462	1.191e-3	2.657e+1
0.463	1.192e-3	2.660e+1
0.464	1.192e-3	2.662e+1
0.465	1.192e-3	2.665e+1
0.466	1.193e-3	2.667e+1
0.467	1.193e-3	2.670e+1
0.468	1.193e-3	2.672e+1
0.469	1.194e-3	2.675e+1
0.470	1.194e-3	2.677e+1
0.471	1.194e-3	2.680e+1
0.472	1.194e-3	2.682e+1
0.473	1.195e-3	2.685e+1
0.474	1.195e-3	2.687e+1
0.475	1.195e-3	2.690e+1
0.476	1.196e-3	2.692e+1
0.477	1.196e-3	2.695e+1
0.478	1.196e-3	2.697e+1
0.479	1.197e-3	2.700e+1
0.480	1.197e-3	2.702e+1
0.481	1.197e-3	2.705e+1
0.482	1.198e-3	2.707e+1
0.483	1.198e-3	2.710e+1
0.484	1.199e-3	2.712e+1
0.485	1.199e-3	2.715e+1
0.486	1.200e-3	2.717e+1
0.487	1.200e-3	2.720e+1
0.488	1.200e-3	2.722e+1
0.489	1.201e-3	2.725e+1
0.490	1.201e-3	2.727e+1
0.491	1.202e-3	2.730e+1
0.492	1.202e-3	2.732e+1
0.493	1.203e-3	2.735e+1
0.494	1.203e-3	2.737e+1
0.495	1.203e-3	2.740e+1
0.496	1.204e-3	2.742e+1
0.497	1.204e-3	2.745e+1
0.498	1.205e-3	2.747e+1
0.499	1.205e-3	2.750e+1
0.500	1.206e-3	2.752e+1
0.501	1.206e-3	2.755e+1
0.502	1.207e-3	2.757e+1
0.503	1.207e-3	2.760e+1
0.504	1.208e-3	2.762e+1
0.505	1.208e-3	2.765e+1
0.506	1.209e-3	2.767e+1
0.507	1.209e-3	2.770e+1
0.508	1.210e-3	2.772e+1
0.509	1.211e-3	2.775e+1
0.510	1.211e-3	2.777e+1
0.511	1.212e-3	2.780e+1
0.512	1.212e-3	2.782e+1
0.513	1.213e-3	2.785e+1
0.514	1.214e-3	2.787e+1
0.515	1.214e-3	2.790e+1
0.516	1.215e-3	2.792e+1
0.517	1.216e-3	2.795e+1
0.518	1.216e-3	2.797e+1
0.519	1.217e-3	2.800e+1
0.520	1.218e-3	2.802e+1
0.521	1.219e-3	2.805e+1
0.522	1.219e-3	2.807e+1
0.523	1.220e-3	2.810e+1
0.524	1.221e-3	2.812e+1
0.525	1.222e-3	2.815e+1
0.526	1.223e-3	2.817e+1
0.527	1.223e-3	2.820e+1
0.528	1.224e-3	2.822e+1
0.529	1.225e-3	2.825e+1
0.530	1.226e-3	2.827e+1
0.531	1.227e-3	2.830e+1
0.532	1.228e-3	2.832e+1
0.533	1.229e-3	2.835e+1
0.534	1.230e-3	2.837e+1
0.535	1.231e-3	2.840e+1
0.536	1.232e-3	2.842e+1
0.537	1.233e-3	2.845e+1
0.538	1.234e-3	2.847e+1
0.539	1.235e-3	2.850e+1
0.540	1.237e-3	2.852e+1
0.541	1.238e-3	2.855e+1
0.542	1.239e-3	2.857e+1
0.543	1.240e-3	2.860e+1
0.544	1.241e-3	2.862e+1
0.545	1.242e-3	2.865e+1
0.546	1.243e-3	2.867e+1
0.547	1.244e-3	2.870e+1
0.548	1.245e-3	2.872e+1
0.549	1.247e-3	2.875e+1
0.550	1.248e-3	2.877e+1
0.551	1.250e-3	2.880e+1
0.552	1.251e-3	2.882e+1
0.553	1.253e-3	2.885e+1
0.554	1.254e-3	2.887e+1
0.555	1.256e-3	2.890e+1
0.556	1.257e-3	2.892e+1
0.557	1.258e-3	2.895e+1
0.558	1.260e-3	2.897e+1
0.559	1.262e-3	2.900e+1
0.560	1.263e-3	2.902e+1
0.561	1.265e-3	2.905e+1
0.562	1.266e-3	2.907e+1
0.563	1.268e-3	2.910e+1
0.564	1.270e-3	2.912e+1
0.565	1.272e-3	2.915e+1
0.566	1.274e-3	2.917e+1
0.567	1.276e-3	2.920e+1
0.568	1.277e-3	2.922e+1
0.569	1.279e-3	2.925e+1
0.570	1.281e-3	2.927e+1
0.571	1.283e-3	2.930e+1
0.572	1.285e-3	2.932e+1
0.573	1.287e-3	2.935e+1
0.574	1.289e-3	2.937e+1
0.575	1.291e-3	2.940e+1
0.576	1.293e-3	2.942e+1
0.577	1.295e-3	2.945e+1
0.578	1.298e-3	2.947e+1
0.579	1.300e-3	2.950e+1
0.580	1.302e-3	2.952e+1
0.581	1.305e-3	2.955e+1
0.582	1.307e-3	2.957e+1
0.583	1.310e-3	2.960e+1
0.584	1.312e-3	2.962e+1
0.585	1.315e-3	2.965e+1
0.586	1.317e-3	2.967e+1
0.587	1.320e-3	2.970e+1
0.588	1.322e-3	2.972e+1
0.589	1.325e-3	2.975e+1
0.590	1.328e-3	2.977e+1
0.591	1.331e-3	2.980e+1
0.592	1.333e-3	2.982e+1
0.593	1.336e-3	2.985e+1
0.594	1.339e-3	2.987e+1
0.595	1.342e-3	2.990e+1
0.596	1.345e-3	2.992e+1
0.597	1.348e-3	2.995e+1
0.598	1.351e-3	2.997e+1
0.599	1.355e-3	3.000e+1
Segment 2:
0.600	1.355e-3	3.002e+1
0.599	1.345e-3	3.005e+1
0.598	1.335e-3	3.007e+1
0.597	1.325e-3	3.010e+1
0.596	1.315e-3	3.012e+1
0.595	1.305e-3	3.015e+1
0.594	1.295e-3	3.017e+1
0.593	1.286e-3	3.020e+1
0.592	1.277e-3	3.022e+1
0.591	1.268e-3	3.025e+1
0.590	1.259e-3	3.027e+1
0.589	1.250e-3	3.030e+1
0.588	1.242e-3	3.032e+1
0.587	1.233e-3	3.035e+1
0.586	1.225e-3	3.037e+1
0.585	1.217e-3	3.040e+1
0.584	1.209e-3	3.042e+1
0.583	1.202e-3	3.045e+1
0.582	1.194e-3	3.047e+1
0.581	1.187e-3	3.050e+1
0.580	1.179e-3	3.052e+1
0.579	1.172e-3	3.055e+1
0.578	1.165e-3	3.057e+1
0.577	1.158e-3	3.060e+1
0.576	1.151e-3	3.062e+1
0.575	1.144e-3	3.065e+1
0.574	1.138e-3	3.067e+1
0.573	1.132e-3	3.070e+1
0.572	1.126e-3	3.072e+1
0.571	1.120e-3	3.075e+1
0.570	1.114e-3	3.077e+1
0.569	1.108e-3	3.080e+1
0.568	1.102e-3	3.082e+1
0.567	1.096e-3	3.085e+1
0.566	1.090e-3	3.087e+1
0.565	1.084e-3	3.090e+1
0.564	1.078e-3	3.092e+1
0.563	1.073e-3	3.095e+1
0.562	1.068e-3	3.097e+1
0.561	1.062e-3	3.100e+1
0.560	1.057e-3	3.102e+1
0.559	1.052e-3	3.105e+1
0.558	1.047e-3	3.107e+1
0.557	1.042e-3	3.110e+1
0.556	1.037e-3	3.112e+1
0.555	1.032e-3	3.115e+1
0.554	1.027e-3	3.117e+1
0.553	1.022e-3	3.120e+1
0.552	1.017e-3	3.122e+1
0.551	1.012e-3	3.125e+1
0.550	1.008e-3	3.127e+1
0.549	1.004e-3	3.130e+1
0.548	9.993e-4	3.132e+1
0.547	9.947e-4	3.135e+1
0.546	9.899e-4	3.137e+1
0.545	9.854e-4	3.140e+1
0.544	9.809e-4	3.142e+1
0.543	9.767e-4	3.145e+1
0.542	9.723e-4	3.147e+1
0.541	9.681e-4	3.150e+1
0.540	9.640e-4	3.152e+1
0.539	9.600e-4	3.155e+1
0.538	9.561e-4	3.157e+1
0.537	9.522e-4	3.160e+1
0.536	9.482e-4	3.162e+1
0.535	9.443e-4	3.165e+1
0.534	9.406e-4	3.167e+1
0.533	9.367e-4	3.170e+1
0.532	9.330e-4	3.172e+1
0.531	9.289e-4	3.175e+1
0.530	9.252e-4	3.177e+1
0.529	9.215e-4	3.180e+1
0.528	9.181e-4	3.182e+1
0.527	9.143e-4	3.185e+1
0.526	9.104e-4	3.187e+1
0.525	9.067e-4	3.190e+1
0.524	9.031e-4	3.192e+1
0.523	8.996e-4	3.195e+1
0.522	8.960e-4	3.197e+1
0.521	8.922e-4	3.200e+1
0.520	8.885e-4	3.202e+1
0.519	8.852e-4	3.205e+1
0.518	8.818e-4	3.207e+1
0.517	8.785e-4	3.210e+1
0.516	8.750e-4	3.212e+1
0.515	8.714e-4	3.215e+1
0.514	8.679e-4	3.217e+1
0.513	8.646e-4	3.220e+1
0.512	8.612e-4	3.222e+1
0.511	8.579e-4	3.225e+1
0.510	8.545e-4	3.227e+1
0.509	8.509e-4	3.230e+1
0.508	8.475e-4	3.232e+1
0.507	8.440e-4	3.235e+1
0.506	8.403e-4	3.237e+1
0.505	8.369e-4	3.240e+1
0.504	8.338e-4	3.242e+1
0.503	8.305e-4	3.245e+1
0.502	8.270e-4	3.247e+1
0.501	8.241e-4	3.250e+1
0.500	8.210e-4	3.252e+1
0.499	8.179e-4	3.255e+1
0.498	8.150e-4	3.257e+1
0.497	8.121e-4	3.260e+1
0.496	8.091e-4	3.262e+1
0.495	8.061e-4	3.265e+1
0.494	8.032e-4	3.267e+1
0.493	8.003e-4	3.270e+1
0.492	7.972e-4	3.272e+1
0.491	7.946e-4	3.275e+1
0.490	7.919e-4	3.277e+1
0.489	7.889e-4	3.280e+1
0.488	7.861e-4	3.282e+1
0.487	7.831e-4	3.285e+1
0.486	7.801e-4	3.287e+1
0.485	7.772e-4	3.290e+1
0.484	7.743e-4	3.292e+1
0.483	7.713e-4	3.295e+1
0.482	7.684e-4	3.297e+1
0.481	7.658e-4	3.300e+1
0.480	7.631e-4	3.302e+1
0.479	7.602e-4	3.305e+1
0.478	7.575e-4	3.307e+1
0.477	7.547e-4	3.310e+1
0.476	7.520e-4	3.312e+1
0.475	7.490e-4	3.315e+1
0.474	7.459e-4	3.317e+1
0.473	7.427e-4	3.320e+1
0.472	7.396e-4	3.322e+1
0.471	7.366e-4	3.325e+1
0.470	7.339e-4	3.327e+1
0.469	7.312e-4	3.330e+1
0.468	7.288e-4	3.332e+1
0.467	7.262e-4	3.335e+1
0.466	7.235e-4	3.337e+1
0.465	7.209e-4	3.340e+1
0.464	7.181e-4	3.342e+1
0.463	7.152e-4	3.345e+1
0.462	7.126e-4	3.347e+1
0.461	7.099e-4	3.350e+1
0.460	7.072e-4	3.352e+1
0.459	7.044e-4	3.355e+1
0.458	7.017e-4	3.357e+1
0.457	6.989e-4	3.360e+1
0.456	6.963e-4	3.362e+1
0.455	6.935e-4	3.365e+1
0.454	6.910e-4	3.367e+1
0.453	6.883e-4	3.370e+1
0.452	6.858e-4	3.372e+1
0.451	6.831e-4	3.375e+1
0.450	6.807e-4	3.377e+1
0.449	6.780e-4	3.380e+1
0.448	6.750e-4	3.382e+1
0.447	6.726e-4	3.385e+1
0.446	6.699e-4	3.387e+1
0.445	6.675e-4	3.390e+1
0.444	6.651e-4	3.392e+1
0.443	6.628e-4	3.395e+1
0.442	6.603e-4	3.397e+1
0.441	6.579e-4	3.400e+1
0.440	6.555e-4	3.402e+1
0.439	6.530e-4	3.405e+1
0.438	6.505e-4	3.407e+1
0.437	6.478e-4	3.410e+1
0.436	6.454e-4	3.412e+1
0.435	6.425e-4	3.415e+1
0.434	6.398e-4	3.417e+1
0.433	6.374e-4	3.420e+1
0.432	6.348e-4	3.422e+1
0.431	6.322e-4	3.425e+1
0.430	6.296e-4	3.427e+1
0.429	6.271e-4	3.430e+1
0.428	6.246e-4	3.432e+1
0.427	6.221e-4	3.435e+1
0.426	6.196e-4	3.437e+1
0.425	6.171e-4	3.440e+1
0.424	6.148e-4	3.442e+1
0.423	6.126e-4	3.445e+1
0.422	6.101e-4	3.447e+1
0.421	6.078e-4	3.450e+1
0.420	6.052e-4	3.452e+1
0.419	6.029e-4	3.455e+1
0.418	6.004e-4	3.457e+1
0.417	5.981e-4	3.460e+1
0.416	5.958e-4	3.462e+1
0.415	5.935e-4	3.465e+1
0.414	5.913e-4	3.467e+1
0.413	5.890e-4	3.470e+1
0.412	5.867e-4	3.472e+1
0.411	5.840e-4	3.475e+1
0.410	5.817e-4	3.477e+1
0.409	5.791e-4	3.480e+1
0.408	5.767e-4	3.482e+1
0.407	5.742e-4	3.485e+1
0.406	5.721e-4	3.487e+1
0.405	5.696e-4	3.490e+1
0.404	5.673e-4	3.492e+1
0.403	5.651e-4	3.495e+1
0.402	5.629e-4	3.497e+1
0.401	5.606e-4	3.500e+1
0.400	5.581e-4	3.502e+1
0.399	5.558e-4	3.505e+1
0.398	5.537e-4	3.507e+1
0.397	5.514e-4	3.510e+1
0.396	5.491e-4	3.512e+1
0.395	5.470e-4	3.515e+1
0.394	5.445e-4	3.517e+1
0.393	5.421e-4	3.520e+1
0.392	5.399e-4	3.522e+1
0.391	5.378e-4	3.525e+1
0.390	5.356e-4	3.527e+1
0.389	5.333e-4	3.530e+1
0.388	5.309e-4	3.532e+1
0.387	5.286e-4	3.535e+1
0.386	5.263e-4	3.537e+1
0.385	5.243e-4	3.540e+1
0.384	5.219e-4	3.542e+1
0.383	5.195e-4	3.545e+1
0.382	5.173e-4	3.547e+1
0.381	5.153e-4	3.550e+1
0.380	5.131e-4	3.552e+1
0.379	5.110e-4	3.555e+1
0.378	5.085e-4	3.557e+1
0.377	5.062e-4	3.560e+1
0.376	5.039e-4	3.562e+1
0.375	5.017e-4	3.565e+1
0.374	4.993e-4	3.567e+1
0.373	4.971e-4	3.570e+1
0.372	4.948e-4	3.572e+1
0.371	4.926e-4	3.575e+1
0.370	4.904e-4	3.577e+1
0.369	4.883e-4	3.580e+1
0.368	4.860e-4	3.582e+1
0.367	4.839e-4	3.585e+1
0.366	4.818e-4	3.587e+1
0.365	4.796e-4	3.590e+1
0.364	4.775e-4	3.592e+1
0.363	4.754e-4	3.595e+1
0.362	4.731e-4	3.597e+1
0.361	4.710e-4	3.600e+1
0.360	4.687e-4	3.602e+1
0.359	4.665e-4	3.605e+1
0.358	4.643e-4	3.607e+1
0.357	4.620e-4	3.610e+1
0.356	4.597e-4	3.612e+1
0.355	4.576e-4	3.615e+1
0.354	4.554e-4	3.617e+1
0.353	4.534e-4	3.620e+1
0.352	4.514e-4	3.622e+1
0.351	4.493e-4	3.625e+1
0.350	4.472e-4	3.627e+1
0.349	4.449e-4	3.630e+1
0.348	4.430e-4	3.632e+1
0.347	4.412e-4	3.635e+1
0.346	4.391e-4	3.637e+1
0.345	4.369e-4	3.640e+1
0.344	4.350e-4	3.642e+1
0.343	4.326e-4	3.645e+1
0.342	4.304e-4	3.647e+1
0.341	4.281e-4	3.650e+1
0.340	4.261e-4	3.652e+1
0.339	4.240e-4	3.655e+1
0.338	4.219e-4	3.657e+1
0.337	4.198e-4	3.660e+1
0.336	4.180e-4	3.662e+1
0.335	4.157e-4	3.665e+1
0.334	4.137e-4	3.667e+1
0.333	4.116e-4	3.670e+1
0.332	4.094e-4	3.672e+1
0.331	4.074e-4	3.675e+1
0.330	4.054e-4	3.677e+1
0.329	4.033e-4	3.680e+1
0.328	4.014e-4	3.682e+1
0.327	3.994e-4	3.685e+1
0.326	3.974e-4	3.687e+1
0.325	3.953e-4	3.690e+1
0.324	3.932e-4	3.692e+1
0.323	3.911e-4	3.695e+1
0.322	3.891e-4	3.697e+1
0.321	3.871e-4	3.700e+1
0.320	3.850e-4	3.702e+1
0.319	3.828e-4	3.705e+1
0.318	3.811e-4	3.707e+1
0.317	3.790e-4	3.710e+1
0.316	3.771e-4	3.712e+1
0.315	3.750e-4	3.715e+1
0.314	3.730e-4	3.717e+1
0.313	3.710e-4	3.720e+1
0.312	3.692e-4	3.722e+1
0.311	3.673e-4	3.725e+1
0.310	3.656e-4	3.727e+1
0.309	3.640e-4	3.730e+1
0.308	3.624e-4	3.732e+1
0.307	3.607e-4	3.735e+1
0.306	3.590e-4	3.737e+1
0.305	3.571e-4	3.740e+1
0.304	3.552e-4	3.742e+1
0.303	3.531e-4	3.745e+1
0.302	3.510e-4	3.747e+1
0.301	3.488e-4	3.750e+1
0.300	3.471e-4	3.752e+1
0.299	3.451e-4	3.755e+1
0.298	3.432e-4	3.757e+1
0.297	3.411e-4	3.760e+1
0.296	3.392e-4	3.762e+1
0.295	3.372e-4	3.765e+1
0.294	3.352e-4	3.767e+1
0.293	3.333e-4	3.770e+1
0.292	3.312e-4	3.773e+1
0.291	3.293e-4	3.775e+1
0.290	3.274e-4	3.778e+1
0.289	3.252e-4	3.780e+1
0.288	3.233e-4	3.783e+1
0.287	3.213e-4	3.785e+1
0.286	3.196e-4	3.788e+1
0.285	3.175e-4	3.790e+1
0.284	3.156e-4	3.793e+1
0.283	3.136e-4	3.795e+1
0.282	3.116e-4	3.798e+1
0.281	3.096e-4	3.800e+1
0.280	3.077e-4	3.803e+1
0.279	3.057e-4	3.805e+1
0.278	3.038e-4	3.808e+1
0.277	3.018e-4	3.810e+1
0.276	2.999e-4	3.813e+1
0.275	2.979e-4	3.815e+1
0.274	2.960e-4	3.818e+1
0.273	2.941e-4	3.820e+1
0.272	2.923e-4	3.823e+1
0.271	2.905e-4	3.825e+1
0.270	2.888e-4	3.828e+1
0.269	2.868e-4	3.830e+1
0.268	2.849e-4	3.833e+1
0.267	2.830e-4	3.835e+1
0.266	2.811e-4	3.838e+1
0.265	2.790e-4	3.840e+1
0.264	2.771e-4	3.843e+1
0.263	2.751e-4	3.845e+1
0.262	2.732e-4	3.848e+1
0.261	2.712e-4	3.850e+1
0.260	2.694e-4	3.853e+1
0.259	2.674e-4	3.855e+1
0.258	2.657e-4	3.858e+1
0.257	2.637e-4	3.860e+1
0.256	2.618e-4	3.863e+1
0.255	2.597e-4	3.865e+1
0.254	2.579e-4	3.868e+1
0.253	2.559e-4	3.870e+1
0.252	2.540e-4	3.873e+1
0.251	2.521e-4	3.875e+1
0.250	2.502e-4	3.878e+1
0.249	2.481e-4	3.880e+1
0.248	2.464e-4	3.883e+1
0.247	2.444e-4	3.885e+1
0.246	2.426e-4	3.888e+1
0.245	2.407e-4	3.890e+1
0.244	2.388e-4	3.893e+1
0.243	2.367e-4	3.895e+1
0.242	2.350e-4	3.898e+1
0.241	2.330e-4	3.900e+1
0.240	2.311e-4	3.903e+1
0.239	2.292e-4	3.905e+1
0.238	2.272e-4	3.908e+1
0.237	2.251e-4	3.910e+1
0.236	2.233e-4	3.913e+1
0.235	2.213e-4	3.915e+1
0.234	2.194e-4	3.918e+1
0.233	2.174e-4	3.920e+1
0.232	2.156e-4	3.923e+1
0.231	2.136e-4	3.925e+1
0.230	2.117e-4	3.928e+1
0.229	2.097e-4	3.930e+1
0.228	2.077e-4	3.933e+1
0.227	2.058e-4	3.935e+1
0.226	2.038e-4	3.938e+1
0.225	2.019e-4	3.940e+1
0.224	2.000e-4	3.943e+1
0.223	1.981e-4	3.945e+1
0.222	1.961e-4	3.948e+1
0.221	1.942e-4	3.950e+1
0.220	1.923e-4	3.953e+1
0.219	1.904e-4	3.955e+1
0.218	1.883e-4	3.958e+1
0.217	1.862e-4	3.960e+1
0.216	1.843e-4	3.963e+1
0.215	1.822e-4	3.965e+1
0.214	1.804e-4	3.968e+1
0.213	1.784e-4	3.970e+1
0.212	1.764e-4	3.973e+1
0.211	1.743e-4	3.975e+1
0.210	1.725e-4	3.978e+1
0.209	1.705e-4	3.980e+1
0.208	1.685e-4	3.983e+1
0.207	1.666e-4	3.985e+1
0.206	1.646e-4	3.988e+1
0.205	1.624e-4	3.990e+1
0.204	1.605e-4	3.993e+1
0.203	1.586e-4	3.995e+1
0.202	1.567e-4	3.998e+1
0.201	1.546e-4	4.000e+1
0.200	1.526e-4	4.003e+1
0.199	1.504e-4	4.005e+1
0.198	1.485e-4	4.008e+1
0.197	1.466e-4	4.010e+1
0.196	1.445e-4	4.013e+1
0.195	1.425e-4	4.015e+1
0.194	1.406e-4	4.018e+1
0.193	1.385e-4	4.020e+1
0.192	1.365e-4	4.023e+1
0.191	1.344e-4	4.025e+1
0.190	1.325e-4	4.028e+1
0.189	1.303e-4	4.030e+1
0.188	1.282e-4	4.033e+1
0.187	1.262e-4	4.035e+1
0.186	1.242e-4	4.038e+1
0.185	1.221e-4	4.040e+1
0.184	1.203e-4	4.043e+1
0.183	1.183e-4	4.045e+1
0.182	1.163e-4	4.048e+1
0.181	1.142e-4	4.050e+1
0.180	1.121e-4	4.053e+1
0.179	1.098e-4	4.055e+1
0.178	1.078e-4	4.058e+1
0.177	1.057e-4	4.060e+1
0.176	1.037e-4	4.063e+1
0.175	1.016e-4	4.065e+1
0.174	9.956e-5	4.068e+1
0.173	9.738e-5	4.070e+1
0.172	9.538e-5	4.073e+1
0.171	9.322e-5	4.075e+1
0.170	9.123e-5	4.078e+1
0.169	8.915e-5	4.080e+1
0.168	8.708e-5	4.083e+1
0.167	8.502e-5	4.085e+1
0.166	8.312e-5	4.088e+1
0.165	8.089e-5	4.090e+1
0.164	7.878e-5	4.093e+1
0.163	7.685e-5	4.095e+1
0.162	7.487e-5	4.098e+1
0.161	7.294e-5	4.100e+1
0.160	7.097e-5	4.103e+1
0.159	6.874e-5	4.105e+1
0.158	6.698e-5	4.108e+1
0.157	6.478e-5	4.110e+1
0.156	6.267e-5	4.113e+1
0.155	6.044e-5	4.115e+1
0.154	5.846e-5	4.118e+1
0.153	5.632e-5	4.120e+1
0.152	5.432e-5	4.123e+1
0.151	5.226e-5	4.125e+1
0.150	5.032e-5	4.128e+1
0.149	4.840e-5	4.130e+1
0.148	4.644e-5	4.133e+1
0.147	4.434e-5	4.135e+1
0.146	4.246e-5	4.138e+1
0.145	4.043e-5	4.140e+1
0.144	3.858e-5	4.143e+1
0.143	3.659e-5	4.145e+1
0.142	3.462e-5	4.148e+1
0.141	3.270e-5	4.150e+1
0.140	3.076e-5	4.153e+1
0.139	2.890e-5	4.155e+1
0.138	2.694e-5	4.158e+1
0.137	2.509e-5	4.160e+1
0.136	2.342e-5	4.163e+1
0.135	2.150e-5	4.165e+1
0.134	1.967e-5	4.168e+1
0.133	1.773e-5	4.170e+1
0.132	1.591e-5	4.173e+1
0.131	1.401e-5	4.175e+1
0.130	1.220e-5	4.178e+1
0.129	1.051e-5	4.180e+1
0.128	8.726e-6	4.183e+1
0.127	6.916e-6	4.185e+1
0.126	5.106e-6	4.188e+1
0.125	3.328e-6	4.190e+1
0.124	1.668e-6	4.193e+1
0.123	-8.655e-8	4.195e+1
0.122	-1.810e-6	4.198e+1
0.121	-3.588e-6	4.200e+1
0.120	-5.217e-6	4.203e+1
0.119	-6.916e-6	4.205e+1
0.118	-8.576e-6	4.208e+1
0.117	-1.014e-5	4.210e+1
0.116	-1.183e-5	4.213e+1
0.115	-1.362e-5	4.215e+1
0.114	-1.523e-5	4.218e+1
0.113	-1.685e-5	4.220e+1
0.112	-1.844e-5	4.223e+1
0.111	-2.001e-5	4.225e+1
0.110	-2.146e-5	4.228e+1
0.109	-2.319e-5	4.230e+1
0.108	-2.480e-5	4.233e+1
0.107	-2.648e-5	4.235e+1
0.106	-2.799e-5	4.238e+1
0.105	-2.970e-5	4.240e+1
0.104	-3.128e-5	4.243e+1
0.103	-3.299e-5	4.245e+1
0.102	-3.471e-5	4.248e+1
0.101	-3.655e-5	4.250e+1
0.100	-3.826e-5	4.253e+1
0.099	-3.995e-5	4.255e+1
0.098	-4.168e-5	4.258e+1
0.097	-4.355e-5	4.260e+1
0.096	-4.537e-5	4.263e+1
0.095	-4.710e-5	4.265e+1
0.094	-4.873e-5	4.268e+1
0.093	-5.041e-5	4.270e+1
0.092	-5.203e-5	4.273e+1
0.091	-5.382e-5	4.275e+1
0.090	-5.546e-5	4.278e+1
0.089	-5.731e-5	4.280e+1
0.088	-5.911e-5	4.283e+1
0.087	-6.094e-5	4.285e+1
0.086	-6.273e-5	4.288e+1
0.085	-6.444e-5	4.290e+1
0.084	-6.620e-5	4.293e+1
0.083	-6.817e-5	4.295e+1
0.082	-7.016e-5	4.298e+1
0.081	-7.199e-5	4.300e+1
0.080	-7.392e-5	4.303e+1
0.079	-7.582e-5	4.305e+1
0.078	-7.771e-5	4.308e+1
0.077	-7.985e-5	4.310e+1
0.076	-8.192e-5	4.313e+1
0.075	-8.395e-5	4.315e+1
0.074	-8.605e-5	4.318e+1
0.073	-8.821e-5	4.320e+1
0.072	-9.031e-5	4.323e+1
0.071	-9.254e-5	4.325e+1
0.070	-9.461e-5	4.328e+1
0.069	-9.668e-5	4.330e+1
0.068	-9.889e-5	4.333e+1
0.067	-1.012e-4	4.335e+1
0.066	-1.035e-4	4.338e+1
0.065	-1.057e-4	4.340e+1
0.064	-1.081e-4	4.343e+1
0.063	-1.104e-4	4.345e+1
0.062	-1.127e-4	4.348e+1
0.061	-1.151e-4	4.350e+1
0.060	-1.175e-4	4.353e+1
0.059	-1.198e-4	4.355e+1
0.058	-1.223e-4	4.358e+1
0.057	-1.250e-4	4.360e+1
0.056	-1.274e-4	4.363e+1
0.055	-1.302e-4	4.365e+1
0.054	-1.326e-4	4.368e+1
0.053	-1.352e-4	4.370e+1
0.052	-1.376e-4	4.373e+1
0.051	-1.403e-4	4.375e+1
0.050	-1.429e-4	4.378e+1
0.049	-1.455e-4	4.380e+1
0.048	-1.480e-4	4.383e+1
0.047	-1.508e-4	4.385e+1
0.046	-1.532e-4	4.388e+1
0.045	-1.560e-4	4.390e+1
0.044	-1.587e-4	4.393e+1
0.043	-1.615e-4	4.395e+1
0.042	-1.641e-4	4.398e+1
0.041	-1.667e-4	4.400e+1
0.040	-1.695e-4	4.403e+1
0.039	-1.723e-4	4.405e+1
0.038	-1.751e-4	4.408e+1
0.037	-1.778e-4	4.410e+1
0.036	-1.806e-4	4.413e+1
0.035	-1.836e-4	4.415e+1
0.034	-1.862e-4	4.418e+1
0.033	-1.889e-4	4.420e+1
0.032	-1.917e-4	4.423e+1
0.031	-1.946e-4	4.425e+1
0.030	-1.973e-4	4.428e+1
0.029	-2.002e-4	4.430e+1
0.028	-2.029e-4	4.433e+1
0.027	-2.058e-4	4.435e+1
0.026	-2.086e-4	4.438e+1
0.025	-2.115e-4	4.440e+1
0.024	-2.143e-4	4.443e+1
0.023	-2.172e-4	4.445e+1
0.022	-2.200e-4	4.448e+1
0.021	-2.231e-4	4.450e+1
0.020	-2.262e-4	4.453e+1
0.019	-2.291e-4	4.455e+1
0.018	-2.318e-4	4.458e+1
0.017	-2.347e-4	4.460e+1
0.016	-2.376e-4	4.463e+1
0.015	-2.406e-4	4.465e+1
0.014	-2.435e-4	4.468e+1
0.013	-2.466e-4	4.470e+1
0.012	-2.496e-4	4.473e+1
0.011	-2.527e-4	4.475e+1
0.010	-2.557e-4	4.478e+1
0.009	-2.587e-4	4.480e+1
0.008	-2.618e-4	4.483e+1
0.007	-2.649e-4	4.485e+1
0.006	-2.679e-4	4.488e+1
0.005	-2.712e-4	4.490e+1
0.004	-2.743e-4	4.493e+1
0.003	-2.775e-4	4.495e+1
0.002	-2.807e-4	4.498e+1
0.001	-2.840e-4	4.500e+1
0.000	-2.874e-4	4.503e+1
-0.001	-2.908e-4	4.505e+1
-0.002	-2.941e-4	4.508e+1
-0.003	-2.975e-4	4.510e+1
-0.004	-3.008e-4	4.513e+1
-0.005	-3.042e-4	4.515e+1
-0.006	-3.076e-4	4.518e+1
-0.007	-3.111e-4	4.520e+1
-0.008	-3.145e-4	4.523e+1
-0.009	-3.180e-4	4.525e+1
-0.010	-3.215e-4	4.528e+1
-0.011	-3.250e-4	4.530e+1
-0.012	-3.286e-4	4.533e+1
-0.013	-3.322e-4	4.535e+1
-0.014	-3.358e-4	4.538e+1
-0.015	-3.395e-4	4.540e+1
-0.016	-3.432e-4	4.543e+1
-0.017	-3.470e-4	4.545e+1
-0.018	-3.507e-4	4.548e+1
-0.019	-3.544e-4	4.550e+1
-0.020	-3.582e-4	4.553e+1
-0.021	-3.620e-4	4.555e+1
-0.022	-3.659e-4	4.558e+1
-0.023	-3.698e-4	4.560e+1
-0.024	-3.737e-4	4.563e+1
-0.025	-3.775e-4	4.565e+1
-0.026	-3.813e-4	4.568e+1
-0.027	-3.852e-4	4.570e+1
-0.028	-3.892e-4	4.573e+1
-0.029	-3.933e-4	4.575e+1
-0.030	-3.972e-4	4.578e+1
-0.031	-4.012e-4	4.580e+1
-0.032	-4.051e-4	4.583e+1
-0.033	-4.091e-4	4.585e+1
-0.034	-4.130e-4	4.588e+1
-0.035	-4.171e-4	4.590e+1
-0.036	-4.212e-4	4.593e+1
-0.037	-4.251e-4	4.595e+1
-0.038	-4.292e-4	4.598e+1
-0.039	-4.334e-4	4.600e+1
-0.040	-4.374e-4	4.603e+1
-0.041	-4.415e-4	4.605e+1
-0.042	-4.456e-4	4.608e+1
-0.043	-4.499e-4	4.610e+1
-0.044	-4.538e-4	4.613e+1
-0.045	-4.581e-4	4.615e+1
-0.046	-4.623e-4	4.618e+1
-0.047	-4.665e-4	4.620e+1
-0.048	-4.707e-4	4.623e+1
-0.049	-4.750e-4	4.625e+1
-0.050	-4.791e-4	4.628e+1
-0.051	-4.833e-4	4.630e+1
-0.052	-4.873e-4	4.633e+1
-0.053	-4.916e-4	4.635e+1
-0.054	-4.960e-4	4.638e+1
-0.055	-5.002e-4	4.640e+1
-0.056	-5.044e-4	4.643e+1
-0.057	-5.087e-4	4.645e+1
-0.058	-5.129e-4	4.648e+1
-0.059	-5.172e-4	4.650e+1
-0.060	-5.216e-4	4.653e+1
-0.061	-5.260e-4	4.655e+1
-0.062	-5.302e-4	4.658e+1
-0.063	-5.344e-4	4.660e+1
-0.064	-5.390e-4	4.663e+1
-0.065	-5.434e-4	4.665e+1
-0.066	-5.478e-4	4.668e+1
-0.067	-5.522e-4	4.670e+1
-0.068	-5.565e-4	4.673e+1
-0.069	-5.611e-4	4.675e+1
-0.070	-5.655e-4	4.678e+1
-0.071	-5.700e-4	4.680e+1
-0.072	-5.743e-4	4.683e+1
-0.073	-5.787e-4	4.685e+1
-0.074	-5.833e-4	4.688e+1
-0.075	-5.880e-4	4.690e+1
-0.076	-5.925e-4	4.693e+1
-0.077	-5.971e-4	4.695e+1
-0.078	-6.016e-4	4.698e+1
-0.079	-6.063e-4	4.700e+1
-0.080	-6.108e-4	4.703e+1
-0.081	-6.155e-4	4.705e+1
-0.082	-6.201e-4	4.708e+1
-0.083	-6.248e-4	4.710e+1
-0.084	-6.295e-4	4.713e+1
-0.085	-6.342e-4	4.715e+1
-0.086	-6.390e-4	4.718e+1
-0.087	-6.437e-4	4.720e+1
-0.088	-6.484e-4	4.723e+1
-0.089	-6.532e-4	4.725e+1
-0.090	-6.582e-4	4.728e+1
-0.091	-6.631e-4	4.730e+1
-0.092	-6.681e-4	4.733e+1
-0.093	-6.732e-4	4.735e+1
-0.094	-6.779e-4	4.738e+1
-0.095	-6.828e-4	4.740e+1
-0.096	-6.878e-4	4.743e+1
-0.097	-6.927e-4	4.745e+1
-0.098	-6.975e-4	4.748e+1
-0.099	-7.024e-4	4.750e+1
-0.100	-7.073e-4	4.753e+1
-0.101	-7.124e-4	4.755e+1
-0.102	-7.177e-4	4.758e+1
-0.103	-7.227e-4	4.760e+1
-0.104	-7.275e-4	4.763e+1
-0.105	-7.327e-4	4.765e+1
-0.106	-7.379e-4	4.768e+1
-0.107	-7.431e-4	4.770e+1
-0.108	-7.483e-4	4.773e+1
-0.109	-7.536e-4	4.775e+1
-0.110	-7.589e-4	4.778e+1
-0.111	-7.641e-4	4.780e+1
-0.112	-7.693e-4	4.783e+1
-0.113	-7.746e-4	4.785e+1
-0.114	-7.799e-4	4.788e+1
-0.115	-7.854e-4	4.790e+1
-0.116	-7.906e-4	4.793e+1
-0.117	-7.958e-4	4.795e+1
-0.118	-8.011e-4	4.798e+1
-0.119	-8.064e-4	4.800e+1
-0.120	-8.118e-4	4.803e+1
-0.121	-8.173e-4	4.805e+1
-0.122	-8.228e-4	4.808e+1
-0.123	-8.286e-4	4.810e+1
-0.124	-8.346e-4	4.813e+1
-0.125	-8.402e-4	4.815e+1
-0.126	-8.455e-4	4.818e+1
-0.127	-8.510e-4	4.820e+1
-0.128	-8.569e-4	4.823e+1
-0.129	-8.626e-4	4.825e+1
-0.130	-8.680e-4	4.828e+1
-0.131	-8.734e-4	4.830e+1
-0.132	-8.791e-4	4.833e+1
-0.133	-8.848e-4	4.835e+1
-0.134	-8.904e-4	4.838e+1
-0.135	-8.961e-4	4.840e+1
-0.136	-9.020e-4	4.843e+1
-0.137	-9.080e-4	4.845e+1
-0.138	-9.134e-4	4.848e+1
-0.139	-9.191e-4	4.850e+1
-0.140	-9.249e-4	4.853e+1
-0.141	-9.308e-4	4.855e+1
-0.142	-9.366e-4	4.858e+1
-0.143	-9.424e-4	4.860e+1
-0.144	-9.483e-4	4.863e+1
-0.145	-9.542e-4	4.865e+1
-0.146	-9.599e-4	4.868e+1
-0.147	-9.658e-4	4.870e+1
-0.148	-9.714e-4	4.873e+1
-0.149	-9.773e-4	4.875e+1
-0.150	-9.834e-4	4.878e+1
-0.151	-9.893e-4	4.880e+1
-0.152	-9.951e-4	4.883e+1
-0.153	-1.001e-3	4.885e+1
-0.154	-1.007e-3	4.888e+1
-0.155	-1.013e-3	4.890e+1
-0.156	-1.019e-3	4.893e+1
-0.157	-1.025e-3	4.895e+1
-0.158	-1.032e-3	4.898e+1
-0.159	-1.038e-3	4.900e+1
-0.160	-1.044e-3	4.903e+1
-0.161	-1.050e-3	4.905e+1
-0.162	-1.057e-3	4.908e+1
-0.163	-1.063e-3	4.910e+1
-0.164	-1.069e-3	4.913e+1
-0.165	-1.075e-3	4.915e+1
-0.166	-1.082e-3	4.918e+1
-0.167	-1.088e-3	4.920e+1
-0.168	-1.094e-3	4.923e+1
-0.169	-1.101e-3	4.925e+1
-0.170	-1.107e-3	4.928e+1
[truncated: 2,831 more rows]
