# Supplementary material for: Decoration of Ag nanoparticles on CoMoO4 rods for efficient electrochemical reduction of CO2
Source: Sci Rep. 2024 Jan 16;14:1406. doi: 10.1038/s41598-024-51680-w (PMC10792071; doi:10.1038/s41598-024-51680-w)
Supplement: Supplementary file 1 — Supplementary Information 1. [file 41598_2024_51680_MOESM1_ESM.zip › raw data for scientific reports/CV CoMoO4 Ag/CV 0.05 scan -0.6 to 0.6.csv]

Mar. 30	2023 10:15:18
Cyclic Voltammetry
File: c:\users\nsb 111 lab\desktop\dr. schindra\ag cm co2 reduction\cm\ag 7 cm\cv 0.05 scan -0.6 to 0.6.csv
Data Source: Experiment
Instrument Model: CHI760E
Header:
Note:
Init E (V) = -0.6
High E (V) = 0.6
Low E (V) = -0.6
Init P/N = P
Scan Rate (V/s) = 0.05
Segment = 4
Sample Interval (V) = 0.001
Quiet Time (sec) = 2
Sensitivity (A/V) = 0.01
Segment 1:
Ep = 0.181V
ip = 4.394e-4A
Ah = 1.286e-3C
Segment 2:
Ep = -0.290V
ip = -9.878e-4A
Ah = -1.251e-3C
Segment 3:
Segment 4:
Ep = -0.297V
ip = -9.580e-4A
Ah = -1.153e-3C
Potential/V	Current/A	Time/s
Segment 1:
-0.600	-3.281e-4	2.000e-2
-0.599	-3.221e-4	4.000e-2
-0.598	-3.176e-4	6.000e-2
-0.597	-3.132e-4	8.000e-2
-0.596	-3.091e-4	1.000e-1
-0.595	-3.053e-4	1.200e-1
-0.594	-3.018e-4	1.400e-1
-0.593	-2.985e-4	1.600e-1
-0.592	-2.952e-4	1.800e-1
-0.591	-2.920e-4	2.000e-1
-0.590	-2.887e-4	2.200e-1
-0.589	-2.857e-4	2.400e-1
-0.588	-2.829e-4	2.600e-1
-0.587	-2.799e-4	2.800e-1
-0.586	-2.772e-4	3.000e-1
-0.585	-2.742e-4	3.200e-1
-0.584	-2.714e-4	3.400e-1
-0.583	-2.686e-4	3.600e-1
-0.582	-2.660e-4	3.800e-1
-0.581	-2.636e-4	4.000e-1
-0.580	-2.611e-4	4.200e-1
-0.579	-2.585e-4	4.400e-1
-0.578	-2.561e-4	4.600e-1
-0.577	-2.537e-4	4.800e-1
-0.576	-2.514e-4	5.000e-1
-0.575	-2.491e-4	5.200e-1
-0.574	-2.469e-4	5.400e-1
-0.573	-2.447e-4	5.600e-1
-0.572	-2.425e-4	5.800e-1
-0.571	-2.404e-4	6.000e-1
-0.570	-2.383e-4	6.200e-1
-0.569	-2.363e-4	6.400e-1
-0.568	-2.343e-4	6.600e-1
-0.567	-2.323e-4	6.800e-1
-0.566	-2.304e-4	7.000e-1
-0.565	-2.284e-4	7.200e-1
-0.564	-2.265e-4	7.400e-1
-0.563	-2.248e-4	7.600e-1
-0.562	-2.230e-4	7.800e-1
-0.561	-2.212e-4	8.000e-1
-0.560	-2.193e-4	8.200e-1
-0.559	-2.175e-4	8.400e-1
-0.558	-2.157e-4	8.600e-1
-0.557	-2.138e-4	8.800e-1
-0.556	-2.122e-4	9.000e-1
-0.555	-2.106e-4	9.200e-1
-0.554	-2.089e-4	9.400e-1
-0.553	-2.073e-4	9.600e-1
-0.552	-2.056e-4	9.800e-1
-0.551	-2.039e-4	1.000e+0
-0.550	-2.021e-4	1.020e+0
-0.549	-2.004e-4	1.040e+0
-0.548	-1.989e-4	1.060e+0
-0.547	-1.975e-4	1.080e+0
-0.546	-1.959e-4	1.100e+0
-0.545	-1.945e-4	1.120e+0
-0.544	-1.930e-4	1.140e+0
-0.543	-1.918e-4	1.160e+0
-0.542	-1.903e-4	1.180e+0
-0.541	-1.889e-4	1.200e+0
-0.540	-1.874e-4	1.220e+0
-0.539	-1.862e-4	1.240e+0
-0.538	-1.848e-4	1.260e+0
-0.537	-1.834e-4	1.280e+0
-0.536	-1.822e-4	1.300e+0
-0.535	-1.808e-4	1.320e+0
-0.534	-1.797e-4	1.340e+0
-0.533	-1.784e-4	1.360e+0
-0.532	-1.770e-4	1.380e+0
-0.531	-1.760e-4	1.400e+0
-0.530	-1.746e-4	1.420e+0
-0.529	-1.733e-4	1.440e+0
-0.528	-1.722e-4	1.460e+0
-0.527	-1.710e-4	1.480e+0
-0.526	-1.699e-4	1.500e+0
-0.525	-1.685e-4	1.520e+0
-0.524	-1.673e-4	1.540e+0
-0.523	-1.662e-4	1.560e+0
-0.522	-1.649e-4	1.580e+0
-0.521	-1.639e-4	1.600e+0
-0.520	-1.627e-4	1.620e+0
-0.519	-1.617e-4	1.640e+0
-0.518	-1.607e-4	1.660e+0
-0.517	-1.595e-4	1.680e+0
-0.516	-1.585e-4	1.700e+0
-0.515	-1.573e-4	1.720e+0
-0.514	-1.563e-4	1.740e+0
-0.513	-1.553e-4	1.760e+0
-0.512	-1.541e-4	1.780e+0
-0.511	-1.531e-4	1.800e+0
-0.510	-1.523e-4	1.820e+0
-0.509	-1.513e-4	1.840e+0
-0.508	-1.502e-4	1.860e+0
-0.507	-1.493e-4	1.880e+0
-0.506	-1.483e-4	1.900e+0
-0.505	-1.472e-4	1.920e+0
-0.504	-1.462e-4	1.940e+0
-0.503	-1.453e-4	1.960e+0
-0.502	-1.444e-4	1.980e+0
-0.501	-1.435e-4	2.000e+0
-0.500	-1.424e-4	2.020e+0
-0.499	-1.415e-4	2.040e+0
-0.498	-1.405e-4	2.060e+0
-0.497	-1.396e-4	2.080e+0
-0.496	-1.389e-4	2.100e+0
-0.495	-1.379e-4	2.120e+0
-0.494	-1.371e-4	2.140e+0
-0.493	-1.361e-4	2.160e+0
-0.492	-1.352e-4	2.180e+0
-0.491	-1.345e-4	2.200e+0
-0.490	-1.337e-4	2.220e+0
-0.489	-1.326e-4	2.240e+0
-0.488	-1.317e-4	2.260e+0
-0.487	-1.308e-4	2.280e+0
-0.486	-1.299e-4	2.300e+0
-0.485	-1.290e-4	2.320e+0
-0.484	-1.282e-4	2.340e+0
-0.483	-1.272e-4	2.360e+0
-0.482	-1.264e-4	2.380e+0
-0.481	-1.257e-4	2.400e+0
-0.480	-1.247e-4	2.420e+0
-0.479	-1.240e-4	2.440e+0
-0.478	-1.233e-4	2.460e+0
-0.477	-1.225e-4	2.480e+0
-0.476	-1.217e-4	2.500e+0
-0.475	-1.210e-4	2.520e+0
-0.474	-1.200e-4	2.540e+0
-0.473	-1.191e-4	2.560e+0
-0.472	-1.185e-4	2.580e+0
-0.471	-1.178e-4	2.600e+0
-0.470	-1.170e-4	2.620e+0
-0.469	-1.162e-4	2.640e+0
-0.468	-1.155e-4	2.660e+0
-0.467	-1.147e-4	2.680e+0
-0.466	-1.139e-4	2.700e+0
-0.465	-1.131e-4	2.720e+0
-0.464	-1.123e-4	2.740e+0
-0.463	-1.116e-4	2.760e+0
-0.462	-1.109e-4	2.780e+0
-0.461	-1.102e-4	2.800e+0
-0.460	-1.094e-4	2.820e+0
-0.459	-1.087e-4	2.840e+0
-0.458	-1.082e-4	2.860e+0
-0.457	-1.074e-4	2.880e+0
-0.456	-1.069e-4	2.900e+0
-0.455	-1.060e-4	2.920e+0
-0.454	-1.053e-4	2.940e+0
-0.453	-1.046e-4	2.960e+0
-0.452	-1.039e-4	2.980e+0
-0.451	-1.032e-4	3.000e+0
-0.450	-1.026e-4	3.020e+0
-0.449	-1.019e-4	3.040e+0
-0.448	-1.013e-4	3.060e+0
-0.447	-1.004e-4	3.080e+0
-0.446	-9.988e-5	3.100e+0
-0.445	-9.924e-5	3.120e+0
-0.444	-9.865e-5	3.140e+0
-0.443	-9.798e-5	3.160e+0
-0.442	-9.728e-5	3.180e+0
-0.441	-9.669e-5	3.200e+0
-0.440	-9.598e-5	3.220e+0
-0.439	-9.554e-5	3.240e+0
-0.438	-9.485e-5	3.260e+0
-0.437	-9.428e-5	3.280e+0
-0.436	-9.368e-5	3.300e+0
-0.435	-9.298e-5	3.320e+0
-0.434	-9.245e-5	3.340e+0
-0.433	-9.189e-5	3.360e+0
-0.432	-9.121e-5	3.380e+0
-0.431	-9.048e-5	3.400e+0
-0.430	-8.992e-5	3.420e+0
-0.429	-8.932e-5	3.440e+0
-0.428	-8.862e-5	3.460e+0
-0.427	-8.794e-5	3.480e+0
-0.426	-8.756e-5	3.500e+0
-0.425	-8.685e-5	3.520e+0
-0.424	-8.629e-5	3.540e+0
-0.423	-8.557e-5	3.560e+0
-0.422	-8.502e-5	3.580e+0
-0.421	-8.460e-5	3.600e+0
-0.420	-8.401e-5	3.620e+0
-0.419	-8.354e-5	3.640e+0
-0.418	-8.283e-5	3.660e+0
-0.417	-8.223e-5	3.680e+0
-0.416	-8.165e-5	3.700e+0
-0.415	-8.110e-5	3.720e+0
-0.414	-8.058e-5	3.740e+0
-0.413	-8.001e-5	3.760e+0
-0.412	-7.941e-5	3.780e+0
-0.411	-7.903e-5	3.800e+0
-0.410	-7.827e-5	3.820e+0
-0.409	-7.767e-5	3.840e+0
-0.408	-7.734e-5	3.860e+0
-0.407	-7.675e-5	3.880e+0
-0.406	-7.631e-5	3.900e+0
-0.405	-7.570e-5	3.920e+0
-0.404	-7.524e-5	3.940e+0
-0.403	-7.457e-5	3.960e+0
-0.402	-7.403e-5	3.980e+0
-0.401	-7.372e-5	4.000e+0
-0.400	-7.324e-5	4.020e+0
-0.399	-7.267e-5	4.040e+0
-0.398	-7.207e-5	4.060e+0
-0.397	-7.156e-5	4.080e+0
-0.396	-7.103e-5	4.100e+0
-0.395	-7.061e-5	4.120e+0
-0.394	-7.021e-5	4.140e+0
-0.393	-6.966e-5	4.160e+0
-0.392	-6.917e-5	4.180e+0
-0.391	-6.867e-5	4.200e+0
-0.390	-6.808e-5	4.220e+0
-0.389	-6.757e-5	4.240e+0
-0.388	-6.710e-5	4.260e+0
-0.387	-6.682e-5	4.280e+0
-0.386	-6.626e-5	4.300e+0
-0.385	-6.563e-5	4.320e+0
-0.384	-6.512e-5	4.340e+0
-0.383	-6.471e-5	4.360e+0
-0.382	-6.413e-5	4.380e+0
-0.381	-6.376e-5	4.400e+0
-0.380	-6.318e-5	4.420e+0
-0.379	-6.276e-5	4.440e+0
-0.378	-6.214e-5	4.460e+0
-0.377	-6.171e-5	4.480e+0
-0.376	-6.150e-5	4.500e+0
-0.375	-6.096e-5	4.520e+0
-0.374	-6.058e-5	4.540e+0
-0.373	-6.015e-5	4.560e+0
-0.372	-5.963e-5	4.580e+0
-0.371	-5.920e-5	4.600e+0
-0.370	-5.858e-5	4.620e+0
-0.369	-5.807e-5	4.640e+0
-0.368	-5.762e-5	4.660e+0
-0.367	-5.722e-5	4.680e+0
-0.366	-5.693e-5	4.700e+0
-0.365	-5.635e-5	4.720e+0
-0.364	-5.586e-5	4.740e+0
-0.363	-5.542e-5	4.760e+0
-0.362	-5.491e-5	4.780e+0
-0.361	-5.451e-5	4.800e+0
-0.360	-5.401e-5	4.820e+0
-0.359	-5.359e-5	4.840e+0
-0.358	-5.317e-5	4.860e+0
-0.357	-5.267e-5	4.880e+0
-0.356	-5.222e-5	4.900e+0
-0.355	-5.175e-5	4.920e+0
-0.354	-5.130e-5	4.940e+0
-0.353	-5.075e-5	4.960e+0
-0.352	-5.044e-5	4.980e+0
-0.351	-5.004e-5	5.000e+0
-0.350	-4.953e-5	5.020e+0
-0.349	-4.904e-5	5.040e+0
-0.348	-4.864e-5	5.060e+0
-0.347	-4.825e-5	5.080e+0
-0.346	-4.780e-5	5.100e+0
-0.345	-4.729e-5	5.120e+0
-0.344	-4.700e-5	5.140e+0
-0.343	-4.643e-5	5.160e+0
-0.342	-4.588e-5	5.180e+0
-0.341	-4.555e-5	5.200e+0
-0.340	-4.502e-5	5.220e+0
-0.339	-4.461e-5	5.240e+0
-0.338	-4.415e-5	5.260e+0
-0.337	-4.368e-5	5.280e+0
-0.336	-4.327e-5	5.300e+0
-0.335	-4.272e-5	5.320e+0
-0.334	-4.228e-5	5.340e+0
-0.333	-4.172e-5	5.360e+0
-0.332	-4.124e-5	5.380e+0
-0.331	-4.091e-5	5.400e+0
-0.330	-4.036e-5	5.420e+0
-0.329	-3.992e-5	5.440e+0
-0.328	-3.940e-5	5.460e+0
-0.327	-3.882e-5	5.480e+0
-0.326	-3.841e-5	5.500e+0
-0.325	-3.789e-5	5.520e+0
-0.324	-3.754e-5	5.540e+0
-0.323	-3.709e-5	5.560e+0
-0.322	-3.664e-5	5.580e+0
-0.321	-3.620e-5	5.600e+0
-0.320	-3.555e-5	5.620e+0
-0.319	-3.518e-5	5.640e+0
-0.318	-3.467e-5	5.660e+0
-0.317	-3.411e-5	5.680e+0
-0.316	-3.363e-5	5.700e+0
-0.315	-3.329e-5	5.720e+0
-0.314	-3.275e-5	5.740e+0
-0.313	-3.218e-5	5.760e+0
-0.312	-3.174e-5	5.780e+0
-0.311	-3.128e-5	5.800e+0
-0.310	-3.083e-5	5.820e+0
-0.309	-3.047e-5	5.840e+0
-0.308	-2.991e-5	5.860e+0
-0.307	-2.945e-5	5.880e+0
-0.306	-2.901e-5	5.900e+0
-0.305	-2.858e-5	5.920e+0
-0.304	-2.818e-5	5.940e+0
-0.303	-2.753e-5	5.960e+0
-0.302	-2.719e-5	5.980e+0
-0.301	-2.657e-5	6.000e+0
-0.300	-2.601e-5	6.020e+0
-0.299	-2.555e-5	6.040e+0
-0.298	-2.505e-5	6.060e+0
-0.297	-2.470e-5	6.080e+0
-0.296	-2.427e-5	6.100e+0
-0.295	-2.362e-5	6.120e+0
-0.294	-2.305e-5	6.140e+0
-0.293	-2.254e-5	6.160e+0
-0.292	-2.197e-5	6.180e+0
-0.291	-2.137e-5	6.200e+0
-0.290	-2.074e-5	6.220e+0
-0.289	-2.035e-5	6.240e+0
-0.288	-1.978e-5	6.260e+0
-0.287	-1.922e-5	6.280e+0
-0.286	-1.870e-5	6.300e+0
-0.285	-1.816e-5	6.320e+0
-0.284	-1.770e-5	6.340e+0
-0.283	-1.722e-5	6.360e+0
-0.282	-1.660e-5	6.380e+0
-0.281	-1.589e-5	6.400e+0
-0.280	-1.531e-5	6.420e+0
-0.279	-1.470e-5	6.440e+0
-0.278	-1.410e-5	6.460e+0
-0.277	-1.356e-5	6.480e+0
-0.276	-1.290e-5	6.500e+0
-0.275	-1.227e-5	6.520e+0
-0.274	-1.177e-5	6.540e+0
-0.273	-1.100e-5	6.560e+0
-0.272	-1.043e-5	6.580e+0
-0.271	-9.566e-6	6.600e+0
-0.270	-8.808e-6	6.620e+0
-0.269	-8.130e-6	6.640e+0
-0.268	-7.343e-6	6.660e+0
-0.267	-6.664e-6	6.680e+0
-0.266	-5.848e-6	6.700e+0
-0.265	-5.110e-6	6.720e+0
-0.264	-4.442e-6	6.740e+0
-0.263	-3.458e-6	6.760e+0
-0.262	-2.691e-6	6.780e+0
-0.261	-1.698e-6	6.800e+0
-0.260	-7.632e-7	6.820e+0
-0.259	1.220e-7	6.840e+0
-0.258	9.481e-7	6.860e+0
-0.257	1.941e-6	6.880e+0
-0.256	2.866e-6	6.900e+0
-0.255	4.184e-6	6.920e+0
-0.254	5.108e-6	6.940e+0
-0.253	6.141e-6	6.960e+0
-0.252	7.046e-6	6.980e+0
-0.251	8.157e-6	7.000e+0
-0.250	9.367e-6	7.020e+0
-0.249	1.042e-5	7.040e+0
-0.248	1.174e-5	7.060e+0
-0.247	1.275e-5	7.080e+0
-0.246	1.397e-5	7.100e+0
-0.245	1.520e-5	7.120e+0
-0.244	1.662e-5	7.140e+0
-0.243	1.793e-5	7.160e+0
-0.242	1.915e-5	7.180e+0
-0.241	2.054e-5	7.200e+0
-0.240	2.192e-5	7.220e+0
-0.239	2.338e-5	7.240e+0
-0.238	2.473e-5	7.260e+0
-0.237	2.618e-5	7.280e+0
-0.236	2.772e-5	7.300e+0
-0.235	2.911e-5	7.320e+0
-0.234	3.053e-5	7.340e+0
-0.233	3.212e-5	7.360e+0
-0.232	3.360e-5	7.380e+0
-0.231	3.530e-5	7.400e+0
-0.230	3.704e-5	7.420e+0
-0.229	3.859e-5	7.440e+0
-0.228	4.017e-5	7.460e+0
-0.227	4.175e-5	7.480e+0
-0.226	4.360e-5	7.500e+0
-0.225	4.527e-5	7.520e+0
-0.224	4.706e-5	7.540e+0
-0.223	4.892e-5	7.560e+0
-0.222	5.058e-5	7.580e+0
-0.221	5.245e-5	7.600e+0
-0.220	5.434e-5	7.620e+0
-0.219	5.613e-5	7.640e+0
-0.218	5.801e-5	7.660e+0
-0.217	5.990e-5	7.680e+0
-0.216	6.195e-5	7.700e+0
-0.215	6.377e-5	7.720e+0
-0.214	6.580e-5	7.740e+0
-0.213	6.774e-5	7.760e+0
-0.212	6.964e-5	7.780e+0
-0.211	7.167e-5	7.800e+0
-0.210	7.369e-5	7.820e+0
-0.209	7.557e-5	7.840e+0
-0.208	7.762e-5	7.860e+0
-0.207	7.969e-5	7.880e+0
-0.206	8.167e-5	7.900e+0
-0.205	8.403e-5	7.920e+0
-0.204	8.637e-5	7.940e+0
-0.203	8.837e-5	7.960e+0
-0.202	9.032e-5	7.980e+0
-0.201	9.254e-5	8.000e+0
-0.200	9.465e-5	8.020e+0
-0.199	9.702e-5	8.040e+0
-0.198	9.923e-5	8.060e+0
-0.197	1.015e-4	8.080e+0
-0.196	1.039e-4	8.100e+0
-0.195	1.060e-4	8.120e+0
-0.194	1.083e-4	8.140e+0
-0.193	1.105e-4	8.160e+0
-0.192	1.128e-4	8.180e+0
-0.191	1.151e-4	8.200e+0
-0.190	1.173e-4	8.220e+0
-0.189	1.196e-4	8.240e+0
-0.188	1.218e-4	8.260e+0
-0.187	1.238e-4	8.280e+0
-0.186	1.263e-4	8.300e+0
-0.185	1.286e-4	8.320e+0
-0.184	1.308e-4	8.340e+0
-0.183	1.332e-4	8.360e+0
-0.182	1.353e-4	8.380e+0
-0.181	1.375e-4	8.400e+0
-0.180	1.397e-4	8.420e+0
-0.179	1.419e-4	8.440e+0
-0.178	1.441e-4	8.460e+0
-0.177	1.463e-4	8.480e+0
-0.176	1.483e-4	8.500e+0
-0.175	1.504e-4	8.520e+0
-0.174	1.524e-4	8.540e+0
-0.173	1.545e-4	8.560e+0
-0.172	1.564e-4	8.580e+0
-0.171	1.583e-4	8.600e+0
-0.170	1.603e-4	8.620e+0
-0.169	1.622e-4	8.640e+0
-0.168	1.641e-4	8.660e+0
-0.167	1.659e-4	8.680e+0
-0.166	1.679e-4	8.700e+0
-0.165	1.695e-4	8.720e+0
-0.164	1.713e-4	8.740e+0
-0.163	1.729e-4	8.760e+0
-0.162	1.746e-4	8.780e+0
-0.161	1.763e-4	8.800e+0
-0.160	1.778e-4	8.820e+0
-0.159	1.794e-4	8.840e+0
-0.158	1.809e-4	8.860e+0
-0.157	1.823e-4	8.880e+0
-0.156	1.839e-4	8.900e+0
-0.155	1.852e-4	8.920e+0
-0.154	1.867e-4	8.940e+0
-0.153	1.881e-4	8.960e+0
-0.152	1.893e-4	8.980e+0
-0.151	1.907e-4	9.000e+0
-0.150	1.917e-4	9.020e+0
-0.149	1.930e-4	9.040e+0
-0.148	1.941e-4	9.060e+0
-0.147	1.952e-4	9.080e+0
-0.146	1.964e-4	9.100e+0
-0.145	1.972e-4	9.120e+0
-0.144	1.983e-4	9.140e+0
-0.143	1.993e-4	9.160e+0
-0.142	2.001e-4	9.180e+0
-0.141	2.012e-4	9.200e+0
-0.140	2.021e-4	9.220e+0
-0.139	2.030e-4	9.240e+0
-0.138	2.039e-4	9.260e+0
-0.137	2.045e-4	9.280e+0
-0.136	2.054e-4	9.300e+0
-0.135	2.061e-4	9.320e+0
-0.134	2.070e-4	9.340e+0
-0.133	2.079e-4	9.360e+0
-0.132	2.085e-4	9.380e+0
-0.131	2.092e-4	9.400e+0
-0.130	2.098e-4	9.420e+0
-0.129	2.107e-4	9.440e+0
-0.128	2.115e-4	9.460e+0
-0.127	2.121e-4	9.480e+0
-0.126	2.128e-4	9.500e+0
-0.125	2.135e-4	9.520e+0
-0.124	2.142e-4	9.540e+0
-0.123	2.150e-4	9.560e+0
-0.122	2.155e-4	9.580e+0
-0.121	2.163e-4	9.600e+0
-0.120	2.170e-4	9.620e+0
-0.119	2.177e-4	9.640e+0
-0.118	2.183e-4	9.660e+0
-0.117	2.189e-4	9.680e+0
-0.116	2.196e-4	9.700e+0
-0.115	2.202e-4	9.720e+0
-0.114	2.210e-4	9.740e+0
-0.113	2.217e-4	9.760e+0
-0.112	2.222e-4	9.780e+0
-0.111	2.231e-4	9.800e+0
-0.110	2.236e-4	9.820e+0
-0.109	2.243e-4	9.840e+0
-0.108	2.252e-4	9.860e+0
-0.107	2.258e-4	9.880e+0
-0.106	2.266e-4	9.900e+0
-0.105	2.272e-4	9.920e+0
-0.104	2.279e-4	9.940e+0
-0.103	2.288e-4	9.960e+0
-0.102	2.296e-4	9.980e+0
-0.101	2.304e-4	1.000e+1
-0.100	2.311e-4	1.002e+1
-0.099	2.319e-4	1.004e+1
-0.098	2.327e-4	1.006e+1
-0.097	2.334e-4	1.008e+1
-0.096	2.343e-4	1.010e+1
-0.095	2.349e-4	1.012e+1
-0.094	2.357e-4	1.014e+1
-0.093	2.366e-4	1.016e+1
-0.092	2.374e-4	1.018e+1
-0.091	2.381e-4	1.020e+1
-0.090	2.390e-4	1.022e+1
-0.089	2.399e-4	1.024e+1
-0.088	2.407e-4	1.026e+1
-0.087	2.415e-4	1.028e+1
-0.086	2.423e-4	1.030e+1
-0.085	2.431e-4	1.032e+1
-0.084	2.440e-4	1.034e+1
-0.083	2.450e-4	1.036e+1
-0.082	2.460e-4	1.038e+1
-0.081	2.468e-4	1.040e+1
-0.080	2.476e-4	1.042e+1
-0.079	2.487e-4	1.044e+1
-0.078	2.497e-4	1.046e+1
-0.077	2.506e-4	1.048e+1
-0.076	2.516e-4	1.050e+1
-0.075	2.526e-4	1.052e+1
-0.074	2.535e-4	1.054e+1
-0.073	2.546e-4	1.056e+1
-0.072	2.556e-4	1.058e+1
-0.071	2.566e-4	1.060e+1
-0.070	2.574e-4	1.062e+1
-0.069	2.585e-4	1.064e+1
-0.068	2.596e-4	1.066e+1
-0.067	2.606e-4	1.068e+1
-0.066	2.616e-4	1.070e+1
-0.065	2.626e-4	1.072e+1
-0.064	2.636e-4	1.074e+1
-0.063	2.648e-4	1.076e+1
-0.062	2.658e-4	1.078e+1
-0.061	2.670e-4	1.080e+1
-0.060	2.681e-4	1.082e+1
-0.059	2.689e-4	1.084e+1
-0.058	2.702e-4	1.086e+1
-0.057	2.714e-4	1.088e+1
-0.056	2.725e-4	1.090e+1
-0.055	2.738e-4	1.092e+1
-0.054	2.749e-4	1.094e+1
-0.053	2.761e-4	1.096e+1
-0.052	2.773e-4	1.098e+1
-0.051	2.787e-4	1.100e+1
-0.050	2.800e-4	1.102e+1
-0.049	2.812e-4	1.104e+1
-0.048	2.825e-4	1.106e+1
-0.047	2.838e-4	1.108e+1
-0.046	2.850e-4	1.110e+1
-0.045	2.864e-4	1.112e+1
-0.044	2.878e-4	1.114e+1
-0.043	2.890e-4	1.116e+1
-0.042	2.903e-4	1.118e+1
-0.041	2.917e-4	1.120e+1
-0.040	2.931e-4	1.122e+1
-0.039	2.947e-4	1.124e+1
-0.038	2.961e-4	1.126e+1
-0.037	2.978e-4	1.128e+1
-0.036	2.994e-4	1.130e+1
-0.035	3.011e-4	1.132e+1
-0.034	3.028e-4	1.134e+1
-0.033	3.044e-4	1.136e+1
-0.032	3.061e-4	1.138e+1
-0.031	3.080e-4	1.140e+1
-0.030	3.097e-4	1.142e+1
-0.029	3.116e-4	1.144e+1
-0.028	3.135e-4	1.146e+1
-0.027	3.153e-4	1.148e+1
-0.026	3.175e-4	1.150e+1
-0.025	3.195e-4	1.152e+1
-0.024	3.215e-4	1.154e+1
-0.023	3.237e-4	1.156e+1
-0.022	3.260e-4	1.158e+1
-0.021	3.282e-4	1.160e+1
-0.020	3.305e-4	1.162e+1
-0.019	3.329e-4	1.164e+1
-0.018	3.352e-4	1.166e+1
-0.017	3.375e-4	1.168e+1
-0.016	3.401e-4	1.170e+1
-0.015	3.427e-4	1.172e+1
-0.014	3.453e-4	1.174e+1
-0.013	3.482e-4	1.176e+1
-0.012	3.510e-4	1.178e+1
-0.011	3.540e-4	1.180e+1
-0.010	3.568e-4	1.182e+1
-0.009	3.596e-4	1.184e+1
-0.008	3.621e-4	1.186e+1
-0.007	3.648e-4	1.188e+1
-0.006	3.676e-4	1.190e+1
-0.005	3.705e-4	1.192e+1
-0.004	3.740e-4	1.194e+1
-0.003	3.774e-4	1.196e+1
-0.002	3.809e-4	1.198e+1
-0.001	3.846e-4	1.200e+1
-0.000	3.888e-4	1.202e+1
0.001	3.928e-4	1.204e+1
0.002	3.966e-4	1.206e+1
0.003	4.007e-4	1.208e+1
0.004	4.046e-4	1.210e+1
0.005	4.085e-4	1.212e+1
0.006	4.130e-4	1.214e+1
0.007	4.173e-4	1.216e+1
0.008	4.218e-4	1.218e+1
0.009	4.264e-4	1.220e+1
0.010	4.307e-4	1.222e+1
0.011	4.353e-4	1.224e+1
0.012	4.399e-4	1.226e+1
0.013	4.448e-4	1.228e+1
0.014	4.495e-4	1.230e+1
0.015	4.543e-4	1.232e+1
0.016	4.592e-4	1.234e+1
0.017	4.642e-4	1.236e+1
0.018	4.692e-4	1.238e+1
0.019	4.744e-4	1.240e+1
0.020	4.795e-4	1.242e+1
0.021	4.846e-4	1.244e+1
0.022	4.898e-4	1.246e+1
0.023	4.949e-4	1.248e+1
0.024	5.000e-4	1.250e+1
0.025	5.053e-4	1.252e+1
0.026	5.106e-4	1.254e+1
0.027	5.154e-4	1.256e+1
0.028	5.204e-4	1.258e+1
0.029	5.254e-4	1.260e+1
0.030	5.303e-4	1.262e+1
0.031	5.352e-4	1.264e+1
0.032	5.400e-4	1.266e+1
0.033	5.447e-4	1.268e+1
0.034	5.491e-4	1.270e+1
0.035	5.535e-4	1.272e+1
0.036	5.579e-4	1.274e+1
0.037	5.621e-4	1.276e+1
0.038	5.663e-4	1.278e+1
0.039	5.702e-4	1.280e+1
0.040	5.740e-4	1.282e+1
0.041	5.777e-4	1.284e+1
0.042	5.814e-4	1.286e+1
0.043	5.852e-4	1.288e+1
0.044	5.890e-4	1.290e+1
0.045	5.926e-4	1.292e+1
0.046	5.961e-4	1.294e+1
0.047	5.996e-4	1.296e+1
0.048	6.031e-4	1.298e+1
0.049	6.066e-4	1.300e+1
0.050	6.099e-4	1.302e+1
0.051	6.135e-4	1.304e+1
0.052	6.169e-4	1.306e+1
0.053	6.204e-4	1.308e+1
0.054	6.237e-4	1.310e+1
0.055	6.271e-4	1.312e+1
0.056	6.306e-4	1.314e+1
0.057	6.341e-4	1.316e+1
0.058	6.377e-4	1.318e+1
0.059	6.412e-4	1.320e+1
0.060	6.448e-4	1.322e+1
0.061	6.484e-4	1.324e+1
0.062	6.520e-4	1.326e+1
0.063	6.557e-4	1.328e+1
0.064	6.596e-4	1.330e+1
0.065	6.633e-4	1.332e+1
0.066	6.671e-4	1.334e+1
0.067	6.710e-4	1.336e+1
0.068	6.752e-4	1.338e+1
0.069	6.793e-4	1.340e+1
0.070	6.835e-4	1.342e+1
0.071	6.876e-4	1.344e+1
0.072	6.919e-4	1.346e+1
0.073	6.963e-4	1.348e+1
0.074	7.007e-4	1.350e+1
0.075	7.053e-4	1.352e+1
0.076	7.099e-4	1.354e+1
0.077	7.145e-4	1.356e+1
0.078	7.193e-4	1.358e+1
0.079	7.241e-4	1.360e+1
0.080	7.287e-4	1.362e+1
0.081	7.332e-4	1.364e+1
0.082	7.379e-4	1.366e+1
0.083	7.430e-4	1.368e+1
0.084	7.480e-4	1.370e+1
0.085	7.527e-4	1.372e+1
0.086	7.573e-4	1.374e+1
0.087	7.617e-4	1.376e+1
0.088	7.660e-4	1.378e+1
0.089	7.703e-4	1.380e+1
0.090	7.744e-4	1.382e+1
0.091	7.787e-4	1.384e+1
0.092	7.826e-4	1.386e+1
0.093	7.865e-4	1.388e+1
0.094	7.903e-4	1.390e+1
0.095	7.936e-4	1.392e+1
0.096	7.973e-4	1.394e+1
0.097	8.005e-4	1.396e+1
0.098	8.036e-4	1.398e+1
0.099	8.067e-4	1.400e+1
0.100	8.094e-4	1.402e+1
0.101	8.122e-4	1.404e+1
0.102	8.146e-4	1.406e+1
0.103	8.172e-4	1.408e+1
0.104	8.193e-4	1.410e+1
0.105	8.212e-4	1.412e+1
0.106	8.228e-4	1.414e+1
0.107	8.244e-4	1.416e+1
0.108	8.258e-4	1.418e+1
0.109	8.270e-4	1.420e+1
0.110	8.280e-4	1.422e+1
0.111	8.289e-4	1.424e+1
0.112	8.292e-4	1.426e+1
0.113	8.298e-4	1.428e+1
0.114	8.301e-4	1.430e+1
0.115	8.302e-4	1.432e+1
0.116	8.303e-4	1.434e+1
0.117	8.301e-4	1.436e+1
0.118	8.300e-4	1.438e+1
0.119	8.296e-4	1.440e+1
0.120	8.290e-4	1.442e+1
0.121	8.285e-4	1.444e+1
0.122	8.279e-4	1.446e+1
0.123	8.273e-4	1.448e+1
0.124	8.267e-4	1.450e+1
0.125	8.259e-4	1.452e+1
0.126	8.251e-4	1.454e+1
0.127	8.241e-4	1.456e+1
0.128	8.235e-4	1.458e+1
0.129	8.228e-4	1.460e+1
0.130	8.220e-4	1.462e+1
0.131	8.212e-4	1.464e+1
0.132	8.205e-4	1.466e+1
0.133	8.199e-4	1.468e+1
0.134	8.194e-4	1.470e+1
0.135	8.188e-4	1.472e+1
0.136	8.183e-4	1.474e+1
0.137	8.179e-4	1.476e+1
0.138	8.177e-4	1.478e+1
0.139	8.174e-4	1.480e+1
0.140	8.173e-4	1.482e+1
0.141	8.173e-4	1.484e+1
0.142	8.173e-4	1.486e+1
0.143	8.174e-4	1.488e+1
0.144	8.176e-4	1.490e+1
0.145	8.180e-4	1.492e+1
0.146	8.185e-4	1.494e+1
0.147	8.189e-4	1.496e+1
0.148	8.194e-4	1.498e+1
0.149	8.200e-4	1.500e+1
0.150	8.207e-4	1.502e+1
0.151	8.214e-4	1.504e+1
0.152	8.222e-4	1.506e+1
0.153	8.232e-4	1.508e+1
0.154	8.241e-4	1.510e+1
0.155	8.252e-4	1.512e+1
0.156	8.262e-4	1.514e+1
0.157	8.272e-4	1.516e+1
0.158	8.285e-4	1.518e+1
0.159	8.296e-4	1.520e+1
0.160	8.311e-4	1.522e+1
0.161	8.324e-4	1.524e+1
0.162	8.337e-4	1.526e+1
0.163	8.351e-4	1.528e+1
0.164	8.366e-4	1.530e+1
0.165	8.380e-4	1.532e+1
0.166	8.397e-4	1.534e+1
0.167	8.412e-4	1.536e+1
0.168	8.429e-4	1.538e+1
0.169	8.445e-4	1.540e+1
0.170	8.463e-4	1.542e+1
0.171	8.481e-4	1.544e+1
0.172	8.498e-4	1.546e+1
0.173	8.518e-4	1.548e+1
0.174	8.537e-4	1.550e+1
0.175	8.555e-4	1.552e+1
0.176	8.574e-4	1.554e+1
0.177	8.592e-4	1.556e+1
0.178	8.613e-4	1.558e+1
0.179	8.634e-4	1.560e+1
0.180	8.654e-4	1.562e+1
0.181	8.675e-4	1.564e+1
0.182	8.697e-4	1.566e+1
0.183	8.719e-4	1.568e+1
0.184	8.740e-4	1.570e+1
0.185	8.762e-4	1.572e+1
0.186	8.784e-4	1.574e+1
0.187	8.803e-4	1.576e+1
0.188	8.826e-4	1.578e+1
0.189	8.847e-4	1.580e+1
0.190	8.871e-4	1.582e+1
0.191	8.895e-4	1.584e+1
0.192	8.918e-4	1.586e+1
0.193	8.944e-4	1.588e+1
0.194	8.967e-4	1.590e+1
0.195	8.991e-4	1.592e+1
0.196	9.015e-4	1.594e+1
0.197	9.039e-4	1.596e+1
0.198	9.064e-4	1.598e+1
0.199	9.087e-4	1.600e+1
0.200	9.112e-4	1.602e+1
0.201	9.137e-4	1.604e+1
0.202	9.161e-4	1.606e+1
0.203	9.187e-4	1.608e+1
0.204	9.212e-4	1.610e+1
0.205	9.239e-4	1.612e+1
0.206	9.264e-4	1.614e+1
0.207	9.288e-4	1.616e+1
0.208	9.315e-4	1.618e+1
0.209	9.340e-4	1.620e+1
0.210	9.366e-4	1.622e+1
0.211	9.391e-4	1.624e+1
0.212	9.417e-4	1.626e+1
0.213	9.444e-4	1.628e+1
0.214	9.470e-4	1.630e+1
0.215	9.495e-4	1.632e+1
0.216	9.521e-4	1.634e+1
0.217	9.548e-4	1.636e+1
0.218	9.574e-4	1.638e+1
0.219	9.599e-4	1.640e+1
0.220	9.626e-4	1.642e+1
0.221	9.653e-4	1.644e+1
0.222	9.680e-4	1.646e+1
0.223	9.705e-4	1.648e+1
0.224	9.731e-4	1.650e+1
0.225	9.758e-4	1.652e+1
0.226	9.783e-4	1.654e+1
0.227	9.810e-4	1.656e+1
0.228	9.835e-4	1.658e+1
0.229	9.860e-4	1.660e+1
0.230	9.888e-4	1.662e+1
0.231	9.915e-4	1.664e+1
0.232	9.942e-4	1.666e+1
0.233	9.969e-4	1.668e+1
0.234	9.995e-4	1.670e+1
0.235	1.002e-3	1.672e+1
0.236	1.005e-3	1.674e+1
0.237	1.007e-3	1.676e+1
0.238	1.010e-3	1.678e+1
0.239	1.012e-3	1.680e+1
0.240	1.015e-3	1.682e+1
0.241	1.018e-3	1.684e+1
0.242	1.020e-3	1.686e+1
0.243	1.023e-3	1.688e+1
0.244	1.026e-3	1.690e+1
0.245	1.028e-3	1.692e+1
0.246	1.031e-3	1.694e+1
0.247	1.034e-3	1.696e+1
0.248	1.036e-3	1.698e+1
0.249	1.039e-3	1.700e+1
0.250	1.042e-3	1.702e+1
0.251	1.044e-3	1.704e+1
0.252	1.047e-3	1.706e+1
0.253	1.049e-3	1.708e+1
0.254	1.052e-3	1.710e+1
0.255	1.054e-3	1.712e+1
0.256	1.057e-3	1.714e+1
0.257	1.059e-3	1.716e+1
0.258	1.062e-3	1.718e+1
0.259	1.065e-3	1.720e+1
0.260	1.067e-3	1.722e+1
0.261	1.070e-3	1.724e+1
0.262	1.072e-3	1.726e+1
0.263	1.075e-3	1.728e+1
0.264	1.077e-3	1.730e+1
0.265	1.080e-3	1.732e+1
0.266	1.082e-3	1.734e+1
0.267	1.085e-3	1.736e+1
0.268	1.087e-3	1.738e+1
0.269	1.090e-3	1.740e+1
0.270	1.092e-3	1.742e+1
0.271	1.094e-3	1.744e+1
0.272	1.097e-3	1.746e+1
0.273	1.099e-3	1.748e+1
0.274	1.101e-3	1.750e+1
0.275	1.104e-3	1.752e+1
0.276	1.106e-3	1.754e+1
0.277	1.109e-3	1.756e+1
0.278	1.111e-3	1.758e+1
0.279	1.113e-3	1.760e+1
0.280	1.116e-3	1.762e+1
0.281	1.118e-3	1.764e+1
0.282	1.120e-3	1.766e+1
0.283	1.122e-3	1.768e+1
0.284	1.125e-3	1.770e+1
0.285	1.127e-3	1.772e+1
0.286	1.129e-3	1.774e+1
0.287	1.131e-3	1.776e+1
0.288	1.134e-3	1.778e+1
0.289	1.136e-3	1.780e+1
0.290	1.138e-3	1.782e+1
0.291	1.140e-3	1.784e+1
0.292	1.142e-3	1.786e+1
0.293	1.144e-3	1.788e+1
0.294	1.147e-3	1.790e+1
0.295	1.149e-3	1.792e+1
0.296	1.151e-3	1.794e+1
0.297	1.153e-3	1.796e+1
0.298	1.155e-3	1.798e+1
0.299	1.157e-3	1.800e+1
0.300	1.159e-3	1.802e+1
0.301	1.161e-3	1.804e+1
0.302	1.163e-3	1.806e+1
0.303	1.165e-3	1.808e+1
0.304	1.167e-3	1.810e+1
0.305	1.169e-3	1.812e+1
0.306	1.170e-3	1.814e+1
0.307	1.172e-3	1.816e+1
0.308	1.174e-3	1.818e+1
0.309	1.176e-3	1.820e+1
0.310	1.178e-3	1.822e+1
0.311	1.180e-3	1.824e+1
0.312	1.181e-3	1.826e+1
0.313	1.183e-3	1.828e+1
0.314	1.185e-3	1.830e+1
0.315	1.187e-3	1.832e+1
0.316	1.189e-3	1.834e+1
0.317	1.190e-3	1.836e+1
0.318	1.192e-3	1.838e+1
0.319	1.193e-3	1.840e+1
0.320	1.195e-3	1.842e+1
0.321	1.197e-3	1.844e+1
0.322	1.198e-3	1.846e+1
0.323	1.200e-3	1.848e+1
0.324	1.201e-3	1.850e+1
0.325	1.203e-3	1.852e+1
0.326	1.204e-3	1.854e+1
0.327	1.206e-3	1.856e+1
0.328	1.207e-3	1.858e+1
0.329	1.209e-3	1.860e+1
0.330	1.210e-3	1.862e+1
0.331	1.211e-3	1.864e+1
0.332	1.213e-3	1.866e+1
0.333	1.214e-3	1.868e+1
0.334	1.216e-3	1.870e+1
0.335	1.217e-3	1.872e+1
0.336	1.218e-3	1.874e+1
0.337	1.220e-3	1.876e+1
0.338	1.221e-3	1.878e+1
0.339	1.222e-3	1.880e+1
0.340	1.224e-3	1.882e+1
0.341	1.225e-3	1.884e+1
0.342	1.226e-3	1.886e+1
0.343	1.227e-3	1.888e+1
0.344	1.228e-3	1.890e+1
0.345	1.230e-3	1.892e+1
0.346	1.231e-3	1.894e+1
0.347	1.232e-3	1.896e+1
0.348	1.233e-3	1.898e+1
0.349	1.234e-3	1.900e+1
0.350	1.235e-3	1.902e+1
0.351	1.236e-3	1.904e+1
0.352	1.237e-3	1.906e+1
0.353	1.238e-3	1.908e+1
0.354	1.239e-3	1.910e+1
0.355	1.240e-3	1.912e+1
0.356	1.241e-3	1.914e+1
0.357	1.242e-3	1.916e+1
0.358	1.243e-3	1.918e+1
0.359	1.244e-3	1.920e+1
0.360	1.245e-3	1.922e+1
0.361	1.246e-3	1.924e+1
0.362	1.247e-3	1.926e+1
0.363	1.248e-3	1.928e+1
0.364	1.249e-3	1.930e+1
0.365	1.250e-3	1.932e+1
0.366	1.251e-3	1.934e+1
0.367	1.252e-3	1.936e+1
0.368	1.252e-3	1.938e+1
0.369	1.253e-3	1.940e+1
0.370	1.254e-3	1.942e+1
0.371	1.255e-3	1.944e+1
0.372	1.256e-3	1.946e+1
0.373	1.257e-3	1.948e+1
0.374	1.257e-3	1.950e+1
0.375	1.258e-3	1.952e+1
0.376	1.259e-3	1.954e+1
0.377	1.259e-3	1.956e+1
0.378	1.260e-3	1.958e+1
0.379	1.261e-3	1.960e+1
0.380	1.262e-3	1.962e+1
0.381	1.262e-3	1.964e+1
0.382	1.263e-3	1.966e+1
0.383	1.264e-3	1.968e+1
0.384	1.264e-3	1.970e+1
0.385	1.265e-3	1.972e+1
0.386	1.266e-3	1.974e+1
0.387	1.266e-3	1.976e+1
0.388	1.267e-3	1.978e+1
0.389	1.268e-3	1.980e+1
0.390	1.268e-3	1.982e+1
0.391	1.269e-3	1.984e+1
0.392	1.269e-3	1.986e+1
0.393	1.270e-3	1.988e+1
0.394	1.270e-3	1.990e+1
0.395	1.273e-3	1.992e+1
0.396	1.274e-3	1.994e+1
0.397	1.275e-3	1.996e+1
0.398	1.275e-3	1.998e+1
0.399	1.276e-3	2.000e+1
0.400	1.276e-3	2.002e+1
0.401	1.276e-3	2.004e+1
0.402	1.277e-3	2.006e+1
0.403	1.277e-3	2.008e+1
0.404	1.277e-3	2.010e+1
0.405	1.278e-3	2.012e+1
0.406	1.278e-3	2.014e+1
0.407	1.279e-3	2.016e+1
0.408	1.279e-3	2.018e+1
0.409	1.280e-3	2.020e+1
0.410	1.281e-3	2.022e+1
0.411	1.281e-3	2.024e+1
0.412	1.281e-3	2.026e+1
0.413	1.281e-3	2.028e+1
0.414	1.282e-3	2.030e+1
0.415	1.283e-3	2.032e+1
0.416	1.283e-3	2.034e+1
0.417	1.284e-3	2.036e+1
0.418	1.284e-3	2.038e+1
0.419	1.285e-3	2.040e+1
0.420	1.285e-3	2.042e+1
0.421	1.285e-3	2.044e+1
0.422	1.286e-3	2.046e+1
0.423	1.286e-3	2.048e+1
0.424	1.287e-3	2.050e+1
0.425	1.287e-3	2.052e+1
0.426	1.288e-3	2.054e+1
0.427	1.288e-3	2.056e+1
0.428	1.289e-3	2.058e+1
0.429	1.289e-3	2.060e+1
0.430	1.290e-3	2.062e+1
0.431	1.290e-3	2.064e+1
0.432	1.291e-3	2.066e+1
0.433	1.291e-3	2.068e+1
0.434	1.292e-3	2.070e+1
0.435	1.292e-3	2.072e+1
0.436	1.293e-3	2.074e+1
0.437	1.293e-3	2.076e+1
0.438	1.294e-3	2.078e+1
0.439	1.294e-3	2.080e+1
0.440	1.295e-3	2.082e+1
0.441	1.295e-3	2.084e+1
0.442	1.296e-3	2.086e+1
0.443	1.296e-3	2.088e+1
0.444	1.297e-3	2.090e+1
0.445	1.297e-3	2.092e+1
0.446	1.298e-3	2.094e+1
0.447	1.298e-3	2.096e+1
0.448	1.299e-3	2.098e+1
0.449	1.299e-3	2.100e+1
0.450	1.300e-3	2.102e+1
0.451	1.300e-3	2.104e+1
0.452	1.301e-3	2.106e+1
0.453	1.301e-3	2.108e+1
0.454	1.302e-3	2.110e+1
0.455	1.303e-3	2.112e+1
0.456	1.303e-3	2.114e+1
0.457	1.304e-3	2.116e+1
0.458	1.304e-3	2.118e+1
0.459	1.305e-3	2.120e+1
0.460	1.306e-3	2.122e+1
0.461	1.306e-3	2.124e+1
0.462	1.307e-3	2.126e+1
0.463	1.307e-3	2.128e+1
0.464	1.308e-3	2.130e+1
0.465	1.309e-3	2.132e+1
0.466	1.309e-3	2.134e+1
0.467	1.310e-3	2.136e+1
0.468	1.311e-3	2.138e+1
0.469	1.311e-3	2.140e+1
0.470	1.312e-3	2.142e+1
0.471	1.312e-3	2.144e+1
0.472	1.313e-3	2.146e+1
0.473	1.314e-3	2.148e+1
0.474	1.314e-3	2.150e+1
0.475	1.315e-3	2.152e+1
0.476	1.315e-3	2.154e+1
0.477	1.316e-3	2.156e+1
0.478	1.316e-3	2.158e+1
0.479	1.317e-3	2.160e+1
0.480	1.318e-3	2.162e+1
0.481	1.318e-3	2.164e+1
0.482	1.319e-3	2.166e+1
0.483	1.320e-3	2.168e+1
0.484	1.320e-3	2.170e+1
0.485	1.321e-3	2.172e+1
0.486	1.322e-3	2.174e+1
0.487	1.322e-3	2.176e+1
0.488	1.323e-3	2.178e+1
0.489	1.324e-3	2.180e+1
0.490	1.324e-3	2.182e+1
0.491	1.325e-3	2.184e+1
0.492	1.326e-3	2.186e+1
0.493	1.326e-3	2.188e+1
0.494	1.327e-3	2.190e+1
0.495	1.328e-3	2.192e+1
0.496	1.329e-3	2.194e+1
0.497	1.329e-3	2.196e+1
0.498	1.330e-3	2.198e+1
0.499	1.331e-3	2.200e+1
0.500	1.332e-3	2.202e+1
0.501	1.333e-3	2.204e+1
0.502	1.334e-3	2.206e+1
0.503	1.334e-3	2.208e+1
0.504	1.335e-3	2.210e+1
0.505	1.336e-3	2.212e+1
0.506	1.337e-3	2.214e+1
0.507	1.338e-3	2.216e+1
0.508	1.338e-3	2.218e+1
0.509	1.339e-3	2.220e+1
0.510	1.340e-3	2.222e+1
0.511	1.340e-3	2.224e+1
0.512	1.341e-3	2.226e+1
0.513	1.342e-3	2.228e+1
0.514	1.343e-3	2.230e+1
0.515	1.344e-3	2.232e+1
0.516	1.345e-3	2.234e+1
0.517	1.346e-3	2.236e+1
0.518	1.347e-3	2.238e+1
0.519	1.348e-3	2.240e+1
0.520	1.349e-3	2.242e+1
0.521	1.349e-3	2.244e+1
0.522	1.350e-3	2.246e+1
0.523	1.352e-3	2.248e+1
0.524	1.353e-3	2.250e+1
0.525	1.354e-3	2.252e+1
0.526	1.355e-3	2.254e+1
0.527	1.356e-3	2.256e+1
0.528	1.357e-3	2.258e+1
0.529	1.358e-3	2.260e+1
0.530	1.359e-3	2.262e+1
0.531	1.361e-3	2.264e+1
0.532	1.362e-3	2.266e+1
0.533	1.363e-3	2.268e+1
0.534	1.364e-3	2.270e+1
0.535	1.365e-3	2.272e+1
0.536	1.366e-3	2.274e+1
0.537	1.368e-3	2.276e+1
0.538	1.369e-3	2.278e+1
0.539	1.370e-3	2.280e+1
0.540	1.371e-3	2.282e+1
0.541	1.372e-3	2.284e+1
0.542	1.374e-3	2.286e+1
0.543	1.375e-3	2.288e+1
0.544	1.377e-3	2.290e+1
0.545	1.378e-3	2.292e+1
0.546	1.379e-3	2.294e+1
0.547	1.381e-3	2.296e+1
0.548	1.382e-3	2.298e+1
0.549	1.384e-3	2.300e+1
0.550	1.385e-3	2.302e+1
0.551	1.387e-3	2.304e+1
0.552	1.388e-3	2.306e+1
0.553	1.390e-3	2.308e+1
0.554	1.391e-3	2.310e+1
0.555	1.393e-3	2.312e+1
0.556	1.394e-3	2.314e+1
0.557	1.396e-3	2.316e+1
0.558	1.398e-3	2.318e+1
0.559	1.399e-3	2.320e+1
0.560	1.401e-3	2.322e+1
0.561	1.403e-3	2.324e+1
0.562	1.405e-3	2.326e+1
0.563	1.406e-3	2.328e+1
0.564	1.408e-3	2.330e+1
0.565	1.410e-3	2.332e+1
0.566	1.412e-3	2.334e+1
0.567	1.414e-3	2.336e+1
0.568	1.416e-3	2.338e+1
0.569	1.418e-3	2.340e+1
0.570	1.420e-3	2.342e+1
0.571	1.422e-3	2.344e+1
0.572	1.424e-3	2.346e+1
0.573	1.426e-3	2.348e+1
0.574	1.428e-3	2.350e+1
0.575	1.430e-3	2.352e+1
0.576	1.432e-3	2.354e+1
0.577	1.434e-3	2.356e+1
0.578	1.436e-3	2.358e+1
0.579	1.438e-3	2.360e+1
0.580	1.441e-3	2.362e+1
0.581	1.443e-3	2.364e+1
0.582	1.446e-3	2.366e+1
0.583	1.448e-3	2.368e+1
0.584	1.450e-3	2.370e+1
0.585	1.453e-3	2.372e+1
0.586	1.455e-3	2.374e+1
0.587	1.458e-3	2.376e+1
0.588	1.460e-3	2.378e+1
0.589	1.463e-3	2.380e+1
0.590	1.465e-3	2.382e+1
0.591	1.468e-3	2.384e+1
0.592	1.471e-3	2.386e+1
0.593	1.473e-3	2.388e+1
0.594	1.476e-3	2.390e+1
0.595	1.479e-3	2.392e+1
0.596	1.482e-3	2.394e+1
0.597	1.485e-3	2.396e+1
0.598	1.488e-3	2.398e+1
0.599	1.491e-3	2.400e+1
Segment 2:
0.600	1.491e-3	2.402e+1
0.599	1.480e-3	2.404e+1
0.598	1.468e-3	2.406e+1
0.597	1.455e-3	2.408e+1
0.596	1.443e-3	2.410e+1
0.595	1.432e-3	2.412e+1
0.594	1.420e-3	2.414e+1
0.593	1.409e-3	2.416e+1
0.592	1.397e-3	2.418e+1
0.591	1.387e-3	2.420e+1
0.590	1.376e-3	2.422e+1
0.589	1.365e-3	2.424e+1
0.588	1.355e-3	2.426e+1
0.587	1.345e-3	2.428e+1
0.586	1.335e-3	2.430e+1
0.585	1.325e-3	2.432e+1
0.584	1.316e-3	2.434e+1
0.583	1.306e-3	2.436e+1
0.582	1.297e-3	2.438e+1
0.581	1.288e-3	2.440e+1
0.580	1.279e-3	2.442e+1
0.579	1.270e-3	2.444e+1
0.578	1.261e-3	2.446e+1
0.577	1.253e-3	2.448e+1
0.576	1.245e-3	2.450e+1
0.575	1.236e-3	2.452e+1
0.574	1.228e-3	2.454e+1
0.573	1.220e-3	2.456e+1
0.572	1.212e-3	2.458e+1
0.571	1.205e-3	2.460e+1
0.570	1.197e-3	2.462e+1
0.569	1.190e-3	2.464e+1
0.568	1.182e-3	2.466e+1
0.567	1.175e-3	2.468e+1
0.566	1.168e-3	2.470e+1
0.565	1.160e-3	2.472e+1
0.564	1.154e-3	2.474e+1
0.563	1.147e-3	2.476e+1
0.562	1.140e-3	2.478e+1
0.561	1.133e-3	2.480e+1
0.560	1.127e-3	2.482e+1
0.559	1.120e-3	2.484e+1
0.558	1.114e-3	2.486e+1
0.557	1.107e-3	2.488e+1
0.556	1.101e-3	2.490e+1
0.555	1.095e-3	2.492e+1
0.554	1.088e-3	2.494e+1
0.553	1.082e-3	2.496e+1
0.552	1.076e-3	2.498e+1
0.551	1.070e-3	2.500e+1
0.550	1.064e-3	2.502e+1
0.549	1.059e-3	2.504e+1
0.548	1.053e-3	2.506e+1
0.547	1.047e-3	2.508e+1
0.546	1.042e-3	2.510e+1
0.545	1.036e-3	2.512e+1
0.544	1.031e-3	2.514e+1
0.543	1.026e-3	2.516e+1
0.542	1.020e-3	2.518e+1
0.541	1.015e-3	2.520e+1
0.540	1.010e-3	2.522e+1
0.539	1.005e-3	2.524e+1
0.538	9.996e-4	2.526e+1
0.537	9.945e-4	2.528e+1
0.536	9.895e-4	2.530e+1
0.535	9.843e-4	2.532e+1
0.534	9.797e-4	2.534e+1
0.533	9.749e-4	2.536e+1
0.532	9.702e-4	2.538e+1
0.531	9.656e-4	2.540e+1
0.530	9.607e-4	2.542e+1
0.529	9.561e-4	2.544e+1
0.528	9.515e-4	2.546e+1
0.527	9.468e-4	2.548e+1
0.526	9.425e-4	2.550e+1
0.525	9.380e-4	2.552e+1
0.524	9.336e-4	2.554e+1
0.523	9.292e-4	2.556e+1
0.522	9.248e-4	2.558e+1
0.521	9.206e-4	2.560e+1
0.520	9.162e-4	2.562e+1
0.519	9.117e-4	2.564e+1
0.518	9.073e-4	2.566e+1
0.517	9.029e-4	2.568e+1
0.516	8.987e-4	2.570e+1
0.515	8.946e-4	2.572e+1
0.514	8.904e-4	2.574e+1
0.513	8.864e-4	2.576e+1
0.512	8.824e-4	2.578e+1
0.511	8.786e-4	2.580e+1
0.510	8.746e-4	2.582e+1
0.509	8.709e-4	2.584e+1
0.508	8.671e-4	2.586e+1
0.507	8.630e-4	2.588e+1
0.506	8.592e-4	2.590e+1
0.505	8.553e-4	2.592e+1
0.504	8.514e-4	2.594e+1
0.503	8.476e-4	2.596e+1
0.502	8.439e-4	2.598e+1
0.501	8.401e-4	2.600e+1
0.500	8.363e-4	2.602e+1
0.499	8.327e-4	2.604e+1
0.498	8.291e-4	2.606e+1
0.497	8.255e-4	2.608e+1
0.496	8.218e-4	2.610e+1
0.495	8.182e-4	2.612e+1
0.494	8.144e-4	2.614e+1
0.493	8.108e-4	2.616e+1
0.492	8.071e-4	2.618e+1
0.491	8.036e-4	2.620e+1
0.490	8.001e-4	2.622e+1
0.489	7.967e-4	2.624e+1
0.488	7.933e-4	2.626e+1
0.487	7.898e-4	2.628e+1
0.486	7.864e-4	2.630e+1
0.485	7.831e-4	2.632e+1
0.484	7.797e-4	2.634e+1
0.483	7.763e-4	2.636e+1
0.482	7.731e-4	2.638e+1
0.481	7.697e-4	2.640e+1
0.480	7.662e-4	2.642e+1
0.479	7.630e-4	2.644e+1
0.478	7.598e-4	2.646e+1
0.477	7.566e-4	2.648e+1
0.476	7.533e-4	2.650e+1
0.475	7.499e-4	2.652e+1
0.474	7.463e-4	2.654e+1
0.473	7.425e-4	2.656e+1
0.472	7.391e-4	2.658e+1
0.471	7.359e-4	2.660e+1
0.470	7.329e-4	2.662e+1
0.469	7.300e-4	2.664e+1
0.468	7.270e-4	2.666e+1
0.467	7.238e-4	2.668e+1
0.466	7.207e-4	2.670e+1
0.465	7.174e-4	2.672e+1
0.464	7.144e-4	2.674e+1
0.463	7.115e-4	2.676e+1
0.462	7.087e-4	2.678e+1
0.461	7.055e-4	2.680e+1
0.460	7.027e-4	2.682e+1
0.459	6.999e-4	2.684e+1
0.458	6.968e-4	2.686e+1
0.457	6.938e-4	2.688e+1
0.456	6.908e-4	2.690e+1
0.455	6.877e-4	2.692e+1
0.454	6.847e-4	2.694e+1
0.453	6.818e-4	2.696e+1
0.452	6.789e-4	2.698e+1
0.451	6.760e-4	2.700e+1
0.450	6.730e-4	2.702e+1
0.449	6.702e-4	2.704e+1
0.448	6.673e-4	2.706e+1
0.447	6.646e-4	2.708e+1
0.446	6.619e-4	2.710e+1
0.445	6.590e-4	2.712e+1
0.444	6.562e-4	2.714e+1
0.443	6.531e-4	2.716e+1
0.442	6.502e-4	2.718e+1
0.441	6.474e-4	2.720e+1
0.440	6.445e-4	2.722e+1
0.439	6.418e-4	2.724e+1
0.438	6.389e-4	2.726e+1
0.437	6.362e-4	2.728e+1
0.436	6.337e-4	2.730e+1
0.435	6.308e-4	2.732e+1
0.434	6.280e-4	2.734e+1
0.433	6.253e-4	2.736e+1
0.432	6.227e-4	2.738e+1
0.431	6.201e-4	2.740e+1
0.430	6.174e-4	2.742e+1
0.429	6.147e-4	2.744e+1
0.428	6.119e-4	2.746e+1
0.427	6.094e-4	2.748e+1
0.426	6.068e-4	2.750e+1
0.425	6.041e-4	2.752e+1
0.424	6.015e-4	2.754e+1
0.423	5.990e-4	2.756e+1
0.422	5.965e-4	2.758e+1
0.421	5.939e-4	2.760e+1
0.420	5.915e-4	2.762e+1
0.419	5.890e-4	2.764e+1
0.418	5.864e-4	2.766e+1
0.417	5.839e-4	2.768e+1
0.416	5.813e-4	2.770e+1
0.415	5.785e-4	2.772e+1
0.414	5.761e-4	2.774e+1
0.413	5.738e-4	2.776e+1
0.412	5.715e-4	2.778e+1
0.411	5.689e-4	2.780e+1
0.410	5.665e-4	2.782e+1
0.409	5.639e-4	2.784e+1
0.408	5.614e-4	2.786e+1
0.407	5.589e-4	2.788e+1
0.406	5.563e-4	2.790e+1
0.405	5.538e-4	2.792e+1
0.404	5.514e-4	2.794e+1
0.403	5.490e-4	2.796e+1
0.402	5.465e-4	2.798e+1
0.401	5.442e-4	2.800e+1
0.400	5.416e-4	2.802e+1
0.399	5.392e-4	2.804e+1
0.398	5.368e-4	2.806e+1
0.397	5.342e-4	2.808e+1
0.396	5.318e-4	2.810e+1
0.395	5.295e-4	2.812e+1
0.394	5.272e-4	2.814e+1
0.393	5.247e-4	2.816e+1
0.392	5.221e-4	2.818e+1
0.391	5.197e-4	2.820e+1
0.390	5.173e-4	2.822e+1
0.389	5.150e-4	2.824e+1
0.388	5.127e-4	2.826e+1
0.387	5.103e-4	2.828e+1
0.386	5.081e-4	2.830e+1
0.385	5.057e-4	2.832e+1
0.384	5.033e-4	2.834e+1
0.383	5.010e-4	2.836e+1
0.382	4.987e-4	2.838e+1
0.381	4.964e-4	2.840e+1
0.380	4.941e-4	2.842e+1
0.379	4.920e-4	2.844e+1
0.378	4.898e-4	2.846e+1
0.377	4.875e-4	2.848e+1
0.376	4.853e-4	2.850e+1
0.375	4.828e-4	2.852e+1
0.374	4.806e-4	2.854e+1
0.373	4.782e-4	2.856e+1
0.372	4.759e-4	2.858e+1
0.371	4.736e-4	2.860e+1
0.370	4.713e-4	2.862e+1
0.369	4.692e-4	2.864e+1
0.368	4.669e-4	2.866e+1
0.367	4.646e-4	2.868e+1
0.366	4.623e-4	2.870e+1
0.365	4.600e-4	2.872e+1
0.364	4.577e-4	2.874e+1
0.363	4.555e-4	2.876e+1
0.362	4.531e-4	2.878e+1
0.361	4.510e-4	2.880e+1
0.360	4.487e-4	2.882e+1
0.359	4.467e-4	2.884e+1
0.358	4.445e-4	2.886e+1
0.357	4.422e-4	2.888e+1
0.356	4.398e-4	2.890e+1
0.355	4.378e-4	2.892e+1
0.354	4.355e-4	2.894e+1
0.353	4.334e-4	2.896e+1
0.352	4.313e-4	2.898e+1
0.351	4.291e-4	2.900e+1
0.350	4.270e-4	2.902e+1
0.349	4.250e-4	2.904e+1
0.348	4.227e-4	2.906e+1
0.347	4.206e-4	2.908e+1
0.346	4.183e-4	2.910e+1
0.345	4.160e-4	2.912e+1
0.344	4.140e-4	2.914e+1
0.343	4.118e-4	2.916e+1
0.342	4.097e-4	2.918e+1
0.341	4.076e-4	2.920e+1
0.340	4.055e-4	2.922e+1
0.339	4.033e-4	2.924e+1
0.338	4.012e-4	2.926e+1
0.337	3.992e-4	2.928e+1
0.336	3.971e-4	2.930e+1
0.335	3.950e-4	2.932e+1
0.334	3.931e-4	2.934e+1
0.333	3.909e-4	2.936e+1
0.332	3.888e-4	2.938e+1
0.331	3.867e-4	2.940e+1
0.330	3.845e-4	2.942e+1
0.329	3.825e-4	2.944e+1
0.328	3.805e-4	2.946e+1
0.327	3.784e-4	2.948e+1
0.326	3.763e-4	2.950e+1
0.325	3.742e-4	2.952e+1
0.324	3.723e-4	2.954e+1
0.323	3.703e-4	2.956e+1
0.322	3.685e-4	2.958e+1
0.321	3.667e-4	2.960e+1
0.320	3.648e-4	2.962e+1
0.319	3.633e-4	2.964e+1
0.318	3.617e-4	2.966e+1
0.317	3.599e-4	2.968e+1
0.316	3.581e-4	2.970e+1
0.315	3.561e-4	2.972e+1
0.314	3.541e-4	2.974e+1
0.313	3.521e-4	2.976e+1
0.312	3.500e-4	2.978e+1
0.311	3.478e-4	2.980e+1
0.310	3.459e-4	2.982e+1
0.309	3.440e-4	2.984e+1
0.308	3.419e-4	2.986e+1
0.307	3.397e-4	2.988e+1
0.306	3.379e-4	2.990e+1
0.305	3.360e-4	2.992e+1
0.304	3.341e-4	2.994e+1
0.303	3.322e-4	2.996e+1
0.302	3.302e-4	2.998e+1
0.301	3.282e-4	3.000e+1
0.300	3.263e-4	3.002e+1
0.299	3.244e-4	3.004e+1
0.298	3.224e-4	3.006e+1
0.297	3.206e-4	3.008e+1
0.296	3.186e-4	3.010e+1
0.295	3.166e-4	3.012e+1
0.294	3.147e-4	3.014e+1
0.293	3.127e-4	3.016e+1
0.292	3.109e-4	3.018e+1
0.291	3.089e-4	3.020e+1
0.290	3.069e-4	3.022e+1
0.289	3.050e-4	3.024e+1
0.288	3.030e-4	3.026e+1
0.287	3.010e-4	3.028e+1
0.286	2.991e-4	3.030e+1
0.285	2.971e-4	3.032e+1
0.284	2.952e-4	3.034e+1
0.283	2.933e-4	3.036e+1
0.282	2.915e-4	3.038e+1
0.281	2.897e-4	3.040e+1
0.280	2.880e-4	3.042e+1
0.279	2.860e-4	3.044e+1
0.278	2.842e-4	3.046e+1
0.277	2.825e-4	3.048e+1
0.276	2.804e-4	3.050e+1
0.275	2.784e-4	3.052e+1
0.274	2.765e-4	3.054e+1
0.273	2.747e-4	3.056e+1
0.272	2.728e-4	3.058e+1
0.271	2.708e-4	3.060e+1
0.270	2.690e-4	3.062e+1
0.269	2.671e-4	3.064e+1
0.268	2.652e-4	3.066e+1
0.267	2.634e-4	3.068e+1
0.266	2.615e-4	3.070e+1
0.265	2.596e-4	3.072e+1
0.264	2.578e-4	3.074e+1
0.263	2.558e-4	3.076e+1
0.262	2.540e-4	3.078e+1
0.261	2.520e-4	3.080e+1
0.260	2.502e-4	3.082e+1
0.259	2.483e-4	3.084e+1
0.258	2.465e-4	3.086e+1
0.257	2.446e-4	3.088e+1
0.256	2.427e-4	3.090e+1
0.255	2.410e-4	3.092e+1
0.254	2.389e-4	3.094e+1
0.253	2.372e-4	3.096e+1
0.252	2.354e-4	3.098e+1
0.251	2.335e-4	3.100e+1
0.250	2.316e-4	3.102e+1
0.249	2.299e-4	3.104e+1
0.248	2.280e-4	3.106e+1
0.247	2.260e-4	3.108e+1
0.246	2.241e-4	3.110e+1
0.245	2.223e-4	3.112e+1
0.244	2.206e-4	3.114e+1
0.243	2.185e-4	3.116e+1
0.242	2.166e-4	3.118e+1
0.241	2.147e-4	3.120e+1
0.240	2.129e-4	3.122e+1
0.239	2.111e-4	3.124e+1
0.238	2.092e-4	3.126e+1
0.237	2.073e-4	3.128e+1
0.236	2.054e-4	3.130e+1
0.235	2.035e-4	3.132e+1
0.234	2.019e-4	3.134e+1
0.233	1.999e-4	3.136e+1
0.232	1.981e-4	3.138e+1
0.231	1.963e-4	3.140e+1
0.230	1.943e-4	3.142e+1
0.229	1.924e-4	3.144e+1
0.228	1.906e-4	3.146e+1
0.227	1.888e-4	3.148e+1
0.226	1.868e-4	3.150e+1
0.225	1.850e-4	3.152e+1
0.224	1.832e-4	3.154e+1
0.223	1.813e-4	3.156e+1
0.222	1.794e-4	3.158e+1
0.221	1.774e-4	3.160e+1
0.220	1.756e-4	3.162e+1
0.219	1.738e-4	3.164e+1
0.218	1.717e-4	3.166e+1
0.217	1.698e-4	3.168e+1
0.216	1.680e-4	3.170e+1
0.215	1.661e-4	3.172e+1
0.214	1.643e-4	3.174e+1
0.213	1.624e-4	3.176e+1
0.212	1.605e-4	3.178e+1
0.211	1.586e-4	3.180e+1
0.210	1.567e-4	3.182e+1
0.209	1.548e-4	3.184e+1
0.208	1.529e-4	3.186e+1
0.207	1.512e-4	3.188e+1
0.206	1.492e-4	3.190e+1
0.205	1.473e-4	3.192e+1
0.204	1.454e-4	3.194e+1
0.203	1.435e-4	3.196e+1
0.202	1.416e-4	3.198e+1
0.201	1.397e-4	3.200e+1
0.200	1.377e-4	3.202e+1
0.199	1.358e-4	3.204e+1
0.198	1.337e-4	3.206e+1
0.197	1.320e-4	3.208e+1
0.196	1.299e-4	3.210e+1
0.195	1.280e-4	3.212e+1
0.194	1.261e-4	3.214e+1
0.193	1.241e-4	3.216e+1
0.192	1.223e-4	3.218e+1
0.191	1.202e-4	3.220e+1
0.190	1.184e-4	3.222e+1
0.189	1.165e-4	3.224e+1
0.188	1.145e-4	3.226e+1
0.187	1.125e-4	3.228e+1
0.186	1.105e-4	3.230e+1
0.185	1.087e-4	3.232e+1
0.184	1.069e-4	3.234e+1
0.183	1.048e-4	3.236e+1
0.182	1.029e-4	3.238e+1
0.181	1.010e-4	3.240e+1
0.180	9.899e-5	3.242e+1
0.179	9.698e-5	3.244e+1
0.178	9.494e-5	3.246e+1
0.177	9.305e-5	3.248e+1
0.176	9.084e-5	3.250e+1
0.175	8.907e-5	3.252e+1
0.174	8.707e-5	3.254e+1
0.173	8.511e-5	3.256e+1
0.172	8.332e-5	3.258e+1
0.171	8.145e-5	3.260e+1
0.170	7.926e-5	3.262e+1
0.169	7.735e-5	3.264e+1
0.168	7.549e-5	3.266e+1
0.167	7.350e-5	3.268e+1
0.166	7.161e-5	3.270e+1
0.165	6.975e-5	3.272e+1
0.164	6.777e-5	3.274e+1
0.163	6.584e-5	3.276e+1
0.162	6.398e-5	3.278e+1
0.161	6.199e-5	3.280e+1
0.160	6.004e-5	3.282e+1
0.159	5.791e-5	3.284e+1
0.158	5.603e-5	3.286e+1
0.157	5.424e-5	3.288e+1
0.156	5.240e-5	3.290e+1
0.155	5.053e-5	3.292e+1
0.154	4.861e-5	3.294e+1
0.153	4.673e-5	3.296e+1
0.152	4.466e-5	3.298e+1
0.151	4.279e-5	3.300e+1
0.150	4.103e-5	3.302e+1
0.149	3.913e-5	3.304e+1
0.148	3.729e-5	3.306e+1
0.147	3.554e-5	3.308e+1
0.146	3.362e-5	3.310e+1
0.145	3.188e-5	3.312e+1
0.144	3.010e-5	3.314e+1
0.143	2.823e-5	3.316e+1
0.142	2.648e-5	3.318e+1
0.141	2.461e-5	3.320e+1
0.140	2.286e-5	3.322e+1
0.139	2.118e-5	3.324e+1
0.138	1.934e-5	3.326e+1
0.137	1.761e-5	3.328e+1
0.136	1.576e-5	3.330e+1
0.135	1.406e-5	3.332e+1
0.134	1.232e-5	3.334e+1
0.133	1.059e-5	3.336e+1
0.132	8.895e-6	3.338e+1
0.131	7.085e-6	3.340e+1
0.130	5.374e-6	3.342e+1
0.129	3.722e-6	3.344e+1
0.128	1.941e-6	3.346e+1
0.127	3.187e-7	3.348e+1
0.126	-1.383e-6	3.350e+1
0.125	-2.986e-6	3.352e+1
0.124	-4.619e-6	3.354e+1
0.123	-6.320e-6	3.356e+1
0.122	-7.982e-6	3.358e+1
0.121	-9.713e-6	3.360e+1
0.120	-1.112e-5	3.362e+1
0.119	-1.278e-5	3.364e+1
0.118	-1.428e-5	3.366e+1
0.117	-1.584e-5	3.368e+1
0.116	-1.734e-5	3.370e+1
0.115	-1.896e-5	3.372e+1
0.114	-2.041e-5	3.374e+1
0.113	-2.190e-5	3.376e+1
0.112	-2.349e-5	3.378e+1
0.111	-2.515e-5	3.380e+1
0.110	-2.666e-5	3.382e+1
0.109	-2.820e-5	3.384e+1
0.108	-2.978e-5	3.386e+1
0.107	-3.141e-5	3.388e+1
0.106	-3.300e-5	3.390e+1
0.105	-3.448e-5	3.392e+1
0.104	-3.625e-5	3.394e+1
0.103	-3.788e-5	3.396e+1
0.102	-3.966e-5	3.398e+1
0.101	-4.153e-5	3.400e+1
0.100	-4.312e-5	3.402e+1
0.099	-4.476e-5	3.404e+1
0.098	-4.642e-5	3.406e+1
0.097	-4.784e-5	3.408e+1
0.096	-4.962e-5	3.410e+1
0.095	-5.112e-5	3.412e+1
0.094	-5.280e-5	3.414e+1
0.093	-5.444e-5	3.416e+1
0.092	-5.604e-5	3.418e+1
0.091	-5.775e-5	3.420e+1
0.090	-5.934e-5	3.422e+1
0.089	-6.100e-5	3.424e+1
0.088	-6.272e-5	3.426e+1
0.087	-6.453e-5	3.428e+1
0.086	-6.629e-5	3.430e+1
0.085	-6.796e-5	3.432e+1
0.084	-6.984e-5	3.434e+1
0.083	-7.155e-5	3.436e+1
0.082	-7.333e-5	3.438e+1
0.081	-7.514e-5	3.440e+1
0.080	-7.706e-5	3.442e+1
0.079	-7.887e-5	3.444e+1
0.078	-8.071e-5	3.446e+1
0.077	-8.275e-5	3.448e+1
0.076	-8.479e-5	3.450e+1
0.075	-8.678e-5	3.452e+1
0.074	-8.884e-5	3.454e+1
0.073	-9.099e-5	3.456e+1
0.072	-9.299e-5	3.458e+1
0.071	-9.504e-5	3.460e+1
0.070	-9.711e-5	3.462e+1
0.069	-9.932e-5	3.464e+1
0.068	-1.015e-4	3.466e+1
0.067	-1.036e-4	3.468e+1
0.066	-1.059e-4	3.470e+1
0.065	-1.081e-4	3.472e+1
0.064	-1.104e-4	3.474e+1
0.063	-1.125e-4	3.476e+1
0.062	-1.149e-4	3.478e+1
0.061	-1.172e-4	3.480e+1
0.060	-1.196e-4	3.482e+1
0.059	-1.218e-4	3.484e+1
0.058	-1.244e-4	3.486e+1
0.057	-1.268e-4	3.488e+1
0.056	-1.294e-4	3.490e+1
0.055	-1.318e-4	3.492e+1
0.054	-1.344e-4	3.494e+1
0.053	-1.368e-4	3.496e+1
0.052	-1.393e-4	3.498e+1
0.051	-1.419e-4	3.500e+1
0.050	-1.445e-4	3.502e+1
0.049	-1.471e-4	3.504e+1
0.048	-1.497e-4	3.506e+1
0.047	-1.522e-4	3.508e+1
0.046	-1.549e-4	3.510e+1
0.045	-1.576e-4	3.512e+1
0.044	-1.602e-4	3.514e+1
0.043	-1.627e-4	3.516e+1
0.042	-1.654e-4	3.518e+1
0.041	-1.681e-4	3.520e+1
0.040	-1.708e-4	3.522e+1
0.039	-1.736e-4	3.524e+1
0.038	-1.764e-4	3.526e+1
0.037	-1.791e-4	3.528e+1
0.036	-1.819e-4	3.530e+1
0.035	-1.845e-4	3.532e+1
0.034	-1.873e-4	3.534e+1
0.033	-1.900e-4	3.536e+1
0.032	-1.928e-4	3.538e+1
0.031	-1.956e-4	3.540e+1
0.030	-1.983e-4	3.542e+1
0.029	-2.012e-4	3.544e+1
0.028	-2.038e-4	3.546e+1
0.027	-2.066e-4	3.548e+1
0.026	-2.095e-4	3.550e+1
0.025	-2.122e-4	3.552e+1
0.024	-2.150e-4	3.554e+1
0.023	-2.179e-4	3.556e+1
0.022	-2.207e-4	3.558e+1
0.021	-2.237e-4	3.560e+1
0.020	-2.266e-4	3.562e+1
0.019	-2.295e-4	3.564e+1
0.018	-2.323e-4	3.566e+1
0.017	-2.352e-4	3.568e+1
0.016	-2.380e-4	3.570e+1
0.015	-2.407e-4	3.572e+1
0.014	-2.437e-4	3.574e+1
0.013	-2.466e-4	3.576e+1
0.012	-2.494e-4	3.578e+1
0.011	-2.524e-4	3.580e+1
0.010	-2.553e-4	3.582e+1
0.009	-2.581e-4	3.584e+1
0.008	-2.610e-4	3.586e+1
0.007	-2.641e-4	3.588e+1
0.006	-2.671e-4	3.590e+1
0.005	-2.701e-4	3.592e+1
0.004	-2.732e-4	3.594e+1
0.003	-2.762e-4	3.596e+1
0.002	-2.792e-4	3.598e+1
0.001	-2.823e-4	3.600e+1
0.000	-2.856e-4	3.602e+1
-0.001	-2.888e-4	3.604e+1
-0.002	-2.919e-4	3.606e+1
-0.003	-2.949e-4	3.608e+1
-0.004	-2.981e-4	3.610e+1
-0.005	-3.012e-4	3.612e+1
-0.006	-3.045e-4	3.614e+1
-0.007	-3.077e-4	3.616e+1
-0.008	-3.110e-4	3.618e+1
-0.009	-3.142e-4	3.620e+1
-0.010	-3.175e-4	3.622e+1
-0.011	-3.209e-4	3.624e+1
-0.012	-3.242e-4	3.626e+1
-0.013	-3.276e-4	3.628e+1
-0.014	-3.311e-4	3.630e+1
-0.015	-3.344e-4	3.632e+1
-0.016	-3.381e-4	3.634e+1
-0.017	-3.414e-4	3.636e+1
-0.018	-3.447e-4	3.638e+1
-0.019	-3.484e-4	3.640e+1
-0.020	-3.520e-4	3.642e+1
-0.021	-3.556e-4	3.644e+1
-0.022	-3.592e-4	3.646e+1
-0.023	-3.627e-4	3.648e+1
-0.024	-3.663e-4	3.650e+1
-0.025	-3.700e-4	3.652e+1
-0.026	-3.737e-4	3.654e+1
-0.027	-3.774e-4	3.656e+1
-0.028	-3.811e-4	3.658e+1
-0.029	-3.848e-4	3.660e+1
-0.030	-3.886e-4	3.662e+1
-0.031	-3.926e-4	3.664e+1
-0.032	-3.964e-4	3.666e+1
-0.033	-4.002e-4	3.668e+1
-0.034	-4.040e-4	3.670e+1
-0.035	-4.079e-4	3.672e+1
-0.036	-4.117e-4	3.674e+1
-0.037	-4.156e-4	3.676e+1
-0.038	-4.196e-4	3.678e+1
-0.039	-4.236e-4	3.680e+1
-0.040	-4.277e-4	3.682e+1
-0.041	-4.317e-4	3.684e+1
-0.042	-4.356e-4	3.686e+1
-0.043	-4.397e-4	3.688e+1
-0.044	-4.438e-4	3.690e+1
-0.045	-4.479e-4	3.692e+1
-0.046	-4.520e-4	3.694e+1
-0.047	-4.561e-4	3.696e+1
-0.048	-4.604e-4	3.698e+1
-0.049	-4.646e-4	3.700e+1
-0.050	-4.688e-4	3.702e+1
-0.051	-4.730e-4	3.704e+1
-0.052	-4.772e-4	3.706e+1
-0.053	-4.813e-4	3.708e+1
-0.054	-4.855e-4	3.710e+1
-0.055	-4.897e-4	3.712e+1
-0.056	-4.940e-4	3.714e+1
-0.057	-4.984e-4	3.716e+1
-0.058	-5.028e-4	3.718e+1
-0.059	-5.070e-4	3.720e+1
-0.060	-5.114e-4	3.722e+1
-0.061	-5.158e-4	3.724e+1
-0.062	-5.199e-4	3.726e+1
-0.063	-5.242e-4	3.728e+1
-0.064	-5.287e-4	3.730e+1
-0.065	-5.331e-4	3.732e+1
-0.066	-5.374e-4	3.734e+1
-0.067	-5.418e-4	3.736e+1
-0.068	-5.463e-4	3.738e+1
-0.069	-5.506e-4	3.740e+1
-0.070	-5.550e-4	3.742e+1
-0.071	-5.595e-4	3.744e+1
-0.072	-5.640e-4	3.746e+1
-0.073	-5.684e-4	3.748e+1
-0.074	-5.729e-4	3.750e+1
-0.075	-5.772e-4	3.752e+1
-0.076	-5.818e-4	3.754e+1
-0.077	-5.866e-4	3.756e+1
-0.078	-5.911e-4	3.758e+1
-0.079	-5.956e-4	3.760e+1
-0.080	-6.001e-4	3.762e+1
-0.081	-6.046e-4	3.764e+1
-0.082	-6.093e-4	3.766e+1
-0.083	-6.141e-4	3.768e+1
-0.084	-6.186e-4	3.770e+1
-0.085	-6.232e-4	3.772e+1
-0.086	-6.280e-4	3.774e+1
-0.087	-6.328e-4	3.776e+1
-0.088	-6.374e-4	3.778e+1
-0.089	-6.421e-4	3.780e+1
-0.090	-6.470e-4	3.782e+1
-0.091	-6.516e-4	3.784e+1
-0.092	-6.562e-4	3.786e+1
-0.093	-6.612e-4	3.788e+1
-0.094	-6.663e-4	3.790e+1
-0.095	-6.711e-4	3.792e+1
-0.096	-6.759e-4	3.794e+1
-0.097	-6.807e-4	3.796e+1
-0.098	-6.858e-4	3.798e+1
-0.099	-6.907e-4	3.800e+1
-0.100	-6.956e-4	3.802e+1
-0.101	-7.005e-4	3.804e+1
-0.102	-7.055e-4	3.806e+1
-0.103	-7.109e-4	3.808e+1
-0.104	-7.159e-4	3.810e+1
-0.105	-7.209e-4	3.812e+1
-0.106	-7.258e-4	3.814e+1
-0.107	-7.309e-4	3.816e+1
-0.108	-7.360e-4	3.818e+1
-0.109	-7.411e-4	3.820e+1
-0.110	-7.461e-4	3.822e+1
-0.111	-7.512e-4	3.824e+1
-0.112	-7.566e-4	3.826e+1
-0.113	-7.618e-4	3.828e+1
-0.114	-7.669e-4	3.830e+1
-0.115	-7.721e-4	3.832e+1
-0.116	-7.772e-4	3.834e+1
-0.117	-7.825e-4	3.836e+1
-0.118	-7.878e-4	3.838e+1
-0.119	-7.930e-4	3.840e+1
-0.120	-7.983e-4	3.842e+1
-0.121	-8.037e-4	3.844e+1
-0.122	-8.092e-4	3.846e+1
-0.123	-8.143e-4	3.848e+1
-0.124	-8.196e-4	3.850e+1
-0.125	-8.251e-4	3.852e+1
-0.126	-8.310e-4	3.854e+1
-0.127	-8.368e-4	3.856e+1
-0.128	-8.423e-4	3.858e+1
-0.129	-8.478e-4	3.860e+1
-0.130	-8.532e-4	3.862e+1
-0.131	-8.590e-4	3.864e+1
-0.132	-8.644e-4	3.866e+1
-0.133	-8.700e-4	3.868e+1
-0.134	-8.755e-4	3.870e+1
-0.135	-8.813e-4	3.872e+1
-0.136	-8.868e-4	3.874e+1
-0.137	-8.922e-4	3.876e+1
-0.138	-8.979e-4	3.878e+1
-0.139	-9.035e-4	3.880e+1
-0.140	-9.093e-4	3.882e+1
-0.141	-9.149e-4	3.884e+1
-0.142	-9.204e-4	3.886e+1
-0.143	-9.263e-4	3.888e+1
-0.144	-9.320e-4	3.890e+1
-0.145	-9.379e-4	3.892e+1
-0.146	-9.436e-4	3.894e+1
-0.147	-9.495e-4	3.896e+1
-0.148	-9.555e-4	3.898e+1
-0.149	-9.614e-4	3.900e+1
-0.150	-9.673e-4	3.902e+1
-0.151	-9.732e-4	3.904e+1
-0.152	-9.793e-4	3.906e+1
-0.153	-9.853e-4	3.908e+1
-0.154	-9.911e-4	3.910e+1
-0.155	-9.972e-4	3.912e+1
-0.156	-1.003e-3	3.914e+1
-0.157	-1.009e-3	3.916e+1
-0.158	-1.015e-3	3.918e+1
-0.159	-1.021e-3	3.920e+1
-0.160	-1.027e-3	3.922e+1
-0.161	-1.033e-3	3.924e+1
-0.162	-1.039e-3	3.926e+1
-0.163	-1.045e-3	3.928e+1
-0.164	-1.051e-3	3.930e+1
-0.165	-1.057e-3	3.932e+1
-0.166	-1.064e-3	3.934e+1
-0.167	-1.070e-3	3.936e+1
[truncated: 2,834 more rows]
