# Supplementary material for: Decoration of Ag nanoparticles on CoMoO4 rods for efficient electrochemical reduction of CO2
Source: Sci Rep. 2024 Jan 16;14:1406. doi: 10.1038/s41598-024-51680-w (PMC10792071; doi:10.1038/s41598-024-51680-w)
Supplement: Supplementary file 1 — Supplementary Information 1. [file 41598_2024_51680_MOESM1_ESM.zip › raw data for scientific reports/CV CoMoO4 Ag/CV 0.06 scan -0.6 to 0.6 repeat.csv]

Mar. 30	2023 10:32:51
Cyclic Voltammetry
File: c:\users\nsb 111 lab\desktop\dr. schindra\ag cm co2 reduction\cm\ag 7 cm\cv 0.06 scan -0.6 to 0.6 repeat.csv
Data Source: Experiment
Instrument Model: CHI760E
Header:
Note:
Init E (V) = -0.6
High E (V) = 0.6
Low E (V) = -0.6
Init P/N = P
Scan Rate (V/s) = 0.06
Segment = 4
Sample Interval (V) = 0.001
Quiet Time (sec) = 2
Sensitivity (A/V) = 0.01
Segment 1:
Ep = 0.111V
ip = 5.629e-4A
Ah = 7.190e-4C
Segment 2:
Ep = -0.332V
ip = -1.053e-3A
Ah = -1.475e-3C
Segment 3:
Ep = 0.105V
ip = 4.886e-4A
Ah = 6.791e-4C
Segment 4:
Ep = -0.330V
ip = -1.178e-3A
Ah = -1.580e-3C
Potential/V	Current/A	Time/s
Segment 1:
-0.600	-4.080e-4	1.667e-2
-0.599	-4.014e-4	3.333e-2
-0.598	-3.962e-4	5.000e-2
-0.597	-3.912e-4	6.667e-2
-0.596	-3.866e-4	8.333e-2
-0.595	-3.823e-4	1.000e-1
-0.594	-3.783e-4	1.167e-1
-0.593	-3.743e-4	1.333e-1
-0.592	-3.706e-4	1.500e-1
-0.591	-3.667e-4	1.667e-1
-0.590	-3.630e-4	1.833e-1
-0.589	-3.594e-4	2.000e-1
-0.588	-3.558e-4	2.167e-1
-0.587	-3.525e-4	2.333e-1
-0.586	-3.492e-4	2.500e-1
-0.585	-3.459e-4	2.667e-1
-0.584	-3.428e-4	2.833e-1
-0.583	-3.395e-4	3.000e-1
-0.582	-3.363e-4	3.167e-1
-0.581	-3.334e-4	3.333e-1
-0.580	-3.304e-4	3.500e-1
-0.579	-3.276e-4	3.667e-1
-0.578	-3.247e-4	3.833e-1
-0.577	-3.220e-4	4.000e-1
-0.576	-3.192e-4	4.167e-1
-0.575	-3.164e-4	4.333e-1
-0.574	-3.137e-4	4.500e-1
-0.573	-3.112e-4	4.667e-1
-0.572	-3.086e-4	4.833e-1
-0.571	-3.059e-4	5.000e-1
-0.570	-3.036e-4	5.167e-1
-0.569	-3.011e-4	5.333e-1
-0.568	-2.986e-4	5.500e-1
-0.567	-2.961e-4	5.667e-1
-0.566	-2.937e-4	5.833e-1
-0.565	-2.915e-4	6.000e-1
-0.564	-2.891e-4	6.167e-1
-0.563	-2.869e-4	6.333e-1
-0.562	-2.848e-4	6.500e-1
-0.561	-2.826e-4	6.667e-1
-0.560	-2.805e-4	6.833e-1
-0.559	-2.783e-4	7.000e-1
-0.558	-2.762e-4	7.167e-1
-0.557	-2.741e-4	7.333e-1
-0.556	-2.721e-4	7.500e-1
-0.555	-2.701e-4	7.667e-1
-0.554	-2.681e-4	7.833e-1
-0.553	-2.661e-4	8.000e-1
-0.552	-2.642e-4	8.167e-1
-0.551	-2.624e-4	8.333e-1
-0.550	-2.603e-4	8.500e-1
-0.549	-2.584e-4	8.667e-1
-0.548	-2.566e-4	8.833e-1
-0.547	-2.549e-4	9.000e-1
-0.546	-2.530e-4	9.167e-1
-0.545	-2.512e-4	9.333e-1
-0.544	-2.494e-4	9.500e-1
-0.543	-2.477e-4	9.667e-1
-0.542	-2.460e-4	9.833e-1
-0.541	-2.443e-4	1.000e+0
-0.540	-2.428e-4	1.017e+0
-0.539	-2.410e-4	1.033e+0
-0.538	-2.393e-4	1.050e+0
-0.537	-2.377e-4	1.067e+0
-0.536	-2.361e-4	1.083e+0
-0.535	-2.345e-4	1.100e+0
-0.534	-2.329e-4	1.117e+0
-0.533	-2.316e-4	1.133e+0
-0.532	-2.299e-4	1.150e+0
-0.531	-2.284e-4	1.167e+0
-0.530	-2.269e-4	1.183e+0
-0.529	-2.253e-4	1.200e+0
-0.528	-2.239e-4	1.217e+0
-0.527	-2.224e-4	1.233e+0
-0.526	-2.209e-4	1.250e+0
-0.525	-2.194e-4	1.267e+0
-0.524	-2.179e-4	1.283e+0
-0.523	-2.165e-4	1.300e+0
-0.522	-2.150e-4	1.317e+0
-0.521	-2.136e-4	1.333e+0
-0.520	-2.123e-4	1.350e+0
-0.519	-2.108e-4	1.367e+0
-0.518	-2.095e-4	1.383e+0
-0.517	-2.083e-4	1.400e+0
-0.516	-2.069e-4	1.417e+0
-0.515	-2.056e-4	1.433e+0
-0.514	-2.044e-4	1.450e+0
-0.513	-2.029e-4	1.467e+0
-0.512	-2.017e-4	1.483e+0
-0.511	-2.003e-4	1.500e+0
-0.510	-1.990e-4	1.517e+0
-0.509	-1.979e-4	1.533e+0
-0.508	-1.964e-4	1.550e+0
-0.507	-1.952e-4	1.567e+0
-0.506	-1.941e-4	1.583e+0
-0.505	-1.927e-4	1.600e+0
-0.504	-1.916e-4	1.617e+0
-0.503	-1.905e-4	1.633e+0
-0.502	-1.892e-4	1.650e+0
-0.501	-1.881e-4	1.667e+0
-0.500	-1.869e-4	1.683e+0
-0.499	-1.858e-4	1.700e+0
-0.498	-1.847e-4	1.717e+0
-0.497	-1.834e-4	1.733e+0
-0.496	-1.824e-4	1.750e+0
-0.495	-1.812e-4	1.767e+0
-0.494	-1.801e-4	1.783e+0
-0.493	-1.790e-4	1.800e+0
-0.492	-1.780e-4	1.817e+0
-0.491	-1.768e-4	1.833e+0
-0.490	-1.757e-4	1.850e+0
-0.489	-1.745e-4	1.867e+0
-0.488	-1.734e-4	1.883e+0
-0.487	-1.724e-4	1.900e+0
-0.486	-1.712e-4	1.917e+0
-0.485	-1.702e-4	1.933e+0
-0.484	-1.692e-4	1.950e+0
-0.483	-1.682e-4	1.967e+0
-0.482	-1.670e-4	1.983e+0
-0.481	-1.659e-4	2.000e+0
-0.480	-1.650e-4	2.017e+0
-0.479	-1.640e-4	2.033e+0
-0.478	-1.630e-4	2.050e+0
-0.477	-1.620e-4	2.067e+0
-0.476	-1.610e-4	2.083e+0
-0.475	-1.601e-4	2.100e+0
-0.474	-1.591e-4	2.117e+0
-0.473	-1.581e-4	2.133e+0
-0.472	-1.572e-4	2.150e+0
-0.471	-1.561e-4	2.167e+0
-0.470	-1.552e-4	2.183e+0
-0.469	-1.544e-4	2.200e+0
-0.468	-1.534e-4	2.217e+0
-0.467	-1.524e-4	2.233e+0
-0.466	-1.515e-4	2.250e+0
-0.465	-1.506e-4	2.267e+0
-0.464	-1.497e-4	2.283e+0
-0.463	-1.487e-4	2.300e+0
-0.462	-1.479e-4	2.317e+0
-0.461	-1.470e-4	2.333e+0
-0.460	-1.460e-4	2.350e+0
-0.459	-1.452e-4	2.367e+0
-0.458	-1.443e-4	2.383e+0
-0.457	-1.435e-4	2.400e+0
-0.456	-1.425e-4	2.417e+0
-0.455	-1.418e-4	2.433e+0
-0.454	-1.409e-4	2.450e+0
-0.453	-1.401e-4	2.467e+0
-0.452	-1.393e-4	2.483e+0
-0.451	-1.385e-4	2.500e+0
-0.450	-1.376e-4	2.517e+0
-0.449	-1.368e-4	2.533e+0
-0.448	-1.359e-4	2.550e+0
-0.447	-1.351e-4	2.567e+0
-0.446	-1.343e-4	2.583e+0
-0.445	-1.336e-4	2.600e+0
-0.444	-1.327e-4	2.617e+0
-0.443	-1.320e-4	2.633e+0
-0.442	-1.312e-4	2.650e+0
-0.441	-1.303e-4	2.667e+0
-0.440	-1.296e-4	2.683e+0
-0.439	-1.287e-4	2.700e+0
-0.438	-1.280e-4	2.717e+0
-0.437	-1.272e-4	2.733e+0
-0.436	-1.264e-4	2.750e+0
-0.435	-1.256e-4	2.767e+0
-0.434	-1.249e-4	2.783e+0
-0.433	-1.240e-4	2.800e+0
-0.432	-1.232e-4	2.817e+0
-0.431	-1.226e-4	2.833e+0
-0.430	-1.217e-4	2.850e+0
-0.429	-1.210e-4	2.867e+0
-0.428	-1.203e-4	2.883e+0
-0.427	-1.195e-4	2.900e+0
-0.426	-1.189e-4	2.917e+0
-0.425	-1.182e-4	2.933e+0
-0.424	-1.174e-4	2.950e+0
-0.423	-1.167e-4	2.967e+0
-0.422	-1.160e-4	2.983e+0
-0.421	-1.153e-4	3.000e+0
-0.420	-1.145e-4	3.017e+0
-0.419	-1.139e-4	3.033e+0
-0.418	-1.132e-4	3.050e+0
-0.417	-1.124e-4	3.067e+0
-0.416	-1.118e-4	3.083e+0
-0.415	-1.111e-4	3.100e+0
-0.414	-1.105e-4	3.117e+0
-0.413	-1.097e-4	3.133e+0
-0.412	-1.091e-4	3.150e+0
-0.411	-1.084e-4	3.167e+0
-0.410	-1.075e-4	3.183e+0
-0.409	-1.069e-4	3.200e+0
-0.408	-1.061e-4	3.217e+0
-0.407	-1.056e-4	3.233e+0
-0.406	-1.049e-4	3.250e+0
-0.405	-1.043e-4	3.267e+0
-0.404	-1.036e-4	3.283e+0
-0.403	-1.030e-4	3.300e+0
-0.402	-1.023e-4	3.317e+0
-0.401	-1.017e-4	3.333e+0
-0.400	-1.010e-4	3.350e+0
-0.399	-1.004e-4	3.367e+0
-0.398	-9.974e-5	3.383e+0
-0.397	-9.912e-5	3.400e+0
-0.396	-9.844e-5	3.417e+0
-0.395	-9.783e-5	3.433e+0
-0.394	-9.719e-5	3.450e+0
-0.393	-9.656e-5	3.467e+0
-0.392	-9.604e-5	3.483e+0
-0.391	-9.530e-5	3.500e+0
-0.390	-9.474e-5	3.517e+0
-0.389	-9.413e-5	3.533e+0
-0.388	-9.341e-5	3.550e+0
-0.387	-9.285e-5	3.567e+0
-0.386	-9.233e-5	3.583e+0
-0.385	-9.167e-5	3.600e+0
-0.384	-9.094e-5	3.617e+0
-0.383	-9.047e-5	3.633e+0
-0.382	-8.983e-5	3.650e+0
-0.381	-8.918e-5	3.667e+0
-0.380	-8.847e-5	3.683e+0
-0.379	-8.798e-5	3.700e+0
-0.378	-8.735e-5	3.717e+0
-0.377	-8.670e-5	3.733e+0
-0.376	-8.617e-5	3.750e+0
-0.375	-8.568e-5	3.767e+0
-0.374	-8.506e-5	3.783e+0
-0.373	-8.458e-5	3.800e+0
-0.372	-8.388e-5	3.817e+0
-0.371	-8.322e-5	3.833e+0
-0.370	-8.254e-5	3.850e+0
-0.369	-8.192e-5	3.867e+0
-0.368	-8.135e-5	3.883e+0
-0.367	-8.078e-5	3.900e+0
-0.366	-8.015e-5	3.917e+0
-0.365	-7.956e-5	3.933e+0
-0.364	-7.900e-5	3.950e+0
-0.363	-7.847e-5	3.967e+0
-0.362	-7.789e-5	3.983e+0
-0.361	-7.723e-5	4.000e+0
-0.360	-7.673e-5	4.017e+0
-0.359	-7.629e-5	4.033e+0
-0.358	-7.553e-5	4.050e+0
-0.357	-7.497e-5	4.067e+0
-0.356	-7.449e-5	4.083e+0
-0.355	-7.386e-5	4.100e+0
-0.354	-7.333e-5	4.117e+0
-0.353	-7.275e-5	4.133e+0
-0.352	-7.200e-5	4.150e+0
-0.351	-7.153e-5	4.167e+0
-0.350	-7.101e-5	4.183e+0
-0.349	-7.041e-5	4.200e+0
-0.348	-6.983e-5	4.217e+0
-0.347	-6.921e-5	4.233e+0
-0.346	-6.867e-5	4.250e+0
-0.345	-6.805e-5	4.267e+0
-0.344	-6.762e-5	4.283e+0
-0.343	-6.695e-5	4.300e+0
-0.342	-6.628e-5	4.317e+0
-0.341	-6.592e-5	4.333e+0
-0.340	-6.532e-5	4.350e+0
-0.339	-6.481e-5	4.367e+0
-0.338	-6.426e-5	4.383e+0
-0.337	-6.360e-5	4.400e+0
-0.336	-6.310e-5	4.417e+0
-0.335	-6.250e-5	4.433e+0
-0.334	-6.200e-5	4.450e+0
-0.333	-6.142e-5	4.467e+0
-0.332	-6.079e-5	4.483e+0
-0.331	-6.024e-5	4.500e+0
-0.330	-5.963e-5	4.517e+0
-0.329	-5.907e-5	4.533e+0
-0.328	-5.870e-5	4.550e+0
-0.327	-5.801e-5	4.567e+0
-0.326	-5.748e-5	4.583e+0
-0.325	-5.710e-5	4.600e+0
-0.324	-5.639e-5	4.617e+0
-0.323	-5.584e-5	4.633e+0
-0.322	-5.538e-5	4.650e+0
-0.321	-5.480e-5	4.667e+0
-0.320	-5.423e-5	4.683e+0
-0.319	-5.356e-5	4.700e+0
-0.318	-5.298e-5	4.717e+0
-0.317	-5.250e-5	4.733e+0
-0.316	-5.190e-5	4.750e+0
-0.315	-5.138e-5	4.767e+0
-0.314	-5.077e-5	4.783e+0
-0.313	-5.017e-5	4.800e+0
-0.312	-4.965e-5	4.817e+0
-0.311	-4.906e-5	4.833e+0
-0.310	-4.844e-5	4.850e+0
-0.309	-4.795e-5	4.867e+0
-0.308	-4.729e-5	4.883e+0
-0.307	-4.658e-5	4.900e+0
-0.306	-4.608e-5	4.917e+0
-0.305	-4.536e-5	4.933e+0
-0.304	-4.484e-5	4.950e+0
-0.303	-4.419e-5	4.967e+0
-0.302	-4.355e-5	4.983e+0
-0.301	-4.277e-5	5.000e+0
-0.300	-4.201e-5	5.017e+0
-0.299	-4.147e-5	5.033e+0
-0.298	-4.084e-5	5.050e+0
-0.297	-4.011e-5	5.067e+0
-0.296	-3.944e-5	5.083e+0
-0.295	-3.872e-5	5.100e+0
-0.294	-3.790e-5	5.117e+0
-0.293	-3.743e-5	5.133e+0
-0.292	-3.656e-5	5.150e+0
-0.291	-3.592e-5	5.167e+0
-0.290	-3.524e-5	5.183e+0
-0.289	-3.448e-5	5.200e+0
-0.288	-3.380e-5	5.217e+0
-0.287	-3.310e-5	5.233e+0
-0.286	-3.223e-5	5.250e+0
-0.285	-3.160e-5	5.267e+0
-0.284	-3.074e-5	5.283e+0
-0.283	-2.994e-5	5.300e+0
-0.282	-2.932e-5	5.317e+0
-0.281	-2.842e-5	5.333e+0
-0.280	-2.763e-5	5.350e+0
-0.279	-2.681e-5	5.367e+0
-0.278	-2.592e-5	5.383e+0
-0.277	-2.513e-5	5.400e+0
-0.276	-2.433e-5	5.417e+0
-0.275	-2.335e-5	5.433e+0
-0.274	-2.251e-5	5.450e+0
-0.273	-2.158e-5	5.467e+0
-0.272	-2.076e-5	5.483e+0
-0.271	-1.985e-5	5.500e+0
-0.270	-1.893e-5	5.517e+0
-0.269	-1.793e-5	5.533e+0
-0.268	-1.681e-5	5.550e+0
-0.267	-1.607e-5	5.567e+0
-0.266	-1.508e-5	5.583e+0
-0.265	-1.396e-5	5.600e+0
-0.264	-1.306e-5	5.617e+0
-0.263	-1.179e-5	5.633e+0
-0.262	-1.083e-5	5.650e+0
-0.261	-9.722e-6	5.667e+0
-0.260	-8.364e-6	5.683e+0
-0.259	-7.313e-6	5.700e+0
-0.258	-6.003e-6	5.717e+0
-0.257	-4.704e-6	5.733e+0
-0.256	-3.441e-6	5.750e+0
-0.255	-2.201e-6	5.767e+0
-0.254	-7.604e-7	5.783e+0
-0.253	5.030e-7	5.800e+0
-0.252	1.943e-6	5.817e+0
-0.251	3.443e-6	5.833e+0
-0.250	4.801e-6	5.850e+0
-0.249	6.418e-6	5.867e+0
-0.248	7.894e-6	5.883e+0
-0.247	9.405e-6	5.900e+0
-0.246	1.089e-5	5.917e+0
-0.245	1.248e-5	5.933e+0
-0.244	1.423e-5	5.950e+0
-0.243	1.580e-5	5.967e+0
-0.242	1.749e-5	5.983e+0
-0.241	1.913e-5	6.000e+0
-0.240	2.079e-5	6.017e+0
-0.239	2.263e-5	6.033e+0
-0.238	2.448e-5	6.050e+0
-0.237	2.627e-5	6.067e+0
-0.236	2.807e-5	6.083e+0
-0.235	2.990e-5	6.100e+0
-0.234	3.174e-5	6.117e+0
-0.233	3.369e-5	6.133e+0
-0.232	3.552e-5	6.150e+0
-0.231	3.759e-5	6.167e+0
-0.230	3.965e-5	6.183e+0
-0.229	4.157e-5	6.200e+0
-0.228	4.362e-5	6.217e+0
-0.227	4.568e-5	6.233e+0
-0.226	4.778e-5	6.250e+0
-0.225	4.999e-5	6.267e+0
-0.224	5.205e-5	6.283e+0
-0.223	5.421e-5	6.300e+0
-0.222	5.646e-5	6.317e+0
-0.221	5.863e-5	6.333e+0
-0.220	6.103e-5	6.350e+0
-0.219	6.326e-5	6.367e+0
-0.218	6.548e-5	6.383e+0
-0.217	6.804e-5	6.400e+0
-0.216	7.028e-5	6.417e+0
-0.215	7.257e-5	6.433e+0
-0.214	7.500e-5	6.450e+0
-0.213	7.713e-5	6.467e+0
-0.212	7.969e-5	6.483e+0
-0.211	8.217e-5	6.500e+0
-0.210	8.439e-5	6.517e+0
-0.209	8.704e-5	6.533e+0
-0.208	8.944e-5	6.550e+0
-0.207	9.203e-5	6.567e+0
-0.206	9.465e-5	6.583e+0
-0.205	9.737e-5	6.600e+0
-0.204	9.991e-5	6.617e+0
-0.203	1.025e-4	6.633e+0
-0.202	1.050e-4	6.650e+0
-0.201	1.077e-4	6.667e+0
-0.200	1.102e-4	6.683e+0
-0.199	1.129e-4	6.700e+0
-0.198	1.155e-4	6.717e+0
-0.197	1.181e-4	6.733e+0
-0.196	1.207e-4	6.750e+0
-0.195	1.232e-4	6.767e+0
-0.194	1.258e-4	6.783e+0
-0.193	1.284e-4	6.800e+0
-0.192	1.311e-4	6.817e+0
-0.191	1.339e-4	6.833e+0
-0.190	1.363e-4	6.850e+0
-0.189	1.388e-4	6.867e+0
-0.188	1.415e-4	6.883e+0
-0.187	1.438e-4	6.900e+0
-0.186	1.464e-4	6.917e+0
-0.185	1.490e-4	6.933e+0
-0.184	1.514e-4	6.950e+0
-0.183	1.537e-4	6.967e+0
-0.182	1.563e-4	6.983e+0
-0.181	1.586e-4	7.000e+0
-0.180	1.610e-4	7.017e+0
-0.179	1.633e-4	7.033e+0
-0.178	1.656e-4	7.050e+0
-0.177	1.679e-4	7.067e+0
-0.176	1.702e-4	7.083e+0
-0.175	1.724e-4	7.100e+0
-0.174	1.745e-4	7.117e+0
-0.173	1.768e-4	7.133e+0
-0.172	1.789e-4	7.150e+0
-0.171	1.810e-4	7.167e+0
-0.170	1.830e-4	7.183e+0
-0.169	1.849e-4	7.200e+0
-0.168	1.870e-4	7.217e+0
-0.167	1.890e-4	7.233e+0
-0.166	1.910e-4	7.250e+0
-0.165	1.928e-4	7.267e+0
-0.164	1.946e-4	7.283e+0
-0.163	1.963e-4	7.300e+0
-0.162	1.981e-4	7.317e+0
-0.161	1.998e-4	7.333e+0
-0.160	2.013e-4	7.350e+0
-0.159	2.030e-4	7.367e+0
-0.158	2.045e-4	7.383e+0
-0.157	2.060e-4	7.400e+0
-0.156	2.077e-4	7.417e+0
-0.155	2.090e-4	7.433e+0
-0.154	2.105e-4	7.450e+0
-0.153	2.120e-4	7.467e+0
-0.152	2.132e-4	7.483e+0
-0.151	2.146e-4	7.500e+0
-0.150	2.160e-4	7.517e+0
-0.149	2.171e-4	7.533e+0
-0.148	2.184e-4	7.550e+0
-0.147	2.197e-4	7.567e+0
-0.146	2.207e-4	7.583e+0
-0.145	2.219e-4	7.600e+0
-0.144	2.230e-4	7.617e+0
-0.143	2.241e-4	7.633e+0
-0.142	2.251e-4	7.650e+0
-0.141	2.261e-4	7.667e+0
-0.140	2.272e-4	7.683e+0
-0.139	2.281e-4	7.700e+0
-0.138	2.291e-4	7.717e+0
-0.137	2.300e-4	7.733e+0
-0.136	2.309e-4	7.750e+0
-0.135	2.319e-4	7.767e+0
-0.134	2.329e-4	7.783e+0
-0.133	2.336e-4	7.800e+0
-0.132	2.346e-4	7.817e+0
-0.131	2.353e-4	7.833e+0
-0.130	2.362e-4	7.850e+0
-0.129	2.371e-4	7.867e+0
-0.128	2.377e-4	7.883e+0
-0.127	2.388e-4	7.900e+0
-0.126	2.397e-4	7.917e+0
-0.125	2.403e-4	7.933e+0
-0.124	2.413e-4	7.950e+0
-0.123	2.419e-4	7.967e+0
-0.122	2.429e-4	7.983e+0
-0.121	2.438e-4	8.000e+0
-0.120	2.444e-4	8.017e+0
-0.119	2.454e-4	8.033e+0
-0.118	2.461e-4	8.050e+0
-0.117	2.470e-4	8.067e+0
-0.116	2.480e-4	8.083e+0
-0.115	2.486e-4	8.100e+0
-0.114	2.496e-4	8.117e+0
-0.113	2.506e-4	8.133e+0
-0.112	2.512e-4	8.150e+0
-0.111	2.522e-4	8.167e+0
-0.110	2.531e-4	8.183e+0
-0.109	2.540e-4	8.200e+0
-0.108	2.549e-4	8.217e+0
-0.107	2.559e-4	8.233e+0
-0.106	2.567e-4	8.250e+0
-0.105	2.579e-4	8.267e+0
-0.104	2.587e-4	8.283e+0
-0.103	2.598e-4	8.300e+0
-0.102	2.609e-4	8.317e+0
-0.101	2.619e-4	8.333e+0
-0.100	2.628e-4	8.350e+0
-0.099	2.638e-4	8.367e+0
-0.098	2.648e-4	8.383e+0
-0.097	2.658e-4	8.400e+0
-0.096	2.668e-4	8.417e+0
-0.095	2.679e-4	8.433e+0
-0.094	2.690e-4	8.450e+0
-0.093	2.699e-4	8.467e+0
-0.092	2.710e-4	8.483e+0
-0.091	2.720e-4	8.500e+0
-0.090	2.733e-4	8.517e+0
-0.089	2.744e-4	8.533e+0
-0.088	2.756e-4	8.550e+0
-0.087	2.767e-4	8.567e+0
-0.086	2.779e-4	8.583e+0
-0.085	2.789e-4	8.600e+0
-0.084	2.802e-4	8.617e+0
-0.083	2.814e-4	8.633e+0
-0.082	2.825e-4	8.650e+0
-0.081	2.837e-4	8.667e+0
-0.080	2.848e-4	8.683e+0
-0.079	2.861e-4	8.700e+0
-0.078	2.872e-4	8.717e+0
-0.077	2.883e-4	8.733e+0
-0.076	2.895e-4	8.750e+0
-0.075	2.907e-4	8.767e+0
-0.074	2.919e-4	8.783e+0
-0.073	2.931e-4	8.800e+0
-0.072	2.943e-4	8.817e+0
-0.071	2.956e-4	8.833e+0
-0.070	2.969e-4	8.850e+0
-0.069	2.981e-4	8.867e+0
-0.068	2.994e-4	8.883e+0
-0.067	3.007e-4	8.900e+0
-0.066	3.019e-4	8.917e+0
-0.065	3.033e-4	8.933e+0
-0.064	3.046e-4	8.950e+0
-0.063	3.060e-4	8.967e+0
-0.062	3.073e-4	8.983e+0
-0.061	3.086e-4	9.000e+0
-0.060	3.102e-4	9.017e+0
-0.059	3.114e-4	9.033e+0
-0.058	3.129e-4	9.050e+0
-0.057	3.144e-4	9.067e+0
-0.056	3.156e-4	9.083e+0
-0.055	3.172e-4	9.100e+0
-0.054	3.188e-4	9.117e+0
-0.053	3.201e-4	9.133e+0
-0.052	3.217e-4	9.150e+0
-0.051	3.232e-4	9.167e+0
-0.050	3.248e-4	9.183e+0
-0.049	3.265e-4	9.200e+0
-0.048	3.279e-4	9.217e+0
-0.047	3.296e-4	9.233e+0
-0.046	3.312e-4	9.250e+0
-0.045	3.328e-4	9.267e+0
-0.044	3.344e-4	9.283e+0
-0.043	3.360e-4	9.300e+0
-0.042	3.377e-4	9.317e+0
-0.041	3.395e-4	9.333e+0
-0.040	3.410e-4	9.350e+0
-0.039	3.429e-4	9.367e+0
-0.038	3.449e-4	9.383e+0
-0.037	3.468e-4	9.400e+0
-0.036	3.487e-4	9.417e+0
-0.035	3.505e-4	9.433e+0
-0.034	3.526e-4	9.450e+0
-0.033	3.548e-4	9.467e+0
-0.032	3.568e-4	9.483e+0
-0.031	3.589e-4	9.500e+0
-0.030	3.607e-4	9.517e+0
-0.029	3.625e-4	9.533e+0
-0.028	3.644e-4	9.550e+0
-0.027	3.662e-4	9.567e+0
-0.026	3.685e-4	9.583e+0
-0.025	3.708e-4	9.600e+0
-0.024	3.732e-4	9.617e+0
-0.023	3.759e-4	9.633e+0
-0.022	3.784e-4	9.650e+0
-0.021	3.809e-4	9.667e+0
-0.020	3.838e-4	9.683e+0
-0.019	3.866e-4	9.700e+0
-0.018	3.896e-4	9.717e+0
-0.017	3.926e-4	9.733e+0
-0.016	3.956e-4	9.750e+0
-0.015	3.989e-4	9.767e+0
-0.014	4.021e-4	9.783e+0
-0.013	4.054e-4	9.800e+0
-0.012	4.090e-4	9.817e+0
-0.011	4.125e-4	9.833e+0
-0.010	4.162e-4	9.850e+0
-0.009	4.201e-4	9.867e+0
-0.008	4.238e-4	9.883e+0
-0.007	4.277e-4	9.900e+0
-0.006	4.318e-4	9.917e+0
-0.005	4.360e-4	9.933e+0
-0.004	4.403e-4	9.950e+0
-0.003	4.447e-4	9.967e+0
-0.002	4.492e-4	9.983e+0
-0.001	4.538e-4	1.000e+1
-0.000	4.592e-4	1.002e+1
0.001	4.641e-4	1.003e+1
0.002	4.691e-4	1.005e+1
0.003	4.741e-4	1.007e+1
0.004	4.792e-4	1.008e+1
0.005	4.844e-4	1.010e+1
0.006	4.899e-4	1.012e+1
0.007	4.955e-4	1.013e+1
0.008	5.010e-4	1.015e+1
0.009	5.069e-4	1.017e+1
0.010	5.125e-4	1.018e+1
0.011	5.184e-4	1.020e+1
0.012	5.246e-4	1.022e+1
0.013	5.303e-4	1.023e+1
0.014	5.365e-4	1.025e+1
0.015	5.428e-4	1.027e+1
0.016	5.487e-4	1.028e+1
0.017	5.549e-4	1.030e+1
0.018	5.612e-4	1.032e+1
0.019	5.673e-4	1.033e+1
0.020	5.736e-4	1.035e+1
0.021	5.796e-4	1.037e+1
0.022	5.858e-4	1.038e+1
0.023	5.921e-4	1.040e+1
0.024	5.980e-4	1.042e+1
0.025	6.041e-4	1.043e+1
0.026	6.099e-4	1.045e+1
0.027	6.157e-4	1.047e+1
0.028	6.215e-4	1.048e+1
0.029	6.270e-4	1.050e+1
0.030	6.326e-4	1.052e+1
0.031	6.381e-4	1.053e+1
0.032	6.434e-4	1.055e+1
0.033	6.485e-4	1.057e+1
0.034	6.538e-4	1.058e+1
0.035	6.587e-4	1.060e+1
0.036	6.635e-4	1.062e+1
0.037	6.683e-4	1.063e+1
0.038	6.733e-4	1.065e+1
0.039	6.779e-4	1.067e+1
0.040	6.825e-4	1.068e+1
0.041	6.873e-4	1.070e+1
0.042	6.918e-4	1.072e+1
0.043	6.963e-4	1.073e+1
0.044	7.010e-4	1.075e+1
0.045	7.053e-4	1.077e+1
0.046	7.098e-4	1.078e+1
0.047	7.144e-4	1.080e+1
0.048	7.187e-4	1.082e+1
0.049	7.234e-4	1.083e+1
0.050	7.278e-4	1.085e+1
0.051	7.322e-4	1.087e+1
0.052	7.367e-4	1.088e+1
0.053	7.413e-4	1.090e+1
0.054	7.461e-4	1.092e+1
0.055	7.509e-4	1.093e+1
0.056	7.553e-4	1.095e+1
0.057	7.600e-4	1.097e+1
0.058	7.645e-4	1.098e+1
0.059	7.688e-4	1.100e+1
0.060	7.735e-4	1.102e+1
0.061	7.782e-4	1.103e+1
0.062	7.829e-4	1.105e+1
0.063	7.879e-4	1.107e+1
0.064	7.925e-4	1.108e+1
0.065	7.976e-4	1.110e+1
0.066	8.027e-4	1.112e+1
0.067	8.080e-4	1.113e+1
0.068	8.135e-4	1.115e+1
0.069	8.189e-4	1.117e+1
0.070	8.244e-4	1.118e+1
0.071	8.301e-4	1.120e+1
0.072	8.357e-4	1.122e+1
0.073	8.416e-4	1.123e+1
0.074	8.476e-4	1.125e+1
0.075	8.537e-4	1.127e+1
0.076	8.597e-4	1.128e+1
0.077	8.657e-4	1.130e+1
0.078	8.720e-4	1.132e+1
0.079	8.780e-4	1.133e+1
0.080	8.838e-4	1.135e+1
0.081	8.900e-4	1.137e+1
0.082	8.962e-4	1.138e+1
0.083	9.022e-4	1.140e+1
0.084	9.082e-4	1.142e+1
0.085	9.142e-4	1.143e+1
0.086	9.201e-4	1.145e+1
0.087	9.258e-4	1.147e+1
0.088	9.313e-4	1.148e+1
0.089	9.369e-4	1.150e+1
0.090	9.423e-4	1.152e+1
0.091	9.474e-4	1.153e+1
0.092	9.526e-4	1.155e+1
0.093	9.575e-4	1.157e+1
0.094	9.622e-4	1.158e+1
0.095	9.668e-4	1.160e+1
0.096	9.712e-4	1.162e+1
0.097	9.754e-4	1.163e+1
0.098	9.792e-4	1.165e+1
0.099	9.828e-4	1.167e+1
0.100	9.863e-4	1.168e+1
0.101	9.895e-4	1.170e+1
0.102	9.925e-4	1.172e+1
0.103	9.955e-4	1.173e+1
0.104	9.979e-4	1.175e+1
0.105	9.999e-4	1.177e+1
0.106	1.002e-3	1.178e+1
0.107	1.003e-3	1.180e+1
0.108	1.004e-3	1.182e+1
0.109	1.005e-3	1.183e+1
0.110	1.006e-3	1.185e+1
0.111	1.006e-3	1.187e+1
0.112	1.006e-3	1.188e+1
0.113	1.006e-3	1.190e+1
0.114	1.006e-3	1.192e+1
0.115	1.005e-3	1.193e+1
0.116	1.004e-3	1.195e+1
0.117	1.003e-3	1.197e+1
0.118	1.002e-3	1.198e+1
0.119	1.000e-3	1.200e+1
0.120	9.986e-4	1.202e+1
0.121	9.968e-4	1.203e+1
0.122	9.945e-4	1.205e+1
0.123	9.924e-4	1.207e+1
0.124	9.902e-4	1.208e+1
0.125	9.876e-4	1.210e+1
0.126	9.852e-4	1.212e+1
0.127	9.829e-4	1.213e+1
0.128	9.804e-4	1.215e+1
0.129	9.780e-4	1.217e+1
0.130	9.758e-4	1.218e+1
0.131	9.735e-4	1.220e+1
0.132	9.714e-4	1.222e+1
0.133	9.692e-4	1.223e+1
0.134	9.672e-4	1.225e+1
0.135	9.654e-4	1.227e+1
0.136	9.635e-4	1.228e+1
0.137	9.619e-4	1.230e+1
0.138	9.604e-4	1.232e+1
0.139	9.591e-4	1.233e+1
0.140	9.578e-4	1.235e+1
0.141	9.567e-4	1.237e+1
0.142	9.558e-4	1.238e+1
0.143	9.550e-4	1.240e+1
0.144	9.543e-4	1.242e+1
0.145	9.539e-4	1.243e+1
0.146	9.535e-4	1.245e+1
0.147	9.533e-4	1.247e+1
0.148	9.532e-4	1.248e+1
0.149	9.533e-4	1.250e+1
0.150	9.535e-4	1.252e+1
0.151	9.539e-4	1.253e+1
0.152	9.541e-4	1.255e+1
0.153	9.548e-4	1.257e+1
0.154	9.553e-4	1.258e+1
0.155	9.561e-4	1.260e+1
0.156	9.571e-4	1.262e+1
0.157	9.580e-4	1.263e+1
0.158	9.591e-4	1.265e+1
0.159	9.603e-4	1.267e+1
0.160	9.616e-4	1.268e+1
0.161	9.628e-4	1.270e+1
0.162	9.641e-4	1.272e+1
0.163	9.655e-4	1.273e+1
0.164	9.672e-4	1.275e+1
0.165	9.687e-4	1.277e+1
0.166	9.703e-4	1.278e+1
0.167	9.722e-4	1.280e+1
0.168	9.739e-4	1.282e+1
0.169	9.759e-4	1.283e+1
0.170	9.778e-4	1.285e+1
0.171	9.799e-4	1.287e+1
0.172	9.819e-4	1.288e+1
0.173	9.841e-4	1.290e+1
0.174	9.865e-4	1.292e+1
0.175	9.888e-4	1.293e+1
0.176	9.912e-4	1.295e+1
0.177	9.937e-4	1.297e+1
0.178	9.964e-4	1.298e+1
0.179	9.989e-4	1.300e+1
0.180	1.002e-3	1.302e+1
0.181	1.004e-3	1.303e+1
0.182	1.007e-3	1.305e+1
0.183	1.010e-3	1.307e+1
0.184	1.012e-3	1.308e+1
0.185	1.016e-3	1.310e+1
0.186	1.019e-3	1.312e+1
0.187	1.022e-3	1.313e+1
0.188	1.025e-3	1.315e+1
0.189	1.028e-3	1.317e+1
0.190	1.031e-3	1.318e+1
0.191	1.034e-3	1.320e+1
0.192	1.038e-3	1.322e+1
0.193	1.041e-3	1.323e+1
0.194	1.045e-3	1.325e+1
0.195	1.048e-3	1.327e+1
0.196	1.051e-3	1.328e+1
0.197	1.055e-3	1.330e+1
0.198	1.058e-3	1.332e+1
0.199	1.062e-3	1.333e+1
0.200	1.065e-3	1.335e+1
0.201	1.069e-3	1.337e+1
0.202	1.073e-3	1.338e+1
0.203	1.076e-3	1.340e+1
0.204	1.080e-3	1.342e+1
0.205	1.084e-3	1.343e+1
0.206	1.088e-3	1.345e+1
0.207	1.092e-3	1.347e+1
0.208	1.095e-3	1.348e+1
0.209	1.099e-3	1.350e+1
0.210	1.103e-3	1.352e+1
0.211	1.107e-3	1.353e+1
0.212	1.111e-3	1.355e+1
0.213	1.115e-3	1.357e+1
0.214	1.119e-3	1.358e+1
0.215	1.123e-3	1.360e+1
0.216	1.126e-3	1.362e+1
0.217	1.130e-3	1.363e+1
0.218	1.134e-3	1.365e+1
0.219	1.138e-3	1.367e+1
0.220	1.142e-3	1.368e+1
0.221	1.146e-3	1.370e+1
0.222	1.150e-3	1.372e+1
0.223	1.154e-3	1.373e+1
0.224	1.158e-3	1.375e+1
0.225	1.162e-3	1.377e+1
0.226	1.166e-3	1.378e+1
0.227	1.170e-3	1.380e+1
0.228	1.174e-3	1.382e+1
0.229	1.178e-3	1.383e+1
0.230	1.182e-3	1.385e+1
0.231	1.186e-3	1.387e+1
0.232	1.190e-3	1.388e+1
0.233	1.194e-3	1.390e+1
0.234	1.198e-3	1.392e+1
0.235	1.202e-3	1.393e+1
0.236	1.206e-3	1.395e+1
0.237	1.210e-3	1.397e+1
0.238	1.214e-3	1.398e+1
0.239	1.218e-3	1.400e+1
0.240	1.222e-3	1.402e+1
0.241	1.226e-3	1.403e+1
0.242	1.230e-3	1.405e+1
0.243	1.234e-3	1.407e+1
0.244	1.238e-3	1.408e+1
0.245	1.242e-3	1.410e+1
0.246	1.246e-3	1.412e+1
0.247	1.250e-3	1.413e+1
0.248	1.254e-3	1.415e+1
0.249	1.258e-3	1.417e+1
0.250	1.262e-3	1.418e+1
0.251	1.266e-3	1.420e+1
0.252	1.270e-3	1.422e+1
0.253	1.274e-3	1.423e+1
0.254	1.278e-3	1.425e+1
0.255	1.282e-3	1.427e+1
0.256	1.286e-3	1.428e+1
0.257	1.290e-3	1.430e+1
0.258	1.293e-3	1.432e+1
0.259	1.297e-3	1.433e+1
0.260	1.301e-3	1.435e+1
0.261	1.305e-3	1.437e+1
0.262	1.309e-3	1.438e+1
0.263	1.312e-3	1.440e+1
0.264	1.316e-3	1.442e+1
0.265	1.320e-3	1.443e+1
0.266	1.324e-3	1.445e+1
0.267	1.328e-3	1.447e+1
0.268	1.331e-3	1.448e+1
0.269	1.335e-3	1.450e+1
0.270	1.338e-3	1.452e+1
0.271	1.342e-3	1.453e+1
0.272	1.346e-3	1.455e+1
0.273	1.349e-3	1.457e+1
0.274	1.353e-3	1.458e+1
0.275	1.356e-3	1.460e+1
0.276	1.360e-3	1.462e+1
0.277	1.364e-3	1.463e+1
0.278	1.367e-3	1.465e+1
0.279	1.371e-3	1.467e+1
0.280	1.374e-3	1.468e+1
0.281	1.378e-3	1.470e+1
0.282	1.381e-3	1.472e+1
0.283	1.385e-3	1.473e+1
0.284	1.388e-3	1.475e+1
0.285	1.391e-3	1.477e+1
0.286	1.395e-3	1.478e+1
0.287	1.398e-3	1.480e+1
0.288	1.402e-3	1.482e+1
0.289	1.405e-3	1.483e+1
0.290	1.408e-3	1.485e+1
0.291	1.411e-3	1.487e+1
0.292	1.414e-3	1.488e+1
0.293	1.418e-3	1.490e+1
0.294	1.421e-3	1.492e+1
0.295	1.424e-3	1.493e+1
0.296	1.427e-3	1.495e+1
0.297	1.430e-3	1.497e+1
0.298	1.433e-3	1.498e+1
0.299	1.436e-3	1.500e+1
0.300	1.439e-3	1.502e+1
0.301	1.442e-3	1.503e+1
0.302	1.446e-3	1.505e+1
0.303	1.449e-3	1.507e+1
0.304	1.452e-3	1.508e+1
0.305	1.455e-3	1.510e+1
0.306	1.458e-3	1.512e+1
0.307	1.460e-3	1.513e+1
0.308	1.463e-3	1.515e+1
0.309	1.466e-3	1.517e+1
0.310	1.469e-3	1.518e+1
0.311	1.472e-3	1.520e+1
0.312	1.475e-3	1.522e+1
0.313	1.477e-3	1.523e+1
0.314	1.480e-3	1.525e+1
0.315	1.483e-3	1.527e+1
0.316	1.486e-3	1.528e+1
0.317	1.488e-3	1.530e+1
0.318	1.491e-3	1.532e+1
0.319	1.494e-3	1.533e+1
0.320	1.496e-3	1.535e+1
0.321	1.499e-3	1.537e+1
0.322	1.501e-3	1.538e+1
0.323	1.504e-3	1.540e+1
0.324	1.506e-3	1.542e+1
0.325	1.508e-3	1.543e+1
0.326	1.511e-3	1.545e+1
0.327	1.513e-3	1.547e+1
0.328	1.515e-3	1.548e+1
0.329	1.518e-3	1.550e+1
0.330	1.520e-3	1.552e+1
0.331	1.523e-3	1.553e+1
0.332	1.525e-3	1.555e+1
0.333	1.527e-3	1.557e+1
0.334	1.529e-3	1.558e+1
0.335	1.532e-3	1.560e+1
0.336	1.534e-3	1.562e+1
0.337	1.537e-3	1.563e+1
0.338	1.539e-3	1.565e+1
0.339	1.541e-3	1.567e+1
0.340	1.543e-3	1.568e+1
0.341	1.545e-3	1.570e+1
0.342	1.547e-3	1.572e+1
0.343	1.549e-3	1.573e+1
0.344	1.551e-3	1.575e+1
0.345	1.553e-3	1.577e+1
0.346	1.555e-3	1.578e+1
0.347	1.557e-3	1.580e+1
0.348	1.559e-3	1.582e+1
0.349	1.560e-3	1.583e+1
0.350	1.562e-3	1.585e+1
0.351	1.564e-3	1.587e+1
0.352	1.566e-3	1.588e+1
0.353	1.567e-3	1.590e+1
0.354	1.569e-3	1.592e+1
0.355	1.571e-3	1.593e+1
0.356	1.572e-3	1.595e+1
0.357	1.574e-3	1.597e+1
0.358	1.576e-3	1.598e+1
0.359	1.577e-3	1.600e+1
0.360	1.579e-3	1.602e+1
0.361	1.580e-3	1.603e+1
0.362	1.582e-3	1.605e+1
0.363	1.583e-3	1.607e+1
0.364	1.585e-3	1.608e+1
0.365	1.586e-3	1.610e+1
0.366	1.588e-3	1.612e+1
0.367	1.589e-3	1.613e+1
0.368	1.590e-3	1.615e+1
0.369	1.592e-3	1.617e+1
0.370	1.593e-3	1.618e+1
0.371	1.594e-3	1.620e+1
0.372	1.595e-3	1.622e+1
0.373	1.596e-3	1.623e+1
0.374	1.598e-3	1.625e+1
0.375	1.599e-3	1.627e+1
0.376	1.600e-3	1.628e+1
0.377	1.601e-3	1.630e+1
0.378	1.602e-3	1.632e+1
0.379	1.603e-3	1.633e+1
0.380	1.604e-3	1.635e+1
0.381	1.605e-3	1.637e+1
0.382	1.606e-3	1.638e+1
0.383	1.607e-3	1.640e+1
0.384	1.608e-3	1.642e+1
0.385	1.609e-3	1.643e+1
0.386	1.610e-3	1.645e+1
0.387	1.611e-3	1.647e+1
0.388	1.612e-3	1.648e+1
0.389	1.612e-3	1.650e+1
0.390	1.613e-3	1.652e+1
0.391	1.614e-3	1.653e+1
0.392	1.615e-3	1.655e+1
0.393	1.615e-3	1.657e+1
0.394	1.616e-3	1.658e+1
0.395	1.617e-3	1.660e+1
0.396	1.618e-3	1.662e+1
0.397	1.618e-3	1.663e+1
0.398	1.619e-3	1.665e+1
0.399	1.620e-3	1.667e+1
0.400	1.620e-3	1.668e+1
0.401	1.621e-3	1.670e+1
0.402	1.621e-3	1.672e+1
0.403	1.622e-3	1.673e+1
0.404	1.622e-3	1.675e+1
0.405	1.623e-3	1.677e+1
0.406	1.623e-3	1.678e+1
0.407	1.624e-3	1.680e+1
0.408	1.624e-3	1.682e+1
0.409	1.625e-3	1.683e+1
0.410	1.625e-3	1.685e+1
0.411	1.626e-3	1.687e+1
0.412	1.626e-3	1.688e+1
0.413	1.626e-3	1.690e+1
0.414	1.627e-3	1.692e+1
0.415	1.627e-3	1.693e+1
0.416	1.627e-3	1.695e+1
0.417	1.628e-3	1.697e+1
0.418	1.628e-3	1.698e+1
0.419	1.628e-3	1.700e+1
0.420	1.628e-3	1.702e+1
0.421	1.629e-3	1.703e+1
0.422	1.629e-3	1.705e+1
0.423	1.629e-3	1.707e+1
0.424	1.629e-3	1.708e+1
0.425	1.629e-3	1.710e+1
0.426	1.630e-3	1.712e+1
0.427	1.630e-3	1.713e+1
0.428	1.630e-3	1.715e+1
0.429	1.630e-3	1.717e+1
0.430	1.630e-3	1.718e+1
0.431	1.630e-3	1.720e+1
0.432	1.630e-3	1.722e+1
0.433	1.630e-3	1.723e+1
0.434	1.630e-3	1.725e+1
0.435	1.630e-3	1.727e+1
0.436	1.631e-3	1.728e+1
0.437	1.631e-3	1.730e+1
0.438	1.631e-3	1.732e+1
0.439	1.631e-3	1.733e+1
0.440	1.631e-3	1.735e+1
0.441	1.631e-3	1.737e+1
0.442	1.631e-3	1.738e+1
0.443	1.631e-3	1.740e+1
0.444	1.631e-3	1.742e+1
0.445	1.631e-3	1.743e+1
0.446	1.630e-3	1.745e+1
0.447	1.630e-3	1.747e+1
0.448	1.630e-3	1.748e+1
0.449	1.630e-3	1.750e+1
0.450	1.630e-3	1.752e+1
0.451	1.630e-3	1.753e+1
0.452	1.630e-3	1.755e+1
0.453	1.630e-3	1.757e+1
0.454	1.630e-3	1.758e+1
0.455	1.630e-3	1.760e+1
0.456	1.630e-3	1.762e+1
0.457	1.629e-3	1.763e+1
0.458	1.629e-3	1.765e+1
0.459	1.629e-3	1.767e+1
0.460	1.629e-3	1.768e+1
0.461	1.629e-3	1.770e+1
0.462	1.629e-3	1.772e+1
0.463	1.629e-3	1.773e+1
0.464	1.629e-3	1.775e+1
0.465	1.628e-3	1.777e+1
0.466	1.628e-3	1.778e+1
0.467	1.628e-3	1.780e+1
0.468	1.628e-3	1.782e+1
0.469	1.628e-3	1.783e+1
0.470	1.628e-3	1.785e+1
0.471	1.628e-3	1.787e+1
0.472	1.627e-3	1.788e+1
0.473	1.627e-3	1.790e+1
0.474	1.627e-3	1.792e+1
0.475	1.627e-3	1.793e+1
0.476	1.627e-3	1.795e+1
0.477	1.626e-3	1.797e+1
0.478	1.626e-3	1.798e+1
0.479	1.626e-3	1.800e+1
0.480	1.626e-3	1.802e+1
0.481	1.626e-3	1.803e+1
0.482	1.626e-3	1.805e+1
0.483	1.626e-3	1.807e+1
0.484	1.625e-3	1.808e+1
0.485	1.625e-3	1.810e+1
0.486	1.625e-3	1.812e+1
0.487	1.625e-3	1.813e+1
0.488	1.625e-3	1.815e+1
0.489	1.624e-3	1.817e+1
0.490	1.624e-3	1.818e+1
0.491	1.624e-3	1.820e+1
0.492	1.624e-3	1.822e+1
0.493	1.624e-3	1.823e+1
0.494	1.624e-3	1.825e+1
0.495	1.624e-3	1.827e+1
0.496	1.623e-3	1.828e+1
0.497	1.623e-3	1.830e+1
0.498	1.623e-3	1.832e+1
0.499	1.623e-3	1.833e+1
0.500	1.623e-3	1.835e+1
0.501	1.623e-3	1.837e+1
0.502	1.623e-3	1.838e+1
0.503	1.623e-3	1.840e+1
0.504	1.622e-3	1.842e+1
0.505	1.622e-3	1.843e+1
0.506	1.622e-3	1.845e+1
0.507	1.622e-3	1.847e+1
0.508	1.622e-3	1.848e+1
0.509	1.622e-3	1.850e+1
0.510	1.622e-3	1.852e+1
0.511	1.621e-3	1.853e+1
0.512	1.622e-3	1.855e+1
0.513	1.621e-3	1.857e+1
0.514	1.621e-3	1.858e+1
0.515	1.621e-3	1.860e+1
0.516	1.621e-3	1.862e+1
0.517	1.621e-3	1.863e+1
0.518	1.621e-3	1.865e+1
0.519	1.621e-3	1.867e+1
0.520	1.621e-3	1.868e+1
0.521	1.621e-3	1.870e+1
0.522	1.621e-3	1.872e+1
0.523	1.621e-3	1.873e+1
0.524	1.621e-3	1.875e+1
0.525	1.621e-3	1.877e+1
0.526	1.621e-3	1.878e+1
0.527	1.621e-3	1.880e+1
0.528	1.621e-3	1.882e+1
0.529	1.621e-3	1.883e+1
0.530	1.621e-3	1.885e+1
0.531	1.621e-3	1.887e+1
0.532	1.621e-3	1.888e+1
0.533	1.621e-3	1.890e+1
0.534	1.621e-3	1.892e+1
0.535	1.621e-3	1.893e+1
0.536	1.622e-3	1.895e+1
0.537	1.622e-3	1.897e+1
0.538	1.622e-3	1.898e+1
0.539	1.622e-3	1.900e+1
0.540	1.622e-3	1.902e+1
0.541	1.622e-3	1.903e+1
0.542	1.622e-3	1.905e+1
0.543	1.622e-3	1.907e+1
0.544	1.622e-3	1.908e+1
0.545	1.623e-3	1.910e+1
0.546	1.623e-3	1.912e+1
0.547	1.623e-3	1.913e+1
0.548	1.623e-3	1.915e+1
0.549	1.623e-3	1.917e+1
0.550	1.624e-3	1.918e+1
0.551	1.624e-3	1.920e+1
0.552	1.624e-3	1.922e+1
0.553	1.624e-3	1.923e+1
0.554	1.624e-3	1.925e+1
0.555	1.625e-3	1.927e+1
0.556	1.625e-3	1.928e+1
0.557	1.625e-3	1.930e+1
0.558	1.626e-3	1.932e+1
0.559	1.626e-3	1.933e+1
0.560	1.626e-3	1.935e+1
0.561	1.626e-3	1.937e+1
0.562	1.627e-3	1.938e+1
0.563	1.627e-3	1.940e+1
0.564	1.627e-3	1.942e+1
0.565	1.628e-3	1.943e+1
0.566	1.628e-3	1.945e+1
0.567	1.629e-3	1.947e+1
0.568	1.629e-3	1.948e+1
0.569	1.629e-3	1.950e+1
0.570	1.630e-3	1.952e+1
0.571	1.630e-3	1.953e+1
0.572	1.631e-3	1.955e+1
0.573	1.631e-3	1.957e+1
0.574	1.632e-3	1.958e+1
0.575	1.632e-3	1.960e+1
0.576	1.633e-3	1.962e+1
0.577	1.633e-3	1.963e+1
0.578	1.634e-3	1.965e+1
0.579	1.635e-3	1.967e+1
0.580	1.636e-3	1.968e+1
0.581	1.637e-3	1.970e+1
0.582	1.637e-3	1.972e+1
0.583	1.638e-3	1.973e+1
0.584	1.639e-3	1.975e+1
0.585	1.640e-3	1.977e+1
0.586	1.640e-3	1.978e+1
0.587	1.641e-3	1.980e+1
0.588	1.642e-3	1.982e+1
0.589	1.643e-3	1.983e+1
0.590	1.643e-3	1.985e+1
0.591	1.644e-3	1.987e+1
0.592	1.645e-3	1.988e+1
0.593	1.646e-3	1.990e+1
0.594	1.646e-3	1.992e+1
0.595	1.647e-3	1.993e+1
0.596	1.648e-3	1.995e+1
0.597	1.649e-3	1.997e+1
0.598	1.650e-3	1.998e+1
0.599	1.651e-3	2.000e+1
Segment 2:
0.600	1.646e-3	2.002e+1
0.599	1.632e-3	2.003e+1
0.598	1.618e-3	2.005e+1
0.597	1.605e-3	2.007e+1
0.596	1.592e-3	2.008e+1
0.595	1.579e-3	2.010e+1
0.594	1.567e-3	2.012e+1
0.593	1.555e-3	2.013e+1
0.592	1.542e-3	2.015e+1
0.591	1.530e-3	2.017e+1
0.590	1.518e-3	2.018e+1
0.589	1.506e-3	2.020e+1
0.588	1.495e-3	2.022e+1
0.587	1.484e-3	2.023e+1
0.586	1.473e-3	2.025e+1
0.585	1.462e-3	2.027e+1
0.584	1.452e-3	2.028e+1
0.583	1.441e-3	2.030e+1
0.582	1.431e-3	2.032e+1
0.581	1.421e-3	2.033e+1
0.580	1.412e-3	2.035e+1
0.579	1.402e-3	2.037e+1
0.578	1.393e-3	2.038e+1
0.577	1.383e-3	2.040e+1
0.576	1.374e-3	2.042e+1
0.575	1.365e-3	2.043e+1
0.574	1.356e-3	2.045e+1
0.573	1.347e-3	2.047e+1
0.572	1.338e-3	2.048e+1
0.571	1.330e-3	2.050e+1
0.570	1.321e-3	2.052e+1
0.569	1.313e-3	2.053e+1
0.568	1.305e-3	2.055e+1
0.567	1.297e-3	2.057e+1
0.566	1.289e-3	2.058e+1
0.565	1.281e-3	2.060e+1
0.564	1.273e-3	2.062e+1
0.563	1.265e-3	2.063e+1
0.562	1.258e-3	2.065e+1
0.561	1.250e-3	2.067e+1
0.560	1.243e-3	2.068e+1
0.559	1.236e-3	2.070e+1
0.558	1.228e-3	2.072e+1
0.557	1.221e-3	2.073e+1
0.556	1.214e-3	2.075e+1
0.555	1.207e-3	2.077e+1
0.554	1.200e-3	2.078e+1
0.553	1.194e-3	2.080e+1
0.552	1.187e-3	2.082e+1
0.551	1.181e-3	2.083e+1
0.550	1.174e-3	2.085e+1
0.549	1.167e-3	2.087e+1
0.548	1.161e-3	2.088e+1
0.547	1.155e-3	2.090e+1
0.546	1.148e-3	2.092e+1
0.545	1.142e-3	2.093e+1
0.544	1.136e-3	2.095e+1
0.543	1.130e-3	2.097e+1
0.542	1.124e-3	2.098e+1
0.541	1.118e-3	2.100e+1
0.540	1.112e-3	2.102e+1
0.539	1.106e-3	2.103e+1
0.538	1.101e-3	2.105e+1
0.537	1.095e-3	2.107e+1
0.536	1.089e-3	2.108e+1
0.535	1.084e-3	2.110e+1
0.534	1.078e-3	2.112e+1
0.533	1.073e-3	2.113e+1
0.532	1.067e-3	2.115e+1
0.531	1.062e-3	2.117e+1
0.530	1.057e-3	2.118e+1
0.529	1.051e-3	2.120e+1
0.528	1.046e-3	2.122e+1
0.527	1.041e-3	2.123e+1
0.526	1.036e-3	2.125e+1
0.525	1.031e-3	2.127e+1
0.524	1.026e-3	2.128e+1
0.523	1.021e-3	2.130e+1
0.522	1.016e-3	2.132e+1
0.521	1.011e-3	2.133e+1
0.520	1.006e-3	2.135e+1
0.519	1.001e-3	2.137e+1
0.518	9.964e-4	2.138e+1
0.517	9.919e-4	2.140e+1
0.516	9.871e-4	2.142e+1
0.515	9.826e-4	2.143e+1
0.514	9.780e-4	2.145e+1
0.513	9.733e-4	2.147e+1
0.512	9.688e-4	2.148e+1
0.511	9.642e-4	2.150e+1
0.510	9.595e-4	2.152e+1
0.509	9.551e-4	2.153e+1
0.508	9.507e-4	2.155e+1
0.507	9.464e-4	2.157e+1
0.506	9.422e-4	2.158e+1
0.505	9.379e-4	2.160e+1
0.504	9.335e-4	2.162e+1
0.503	9.294e-4	2.163e+1
0.502	9.252e-4	2.165e+1
0.501	9.211e-4	2.167e+1
0.500	9.170e-4	2.168e+1
0.499	9.130e-4	2.170e+1
0.498	9.089e-4	2.172e+1
0.497	9.047e-4	2.173e+1
0.496	9.007e-4	2.175e+1
0.495	8.967e-4	2.177e+1
0.494	8.927e-4	2.178e+1
0.493	8.887e-4	2.180e+1
0.492	8.850e-4	2.182e+1
0.491	8.811e-4	2.183e+1
0.490	8.776e-4	2.185e+1
0.489	8.740e-4	2.187e+1
0.488	8.702e-4	2.188e+1
0.487	8.665e-4	2.190e+1
0.486	8.625e-4	2.192e+1
0.485	8.588e-4	2.193e+1
0.484	8.553e-4	2.195e+1
0.483	8.516e-4	2.197e+1
0.482	8.479e-4	2.198e+1
0.481	8.444e-4	2.200e+1
0.480	8.408e-4	2.202e+1
0.479	8.371e-4	2.203e+1
0.478	8.337e-4	2.205e+1
0.477	8.303e-4	2.207e+1
0.476	8.268e-4	2.208e+1
0.475	8.234e-4	2.210e+1
0.474	8.199e-4	2.212e+1
0.473	8.162e-4	2.213e+1
0.472	8.128e-4	2.215e+1
0.471	8.095e-4	2.217e+1
0.470	8.063e-4	2.218e+1
0.469	8.029e-4	2.220e+1
0.468	7.995e-4	2.222e+1
0.467	7.961e-4	2.223e+1
0.466	7.927e-4	2.225e+1
0.465	7.894e-4	2.227e+1
0.464	7.862e-4	2.228e+1
0.463	7.831e-4	2.230e+1
0.462	7.800e-4	2.232e+1
0.461	7.767e-4	2.233e+1
0.460	7.734e-4	2.235e+1
0.459	7.703e-4	2.237e+1
0.458	7.672e-4	2.238e+1
0.457	7.641e-4	2.240e+1
0.456	7.612e-4	2.242e+1
0.455	7.580e-4	2.243e+1
0.454	7.550e-4	2.245e+1
0.453	7.518e-4	2.247e+1
0.452	7.487e-4	2.248e+1
0.451	7.453e-4	2.250e+1
0.450	7.419e-4	2.252e+1
0.449	7.386e-4	2.253e+1
0.448	7.355e-4	2.255e+1
0.447	7.324e-4	2.257e+1
0.446	7.294e-4	2.258e+1
0.445	7.264e-4	2.260e+1
0.444	7.234e-4	2.262e+1
0.443	7.206e-4	2.263e+1
0.442	7.175e-4	2.265e+1
0.441	7.146e-4	2.267e+1
0.440	7.118e-4	2.268e+1
0.439	7.089e-4	2.270e+1
0.438	7.060e-4	2.272e+1
0.437	7.031e-4	2.273e+1
0.436	7.003e-4	2.275e+1
0.435	6.974e-4	2.277e+1
0.434	6.946e-4	2.278e+1
0.433	6.918e-4	2.280e+1
0.432	6.890e-4	2.282e+1
0.431	6.862e-4	2.283e+1
0.430	6.835e-4	2.285e+1
0.429	6.810e-4	2.287e+1
0.428	6.781e-4	2.288e+1
0.427	6.754e-4	2.290e+1
0.426	6.724e-4	2.292e+1
0.425	6.696e-4	2.293e+1
0.424	6.668e-4	2.295e+1
0.423	6.641e-4	2.297e+1
0.422	6.613e-4	2.298e+1
0.421	6.586e-4	2.300e+1
0.420	6.558e-4	2.302e+1
0.419	6.532e-4	2.303e+1
0.418	6.507e-4	2.305e+1
0.417	6.481e-4	2.307e+1
0.416	6.454e-4	2.308e+1
0.415	6.428e-4	2.310e+1
0.414	6.401e-4	2.312e+1
0.413	6.374e-4	2.313e+1
0.412	6.348e-4	2.315e+1
0.411	6.324e-4	2.317e+1
0.410	6.296e-4	2.318e+1
0.409	6.269e-4	2.320e+1
0.408	6.245e-4	2.322e+1
0.407	6.219e-4	2.323e+1
0.406	6.193e-4	2.325e+1
0.405	6.170e-4	2.327e+1
0.404	6.144e-4	2.328e+1
0.403	6.120e-4	2.330e+1
0.402	6.096e-4	2.332e+1
0.401	6.071e-4	2.333e+1
0.400	6.045e-4	2.335e+1
0.399	6.022e-4	2.337e+1
0.398	5.998e-4	2.338e+1
0.397	5.974e-4	2.340e+1
0.396	5.950e-4	2.342e+1
0.395	5.927e-4	2.343e+1
0.394	5.902e-4	2.345e+1
0.393	5.877e-4	2.347e+1
0.392	5.851e-4	2.348e+1
0.391	5.827e-4	2.350e+1
0.390	5.803e-4	2.352e+1
0.389	5.779e-4	2.353e+1
0.388	5.757e-4	2.355e+1
0.387	5.734e-4	2.357e+1
0.386	5.710e-4	2.358e+1
0.385	5.687e-4	2.360e+1
0.384	5.665e-4	2.362e+1
0.383	5.641e-4	2.363e+1
0.382	5.616e-4	2.365e+1
0.381	5.592e-4	2.367e+1
0.380	5.569e-4	2.368e+1
0.379	5.546e-4	2.370e+1
0.378	5.522e-4	2.372e+1
0.377	5.500e-4	2.373e+1
0.376	5.476e-4	2.375e+1
0.375	5.450e-4	2.377e+1
0.374	5.427e-4	2.378e+1
0.373	5.404e-4	2.380e+1
0.372	5.383e-4	2.382e+1
0.371	5.359e-4	2.383e+1
0.370	5.335e-4	2.385e+1
0.369	5.314e-4	2.387e+1
0.368	5.291e-4	2.388e+1
0.367	5.267e-4	2.390e+1
0.366	5.245e-4	2.392e+1
0.365	5.222e-4	2.393e+1
0.364	5.198e-4	2.395e+1
0.363	5.176e-4	2.397e+1
0.362	5.154e-4	2.398e+1
0.361	5.129e-4	2.400e+1
0.360	5.107e-4	2.402e+1
0.359	5.086e-4	2.403e+1
0.358	5.062e-4	2.405e+1
0.357	5.038e-4	2.407e+1
0.356	5.017e-4	2.408e+1
0.355	4.996e-4	2.410e+1
0.354	4.972e-4	2.412e+1
0.353	4.951e-4	2.413e+1
0.352	4.926e-4	2.415e+1
0.351	4.905e-4	2.417e+1
0.350	4.881e-4	2.418e+1
0.349	4.861e-4	2.420e+1
0.348	4.838e-4	2.422e+1
0.347	4.817e-4	2.423e+1
0.346	4.796e-4	2.425e+1
0.345	4.772e-4	2.427e+1
0.344	4.751e-4	2.428e+1
0.343	4.731e-4	2.430e+1
0.342	4.710e-4	2.432e+1
0.341	4.688e-4	2.433e+1
0.340	4.666e-4	2.435e+1
0.339	4.643e-4	2.437e+1
0.338	4.621e-4	2.438e+1
0.337	4.600e-4	2.440e+1
0.336	4.578e-4	2.442e+1
0.335	4.556e-4	2.443e+1
0.334	4.537e-4	2.445e+1
0.333	4.514e-4	2.447e+1
0.332	4.492e-4	2.448e+1
0.331	4.471e-4	2.450e+1
0.330	4.450e-4	2.452e+1
0.329	4.428e-4	2.453e+1
0.328	4.407e-4	2.455e+1
0.327	4.385e-4	2.457e+1
0.326	4.363e-4	2.458e+1
0.325	4.343e-4	2.460e+1
0.324	4.322e-4	2.462e+1
0.323	4.301e-4	2.463e+1
0.322	4.281e-4	2.465e+1
0.321	4.259e-4	2.467e+1
0.320	4.239e-4	2.468e+1
0.319	4.219e-4	2.470e+1
0.318	4.199e-4	2.472e+1
0.317	4.179e-4	2.473e+1
0.316	4.157e-4	2.475e+1
0.315	4.136e-4	2.477e+1
0.314	4.115e-4	2.478e+1
0.313	4.094e-4	2.480e+1
0.312	4.073e-4	2.482e+1
0.311	4.054e-4	2.483e+1
0.310	4.036e-4	2.485e+1
0.309	4.015e-4	2.487e+1
0.308	3.994e-4	2.488e+1
0.307	3.974e-4	2.490e+1
0.306	3.953e-4	2.492e+1
0.305	3.933e-4	2.493e+1
0.304	3.913e-4	2.495e+1
0.303	3.894e-4	2.497e+1
0.302	3.872e-4	2.498e+1
0.301	3.852e-4	2.500e+1
0.300	3.831e-4	2.502e+1
0.299	3.813e-4	2.503e+1
0.298	3.793e-4	2.505e+1
0.297	3.773e-4	2.507e+1
0.296	3.754e-4	2.508e+1
0.295	3.733e-4	2.510e+1
0.294	3.713e-4	2.512e+1
0.293	3.694e-4	2.513e+1
0.292	3.675e-4	2.515e+1
0.291	3.659e-4	2.517e+1
0.290	3.644e-4	2.518e+1
0.289	3.628e-4	2.520e+1
0.288	3.611e-4	2.522e+1
0.287	3.594e-4	2.523e+1
0.286	3.576e-4	2.525e+1
0.285	3.555e-4	2.527e+1
0.284	3.535e-4	2.528e+1
0.283	3.516e-4	2.530e+1
0.282	3.495e-4	2.532e+1
0.281	3.475e-4	2.533e+1
0.280	3.456e-4	2.535e+1
0.279	3.435e-4	2.537e+1
0.278	3.415e-4	2.538e+1
0.277	3.396e-4	2.540e+1
0.276	3.375e-4	2.542e+1
0.275	3.356e-4	2.543e+1
0.274	3.339e-4	2.545e+1
0.273	3.318e-4	2.547e+1
0.272	3.299e-4	2.548e+1
0.271	3.281e-4	2.550e+1
0.270	3.260e-4	2.552e+1
0.269	3.240e-4	2.553e+1
0.268	3.221e-4	2.555e+1
0.267	3.201e-4	2.557e+1
0.266	3.182e-4	2.558e+1
0.265	3.162e-4	2.560e+1
0.264	3.142e-4	2.562e+1
0.263	3.122e-4	2.563e+1
0.262	3.103e-4	2.565e+1
0.261	3.083e-4	2.567e+1
0.260	3.062e-4	2.568e+1
0.259	3.044e-4	2.570e+1
0.258	3.025e-4	2.572e+1
0.257	3.005e-4	2.573e+1
0.256	2.985e-4	2.575e+1
0.255	2.966e-4	2.577e+1
0.254	2.946e-4	2.578e+1
0.253	2.927e-4	2.580e+1
0.252	2.909e-4	2.582e+1
0.251	2.890e-4	2.583e+1
0.250	2.871e-4	2.585e+1
0.249	2.852e-4	2.587e+1
0.248	2.832e-4	2.588e+1
0.247	2.815e-4	2.590e+1
0.246	2.796e-4	2.592e+1
0.245	2.776e-4	2.593e+1
0.244	2.755e-4	2.595e+1
0.243	2.735e-4	2.597e+1
0.242	2.716e-4	2.598e+1
0.241	2.696e-4	2.600e+1
0.240	2.677e-4	2.602e+1
0.239	2.658e-4	2.603e+1
0.238	2.638e-4	2.605e+1
0.237	2.619e-4	2.607e+1
0.236	2.600e-4	2.608e+1
0.235	2.580e-4	2.610e+1
0.234	2.561e-4	2.612e+1
0.233	2.540e-4	2.613e+1
0.232	2.522e-4	2.615e+1
0.231	2.502e-4	2.617e+1
0.230	2.481e-4	2.618e+1
0.229	2.462e-4	2.620e+1
0.228	2.444e-4	2.622e+1
0.227	2.425e-4	2.623e+1
0.226	2.404e-4	2.625e+1
0.225	2.386e-4	2.627e+1
0.224	2.366e-4	2.628e+1
0.223	2.345e-4	2.630e+1
0.222	2.326e-4	2.632e+1
0.221	2.308e-4	2.633e+1
0.220	2.287e-4	2.635e+1
0.219	2.268e-4	2.637e+1
0.218	2.248e-4	2.638e+1
0.217	2.227e-4	2.640e+1
0.216	2.208e-4	2.642e+1
0.215	2.188e-4	2.643e+1
0.214	2.168e-4	2.645e+1
0.213	2.148e-4	2.647e+1
0.212	2.130e-4	2.648e+1
0.211	2.108e-4	2.650e+1
0.210	2.089e-4	2.652e+1
0.209	2.069e-4	2.653e+1
0.208	2.049e-4	2.655e+1
0.207	2.029e-4	2.657e+1
0.206	2.009e-4	2.658e+1
0.205	1.988e-4	2.660e+1
0.204	1.968e-4	2.662e+1
0.203	1.950e-4	2.663e+1
0.202	1.931e-4	2.665e+1
0.201	1.910e-4	2.667e+1
0.200	1.892e-4	2.668e+1
0.199	1.870e-4	2.670e+1
0.198	1.849e-4	2.672e+1
0.197	1.830e-4	2.673e+1
0.196	1.809e-4	2.675e+1
0.195	1.790e-4	2.677e+1
0.194	1.770e-4	2.678e+1
0.193	1.750e-4	2.680e+1
0.192	1.730e-4	2.682e+1
0.191	1.710e-4	2.683e+1
0.190	1.690e-4	2.685e+1
0.189	1.669e-4	2.687e+1
0.188	1.649e-4	2.688e+1
0.187	1.628e-4	2.690e+1
0.186	1.608e-4	2.692e+1
0.185	1.588e-4	2.693e+1
0.184	1.568e-4	2.695e+1
0.183	1.548e-4	2.697e+1
0.182	1.529e-4	2.698e+1
0.181	1.509e-4	2.700e+1
0.180	1.488e-4	2.702e+1
0.179	1.468e-4	2.703e+1
0.178	1.447e-4	2.705e+1
0.177	1.426e-4	2.707e+1
0.176	1.407e-4	2.708e+1
0.175	1.386e-4	2.710e+1
0.174	1.365e-4	2.712e+1
0.173	1.346e-4	2.713e+1
0.172	1.323e-4	2.715e+1
0.171	1.303e-4	2.717e+1
0.170	1.283e-4	2.718e+1
0.169	1.261e-4	2.720e+1
0.168	1.242e-4	2.722e+1
0.167	1.221e-4	2.723e+1
0.166	1.200e-4	2.725e+1
0.165	1.180e-4	2.727e+1
0.164	1.159e-4	2.728e+1
0.163	1.139e-4	2.730e+1
0.162	1.117e-4	2.732e+1
0.161	1.097e-4	2.733e+1
0.160	1.076e-4	2.735e+1
0.159	1.056e-4	2.737e+1
0.158	1.035e-4	2.738e+1
0.157	1.014e-4	2.740e+1
0.156	9.923e-5	2.742e+1
0.155	9.728e-5	2.743e+1
0.154	9.524e-5	2.745e+1
0.153	9.301e-5	2.747e+1
0.152	9.097e-5	2.748e+1
0.151	8.894e-5	2.750e+1
0.150	8.691e-5	2.752e+1
0.149	8.491e-5	2.753e+1
0.148	8.280e-5	2.755e+1
0.147	8.071e-5	2.757e+1
0.146	7.869e-5	2.758e+1
0.145	7.681e-5	2.760e+1
0.144	7.480e-5	2.762e+1
0.143	7.278e-5	2.763e+1
0.142	7.093e-5	2.765e+1
0.141	6.892e-5	2.767e+1
0.140	6.691e-5	2.768e+1
0.139	6.487e-5	2.770e+1
0.138	6.277e-5	2.772e+1
0.137	6.078e-5	2.773e+1
0.136	5.902e-5	2.775e+1
0.135	5.685e-5	2.777e+1
0.134	5.490e-5	2.778e+1
0.133	5.309e-5	2.780e+1
0.132	5.114e-5	2.782e+1
0.131	4.922e-5	2.783e+1
0.130	4.734e-5	2.785e+1
0.129	4.539e-5	2.787e+1
0.128	4.352e-5	2.788e+1
0.127	4.152e-5	2.790e+1
0.126	3.965e-5	2.792e+1
0.125	3.792e-5	2.793e+1
0.124	3.609e-5	2.795e+1
0.123	3.441e-5	2.797e+1
0.122	3.237e-5	2.798e+1
0.121	3.054e-5	2.800e+1
0.120	2.884e-5	2.802e+1
0.119	2.703e-5	2.803e+1
0.118	2.531e-5	2.805e+1
0.117	2.372e-5	2.807e+1
0.116	2.171e-5	2.808e+1
0.115	2.001e-5	2.810e+1
0.114	1.833e-5	2.812e+1
0.113	1.648e-5	2.813e+1
0.112	1.488e-5	2.815e+1
0.111	1.307e-5	2.817e+1
0.110	1.142e-5	2.818e+1
0.109	9.606e-6	2.820e+1
0.108	7.894e-6	2.822e+1
0.107	6.218e-6	2.823e+1
0.106	4.458e-6	2.825e+1
0.105	2.758e-6	2.827e+1
0.104	1.022e-6	2.828e+1
0.103	-5.951e-7	2.830e+1
0.102	-2.472e-6	2.832e+1
0.101	-4.184e-6	2.833e+1
0.100	-5.885e-6	2.835e+1
0.099	-7.538e-6	2.837e+1
0.098	-9.238e-6	2.838e+1
0.097	-1.093e-5	2.840e+1
0.096	-1.258e-5	2.842e+1
0.095	-1.434e-5	2.843e+1
0.094	-1.594e-5	2.845e+1
0.093	-1.762e-5	2.847e+1
0.092	-1.934e-5	2.848e+1
0.091	-2.089e-5	2.850e+1
0.090	-2.272e-5	2.852e+1
0.089	-2.454e-5	2.853e+1
0.088	-2.626e-5	2.855e+1
0.087	-2.806e-5	2.857e+1
0.086	-2.991e-5	2.858e+1
0.085	-3.174e-5	2.860e+1
0.084	-3.349e-5	2.862e+1
0.083	-3.550e-5	2.863e+1
0.082	-3.733e-5	2.865e+1
0.081	-3.926e-5	2.867e+1
0.080	-4.133e-5	2.868e+1
0.079	-4.318e-5	2.870e+1
0.078	-4.510e-5	2.872e+1
0.077	-4.717e-5	2.873e+1
0.076	-4.916e-5	2.875e+1
0.075	-5.096e-5	2.877e+1
0.074	-5.283e-5	2.878e+1
0.073	-5.471e-5	2.880e+1
0.072	-5.660e-5	2.882e+1
0.071	-5.863e-5	2.883e+1
0.070	-6.054e-5	2.885e+1
0.069	-6.253e-5	2.887e+1
0.068	-6.465e-5	2.888e+1
0.067	-6.648e-5	2.890e+1
0.066	-6.848e-5	2.892e+1
0.065	-7.066e-5	2.893e+1
0.064	-7.274e-5	2.895e+1
0.063	-7.484e-5	2.897e+1
0.062	-7.686e-5	2.898e+1
0.061	-7.899e-5	2.900e+1
0.060	-8.111e-5	2.902e+1
0.059	-8.335e-5	2.903e+1
0.058	-8.542e-5	2.905e+1
0.057	-8.778e-5	2.907e+1
0.056	-8.988e-5	2.908e+1
0.055	-9.211e-5	2.910e+1
0.054	-9.437e-5	2.912e+1
0.053	-9.655e-5	2.913e+1
0.052	-9.871e-5	2.915e+1
0.051	-1.009e-4	2.917e+1
0.050	-1.034e-4	2.918e+1
0.049	-1.056e-4	2.920e+1
0.048	-1.078e-4	2.922e+1
0.047	-1.102e-4	2.923e+1
0.046	-1.125e-4	2.925e+1
0.045	-1.147e-4	2.927e+1
0.044	-1.172e-4	2.928e+1
0.043	-1.196e-4	2.930e+1
0.042	-1.218e-4	2.932e+1
0.041	-1.241e-4	2.933e+1
0.040	-1.264e-4	2.935e+1
0.039	-1.290e-4	2.937e+1
0.038	-1.316e-4	2.938e+1
0.037	-1.339e-4	2.940e+1
0.036	-1.364e-4	2.942e+1
0.035	-1.388e-4	2.943e+1
0.034	-1.411e-4	2.945e+1
0.033	-1.436e-4	2.947e+1
0.032	-1.461e-4	2.948e+1
0.031	-1.487e-4	2.950e+1
0.030	-1.512e-4	2.952e+1
0.029	-1.536e-4	2.953e+1
0.028	-1.562e-4	2.955e+1
0.027	-1.588e-4	2.957e+1
0.026	-1.612e-4	2.958e+1
0.025	-1.638e-4	2.960e+1
0.024	-1.664e-4	2.962e+1
0.023	-1.689e-4	2.963e+1
0.022	-1.716e-4	2.965e+1
0.021	-1.743e-4	2.967e+1
0.020	-1.770e-4	2.968e+1
0.019	-1.798e-4	2.970e+1
0.018	-1.825e-4	2.972e+1
0.017	-1.851e-4	2.973e+1
0.016	-1.877e-4	2.975e+1
0.015	-1.903e-4	2.977e+1
0.014	-1.931e-4	2.978e+1
0.013	-1.960e-4	2.980e+1
0.012	-1.988e-4	2.982e+1
0.011	-2.015e-4	2.983e+1
0.010	-2.044e-4	2.985e+1
0.009	-2.072e-4	2.987e+1
0.008	-2.100e-4	2.988e+1
0.007	-2.128e-4	2.990e+1
0.006	-2.157e-4	2.992e+1
0.005	-2.186e-4	2.993e+1
0.004	-2.216e-4	2.995e+1
0.003	-2.247e-4	2.997e+1
0.002	-2.277e-4	2.998e+1
0.001	-2.306e-4	3.000e+1
0.000	-2.339e-4	3.002e+1
-0.001	-2.369e-4	3.003e+1
-0.002	-2.399e-4	3.005e+1
-0.003	-2.430e-4	3.007e+1
-0.004	-2.461e-4	3.008e+1
-0.005	-2.492e-4	3.010e+1
-0.006	-2.524e-4	3.012e+1
-0.007	-2.556e-4	3.013e+1
-0.008	-2.587e-4	3.015e+1
-0.009	-2.620e-4	3.017e+1
-0.010	-2.652e-4	3.018e+1
-0.011	-2.686e-4	3.020e+1
-0.012	-2.719e-4	3.022e+1
-0.013	-2.752e-4	3.023e+1
-0.014	-2.787e-4	3.025e+1
-0.015	-2.820e-4	3.027e+1
-0.016	-2.854e-4	3.028e+1
-0.017	-2.887e-4	3.030e+1
-0.018	-2.922e-4	3.032e+1
-0.019	-2.958e-4	3.033e+1
-0.020	-2.995e-4	3.035e+1
-0.021	-3.029e-4	3.037e+1
-0.022	-3.065e-4	3.038e+1
-0.023	-3.101e-4	3.040e+1
-0.024	-3.137e-4	3.042e+1
-0.025	-3.175e-4	3.043e+1
-0.026	-3.212e-4	3.045e+1
-0.027	-3.250e-4	3.047e+1
-0.028	-3.288e-4	3.048e+1
-0.029	-3.324e-4	3.050e+1
-0.030	-3.363e-4	3.052e+1
-0.031	-3.401e-4	3.053e+1
-0.032	-3.440e-4	3.055e+1
-0.033	-3.480e-4	3.057e+1
-0.034	-3.519e-4	3.058e+1
-0.035	-3.559e-4	3.060e+1
-0.036	-3.599e-4	3.062e+1
-0.037	-3.639e-4	3.063e+1
-0.038	-3.678e-4	3.065e+1
-0.039	-3.720e-4	3.067e+1
-0.040	-3.760e-4	3.068e+1
-0.041	-3.801e-4	3.070e+1
-0.042	-3.843e-4	3.072e+1
-0.043	-3.885e-4	3.073e+1
-0.044	-3.927e-4	3.075e+1
-0.045	-3.971e-4	3.077e+1
-0.046	-4.012e-4	3.078e+1
-0.047	-4.054e-4	3.080e+1
-0.048	-4.098e-4	3.082e+1
-0.049	-4.141e-4	3.083e+1
-0.050	-4.184e-4	3.085e+1
-0.051	-4.230e-4	3.087e+1
-0.052	-4.274e-4	3.088e+1
-0.053	-4.318e-4	3.090e+1
-0.054	-4.362e-4	3.092e+1
-0.055	-4.407e-4	3.093e+1
-0.056	-4.453e-4	3.095e+1
-0.057	-4.499e-4	3.097e+1
-0.058	-4.545e-4	3.098e+1
-0.059	-4.590e-4	3.100e+1
-0.060	-4.638e-4	3.102e+1
-0.061	-4.684e-4	3.103e+1
-0.062	-4.731e-4	3.105e+1
-0.063	-4.778e-4	3.107e+1
-0.064	-4.825e-4	3.108e+1
-0.065	-4.871e-4	3.110e+1
-0.066	-4.921e-4	3.112e+1
-0.067	-4.969e-4	3.113e+1
-0.068	-5.016e-4	3.115e+1
-0.069	-5.065e-4	3.117e+1
-0.070	-5.112e-4	3.118e+1
-0.071	-5.162e-4	3.120e+1
-0.072	-5.212e-4	3.122e+1
-0.073	-5.261e-4	3.123e+1
-0.074	-5.311e-4	3.125e+1
-0.075	-5.361e-4	3.127e+1
-0.076	-5.412e-4	3.128e+1
-0.077	-5.464e-4	3.130e+1
-0.078	-5.515e-4	3.132e+1
-0.079	-5.564e-4	3.133e+1
-0.080	-5.615e-4	3.135e+1
-0.081	-5.667e-4	3.137e+1
-0.082	-5.718e-4	3.138e+1
-0.083	-5.768e-4	3.140e+1
-0.084	-5.821e-4	3.142e+1
-0.085	-5.874e-4	3.143e+1
-0.086	-5.928e-4	3.145e+1
-0.087	-5.979e-4	3.147e+1
-0.088	-6.032e-4	3.148e+1
-0.089	-6.086e-4	3.150e+1
-0.090	-6.140e-4	3.152e+1
-0.091	-6.193e-4	3.153e+1
-0.092	-6.249e-4	3.155e+1
-0.093	-6.302e-4	3.157e+1
-0.094	-6.356e-4	3.158e+1
-0.095	-6.412e-4	3.160e+1
-0.096	-6.464e-4	3.162e+1
-0.097	-6.519e-4	3.163e+1
-0.098	-6.576e-4	3.165e+1
-0.099	-6.634e-4	3.167e+1
-0.100	-6.690e-4	3.168e+1
-0.101	-6.744e-4	3.170e+1
-0.102	-6.802e-4	3.172e+1
-0.103	-6.858e-4	3.173e+1
-0.104	-6.915e-4	3.175e+1
-0.105	-6.970e-4	3.177e+1
-0.106	-7.026e-4	3.178e+1
-0.107	-7.084e-4	3.180e+1
-0.108	-7.142e-4	3.182e+1
-0.109	-7.200e-4	3.183e+1
-0.110	-7.257e-4	3.185e+1
-0.111	-7.318e-4	3.187e+1
-0.112	-7.376e-4	3.188e+1
-0.113	-7.435e-4	3.190e+1
-0.114	-7.494e-4	3.192e+1
-0.115	-7.554e-4	3.193e+1
-0.116	-7.615e-4	3.195e+1
-0.117	-7.674e-4	3.197e+1
-0.118	-7.734e-4	3.198e+1
-0.119	-7.797e-4	3.200e+1
-0.120	-7.856e-4	3.202e+1
-0.121	-7.918e-4	3.203e+1
-0.122	-7.979e-4	3.205e+1
-0.123	-8.042e-4	3.207e+1
-0.124	-8.104e-4	3.208e+1
-0.125	-8.166e-4	3.210e+1
-0.126	-8.230e-4	3.212e+1
-0.127	-8.299e-4	3.213e+1
-0.128	-8.366e-4	3.215e+1
-0.129	-8.430e-4	3.217e+1
-0.130	-8.494e-4	3.218e+1
-0.131	-8.560e-4	3.220e+1
-0.132	-8.628e-4	3.222e+1
-0.133	-8.692e-4	3.223e+1
-0.134	-8.758e-4	3.225e+1
-0.135	-8.822e-4	3.227e+1
-0.136	-8.887e-4	3.228e+1
-0.137	-8.953e-4	3.230e+1
-0.138	-9.021e-4	3.232e+1
-0.139	-9.086e-4	3.233e+1
-0.140	-9.152e-4	3.235e+1
-0.141	-9.219e-4	3.237e+1
-0.142	-9.287e-4	3.238e+1
-0.143	-9.354e-4	3.240e+1
-0.144	-9.422e-4	3.242e+1
-0.145	-9.491e-4	3.243e+1
-0.146	-9.558e-4	3.245e+1
-0.147	-9.628e-4	3.247e+1
-0.148	-9.699e-4	3.248e+1
-0.149	-9.769e-4	3.250e+1
-0.150	-9.839e-4	3.252e+1
-0.151	-9.911e-4	3.253e+1
-0.152	-9.980e-4	3.255e+1
-0.153	-1.005e-3	3.257e+1
-0.154	-1.012e-3	3.258e+1
-0.155	-1.019e-3	3.260e+1
-0.156	-1.026e-3	3.262e+1
-0.157	-1.033e-3	3.263e+1
-0.158	-1.041e-3	3.265e+1
-0.159	-1.048e-3	3.267e+1
-0.160	-1.055e-3	3.268e+1
-0.161	-1.062e-3	3.270e+1
-0.162	-1.069e-3	3.272e+1
-0.163	-1.077e-3	3.273e+1
-0.164	-1.084e-3	3.275e+1
[truncated: 2,837 more rows]
