# Supplementary material for: Decoration of Ag nanoparticles on CoMoO4 rods for efficient electrochemical reduction of CO2
Source: Sci Rep. 2024 Jan 16;14:1406. doi: 10.1038/s41598-024-51680-w (PMC10792071; doi:10.1038/s41598-024-51680-w)
Supplement: Supplementary file 1 — Supplementary Information 1. [file 41598_2024_51680_MOESM1_ESM.zip › raw data for scientific reports/CV CoMoO4 Ag/CV 0.06 scan -0.6 to 0.6.csv]

Mar. 30	2023 10:13:15
Cyclic Voltammetry
File: c:\users\nsb 111 lab\desktop\dr. schindra\ag cm co2 reduction\cm\ag 7 cm\cv 0.06 scan -0.6 to 0.6.csv
Data Source: Experiment
Instrument Model: CHI760E
Header:
Note:
Init E (V) = -0.6
High E (V) = 0.6
Low E (V) = -0.6
Init P/N = P
Scan Rate (V/s) = 0.06
Segment = 4
Sample Interval (V) = 0.001
Quiet Time (sec) = 2
Sensitivity (A/V) = 0.01
Segment 1:
Segment 2:
Ep = -0.297V
ip = -1.030e-3A
Ah = -1.119e-3C
Segment 3:
Segment 4:
Ep = -0.305V
ip = -9.771e-4A
Ah = -1.004e-3C
Potential/V	Current/A	Time/s
Segment 1:
-0.600	-3.300e-4	1.667e-2
-0.599	-3.242e-4	3.333e-2
-0.598	-3.200e-4	5.000e-2
-0.597	-3.162e-4	6.667e-2
-0.596	-3.125e-4	8.333e-2
-0.595	-3.089e-4	1.000e-1
-0.594	-3.055e-4	1.167e-1
-0.593	-3.021e-4	1.333e-1
-0.592	-2.989e-4	1.500e-1
-0.591	-2.958e-4	1.667e-1
-0.590	-2.926e-4	1.833e-1
-0.589	-2.897e-4	2.000e-1
-0.588	-2.869e-4	2.167e-1
-0.587	-2.840e-4	2.333e-1
-0.586	-2.812e-4	2.500e-1
-0.585	-2.784e-4	2.667e-1
-0.584	-2.757e-4	2.833e-1
-0.583	-2.733e-4	3.000e-1
-0.582	-2.705e-4	3.167e-1
-0.581	-2.681e-4	3.333e-1
-0.580	-2.656e-4	3.500e-1
-0.579	-2.630e-4	3.667e-1
-0.578	-2.608e-4	3.833e-1
-0.577	-2.584e-4	4.000e-1
-0.576	-2.560e-4	4.167e-1
-0.575	-2.537e-4	4.333e-1
-0.574	-2.515e-4	4.500e-1
-0.573	-2.494e-4	4.667e-1
-0.572	-2.474e-4	4.833e-1
-0.571	-2.451e-4	5.000e-1
-0.570	-2.430e-4	5.167e-1
-0.569	-2.410e-4	5.333e-1
-0.568	-2.390e-4	5.500e-1
-0.567	-2.370e-4	5.667e-1
-0.566	-2.350e-4	5.833e-1
-0.565	-2.333e-4	6.000e-1
-0.564	-2.313e-4	6.167e-1
-0.563	-2.295e-4	6.333e-1
-0.562	-2.276e-4	6.500e-1
-0.561	-2.258e-4	6.667e-1
-0.560	-2.240e-4	6.833e-1
-0.559	-2.222e-4	7.000e-1
-0.558	-2.204e-4	7.167e-1
-0.557	-2.187e-4	7.333e-1
-0.556	-2.169e-4	7.500e-1
-0.555	-2.151e-4	7.667e-1
-0.554	-2.136e-4	7.833e-1
-0.553	-2.120e-4	8.000e-1
-0.552	-2.104e-4	8.167e-1
-0.551	-2.089e-4	8.333e-1
-0.550	-2.073e-4	8.500e-1
-0.549	-2.058e-4	8.667e-1
-0.548	-2.043e-4	8.833e-1
-0.547	-2.028e-4	9.000e-1
-0.546	-2.011e-4	9.167e-1
-0.545	-1.998e-4	9.333e-1
-0.544	-1.983e-4	9.500e-1
-0.543	-1.967e-4	9.667e-1
-0.542	-1.953e-4	9.833e-1
-0.541	-1.940e-4	1.000e+0
-0.540	-1.926e-4	1.017e+0
-0.539	-1.912e-4	1.033e+0
-0.538	-1.898e-4	1.050e+0
-0.537	-1.884e-4	1.067e+0
-0.536	-1.872e-4	1.083e+0
-0.535	-1.859e-4	1.100e+0
-0.534	-1.845e-4	1.117e+0
-0.533	-1.834e-4	1.133e+0
-0.532	-1.821e-4	1.150e+0
-0.531	-1.808e-4	1.167e+0
-0.530	-1.796e-4	1.183e+0
-0.529	-1.783e-4	1.200e+0
-0.528	-1.771e-4	1.217e+0
-0.527	-1.759e-4	1.233e+0
-0.526	-1.747e-4	1.250e+0
-0.525	-1.734e-4	1.267e+0
-0.524	-1.722e-4	1.283e+0
-0.523	-1.711e-4	1.300e+0
-0.522	-1.700e-4	1.317e+0
-0.521	-1.687e-4	1.333e+0
-0.520	-1.675e-4	1.350e+0
-0.519	-1.665e-4	1.367e+0
-0.518	-1.653e-4	1.383e+0
-0.517	-1.641e-4	1.400e+0
-0.516	-1.631e-4	1.417e+0
-0.515	-1.621e-4	1.433e+0
-0.514	-1.611e-4	1.450e+0
-0.513	-1.600e-4	1.467e+0
-0.512	-1.588e-4	1.483e+0
-0.511	-1.579e-4	1.500e+0
-0.510	-1.569e-4	1.517e+0
-0.509	-1.559e-4	1.533e+0
-0.508	-1.550e-4	1.550e+0
-0.507	-1.541e-4	1.567e+0
-0.506	-1.528e-4	1.583e+0
-0.505	-1.517e-4	1.600e+0
-0.504	-1.507e-4	1.617e+0
-0.503	-1.497e-4	1.633e+0
-0.502	-1.489e-4	1.650e+0
-0.501	-1.479e-4	1.667e+0
-0.500	-1.468e-4	1.683e+0
-0.499	-1.459e-4	1.700e+0
-0.498	-1.450e-4	1.717e+0
-0.497	-1.440e-4	1.733e+0
-0.496	-1.431e-4	1.750e+0
-0.495	-1.421e-4	1.767e+0
-0.494	-1.412e-4	1.783e+0
-0.493	-1.403e-4	1.800e+0
-0.492	-1.395e-4	1.817e+0
-0.491	-1.386e-4	1.833e+0
-0.490	-1.377e-4	1.850e+0
-0.489	-1.368e-4	1.867e+0
-0.488	-1.359e-4	1.883e+0
-0.487	-1.351e-4	1.900e+0
-0.486	-1.341e-4	1.917e+0
-0.485	-1.333e-4	1.933e+0
-0.484	-1.324e-4	1.950e+0
-0.483	-1.315e-4	1.967e+0
-0.482	-1.307e-4	1.983e+0
-0.481	-1.299e-4	2.000e+0
-0.480	-1.289e-4	2.017e+0
-0.479	-1.283e-4	2.033e+0
-0.478	-1.273e-4	2.050e+0
-0.477	-1.265e-4	2.067e+0
-0.476	-1.255e-4	2.083e+0
-0.475	-1.248e-4	2.100e+0
-0.474	-1.240e-4	2.117e+0
-0.473	-1.231e-4	2.133e+0
-0.472	-1.225e-4	2.150e+0
-0.471	-1.216e-4	2.167e+0
-0.470	-1.208e-4	2.183e+0
-0.469	-1.201e-4	2.200e+0
-0.468	-1.192e-4	2.217e+0
-0.467	-1.185e-4	2.233e+0
-0.466	-1.177e-4	2.250e+0
-0.465	-1.170e-4	2.267e+0
-0.464	-1.161e-4	2.283e+0
-0.463	-1.155e-4	2.300e+0
-0.462	-1.148e-4	2.317e+0
-0.461	-1.140e-4	2.333e+0
-0.460	-1.131e-4	2.350e+0
-0.459	-1.125e-4	2.367e+0
-0.458	-1.117e-4	2.383e+0
-0.457	-1.109e-4	2.400e+0
-0.456	-1.102e-4	2.417e+0
-0.455	-1.095e-4	2.433e+0
-0.454	-1.087e-4	2.450e+0
-0.453	-1.081e-4	2.467e+0
-0.452	-1.075e-4	2.483e+0
-0.451	-1.067e-4	2.500e+0
-0.450	-1.061e-4	2.517e+0
-0.449	-1.055e-4	2.533e+0
-0.448	-1.047e-4	2.550e+0
-0.447	-1.039e-4	2.567e+0
-0.446	-1.033e-4	2.583e+0
-0.445	-1.026e-4	2.600e+0
-0.444	-1.021e-4	2.617e+0
-0.443	-1.014e-4	2.633e+0
-0.442	-1.008e-4	2.650e+0
-0.441	-9.995e-5	2.667e+0
-0.440	-9.937e-5	2.683e+0
-0.439	-9.876e-5	2.700e+0
-0.438	-9.797e-5	2.717e+0
-0.437	-9.742e-5	2.733e+0
-0.436	-9.676e-5	2.750e+0
-0.435	-9.610e-5	2.767e+0
-0.434	-9.552e-5	2.783e+0
-0.433	-9.492e-5	2.800e+0
-0.432	-9.431e-5	2.817e+0
-0.431	-9.385e-5	2.833e+0
-0.430	-9.336e-5	2.850e+0
-0.429	-9.265e-5	2.867e+0
-0.428	-9.190e-5	2.883e+0
-0.427	-9.111e-5	2.900e+0
-0.426	-9.052e-5	2.917e+0
-0.425	-8.990e-5	2.933e+0
-0.424	-8.939e-5	2.950e+0
-0.423	-8.870e-5	2.967e+0
-0.422	-8.817e-5	2.983e+0
-0.421	-8.761e-5	3.000e+0
-0.420	-8.681e-5	3.017e+0
-0.419	-8.625e-5	3.033e+0
-0.418	-8.560e-5	3.050e+0
-0.417	-8.501e-5	3.067e+0
-0.416	-8.451e-5	3.083e+0
-0.415	-8.385e-5	3.100e+0
-0.414	-8.336e-5	3.117e+0
-0.413	-8.272e-5	3.133e+0
-0.412	-8.212e-5	3.150e+0
-0.411	-8.160e-5	3.167e+0
-0.410	-8.082e-5	3.183e+0
-0.409	-8.026e-5	3.200e+0
-0.408	-7.985e-5	3.217e+0
-0.407	-7.932e-5	3.233e+0
-0.406	-7.863e-5	3.250e+0
-0.405	-7.798e-5	3.267e+0
-0.404	-7.754e-5	3.283e+0
-0.403	-7.674e-5	3.300e+0
-0.402	-7.632e-5	3.317e+0
-0.401	-7.583e-5	3.333e+0
-0.400	-7.536e-5	3.350e+0
-0.399	-7.473e-5	3.367e+0
-0.398	-7.410e-5	3.383e+0
-0.397	-7.363e-5	3.400e+0
-0.396	-7.309e-5	3.417e+0
-0.395	-7.266e-5	3.433e+0
-0.394	-7.209e-5	3.450e+0
-0.393	-7.158e-5	3.467e+0
-0.392	-7.106e-5	3.483e+0
-0.391	-7.059e-5	3.500e+0
-0.390	-6.994e-5	3.517e+0
-0.389	-6.950e-5	3.533e+0
-0.388	-6.893e-5	3.550e+0
-0.387	-6.837e-5	3.567e+0
-0.386	-6.800e-5	3.583e+0
-0.385	-6.733e-5	3.600e+0
-0.384	-6.681e-5	3.617e+0
-0.383	-6.630e-5	3.633e+0
-0.382	-6.584e-5	3.650e+0
-0.381	-6.520e-5	3.667e+0
-0.380	-6.478e-5	3.683e+0
-0.379	-6.427e-5	3.700e+0
-0.378	-6.379e-5	3.717e+0
-0.377	-6.323e-5	3.733e+0
-0.376	-6.278e-5	3.750e+0
-0.375	-6.222e-5	3.767e+0
-0.374	-6.168e-5	3.783e+0
-0.373	-6.134e-5	3.800e+0
-0.372	-6.082e-5	3.817e+0
-0.371	-6.023e-5	3.833e+0
-0.370	-5.982e-5	3.850e+0
-0.369	-5.935e-5	3.867e+0
-0.368	-5.877e-5	3.883e+0
-0.367	-5.840e-5	3.900e+0
-0.366	-5.794e-5	3.917e+0
-0.365	-5.741e-5	3.933e+0
-0.364	-5.690e-5	3.950e+0
-0.363	-5.644e-5	3.967e+0
-0.362	-5.592e-5	3.983e+0
-0.361	-5.543e-5	4.000e+0
-0.360	-5.501e-5	4.017e+0
-0.359	-5.443e-5	4.033e+0
-0.358	-5.403e-5	4.050e+0
-0.357	-5.349e-5	4.067e+0
-0.356	-5.301e-5	4.083e+0
-0.355	-5.262e-5	4.100e+0
-0.354	-5.210e-5	4.117e+0
-0.353	-5.152e-5	4.133e+0
-0.352	-5.112e-5	4.150e+0
-0.351	-5.070e-5	4.167e+0
-0.350	-5.017e-5	4.183e+0
-0.349	-4.974e-5	4.200e+0
-0.348	-4.925e-5	4.217e+0
-0.347	-4.870e-5	4.233e+0
-0.346	-4.833e-5	4.250e+0
-0.345	-4.770e-5	4.267e+0
-0.344	-4.727e-5	4.283e+0
-0.343	-4.675e-5	4.300e+0
-0.342	-4.625e-5	4.317e+0
-0.341	-4.582e-5	4.333e+0
-0.340	-4.534e-5	4.350e+0
-0.339	-4.474e-5	4.367e+0
-0.338	-4.425e-5	4.383e+0
-0.337	-4.371e-5	4.400e+0
-0.336	-4.342e-5	4.417e+0
-0.335	-4.275e-5	4.433e+0
-0.334	-4.232e-5	4.450e+0
-0.333	-4.175e-5	4.467e+0
-0.332	-4.119e-5	4.483e+0
-0.331	-4.063e-5	4.500e+0
-0.330	-4.012e-5	4.517e+0
-0.329	-3.955e-5	4.533e+0
-0.328	-3.910e-5	4.550e+0
-0.327	-3.860e-5	4.567e+0
-0.326	-3.809e-5	4.583e+0
-0.325	-3.755e-5	4.600e+0
-0.324	-3.701e-5	4.617e+0
-0.323	-3.650e-5	4.633e+0
-0.322	-3.600e-5	4.650e+0
-0.321	-3.535e-5	4.667e+0
-0.320	-3.486e-5	4.683e+0
-0.319	-3.440e-5	4.700e+0
-0.318	-3.375e-5	4.717e+0
-0.317	-3.342e-5	4.733e+0
-0.316	-3.295e-5	4.750e+0
-0.315	-3.238e-5	4.767e+0
-0.314	-3.192e-5	4.783e+0
-0.313	-3.117e-5	4.800e+0
-0.312	-3.083e-5	4.817e+0
-0.311	-3.017e-5	4.833e+0
-0.310	-2.970e-5	4.850e+0
-0.309	-2.927e-5	4.867e+0
-0.308	-2.870e-5	4.883e+0
-0.307	-2.803e-5	4.900e+0
-0.306	-2.763e-5	4.917e+0
-0.305	-2.710e-5	4.933e+0
-0.304	-2.652e-5	4.950e+0
-0.303	-2.603e-5	4.967e+0
-0.302	-2.533e-5	4.983e+0
-0.301	-2.487e-5	5.000e+0
-0.300	-2.435e-5	5.017e+0
-0.299	-2.372e-5	5.033e+0
-0.298	-2.324e-5	5.050e+0
-0.297	-2.261e-5	5.067e+0
-0.296	-2.212e-5	5.083e+0
-0.295	-2.151e-5	5.100e+0
-0.294	-2.094e-5	5.117e+0
-0.293	-2.038e-5	5.133e+0
-0.292	-1.984e-5	5.150e+0
-0.291	-1.930e-5	5.167e+0
-0.290	-1.870e-5	5.183e+0
-0.289	-1.815e-5	5.200e+0
-0.288	-1.760e-5	5.217e+0
-0.287	-1.688e-5	5.233e+0
-0.286	-1.633e-5	5.250e+0
-0.285	-1.574e-5	5.267e+0
-0.284	-1.502e-5	5.283e+0
-0.283	-1.452e-5	5.300e+0
-0.282	-1.384e-5	5.317e+0
-0.281	-1.299e-5	5.333e+0
-0.280	-1.253e-5	5.350e+0
-0.279	-1.176e-5	5.367e+0
-0.278	-1.113e-5	5.383e+0
-0.277	-1.041e-5	5.400e+0
-0.276	-9.663e-6	5.417e+0
-0.275	-8.954e-6	5.433e+0
-0.274	-8.270e-6	5.450e+0
-0.273	-7.266e-6	5.467e+0
-0.272	-6.676e-6	5.483e+0
-0.271	-5.955e-6	5.500e+0
-0.270	-5.046e-6	5.517e+0
-0.269	-4.232e-6	5.533e+0
-0.268	-3.228e-6	5.550e+0
-0.267	-2.366e-6	5.567e+0
-0.266	-1.729e-6	5.583e+0
-0.265	-6.305e-7	5.600e+0
-0.264	8.973e-8	5.617e+0
-0.263	1.105e-6	5.633e+0
-0.262	2.227e-6	5.650e+0
-0.261	3.148e-6	5.667e+0
-0.260	4.021e-6	5.683e+0
-0.259	4.966e-6	5.700e+0
-0.258	5.911e-6	5.717e+0
-0.257	7.197e-6	5.733e+0
-0.256	8.307e-6	5.750e+0
-0.255	9.441e-6	5.767e+0
-0.254	1.053e-5	5.783e+0
-0.253	1.155e-5	5.800e+0
-0.252	1.283e-5	5.817e+0
-0.251	1.393e-5	5.833e+0
-0.250	1.512e-5	5.850e+0
-0.249	1.644e-5	5.867e+0
-0.248	1.772e-5	5.883e+0
-0.247	1.904e-5	5.900e+0
-0.246	2.035e-5	5.917e+0
-0.245	2.158e-5	5.933e+0
-0.244	2.309e-5	5.950e+0
-0.243	2.449e-5	5.967e+0
-0.242	2.584e-5	5.983e+0
-0.241	2.732e-5	6.000e+0
-0.240	2.865e-5	6.017e+0
-0.239	3.029e-5	6.033e+0
-0.238	3.176e-5	6.050e+0
-0.237	3.322e-5	6.067e+0
-0.236	3.490e-5	6.083e+0
-0.235	3.643e-5	6.100e+0
-0.234	3.803e-5	6.117e+0
-0.233	3.974e-5	6.133e+0
-0.232	4.150e-5	6.150e+0
-0.231	4.320e-5	6.167e+0
-0.230	4.513e-5	6.183e+0
-0.229	4.687e-5	6.200e+0
-0.228	4.863e-5	6.217e+0
-0.227	5.042e-5	6.233e+0
-0.226	5.217e-5	6.250e+0
-0.225	5.419e-5	6.267e+0
-0.224	5.601e-5	6.283e+0
-0.223	5.799e-5	6.300e+0
-0.222	5.996e-5	6.317e+0
-0.221	6.188e-5	6.333e+0
-0.220	6.391e-5	6.350e+0
-0.219	6.588e-5	6.367e+0
-0.218	6.805e-5	6.383e+0
-0.217	7.000e-5	6.400e+0
-0.216	7.198e-5	6.417e+0
-0.215	7.412e-5	6.433e+0
-0.214	7.615e-5	6.450e+0
-0.213	7.825e-5	6.467e+0
-0.212	8.042e-5	6.483e+0
-0.211	8.256e-5	6.500e+0
-0.210	8.460e-5	6.517e+0
-0.209	8.692e-5	6.533e+0
-0.208	8.889e-5	6.550e+0
-0.207	9.104e-5	6.567e+0
-0.206	9.345e-5	6.583e+0
-0.205	9.600e-5	6.600e+0
-0.204	9.837e-5	6.617e+0
-0.203	1.006e-4	6.633e+0
-0.202	1.030e-4	6.650e+0
-0.201	1.053e-4	6.667e+0
-0.200	1.076e-4	6.683e+0
-0.199	1.100e-4	6.700e+0
-0.198	1.125e-4	6.717e+0
-0.197	1.147e-4	6.733e+0
-0.196	1.170e-4	6.750e+0
-0.195	1.195e-4	6.767e+0
-0.194	1.219e-4	6.783e+0
-0.193	1.243e-4	6.800e+0
-0.192	1.267e-4	6.817e+0
-0.191	1.292e-4	6.833e+0
-0.190	1.318e-4	6.850e+0
-0.189	1.343e-4	6.867e+0
-0.188	1.367e-4	6.883e+0
-0.187	1.391e-4	6.900e+0
-0.186	1.416e-4	6.917e+0
-0.185	1.440e-4	6.933e+0
-0.184	1.462e-4	6.950e+0
-0.183	1.488e-4	6.967e+0
-0.182	1.511e-4	6.983e+0
-0.181	1.536e-4	7.000e+0
-0.180	1.560e-4	7.017e+0
-0.179	1.583e-4	7.033e+0
-0.178	1.607e-4	7.050e+0
-0.177	1.630e-4	7.067e+0
-0.176	1.652e-4	7.083e+0
-0.175	1.675e-4	7.100e+0
-0.174	1.698e-4	7.117e+0
-0.173	1.720e-4	7.133e+0
-0.172	1.743e-4	7.150e+0
-0.171	1.764e-4	7.167e+0
-0.170	1.786e-4	7.183e+0
-0.169	1.807e-4	7.200e+0
-0.168	1.828e-4	7.217e+0
-0.167	1.850e-4	7.233e+0
-0.166	1.871e-4	7.250e+0
-0.165	1.890e-4	7.267e+0
-0.164	1.911e-4	7.283e+0
-0.163	1.929e-4	7.300e+0
-0.162	1.948e-4	7.317e+0
-0.161	1.967e-4	7.333e+0
-0.160	1.983e-4	7.350e+0
-0.159	2.001e-4	7.367e+0
-0.158	2.019e-4	7.383e+0
-0.157	2.034e-4	7.400e+0
-0.156	2.051e-4	7.417e+0
-0.155	2.067e-4	7.433e+0
-0.154	2.082e-4	7.450e+0
-0.153	2.099e-4	7.467e+0
-0.152	2.112e-4	7.483e+0
-0.151	2.127e-4	7.500e+0
-0.150	2.141e-4	7.517e+0
-0.149	2.154e-4	7.533e+0
-0.148	2.168e-4	7.550e+0
-0.147	2.181e-4	7.567e+0
-0.146	2.194e-4	7.583e+0
-0.145	2.206e-4	7.600e+0
-0.144	2.218e-4	7.617e+0
-0.143	2.230e-4	7.633e+0
-0.142	2.240e-4	7.650e+0
-0.141	2.252e-4	7.667e+0
-0.140	2.263e-4	7.683e+0
-0.139	2.272e-4	7.700e+0
-0.138	2.282e-4	7.717e+0
-0.137	2.293e-4	7.733e+0
-0.136	2.301e-4	7.750e+0
-0.135	2.312e-4	7.767e+0
-0.134	2.322e-4	7.783e+0
-0.133	2.328e-4	7.800e+0
-0.132	2.338e-4	7.817e+0
-0.131	2.346e-4	7.833e+0
-0.130	2.352e-4	7.850e+0
-0.129	2.362e-4	7.867e+0
-0.128	2.371e-4	7.883e+0
-0.127	2.377e-4	7.900e+0
-0.126	2.387e-4	7.917e+0
-0.125	2.393e-4	7.933e+0
-0.124	2.399e-4	7.950e+0
-0.123	2.407e-4	7.967e+0
-0.122	2.415e-4	7.983e+0
-0.121	2.423e-4	8.000e+0
-0.120	2.429e-4	8.017e+0
-0.119	2.436e-4	8.033e+0
-0.118	2.443e-4	8.050e+0
-0.117	2.450e-4	8.067e+0
-0.116	2.458e-4	8.083e+0
-0.115	2.465e-4	8.100e+0
-0.114	2.470e-4	8.117e+0
-0.113	2.479e-4	8.133e+0
-0.112	2.484e-4	8.150e+0
-0.111	2.491e-4	8.167e+0
-0.110	2.499e-4	8.183e+0
-0.109	2.507e-4	8.200e+0
-0.108	2.514e-4	8.217e+0
-0.107	2.522e-4	8.233e+0
-0.106	2.529e-4	8.250e+0
-0.105	2.536e-4	8.267e+0
-0.104	2.543e-4	8.283e+0
-0.103	2.551e-4	8.300e+0
-0.102	2.560e-4	8.317e+0
-0.101	2.567e-4	8.333e+0
-0.100	2.575e-4	8.350e+0
-0.099	2.582e-4	8.367e+0
-0.098	2.590e-4	8.383e+0
-0.097	2.598e-4	8.400e+0
-0.096	2.605e-4	8.417e+0
-0.095	2.613e-4	8.433e+0
-0.094	2.622e-4	8.450e+0
-0.093	2.630e-4	8.467e+0
-0.092	2.636e-4	8.483e+0
-0.091	2.644e-4	8.500e+0
-0.090	2.653e-4	8.517e+0
-0.089	2.662e-4	8.533e+0
-0.088	2.670e-4	8.550e+0
-0.087	2.678e-4	8.567e+0
-0.086	2.686e-4	8.583e+0
-0.085	2.695e-4	8.600e+0
-0.084	2.703e-4	8.617e+0
-0.083	2.713e-4	8.633e+0
-0.082	2.721e-4	8.650e+0
-0.081	2.732e-4	8.667e+0
-0.080	2.739e-4	8.683e+0
-0.079	2.749e-4	8.700e+0
-0.078	2.758e-4	8.717e+0
-0.077	2.768e-4	8.733e+0
-0.076	2.779e-4	8.750e+0
-0.075	2.787e-4	8.767e+0
-0.074	2.797e-4	8.783e+0
-0.073	2.807e-4	8.800e+0
-0.072	2.816e-4	8.817e+0
-0.071	2.826e-4	8.833e+0
-0.070	2.836e-4	8.850e+0
-0.069	2.845e-4	8.867e+0
-0.068	2.856e-4	8.883e+0
-0.067	2.865e-4	8.900e+0
-0.066	2.874e-4	8.917e+0
-0.065	2.885e-4	8.933e+0
-0.064	2.894e-4	8.950e+0
-0.063	2.905e-4	8.967e+0
-0.062	2.915e-4	8.983e+0
-0.061	2.925e-4	9.000e+0
-0.060	2.936e-4	9.017e+0
-0.059	2.945e-4	9.033e+0
-0.058	2.958e-4	9.050e+0
-0.057	2.969e-4	9.067e+0
-0.056	2.979e-4	9.083e+0
-0.055	2.991e-4	9.100e+0
-0.054	3.002e-4	9.117e+0
-0.053	3.014e-4	9.133e+0
-0.052	3.027e-4	9.150e+0
-0.051	3.038e-4	9.167e+0
-0.050	3.050e-4	9.183e+0
-0.049	3.063e-4	9.200e+0
-0.048	3.074e-4	9.217e+0
-0.047	3.089e-4	9.233e+0
-0.046	3.102e-4	9.250e+0
-0.045	3.115e-4	9.267e+0
-0.044	3.130e-4	9.283e+0
-0.043	3.141e-4	9.300e+0
-0.042	3.156e-4	9.317e+0
-0.041	3.170e-4	9.333e+0
-0.040	3.183e-4	9.350e+0
-0.039	3.198e-4	9.367e+0
-0.038	3.216e-4	9.383e+0
-0.037	3.230e-4	9.400e+0
-0.036	3.246e-4	9.417e+0
-0.035	3.261e-4	9.433e+0
-0.034	3.278e-4	9.450e+0
-0.033	3.294e-4	9.467e+0
-0.032	3.312e-4	9.483e+0
-0.031	3.329e-4	9.500e+0
-0.030	3.346e-4	9.517e+0
-0.029	3.362e-4	9.533e+0
-0.028	3.381e-4	9.550e+0
-0.027	3.398e-4	9.567e+0
-0.026	3.418e-4	9.583e+0
-0.025	3.439e-4	9.600e+0
-0.024	3.458e-4	9.617e+0
-0.023	3.480e-4	9.633e+0
-0.022	3.501e-4	9.650e+0
-0.021	3.522e-4	9.667e+0
-0.020	3.545e-4	9.683e+0
-0.019	3.568e-4	9.700e+0
-0.018	3.589e-4	9.717e+0
-0.017	3.612e-4	9.733e+0
-0.016	3.629e-4	9.750e+0
-0.015	3.650e-4	9.767e+0
-0.014	3.671e-4	9.783e+0
-0.013	3.694e-4	9.800e+0
-0.012	3.721e-4	9.817e+0
-0.011	3.747e-4	9.833e+0
-0.010	3.775e-4	9.850e+0
-0.009	3.804e-4	9.867e+0
-0.008	3.832e-4	9.883e+0
-0.007	3.863e-4	9.900e+0
-0.006	3.895e-4	9.917e+0
-0.005	3.925e-4	9.933e+0
-0.004	3.958e-4	9.950e+0
-0.003	3.991e-4	9.967e+0
-0.002	4.025e-4	9.983e+0
-0.001	4.060e-4	1.000e+1
-0.000	4.100e-4	1.002e+1
0.001	4.137e-4	1.003e+1
0.002	4.174e-4	1.005e+1
0.003	4.213e-4	1.007e+1
0.004	4.252e-4	1.008e+1
0.005	4.291e-4	1.010e+1
0.006	4.330e-4	1.012e+1
0.007	4.374e-4	1.013e+1
0.008	4.415e-4	1.015e+1
0.009	4.458e-4	1.017e+1
0.010	4.501e-4	1.018e+1
0.011	4.544e-4	1.020e+1
0.012	4.590e-4	1.022e+1
0.013	4.637e-4	1.023e+1
0.014	4.683e-4	1.025e+1
0.015	4.731e-4	1.027e+1
0.016	4.777e-4	1.028e+1
0.017	4.826e-4	1.030e+1
0.018	4.874e-4	1.032e+1
0.019	4.923e-4	1.033e+1
0.020	4.973e-4	1.035e+1
0.021	5.023e-4	1.037e+1
0.022	5.073e-4	1.038e+1
0.023	5.124e-4	1.040e+1
0.024	5.174e-4	1.042e+1
0.025	5.225e-4	1.043e+1
0.026	5.275e-4	1.045e+1
0.027	5.325e-4	1.047e+1
0.028	5.376e-4	1.048e+1
0.029	5.425e-4	1.050e+1
0.030	5.474e-4	1.052e+1
0.031	5.523e-4	1.053e+1
0.032	5.570e-4	1.055e+1
0.033	5.617e-4	1.057e+1
0.034	5.663e-4	1.058e+1
0.035	5.708e-4	1.060e+1
0.036	5.751e-4	1.062e+1
0.037	5.792e-4	1.063e+1
0.038	5.836e-4	1.065e+1
0.039	5.879e-4	1.067e+1
0.040	5.920e-4	1.068e+1
0.041	5.959e-4	1.070e+1
0.042	5.997e-4	1.072e+1
0.043	6.033e-4	1.073e+1
0.044	6.070e-4	1.075e+1
0.045	6.106e-4	1.077e+1
0.046	6.139e-4	1.078e+1
0.047	6.175e-4	1.080e+1
0.048	6.206e-4	1.082e+1
0.049	6.240e-4	1.083e+1
0.050	6.273e-4	1.085e+1
0.051	6.306e-4	1.087e+1
0.052	6.340e-4	1.088e+1
0.053	6.371e-4	1.090e+1
0.054	6.403e-4	1.092e+1
0.055	6.436e-4	1.093e+1
0.056	6.467e-4	1.095e+1
0.057	6.501e-4	1.097e+1
0.058	6.534e-4	1.098e+1
0.059	6.565e-4	1.100e+1
0.060	6.599e-4	1.102e+1
0.061	6.630e-4	1.103e+1
0.062	6.664e-4	1.105e+1
0.063	6.697e-4	1.107e+1
0.064	6.732e-4	1.108e+1
0.065	6.768e-4	1.110e+1
0.066	6.803e-4	1.112e+1
0.067	6.840e-4	1.113e+1
0.068	6.877e-4	1.115e+1
0.069	6.912e-4	1.117e+1
0.070	6.951e-4	1.118e+1
0.071	6.991e-4	1.120e+1
0.072	7.029e-4	1.122e+1
0.073	7.070e-4	1.123e+1
0.074	7.109e-4	1.125e+1
0.075	7.151e-4	1.127e+1
0.076	7.194e-4	1.128e+1
0.077	7.237e-4	1.130e+1
0.078	7.280e-4	1.132e+1
0.079	7.324e-4	1.133e+1
0.080	7.367e-4	1.135e+1
0.081	7.414e-4	1.137e+1
0.082	7.462e-4	1.138e+1
0.083	7.509e-4	1.140e+1
0.084	7.554e-4	1.142e+1
0.085	7.599e-4	1.143e+1
0.086	7.643e-4	1.145e+1
0.087	7.686e-4	1.147e+1
0.088	7.728e-4	1.148e+1
0.089	7.773e-4	1.150e+1
0.090	7.815e-4	1.152e+1
0.091	7.856e-4	1.153e+1
0.092	7.895e-4	1.155e+1
0.093	7.936e-4	1.157e+1
0.094	7.974e-4	1.158e+1
0.095	8.012e-4	1.160e+1
0.096	8.048e-4	1.162e+1
0.097	8.084e-4	1.163e+1
0.098	8.118e-4	1.165e+1
0.099	8.151e-4	1.167e+1
0.100	8.183e-4	1.168e+1
0.101	8.212e-4	1.170e+1
0.102	8.242e-4	1.172e+1
0.103	8.271e-4	1.173e+1
0.104	8.297e-4	1.175e+1
0.105	8.319e-4	1.177e+1
0.106	8.339e-4	1.178e+1
0.107	8.359e-4	1.180e+1
0.108	8.379e-4	1.182e+1
0.109	8.395e-4	1.183e+1
0.110	8.410e-4	1.185e+1
0.111	8.425e-4	1.187e+1
0.112	8.435e-4	1.188e+1
0.113	8.444e-4	1.190e+1
0.114	8.453e-4	1.192e+1
0.115	8.460e-4	1.193e+1
0.116	8.464e-4	1.195e+1
0.117	8.466e-4	1.197e+1
0.118	8.467e-4	1.198e+1
0.119	8.468e-4	1.200e+1
0.120	8.465e-4	1.202e+1
0.121	8.463e-4	1.203e+1
0.122	8.458e-4	1.205e+1
0.123	8.453e-4	1.207e+1
0.124	8.447e-4	1.208e+1
0.125	8.438e-4	1.210e+1
0.126	8.431e-4	1.212e+1
0.127	8.423e-4	1.213e+1
0.128	8.412e-4	1.215e+1
0.129	8.404e-4	1.217e+1
0.130	8.393e-4	1.218e+1
0.131	8.383e-4	1.220e+1
0.132	8.373e-4	1.222e+1
0.133	8.363e-4	1.223e+1
0.134	8.352e-4	1.225e+1
0.135	8.344e-4	1.227e+1
0.136	8.334e-4	1.228e+1
0.137	8.324e-4	1.230e+1
0.138	8.316e-4	1.232e+1
0.139	8.309e-4	1.233e+1
0.140	8.300e-4	1.235e+1
0.141	8.294e-4	1.237e+1
0.142	8.286e-4	1.238e+1
0.143	8.282e-4	1.240e+1
0.144	8.276e-4	1.242e+1
0.145	8.273e-4	1.243e+1
0.146	8.271e-4	1.245e+1
0.147	8.267e-4	1.247e+1
0.148	8.266e-4	1.248e+1
0.149	8.264e-4	1.250e+1
0.150	8.265e-4	1.252e+1
0.151	8.265e-4	1.253e+1
0.152	8.267e-4	1.255e+1
0.153	8.270e-4	1.257e+1
0.154	8.273e-4	1.258e+1
0.155	8.276e-4	1.260e+1
0.156	8.281e-4	1.262e+1
0.157	8.286e-4	1.263e+1
0.158	8.292e-4	1.265e+1
0.159	8.298e-4	1.267e+1
0.160	8.305e-4	1.268e+1
0.161	8.314e-4	1.270e+1
0.162	8.322e-4	1.272e+1
0.163	8.330e-4	1.273e+1
0.164	8.340e-4	1.275e+1
0.165	8.349e-4	1.277e+1
0.166	8.360e-4	1.278e+1
0.167	8.372e-4	1.280e+1
0.168	8.382e-4	1.282e+1
0.169	8.396e-4	1.283e+1
0.170	8.408e-4	1.285e+1
0.171	8.421e-4	1.287e+1
0.172	8.435e-4	1.288e+1
0.173	8.450e-4	1.290e+1
0.174	8.466e-4	1.292e+1
0.175	8.482e-4	1.293e+1
0.176	8.496e-4	1.295e+1
0.177	8.512e-4	1.297e+1
0.178	8.529e-4	1.298e+1
0.179	8.545e-4	1.300e+1
0.180	8.564e-4	1.302e+1
0.181	8.580e-4	1.303e+1
0.182	8.598e-4	1.305e+1
0.183	8.618e-4	1.307e+1
0.184	8.637e-4	1.308e+1
0.185	8.658e-4	1.310e+1
0.186	8.679e-4	1.312e+1
0.187	8.699e-4	1.313e+1
0.188	8.720e-4	1.315e+1
0.189	8.742e-4	1.317e+1
0.190	8.763e-4	1.318e+1
0.191	8.784e-4	1.320e+1
0.192	8.804e-4	1.322e+1
0.193	8.827e-4	1.323e+1
0.194	8.851e-4	1.325e+1
0.195	8.873e-4	1.327e+1
0.196	8.898e-4	1.328e+1
0.197	8.921e-4	1.330e+1
0.198	8.946e-4	1.332e+1
0.199	8.972e-4	1.333e+1
0.200	8.994e-4	1.335e+1
0.201	9.021e-4	1.337e+1
0.202	9.046e-4	1.338e+1
0.203	9.072e-4	1.340e+1
0.204	9.098e-4	1.342e+1
0.205	9.126e-4	1.343e+1
0.206	9.151e-4	1.345e+1
0.207	9.178e-4	1.347e+1
0.208	9.203e-4	1.348e+1
0.209	9.231e-4	1.350e+1
0.210	9.257e-4	1.352e+1
0.211	9.281e-4	1.353e+1
0.212	9.308e-4	1.355e+1
0.213	9.335e-4	1.357e+1
0.214	9.361e-4	1.358e+1
0.215	9.390e-4	1.360e+1
0.216	9.416e-4	1.362e+1
0.217	9.443e-4	1.363e+1
0.218	9.471e-4	1.365e+1
0.219	9.496e-4	1.367e+1
0.220	9.525e-4	1.368e+1
0.221	9.553e-4	1.370e+1
0.222	9.579e-4	1.372e+1
0.223	9.607e-4	1.373e+1
0.224	9.635e-4	1.375e+1
0.225	9.663e-4	1.377e+1
0.226	9.691e-4	1.378e+1
0.227	9.718e-4	1.380e+1
0.228	9.745e-4	1.382e+1
0.229	9.774e-4	1.383e+1
0.230	9.801e-4	1.385e+1
0.231	9.828e-4	1.387e+1
0.232	9.856e-4	1.388e+1
0.233	9.884e-4	1.390e+1
0.234	9.912e-4	1.392e+1
0.235	9.940e-4	1.393e+1
0.236	9.969e-4	1.395e+1
0.237	9.995e-4	1.397e+1
0.238	1.002e-3	1.398e+1
0.239	1.005e-3	1.400e+1
0.240	1.008e-3	1.402e+1
0.241	1.010e-3	1.403e+1
0.242	1.013e-3	1.405e+1
0.243	1.016e-3	1.407e+1
0.244	1.019e-3	1.408e+1
0.245	1.021e-3	1.410e+1
0.246	1.024e-3	1.412e+1
0.247	1.027e-3	1.413e+1
0.248	1.029e-3	1.415e+1
0.249	1.032e-3	1.417e+1
0.250	1.035e-3	1.418e+1
0.251	1.038e-3	1.420e+1
0.252	1.041e-3	1.422e+1
0.253	1.043e-3	1.423e+1
0.254	1.046e-3	1.425e+1
0.255	1.049e-3	1.427e+1
0.256	1.051e-3	1.428e+1
0.257	1.054e-3	1.430e+1
0.258	1.057e-3	1.432e+1
0.259	1.059e-3	1.433e+1
0.260	1.062e-3	1.435e+1
0.261	1.065e-3	1.437e+1
0.262	1.068e-3	1.438e+1
0.263	1.070e-3	1.440e+1
0.264	1.073e-3	1.442e+1
0.265	1.075e-3	1.443e+1
0.266	1.078e-3	1.445e+1
0.267	1.080e-3	1.447e+1
0.268	1.083e-3	1.448e+1
0.269	1.086e-3	1.450e+1
0.270	1.089e-3	1.452e+1
0.271	1.091e-3	1.453e+1
0.272	1.094e-3	1.455e+1
0.273	1.096e-3	1.457e+1
0.274	1.099e-3	1.458e+1
0.275	1.101e-3	1.460e+1
0.276	1.104e-3	1.462e+1
0.277	1.106e-3	1.463e+1
0.278	1.109e-3	1.465e+1
0.279	1.112e-3	1.467e+1
0.280	1.114e-3	1.468e+1
0.281	1.117e-3	1.470e+1
0.282	1.119e-3	1.472e+1
0.283	1.122e-3	1.473e+1
0.284	1.124e-3	1.475e+1
0.285	1.127e-3	1.477e+1
0.286	1.129e-3	1.478e+1
0.287	1.132e-3	1.480e+1
0.288	1.134e-3	1.482e+1
0.289	1.137e-3	1.483e+1
0.290	1.139e-3	1.485e+1
0.291	1.141e-3	1.487e+1
0.292	1.144e-3	1.488e+1
0.293	1.146e-3	1.490e+1
0.294	1.148e-3	1.492e+1
0.295	1.151e-3	1.493e+1
0.296	1.153e-3	1.495e+1
0.297	1.156e-3	1.497e+1
0.298	1.158e-3	1.498e+1
0.299	1.160e-3	1.500e+1
0.300	1.162e-3	1.502e+1
0.301	1.165e-3	1.503e+1
0.302	1.167e-3	1.505e+1
0.303	1.169e-3	1.507e+1
0.304	1.171e-3	1.508e+1
0.305	1.174e-3	1.510e+1
0.306	1.176e-3	1.512e+1
0.307	1.178e-3	1.513e+1
0.308	1.180e-3	1.515e+1
0.309	1.183e-3	1.517e+1
0.310	1.185e-3	1.518e+1
0.311	1.187e-3	1.520e+1
0.312	1.189e-3	1.522e+1
0.313	1.191e-3	1.523e+1
0.314	1.193e-3	1.525e+1
0.315	1.195e-3	1.527e+1
0.316	1.197e-3	1.528e+1
0.317	1.199e-3	1.530e+1
0.318	1.201e-3	1.532e+1
0.319	1.203e-3	1.533e+1
0.320	1.206e-3	1.535e+1
0.321	1.207e-3	1.537e+1
0.322	1.209e-3	1.538e+1
0.323	1.211e-3	1.540e+1
0.324	1.213e-3	1.542e+1
0.325	1.215e-3	1.543e+1
0.326	1.217e-3	1.545e+1
0.327	1.219e-3	1.547e+1
0.328	1.221e-3	1.548e+1
0.329	1.223e-3	1.550e+1
0.330	1.225e-3	1.552e+1
0.331	1.227e-3	1.553e+1
0.332	1.228e-3	1.555e+1
0.333	1.230e-3	1.557e+1
0.334	1.232e-3	1.558e+1
0.335	1.234e-3	1.560e+1
0.336	1.235e-3	1.562e+1
0.337	1.237e-3	1.563e+1
0.338	1.239e-3	1.565e+1
0.339	1.241e-3	1.567e+1
0.340	1.242e-3	1.568e+1
0.341	1.244e-3	1.570e+1
0.342	1.245e-3	1.572e+1
0.343	1.247e-3	1.573e+1
0.344	1.248e-3	1.575e+1
0.345	1.250e-3	1.577e+1
0.346	1.252e-3	1.578e+1
0.347	1.253e-3	1.580e+1
0.348	1.255e-3	1.582e+1
0.349	1.256e-3	1.583e+1
0.350	1.258e-3	1.585e+1
0.351	1.259e-3	1.587e+1
0.352	1.261e-3	1.588e+1
0.353	1.263e-3	1.590e+1
0.354	1.264e-3	1.592e+1
0.355	1.265e-3	1.593e+1
0.356	1.267e-3	1.595e+1
0.357	1.268e-3	1.597e+1
0.358	1.270e-3	1.598e+1
0.359	1.271e-3	1.600e+1
0.360	1.273e-3	1.602e+1
0.361	1.274e-3	1.603e+1
0.362	1.276e-3	1.605e+1
0.363	1.277e-3	1.607e+1
0.364	1.278e-3	1.608e+1
0.365	1.280e-3	1.610e+1
0.366	1.281e-3	1.612e+1
0.367	1.282e-3	1.613e+1
0.368	1.284e-3	1.615e+1
0.369	1.285e-3	1.617e+1
0.370	1.286e-3	1.618e+1
0.371	1.287e-3	1.620e+1
0.372	1.289e-3	1.622e+1
0.373	1.290e-3	1.623e+1
0.374	1.291e-3	1.625e+1
0.375	1.292e-3	1.627e+1
0.376	1.294e-3	1.628e+1
0.377	1.295e-3	1.630e+1
0.378	1.296e-3	1.632e+1
0.379	1.297e-3	1.633e+1
0.380	1.298e-3	1.635e+1
0.381	1.299e-3	1.637e+1
0.382	1.300e-3	1.638e+1
0.383	1.301e-3	1.640e+1
0.384	1.303e-3	1.642e+1
0.385	1.304e-3	1.643e+1
0.386	1.305e-3	1.645e+1
0.387	1.306e-3	1.647e+1
0.388	1.307e-3	1.648e+1
0.389	1.308e-3	1.650e+1
0.390	1.309e-3	1.652e+1
0.391	1.310e-3	1.653e+1
0.392	1.311e-3	1.655e+1
0.393	1.312e-3	1.657e+1
0.394	1.313e-3	1.658e+1
0.395	1.314e-3	1.660e+1
0.396	1.315e-3	1.662e+1
0.397	1.316e-3	1.663e+1
0.398	1.317e-3	1.665e+1
0.399	1.318e-3	1.667e+1
0.400	1.319e-3	1.668e+1
0.401	1.320e-3	1.670e+1
0.402	1.321e-3	1.672e+1
0.403	1.322e-3	1.673e+1
0.404	1.323e-3	1.675e+1
0.405	1.324e-3	1.677e+1
0.406	1.325e-3	1.678e+1
0.407	1.326e-3	1.680e+1
0.408	1.327e-3	1.682e+1
0.409	1.328e-3	1.683e+1
0.410	1.329e-3	1.685e+1
0.411	1.330e-3	1.687e+1
0.412	1.331e-3	1.688e+1
0.413	1.332e-3	1.690e+1
0.414	1.333e-3	1.692e+1
0.415	1.334e-3	1.693e+1
0.416	1.335e-3	1.695e+1
0.417	1.335e-3	1.697e+1
0.418	1.336e-3	1.698e+1
0.419	1.337e-3	1.700e+1
0.420	1.338e-3	1.702e+1
0.421	1.339e-3	1.703e+1
0.422	1.340e-3	1.705e+1
0.423	1.341e-3	1.707e+1
0.424	1.341e-3	1.708e+1
0.425	1.342e-3	1.710e+1
0.426	1.343e-3	1.712e+1
0.427	1.344e-3	1.713e+1
0.428	1.345e-3	1.715e+1
0.429	1.345e-3	1.717e+1
0.430	1.346e-3	1.718e+1
0.431	1.347e-3	1.720e+1
0.432	1.348e-3	1.722e+1
0.433	1.349e-3	1.723e+1
0.434	1.350e-3	1.725e+1
0.435	1.350e-3	1.727e+1
0.436	1.351e-3	1.728e+1
0.437	1.352e-3	1.730e+1
0.438	1.353e-3	1.732e+1
0.439	1.354e-3	1.733e+1
0.440	1.355e-3	1.735e+1
0.441	1.355e-3	1.737e+1
0.442	1.357e-3	1.738e+1
0.443	1.357e-3	1.740e+1
0.444	1.358e-3	1.742e+1
0.445	1.359e-3	1.743e+1
0.446	1.360e-3	1.745e+1
0.447	1.361e-3	1.747e+1
0.448	1.362e-3	1.748e+1
0.449	1.362e-3	1.750e+1
0.450	1.363e-3	1.752e+1
0.451	1.364e-3	1.753e+1
0.452	1.365e-3	1.755e+1
0.453	1.366e-3	1.757e+1
0.454	1.367e-3	1.758e+1
0.455	1.368e-3	1.760e+1
0.456	1.368e-3	1.762e+1
0.457	1.369e-3	1.763e+1
0.458	1.370e-3	1.765e+1
0.459	1.371e-3	1.767e+1
0.460	1.372e-3	1.768e+1
0.461	1.373e-3	1.770e+1
0.462	1.373e-3	1.772e+1
0.463	1.374e-3	1.773e+1
0.464	1.375e-3	1.775e+1
0.465	1.376e-3	1.777e+1
0.466	1.377e-3	1.778e+1
0.467	1.378e-3	1.780e+1
0.468	1.379e-3	1.782e+1
0.469	1.380e-3	1.783e+1
0.470	1.381e-3	1.785e+1
0.471	1.381e-3	1.787e+1
0.472	1.382e-3	1.788e+1
0.473	1.383e-3	1.790e+1
0.474	1.384e-3	1.792e+1
0.475	1.384e-3	1.793e+1
0.476	1.385e-3	1.795e+1
0.477	1.386e-3	1.797e+1
0.478	1.387e-3	1.798e+1
0.479	1.388e-3	1.800e+1
0.480	1.389e-3	1.802e+1
0.481	1.389e-3	1.803e+1
0.482	1.390e-3	1.805e+1
0.483	1.391e-3	1.807e+1
0.484	1.392e-3	1.808e+1
0.485	1.393e-3	1.810e+1
0.486	1.393e-3	1.812e+1
0.487	1.394e-3	1.813e+1
0.488	1.395e-3	1.815e+1
0.489	1.396e-3	1.817e+1
0.490	1.397e-3	1.818e+1
0.491	1.398e-3	1.820e+1
0.492	1.399e-3	1.822e+1
0.493	1.400e-3	1.823e+1
0.494	1.401e-3	1.825e+1
0.495	1.402e-3	1.827e+1
0.496	1.402e-3	1.828e+1
0.497	1.404e-3	1.830e+1
0.498	1.405e-3	1.832e+1
0.499	1.406e-3	1.833e+1
0.500	1.407e-3	1.835e+1
0.501	1.408e-3	1.837e+1
0.502	1.409e-3	1.838e+1
0.503	1.410e-3	1.840e+1
0.504	1.411e-3	1.842e+1
0.505	1.412e-3	1.843e+1
0.506	1.413e-3	1.845e+1
0.507	1.413e-3	1.847e+1
0.508	1.414e-3	1.848e+1
0.509	1.415e-3	1.850e+1
0.510	1.416e-3	1.852e+1
0.511	1.417e-3	1.853e+1
0.512	1.418e-3	1.855e+1
0.513	1.419e-3	1.857e+1
0.514	1.420e-3	1.858e+1
0.515	1.421e-3	1.860e+1
0.516	1.423e-3	1.862e+1
0.517	1.424e-3	1.863e+1
0.518	1.425e-3	1.865e+1
0.519	1.426e-3	1.867e+1
0.520	1.427e-3	1.868e+1
0.521	1.428e-3	1.870e+1
0.522	1.429e-3	1.872e+1
0.523	1.430e-3	1.873e+1
0.524	1.431e-3	1.875e+1
0.525	1.433e-3	1.877e+1
0.526	1.434e-3	1.878e+1
0.527	1.435e-3	1.880e+1
0.528	1.436e-3	1.882e+1
0.529	1.437e-3	1.883e+1
0.530	1.438e-3	1.885e+1
0.531	1.439e-3	1.887e+1
0.532	1.440e-3	1.888e+1
0.533	1.441e-3	1.890e+1
0.534	1.442e-3	1.892e+1
0.535	1.444e-3	1.893e+1
0.536	1.445e-3	1.895e+1
0.537	1.446e-3	1.897e+1
0.538	1.448e-3	1.898e+1
0.539	1.449e-3	1.900e+1
0.540	1.450e-3	1.902e+1
0.541	1.452e-3	1.903e+1
0.542	1.453e-3	1.905e+1
0.543	1.455e-3	1.907e+1
0.544	1.456e-3	1.908e+1
0.545	1.458e-3	1.910e+1
0.546	1.459e-3	1.912e+1
0.547	1.460e-3	1.913e+1
0.548	1.462e-3	1.915e+1
0.549	1.463e-3	1.917e+1
0.550	1.465e-3	1.918e+1
0.551	1.466e-3	1.920e+1
0.552	1.468e-3	1.922e+1
0.553	1.470e-3	1.923e+1
0.554	1.471e-3	1.925e+1
0.555	1.473e-3	1.927e+1
0.556	1.474e-3	1.928e+1
0.557	1.476e-3	1.930e+1
0.558	1.478e-3	1.932e+1
0.559	1.479e-3	1.933e+1
0.560	1.481e-3	1.935e+1
0.561	1.483e-3	1.937e+1
0.562	1.485e-3	1.938e+1
0.563	1.486e-3	1.940e+1
0.564	1.488e-3	1.942e+1
0.565	1.490e-3	1.943e+1
0.566	1.492e-3	1.945e+1
0.567	1.494e-3	1.947e+1
0.568	1.496e-3	1.948e+1
0.569	1.498e-3	1.950e+1
0.570	1.500e-3	1.952e+1
0.571	1.501e-3	1.953e+1
0.572	1.504e-3	1.955e+1
0.573	1.505e-3	1.957e+1
0.574	1.507e-3	1.958e+1
0.575	1.509e-3	1.960e+1
0.576	1.511e-3	1.962e+1
0.577	1.513e-3	1.963e+1
0.578	1.515e-3	1.965e+1
0.579	1.517e-3	1.967e+1
0.580	1.520e-3	1.968e+1
0.581	1.522e-3	1.970e+1
0.582	1.524e-3	1.972e+1
0.583	1.526e-3	1.973e+1
0.584	1.529e-3	1.975e+1
0.585	1.531e-3	1.977e+1
0.586	1.534e-3	1.978e+1
0.587	1.537e-3	1.980e+1
0.588	1.539e-3	1.982e+1
0.589	1.542e-3	1.983e+1
0.590	1.545e-3	1.985e+1
0.591	1.548e-3	1.987e+1
0.592	1.550e-3	1.988e+1
0.593	1.553e-3	1.990e+1
0.594	1.555e-3	1.992e+1
0.595	1.558e-3	1.993e+1
0.596	1.561e-3	1.995e+1
0.597	1.563e-3	1.997e+1
0.598	1.567e-3	1.998e+1
0.599	1.569e-3	2.000e+1
Segment 2:
0.600	1.565e-3	2.002e+1
0.599	1.550e-3	2.003e+1
0.598	1.536e-3	2.005e+1
0.597	1.522e-3	2.007e+1
0.596	1.508e-3	2.008e+1
0.595	1.495e-3	2.010e+1
0.594	1.482e-3	2.012e+1
0.593	1.469e-3	2.013e+1
0.592	1.457e-3	2.015e+1
0.591	1.445e-3	2.017e+1
0.590	1.433e-3	2.018e+1
0.589	1.421e-3	2.020e+1
0.588	1.409e-3	2.022e+1
0.587	1.398e-3	2.023e+1
0.586	1.387e-3	2.025e+1
0.585	1.376e-3	2.027e+1
0.584	1.365e-3	2.028e+1
0.583	1.355e-3	2.030e+1
0.582	1.344e-3	2.032e+1
0.581	1.334e-3	2.033e+1
0.580	1.324e-3	2.035e+1
0.579	1.315e-3	2.037e+1
0.578	1.305e-3	2.038e+1
0.577	1.296e-3	2.040e+1
0.576	1.286e-3	2.042e+1
0.575	1.277e-3	2.043e+1
0.574	1.268e-3	2.045e+1
0.573	1.259e-3	2.047e+1
0.572	1.251e-3	2.048e+1
0.571	1.242e-3	2.050e+1
0.570	1.234e-3	2.052e+1
0.569	1.225e-3	2.053e+1
0.568	1.217e-3	2.055e+1
0.567	1.209e-3	2.057e+1
0.566	1.201e-3	2.058e+1
0.565	1.193e-3	2.060e+1
0.564	1.186e-3	2.062e+1
0.563	1.178e-3	2.063e+1
0.562	1.170e-3	2.065e+1
0.561	1.163e-3	2.067e+1
0.560	1.155e-3	2.068e+1
0.559	1.148e-3	2.070e+1
0.558	1.141e-3	2.072e+1
0.557	1.134e-3	2.073e+1
0.556	1.127e-3	2.075e+1
0.555	1.120e-3	2.077e+1
0.554	1.113e-3	2.078e+1
0.553	1.107e-3	2.080e+1
0.552	1.100e-3	2.082e+1
0.551	1.094e-3	2.083e+1
0.550	1.087e-3	2.085e+1
0.549	1.080e-3	2.087e+1
0.548	1.074e-3	2.088e+1
0.547	1.068e-3	2.090e+1
0.546	1.062e-3	2.092e+1
0.545	1.056e-3	2.093e+1
0.544	1.050e-3	2.095e+1
0.543	1.044e-3	2.097e+1
0.542	1.038e-3	2.098e+1
0.541	1.032e-3	2.100e+1
0.540	1.026e-3	2.102e+1
0.539	1.020e-3	2.103e+1
0.538	1.014e-3	2.105e+1
0.537	1.009e-3	2.107e+1
0.536	1.003e-3	2.108e+1
0.535	9.981e-4	2.110e+1
0.534	9.925e-4	2.112e+1
0.533	9.871e-4	2.113e+1
0.532	9.817e-4	2.115e+1
0.531	9.766e-4	2.117e+1
0.530	9.715e-4	2.118e+1
0.529	9.664e-4	2.120e+1
0.528	9.613e-4	2.122e+1
0.527	9.561e-4	2.123e+1
0.526	9.511e-4	2.125e+1
0.525	9.462e-4	2.127e+1
0.524	9.412e-4	2.128e+1
0.523	9.363e-4	2.130e+1
0.522	9.318e-4	2.132e+1
0.521	9.271e-4	2.133e+1
0.520	9.226e-4	2.135e+1
0.519	9.179e-4	2.137e+1
0.518	9.132e-4	2.138e+1
0.517	9.087e-4	2.140e+1
0.516	9.042e-4	2.142e+1
0.515	8.997e-4	2.143e+1
0.514	8.952e-4	2.145e+1
0.513	8.907e-4	2.147e+1
0.512	8.862e-4	2.148e+1
0.511	8.819e-4	2.150e+1
0.510	8.777e-4	2.152e+1
0.509	8.735e-4	2.153e+1
0.508	8.693e-4	2.155e+1
0.507	8.651e-4	2.157e+1
0.506	8.608e-4	2.158e+1
0.505	8.564e-4	2.160e+1
0.504	8.524e-4	2.162e+1
0.503	8.484e-4	2.163e+1
0.502	8.444e-4	2.165e+1
0.501	8.403e-4	2.167e+1
0.500	8.362e-4	2.168e+1
0.499	8.323e-4	2.170e+1
0.498	8.285e-4	2.172e+1
0.497	8.243e-4	2.173e+1
0.496	8.206e-4	2.175e+1
0.495	8.167e-4	2.177e+1
0.494	8.127e-4	2.178e+1
0.493	8.088e-4	2.180e+1
0.492	8.050e-4	2.182e+1
0.491	8.012e-4	2.183e+1
0.490	7.974e-4	2.185e+1
0.489	7.935e-4	2.187e+1
0.488	7.898e-4	2.188e+1
0.487	7.863e-4	2.190e+1
0.486	7.826e-4	2.192e+1
0.485	7.789e-4	2.193e+1
0.484	7.753e-4	2.195e+1
0.483	7.717e-4	2.197e+1
0.482	7.680e-4	2.198e+1
0.481	7.645e-4	2.200e+1
0.480	7.609e-4	2.202e+1
0.479	7.575e-4	2.203e+1
0.478	7.540e-4	2.205e+1
0.477	7.505e-4	2.207e+1
0.476	7.468e-4	2.208e+1
0.475	7.430e-4	2.210e+1
0.474	7.393e-4	2.212e+1
0.473	7.358e-4	2.213e+1
0.472	7.324e-4	2.215e+1
0.471	7.292e-4	2.217e+1
0.470	7.258e-4	2.218e+1
0.469	7.224e-4	2.220e+1
0.468	7.192e-4	2.222e+1
0.467	7.158e-4	2.223e+1
0.466	7.126e-4	2.225e+1
0.465	7.093e-4	2.227e+1
0.464	7.060e-4	2.228e+1
0.463	7.027e-4	2.230e+1
0.462	6.997e-4	2.232e+1
0.461	6.962e-4	2.233e+1
0.460	6.931e-4	2.235e+1
0.459	6.900e-4	2.237e+1
0.458	6.868e-4	2.238e+1
0.457	6.839e-4	2.240e+1
0.456	6.810e-4	2.242e+1
0.455	6.777e-4	2.243e+1
0.454	6.746e-4	2.245e+1
0.453	6.716e-4	2.247e+1
0.452	6.685e-4	2.248e+1
0.451	6.656e-4	2.250e+1
0.450	6.624e-4	2.252e+1
0.449	6.595e-4	2.253e+1
0.448	6.565e-4	2.255e+1
0.447	6.533e-4	2.257e+1
0.446	6.504e-4	2.258e+1
0.445	6.475e-4	2.260e+1
0.444	6.444e-4	2.262e+1
0.443	6.416e-4	2.263e+1
0.442	6.387e-4	2.265e+1
0.441	6.358e-4	2.267e+1
0.440	6.329e-4	2.268e+1
0.439	6.300e-4	2.270e+1
0.438	6.269e-4	2.272e+1
0.437	6.242e-4	2.273e+1
0.436	6.213e-4	2.275e+1
0.435	6.185e-4	2.277e+1
0.434	6.157e-4	2.278e+1
0.433	6.130e-4	2.280e+1
0.432	6.103e-4	2.282e+1
0.431	6.075e-4	2.283e+1
0.430	6.048e-4	2.285e+1
0.429	6.022e-4	2.287e+1
0.428	5.994e-4	2.288e+1
0.427	5.970e-4	2.290e+1
0.426	5.943e-4	2.292e+1
0.425	5.917e-4	2.293e+1
0.424	5.890e-4	2.295e+1
0.423	5.861e-4	2.297e+1
0.422	5.834e-4	2.298e+1
0.421	5.808e-4	2.300e+1
0.420	5.781e-4	2.302e+1
0.419	5.757e-4	2.303e+1
0.418	5.732e-4	2.305e+1
0.417	5.706e-4	2.307e+1
0.416	5.681e-4	2.308e+1
0.415	5.656e-4	2.310e+1
0.414	5.630e-4	2.312e+1
0.413	5.605e-4	2.313e+1
0.412	5.578e-4	2.315e+1
0.411	5.552e-4	2.317e+1
0.410	5.526e-4	2.318e+1
0.409	5.499e-4	2.320e+1
0.408	5.476e-4	2.322e+1
0.407	5.452e-4	2.323e+1
0.406	5.426e-4	2.325e+1
0.405	5.400e-4	2.327e+1
0.404	5.377e-4	2.328e+1
0.403	5.349e-4	2.330e+1
0.402	5.325e-4	2.332e+1
0.401	5.301e-4	2.333e+1
0.400	5.277e-4	2.335e+1
0.399	5.254e-4	2.337e+1
0.398	5.230e-4	2.338e+1
0.397	5.206e-4	2.340e+1
0.396	5.181e-4	2.342e+1
0.395	5.159e-4	2.343e+1
0.394	5.136e-4	2.345e+1
0.393	5.112e-4	2.347e+1
0.392	5.089e-4	2.348e+1
0.391	5.065e-4	2.350e+1
0.390	5.041e-4	2.352e+1
0.389	5.017e-4	2.353e+1
0.388	4.993e-4	2.355e+1
0.387	4.968e-4	2.357e+1
0.386	4.946e-4	2.358e+1
0.385	4.922e-4	2.360e+1
0.384	4.896e-4	2.362e+1
0.383	4.873e-4	2.363e+1
0.382	4.850e-4	2.365e+1
0.381	4.827e-4	2.367e+1
0.380	4.802e-4	2.368e+1
0.379	4.782e-4	2.370e+1
0.378	4.757e-4	2.372e+1
0.377	4.735e-4	2.373e+1
0.376	4.712e-4	2.375e+1
0.375	4.690e-4	2.377e+1
0.374	4.667e-4	2.378e+1
0.373	4.645e-4	2.380e+1
0.372	4.623e-4	2.382e+1
0.371	4.599e-4	2.383e+1
0.370	4.577e-4	2.385e+1
0.369	4.555e-4	2.387e+1
0.368	4.533e-4	2.388e+1
0.367	4.512e-4	2.390e+1
0.366	4.490e-4	2.392e+1
0.365	4.469e-4	2.393e+1
0.364	4.447e-4	2.395e+1
0.363	4.426e-4	2.397e+1
0.362	4.403e-4	2.398e+1
0.361	4.381e-4	2.400e+1
0.360	4.360e-4	2.402e+1
0.359	4.338e-4	2.403e+1
0.358	4.314e-4	2.405e+1
0.357	4.295e-4	2.407e+1
0.356	4.274e-4	2.408e+1
0.355	4.252e-4	2.410e+1
0.354	4.231e-4	2.412e+1
0.353	4.211e-4	2.413e+1
0.352	4.188e-4	2.415e+1
0.351	4.165e-4	2.417e+1
0.350	4.144e-4	2.418e+1
0.349	4.122e-4	2.420e+1
0.348	4.099e-4	2.422e+1
0.347	4.079e-4	2.423e+1
0.346	4.058e-4	2.425e+1
0.345	4.038e-4	2.427e+1
0.344	4.018e-4	2.428e+1
0.343	3.996e-4	2.430e+1
0.342	3.974e-4	2.432e+1
0.341	3.953e-4	2.433e+1
0.340	3.933e-4	2.435e+1
0.339	3.913e-4	2.437e+1
0.338	3.891e-4	2.438e+1
0.337	3.871e-4	2.440e+1
0.336	3.852e-4	2.442e+1
0.335	3.830e-4	2.443e+1
0.334	3.810e-4	2.445e+1
0.333	3.790e-4	2.447e+1
0.332	3.769e-4	2.448e+1
0.331	3.750e-4	2.450e+1
0.330	3.728e-4	2.452e+1
0.329	3.709e-4	2.453e+1
0.328	3.689e-4	2.455e+1
0.327	3.670e-4	2.457e+1
0.326	3.653e-4	2.458e+1
0.325	3.637e-4	2.460e+1
0.324	3.620e-4	2.462e+1
0.323	3.605e-4	2.463e+1
0.322	3.586e-4	2.465e+1
0.321	3.567e-4	2.467e+1
0.320	3.547e-4	2.468e+1
0.319	3.524e-4	2.470e+1
0.318	3.505e-4	2.472e+1
0.317	3.485e-4	2.473e+1
0.316	3.464e-4	2.475e+1
0.315	3.444e-4	2.477e+1
0.314	3.424e-4	2.478e+1
0.313	3.404e-4	2.480e+1
0.312	3.384e-4	2.482e+1
0.311	3.365e-4	2.483e+1
0.310	3.345e-4	2.485e+1
0.309	3.327e-4	2.487e+1
0.308	3.307e-4	2.488e+1
0.307	3.287e-4	2.490e+1
0.306	3.266e-4	2.492e+1
0.305	3.247e-4	2.493e+1
0.304	3.228e-4	2.495e+1
0.303	3.208e-4	2.497e+1
0.302	3.188e-4	2.498e+1
0.301	3.168e-4	2.500e+1
0.300	3.149e-4	2.502e+1
0.299	3.129e-4	2.503e+1
0.298	3.109e-4	2.505e+1
0.297	3.090e-4	2.507e+1
0.296	3.070e-4	2.508e+1
0.295	3.051e-4	2.510e+1
0.294	3.031e-4	2.512e+1
0.293	3.012e-4	2.513e+1
0.292	2.993e-4	2.515e+1
0.291	2.973e-4	2.517e+1
0.290	2.955e-4	2.518e+1
0.289	2.937e-4	2.520e+1
0.288	2.919e-4	2.522e+1
0.287	2.901e-4	2.523e+1
0.286	2.883e-4	2.525e+1
0.285	2.863e-4	2.527e+1
0.284	2.846e-4	2.528e+1
0.283	2.828e-4	2.530e+1
0.282	2.808e-4	2.532e+1
0.281	2.789e-4	2.533e+1
0.280	2.770e-4	2.535e+1
0.279	2.751e-4	2.537e+1
0.278	2.731e-4	2.538e+1
0.277	2.712e-4	2.540e+1
0.276	2.693e-4	2.542e+1
0.275	2.674e-4	2.543e+1
0.274	2.655e-4	2.545e+1
0.273	2.636e-4	2.547e+1
0.272	2.616e-4	2.548e+1
0.271	2.599e-4	2.550e+1
0.270	2.581e-4	2.552e+1
0.269	2.562e-4	2.553e+1
0.268	2.542e-4	2.555e+1
0.267	2.524e-4	2.557e+1
0.266	2.505e-4	2.558e+1
0.265	2.486e-4	2.560e+1
0.264	2.468e-4	2.562e+1
0.263	2.449e-4	2.563e+1
0.262	2.429e-4	2.565e+1
0.261	2.412e-4	2.567e+1
0.260	2.393e-4	2.568e+1
0.259	2.373e-4	2.570e+1
0.258	2.355e-4	2.572e+1
0.257	2.337e-4	2.573e+1
0.256	2.319e-4	2.575e+1
0.255	2.298e-4	2.577e+1
0.254	2.280e-4	2.578e+1
0.253	2.261e-4	2.580e+1
0.252	2.242e-4	2.582e+1
0.251	2.224e-4	2.583e+1
0.250	2.206e-4	2.585e+1
0.249	2.187e-4	2.587e+1
0.248	2.167e-4	2.588e+1
0.247	2.151e-4	2.590e+1
0.246	2.131e-4	2.592e+1
0.245	2.113e-4	2.593e+1
0.244	2.094e-4	2.595e+1
0.243	2.075e-4	2.597e+1
0.242	2.056e-4	2.598e+1
0.241	2.038e-4	2.600e+1
0.240	2.020e-4	2.602e+1
0.239	2.001e-4	2.603e+1
0.238	1.983e-4	2.605e+1
0.237	1.965e-4	2.607e+1
0.236	1.947e-4	2.608e+1
0.235	1.928e-4	2.610e+1
0.234	1.909e-4	2.612e+1
0.233	1.892e-4	2.613e+1
0.232	1.873e-4	2.615e+1
0.231	1.854e-4	2.617e+1
0.230	1.835e-4	2.618e+1
0.229	1.816e-4	2.620e+1
0.228	1.797e-4	2.622e+1
0.227	1.779e-4	2.623e+1
0.226	1.760e-4	2.625e+1
0.225	1.741e-4	2.627e+1
0.224	1.724e-4	2.628e+1
0.223	1.703e-4	2.630e+1
0.222	1.686e-4	2.632e+1
0.221	1.668e-4	2.633e+1
0.220	1.647e-4	2.635e+1
0.219	1.630e-4	2.637e+1
0.218	1.612e-4	2.638e+1
0.217	1.593e-4	2.640e+1
0.216	1.574e-4	2.642e+1
0.215	1.556e-4	2.643e+1
0.214	1.538e-4	2.645e+1
0.213	1.520e-4	2.647e+1
0.212	1.502e-4	2.648e+1
0.211	1.484e-4	2.650e+1
0.210	1.465e-4	2.652e+1
0.209	1.447e-4	2.653e+1
0.208	1.429e-4	2.655e+1
0.207	1.410e-4	2.657e+1
0.206	1.391e-4	2.658e+1
0.205	1.371e-4	2.660e+1
0.204	1.352e-4	2.662e+1
0.203	1.333e-4	2.663e+1
0.202	1.314e-4	2.665e+1
0.201	1.296e-4	2.667e+1
0.200	1.276e-4	2.668e+1
0.199	1.257e-4	2.670e+1
0.198	1.239e-4	2.672e+1
0.197	1.219e-4	2.673e+1
0.196	1.200e-4	2.675e+1
0.195	1.182e-4	2.677e+1
0.194	1.162e-4	2.678e+1
0.193	1.145e-4	2.680e+1
0.192	1.126e-4	2.682e+1
0.191	1.106e-4	2.683e+1
0.190	1.087e-4	2.685e+1
0.189	1.069e-4	2.687e+1
0.188	1.049e-4	2.688e+1
0.187	1.030e-4	2.690e+1
0.186	1.012e-4	2.692e+1
0.185	9.910e-5	2.693e+1
0.184	9.726e-5	2.695e+1
0.183	9.532e-5	2.697e+1
0.182	9.339e-5	2.698e+1
0.181	9.155e-5	2.700e+1
0.180	8.960e-5	2.702e+1
0.179	8.761e-5	2.703e+1
0.178	8.583e-5	2.705e+1
0.177	8.392e-5	2.707e+1
0.176	8.197e-5	2.708e+1
0.175	8.008e-5	2.710e+1
0.174	7.825e-5	2.712e+1
0.173	7.639e-5	2.713e+1
0.172	7.451e-5	2.715e+1
0.171	7.263e-5	2.717e+1
0.170	7.082e-5	2.718e+1
0.169	6.889e-5	2.720e+1
0.168	6.709e-5	2.722e+1
0.167	6.510e-5	2.723e+1
0.166	6.319e-5	2.725e+1
0.165	6.131e-5	2.727e+1
0.164	5.929e-5	2.728e+1
0.163	5.745e-5	2.730e+1
0.162	5.556e-5	2.732e+1
0.161	5.372e-5	2.733e+1
0.160	5.187e-5	2.735e+1
0.159	4.999e-5	2.737e+1
0.158	4.831e-5	2.738e+1
0.157	4.642e-5	2.740e+1
0.156	4.442e-5	2.742e+1
0.155	4.274e-5	2.743e+1
0.154	4.081e-5	2.745e+1
0.153	3.901e-5	2.747e+1
0.152	3.726e-5	2.748e+1
0.151	3.536e-5	2.750e+1
0.150	3.357e-5	2.752e+1
0.149	3.181e-5	2.753e+1
0.148	2.994e-5	2.755e+1
0.147	2.824e-5	2.757e+1
0.146	2.663e-5	2.758e+1
0.145	2.484e-5	2.760e+1
0.144	2.310e-5	2.762e+1
0.143	2.154e-5	2.763e+1
0.142	1.963e-5	2.765e+1
0.141	1.800e-5	2.767e+1
0.140	1.616e-5	2.768e+1
0.139	1.446e-5	2.770e+1
0.138	1.294e-5	2.772e+1
0.137	1.118e-5	2.773e+1
0.136	9.547e-6	2.775e+1
0.135	7.835e-6	2.777e+1
0.134	6.194e-6	2.778e+1
0.133	4.435e-6	2.780e+1
0.132	2.758e-6	2.782e+1
0.131	1.306e-6	2.783e+1
0.130	-4.416e-7	2.785e+1
0.129	-2.047e-6	2.787e+1
0.128	-3.677e-6	2.788e+1
0.127	-5.212e-6	2.790e+1
0.126	-6.829e-6	2.792e+1
0.125	-8.364e-6	2.793e+1
0.124	-9.840e-6	2.795e+1
0.123	-1.143e-5	2.797e+1
0.122	-1.287e-5	2.798e+1
0.121	-1.441e-5	2.800e+1
0.120	-1.585e-5	2.802e+1
0.119	-1.735e-5	2.803e+1
0.118	-1.873e-5	2.805e+1
0.117	-2.030e-5	2.807e+1
0.116	-2.173e-5	2.808e+1
0.115	-2.329e-5	2.810e+1
0.114	-2.473e-5	2.812e+1
0.113	-2.623e-5	2.813e+1
0.112	-2.781e-5	2.815e+1
0.111	-2.938e-5	2.817e+1
0.110	-3.089e-5	2.818e+1
0.109	-3.240e-5	2.820e+1
0.108	-3.391e-5	2.822e+1
0.107	-3.547e-5	2.823e+1
0.106	-3.701e-5	2.825e+1
0.105	-3.860e-5	2.827e+1
0.104	-4.036e-5	2.828e+1
0.103	-4.190e-5	2.830e+1
0.102	-4.365e-5	2.832e+1
0.101	-4.531e-5	2.833e+1
0.100	-4.667e-5	2.835e+1
0.099	-4.832e-5	2.837e+1
0.098	-4.979e-5	2.838e+1
0.097	-5.132e-5	2.840e+1
0.096	-5.296e-5	2.842e+1
0.095	-5.456e-5	2.843e+1
0.094	-5.598e-5	2.845e+1
0.093	-5.762e-5	2.847e+1
0.092	-5.912e-5	2.848e+1
0.091	-6.061e-5	2.850e+1
0.090	-6.227e-5	2.852e+1
0.089	-6.395e-5	2.853e+1
0.088	-6.558e-5	2.855e+1
0.087	-6.727e-5	2.857e+1
0.086	-6.893e-5	2.858e+1
0.085	-7.065e-5	2.860e+1
0.084	-7.226e-5	2.862e+1
0.083	-7.406e-5	2.863e+1
0.082	-7.590e-5	2.865e+1
0.081	-7.756e-5	2.867e+1
0.080	-7.931e-5	2.868e+1
0.079	-8.109e-5	2.870e+1
0.078	-8.304e-5	2.872e+1
0.077	-8.501e-5	2.873e+1
0.076	-8.694e-5	2.875e+1
0.075	-8.886e-5	2.877e+1
0.074	-9.073e-5	2.878e+1
0.073	-9.269e-5	2.880e+1
0.072	-9.470e-5	2.882e+1
0.071	-9.662e-5	2.883e+1
0.070	-9.883e-5	2.885e+1
0.069	-1.007e-4	2.887e+1
0.068	-1.028e-4	2.888e+1
0.067	-1.049e-4	2.890e+1
0.066	-1.070e-4	2.892e+1
0.065	-1.093e-4	2.893e+1
0.064	-1.114e-4	2.895e+1
0.063	-1.136e-4	2.897e+1
0.062	-1.159e-4	2.898e+1
0.061	-1.180e-4	2.900e+1
0.060	-1.202e-4	2.902e+1
0.059	-1.225e-4	2.903e+1
0.058	-1.249e-4	2.905e+1
0.057	-1.275e-4	2.907e+1
0.056	-1.298e-4	2.908e+1
0.055	-1.321e-4	2.910e+1
0.054	-1.347e-4	2.912e+1
0.053	-1.370e-4	2.913e+1
0.052	-1.394e-4	2.915e+1
0.051	-1.419e-4	2.917e+1
0.050	-1.444e-4	2.918e+1
0.049	-1.468e-4	2.920e+1
0.048	-1.494e-4	2.922e+1
0.047	-1.519e-4	2.923e+1
0.046	-1.544e-4	2.925e+1
0.045	-1.568e-4	2.927e+1
0.044	-1.595e-4	2.928e+1
0.043	-1.620e-4	2.930e+1
0.042	-1.646e-4	2.932e+1
0.041	-1.672e-4	2.933e+1
0.040	-1.697e-4	2.935e+1
0.039	-1.724e-4	2.937e+1
0.038	-1.752e-4	2.938e+1
0.037	-1.779e-4	2.940e+1
0.036	-1.806e-4	2.942e+1
0.035	-1.831e-4	2.943e+1
0.034	-1.857e-4	2.945e+1
0.033	-1.885e-4	2.947e+1
0.032	-1.911e-4	2.948e+1
0.031	-1.939e-4	2.950e+1
0.030	-1.966e-4	2.952e+1
0.029	-1.993e-4	2.953e+1
0.028	-2.020e-4	2.955e+1
0.027	-2.048e-4	2.957e+1
0.026	-2.075e-4	2.958e+1
0.025	-2.101e-4	2.960e+1
0.024	-2.128e-4	2.962e+1
0.023	-2.156e-4	2.963e+1
0.022	-2.184e-4	2.965e+1
0.021	-2.212e-4	2.967e+1
0.020	-2.241e-4	2.968e+1
0.019	-2.268e-4	2.970e+1
0.018	-2.297e-4	2.972e+1
0.017	-2.324e-4	2.973e+1
0.016	-2.351e-4	2.975e+1
0.015	-2.379e-4	2.977e+1
0.014	-2.407e-4	2.978e+1
0.013	-2.435e-4	2.980e+1
0.012	-2.464e-4	2.982e+1
0.011	-2.491e-4	2.983e+1
0.010	-2.520e-4	2.985e+1
0.009	-2.550e-4	2.987e+1
0.008	-2.577e-4	2.988e+1
0.007	-2.607e-4	2.990e+1
0.006	-2.635e-4	2.992e+1
0.005	-2.665e-4	2.993e+1
0.004	-2.694e-4	2.995e+1
0.003	-2.723e-4	2.997e+1
0.002	-2.754e-4	2.998e+1
0.001	-2.782e-4	3.000e+1
0.000	-2.816e-4	3.002e+1
-0.001	-2.846e-4	3.003e+1
-0.002	-2.875e-4	3.005e+1
-0.003	-2.906e-4	3.007e+1
-0.004	-2.936e-4	3.008e+1
-0.005	-2.966e-4	3.010e+1
-0.006	-2.998e-4	3.012e+1
-0.007	-3.029e-4	3.013e+1
-0.008	-3.060e-4	3.015e+1
-0.009	-3.092e-4	3.017e+1
-0.010	-3.122e-4	3.018e+1
-0.011	-3.155e-4	3.020e+1
-0.012	-3.186e-4	3.022e+1
-0.013	-3.218e-4	3.023e+1
-0.014	-3.251e-4	3.025e+1
-0.015	-3.284e-4	3.027e+1
-0.016	-3.316e-4	3.028e+1
-0.017	-3.350e-4	3.030e+1
-0.018	-3.382e-4	3.032e+1
-0.019	-3.415e-4	3.033e+1
-0.020	-3.449e-4	3.035e+1
-0.021	-3.482e-4	3.037e+1
-0.022	-3.516e-4	3.038e+1
-0.023	-3.551e-4	3.040e+1
-0.024	-3.585e-4	3.042e+1
-0.025	-3.619e-4	3.043e+1
-0.026	-3.654e-4	3.045e+1
-0.027	-3.689e-4	3.047e+1
-0.028	-3.724e-4	3.048e+1
-0.029	-3.759e-4	3.050e+1
-0.030	-3.795e-4	3.052e+1
-0.031	-3.829e-4	3.053e+1
-0.032	-3.866e-4	3.055e+1
-0.033	-3.901e-4	3.057e+1
-0.034	-3.938e-4	3.058e+1
-0.035	-3.975e-4	3.060e+1
-0.036	-4.011e-4	3.062e+1
-0.037	-4.048e-4	3.063e+1
-0.038	-4.085e-4	3.065e+1
-0.039	-4.122e-4	3.067e+1
-0.040	-4.161e-4	3.068e+1
-0.041	-4.198e-4	3.070e+1
-0.042	-4.235e-4	3.072e+1
-0.043	-4.273e-4	3.073e+1
-0.044	-4.311e-4	3.075e+1
-0.045	-4.351e-4	3.077e+1
-0.046	-4.390e-4	3.078e+1
-0.047	-4.429e-4	3.080e+1
-0.048	-4.468e-4	3.082e+1
-0.049	-4.507e-4	3.083e+1
-0.050	-4.547e-4	3.085e+1
-0.051	-4.587e-4	3.087e+1
-0.052	-4.627e-4	3.088e+1
-0.053	-4.669e-4	3.090e+1
-0.054	-4.709e-4	3.092e+1
-0.055	-4.749e-4	3.093e+1
-0.056	-4.791e-4	3.095e+1
-0.057	-4.830e-4	3.097e+1
-0.058	-4.871e-4	3.098e+1
-0.059	-4.913e-4	3.100e+1
-0.060	-4.954e-4	3.102e+1
-0.061	-4.997e-4	3.103e+1
-0.062	-5.038e-4	3.105e+1
-0.063	-5.079e-4	3.107e+1
-0.064	-5.123e-4	3.108e+1
-0.065	-5.165e-4	3.110e+1
-0.066	-5.207e-4	3.112e+1
-0.067	-5.251e-4	3.113e+1
-0.068	-5.294e-4	3.115e+1
-0.069	-5.336e-4	3.117e+1
-0.070	-5.380e-4	3.118e+1
-0.071	-5.425e-4	3.120e+1
-0.072	-5.469e-4	3.122e+1
-0.073	-5.512e-4	3.123e+1
-0.074	-5.555e-4	3.125e+1
-0.075	-5.600e-4	3.127e+1
-0.076	-5.646e-4	3.128e+1
-0.077	-5.689e-4	3.130e+1
-0.078	-5.733e-4	3.132e+1
-0.079	-5.775e-4	3.133e+1
-0.080	-5.819e-4	3.135e+1
-0.081	-5.867e-4	3.137e+1
-0.082	-5.913e-4	3.138e+1
-0.083	-5.957e-4	3.140e+1
-0.084	-6.003e-4	3.142e+1
-0.085	-6.049e-4	3.143e+1
-0.086	-6.095e-4	3.145e+1
-0.087	-6.142e-4	3.147e+1
-0.088	-6.187e-4	3.148e+1
-0.089	-6.234e-4	3.150e+1
-0.090	-6.281e-4	3.152e+1
-0.091	-6.328e-4	3.153e+1
-0.092	-6.376e-4	3.155e+1
-0.093	-6.423e-4	3.157e+1
-0.094	-6.470e-4	3.158e+1
-0.095	-6.518e-4	3.160e+1
-0.096	-6.564e-4	3.162e+1
-0.097	-6.613e-4	3.163e+1
-0.098	-6.663e-4	3.165e+1
-0.099	-6.712e-4	3.167e+1
-0.100	-6.757e-4	3.168e+1
-0.101	-6.806e-4	3.170e+1
-0.102	-6.854e-4	3.172e+1
-0.103	-6.903e-4	3.173e+1
-0.104	-6.951e-4	3.175e+1
-0.105	-7.001e-4	3.177e+1
-0.106	-7.049e-4	3.178e+1
-0.107	-7.099e-4	3.180e+1
-0.108	-7.148e-4	3.182e+1
-0.109	-7.199e-4	3.183e+1
-0.110	-7.249e-4	3.185e+1
-0.111	-7.299e-4	3.187e+1
-0.112	-7.350e-4	3.188e+1
-0.113	-7.401e-4	3.190e+1
-0.114	-7.450e-4	3.192e+1
-0.115	-7.502e-4	3.193e+1
-0.116	-7.554e-4	3.195e+1
-0.117	-7.605e-4	3.197e+1
-0.118	-7.655e-4	3.198e+1
-0.119	-7.707e-4	3.200e+1
-0.120	-7.758e-4	3.202e+1
-0.121	-7.812e-4	3.203e+1
-0.122	-7.864e-4	3.205e+1
-0.123	-7.914e-4	3.207e+1
-0.124	-7.966e-4	3.208e+1
-0.125	-8.020e-4	3.210e+1
-0.126	-8.073e-4	3.212e+1
-0.127	-8.125e-4	3.213e+1
-0.128	-8.177e-4	3.215e+1
-0.129	-8.232e-4	3.217e+1
-0.130	-8.290e-4	3.218e+1
-0.131	-8.347e-4	3.220e+1
-0.132	-8.402e-4	3.222e+1
-0.133	-8.454e-4	3.223e+1
-0.134	-8.508e-4	3.225e+1
-0.135	-8.565e-4	3.227e+1
-0.136	-8.622e-4	3.228e+1
-0.137	-8.674e-4	3.230e+1
-0.138	-8.727e-4	3.232e+1
-0.139	-8.783e-4	3.233e+1
-0.140	-8.837e-4	3.235e+1
-0.141	-8.895e-4	3.237e+1
-0.142	-8.950e-4	3.238e+1
-0.143	-9.005e-4	3.240e+1
-0.144	-9.063e-4	3.242e+1
-0.145	-9.120e-4	3.243e+1
-0.146	-9.176e-4	3.245e+1
-0.147	-9.234e-4	3.247e+1
-0.148	-9.293e-4	3.248e+1
-0.149	-9.347e-4	3.250e+1
-0.150	-9.403e-4	3.252e+1
-0.151	-9.461e-4	3.253e+1
-0.152	-9.518e-4	3.255e+1
-0.153	-9.576e-4	3.257e+1
-0.154	-9.633e-4	3.258e+1
-0.155	-9.691e-4	3.260e+1
-0.156	-9.751e-4	3.262e+1
-0.157	-9.810e-4	3.263e+1
-0.158	-9.869e-4	3.265e+1
-0.159	-9.927e-4	3.267e+1
-0.160	-9.986e-4	3.268e+1
-0.161	-1.005e-3	3.270e+1
-0.162	-1.011e-3	3.272e+1
-0.163	-1.016e-3	3.273e+1
-0.164	-1.023e-3	3.275e+1
-0.165	-1.029e-3	3.277e+1
-0.166	-1.035e-3	3.278e+1
-0.167	-1.042e-3	3.280e+1
-0.168	-1.047e-3	3.282e+1
-0.169	-1.053e-3	3.283e+1
-0.170	-1.059e-3	3.285e+1
[truncated: 2,831 more rows]
