# Supplementary material for: Decoration of Ag nanoparticles on CoMoO4 rods for efficient electrochemical reduction of CO2
Source: Sci Rep. 2024 Jan 16;14:1406. doi: 10.1038/s41598-024-51680-w (PMC10792071; doi:10.1038/s41598-024-51680-w)
Supplement: Supplementary file 1 — Supplementary Information 1. [file 41598_2024_51680_MOESM1_ESM.zip › raw data for scientific reports/CV CoMoO4 Ag/CV 0.07 scan -0.6 to 0.6.csv]

Mar. 30	2023 10:11:27
Cyclic Voltammetry
File: c:\users\nsb 111 lab\desktop\dr. schindra\ag cm co2 reduction\cm\ag 7 cm\cv 0.07 scan -0.6 to 0.6.csv
Data Source: Experiment
Instrument Model: CHI760E
Header:
Note:
Init E (V) = -0.6
High E (V) = 0.6
Low E (V) = -0.6
Init P/N = P
Scan Rate (V/s) = 0.07
Segment = 4
Sample Interval (V) = 0.001
Quiet Time (sec) = 2
Sensitivity (A/V) = 0.01
Segment 1:
Ep = 0.122V
ip = 3.942e-4A
Ah = 4.747e-4C
Segment 2:
Ep = -0.303V
ip = -1.039e-3A
Ah = -9.723e-4C
Segment 3:
Segment 4:
Ep = -0.312V
ip = -9.711e-4A
Ah = -8.634e-4C
Potential/V	Current/A	Time/s
Segment 1:
-0.600	-3.393e-4	1.429e-2
-0.599	-3.334e-4	2.857e-2
-0.598	-3.291e-4	4.286e-2
-0.597	-3.253e-4	5.714e-2
-0.596	-3.214e-4	7.143e-2
-0.595	-3.177e-4	8.571e-2
-0.594	-3.142e-4	1.000e-1
-0.593	-3.108e-4	1.143e-1
-0.592	-3.074e-4	1.286e-1
-0.591	-3.041e-4	1.429e-1
-0.590	-3.011e-4	1.571e-1
-0.589	-2.981e-4	1.714e-1
-0.588	-2.948e-4	1.857e-1
-0.587	-2.919e-4	2.000e-1
-0.586	-2.891e-4	2.143e-1
-0.585	-2.862e-4	2.286e-1
-0.584	-2.835e-4	2.429e-1
-0.583	-2.809e-4	2.571e-1
-0.582	-2.782e-4	2.714e-1
-0.581	-2.757e-4	2.857e-1
-0.580	-2.731e-4	3.000e-1
-0.579	-2.706e-4	3.143e-1
-0.578	-2.681e-4	3.286e-1
-0.577	-2.658e-4	3.429e-1
-0.576	-2.634e-4	3.571e-1
-0.575	-2.610e-4	3.714e-1
-0.574	-2.586e-4	3.857e-1
-0.573	-2.565e-4	4.000e-1
-0.572	-2.542e-4	4.143e-1
-0.571	-2.520e-4	4.286e-1
-0.570	-2.499e-4	4.429e-1
-0.569	-2.477e-4	4.571e-1
-0.568	-2.457e-4	4.714e-1
-0.567	-2.437e-4	4.857e-1
-0.566	-2.416e-4	5.000e-1
-0.565	-2.397e-4	5.143e-1
-0.564	-2.376e-4	5.286e-1
-0.563	-2.357e-4	5.429e-1
-0.562	-2.338e-4	5.571e-1
-0.561	-2.319e-4	5.714e-1
-0.560	-2.303e-4	5.857e-1
-0.559	-2.285e-4	6.000e-1
-0.558	-2.267e-4	6.143e-1
-0.557	-2.251e-4	6.286e-1
-0.556	-2.233e-4	6.429e-1
-0.555	-2.214e-4	6.571e-1
-0.554	-2.196e-4	6.714e-1
-0.553	-2.179e-4	6.857e-1
-0.552	-2.163e-4	7.000e-1
-0.551	-2.145e-4	7.143e-1
-0.550	-2.128e-4	7.286e-1
-0.549	-2.112e-4	7.429e-1
-0.548	-2.098e-4	7.571e-1
-0.547	-2.082e-4	7.714e-1
-0.546	-2.068e-4	7.857e-1
-0.545	-2.052e-4	8.000e-1
-0.544	-2.037e-4	8.143e-1
-0.543	-2.020e-4	8.286e-1
-0.542	-2.006e-4	8.429e-1
-0.541	-1.993e-4	8.571e-1
-0.540	-1.977e-4	8.714e-1
-0.539	-1.963e-4	8.857e-1
-0.538	-1.949e-4	9.000e-1
-0.537	-1.934e-4	9.143e-1
-0.536	-1.923e-4	9.286e-1
-0.535	-1.907e-4	9.429e-1
-0.534	-1.895e-4	9.571e-1
-0.533	-1.882e-4	9.714e-1
-0.532	-1.869e-4	9.857e-1
-0.531	-1.856e-4	1.000e+0
-0.530	-1.843e-4	1.014e+0
-0.529	-1.831e-4	1.029e+0
-0.528	-1.818e-4	1.043e+0
-0.527	-1.806e-4	1.057e+0
-0.526	-1.794e-4	1.071e+0
-0.525	-1.780e-4	1.086e+0
-0.524	-1.768e-4	1.100e+0
-0.523	-1.757e-4	1.114e+0
-0.522	-1.744e-4	1.129e+0
-0.521	-1.732e-4	1.143e+0
-0.520	-1.722e-4	1.157e+0
-0.519	-1.709e-4	1.171e+0
-0.518	-1.696e-4	1.186e+0
-0.517	-1.686e-4	1.200e+0
-0.516	-1.675e-4	1.214e+0
-0.515	-1.665e-4	1.229e+0
-0.514	-1.652e-4	1.243e+0
-0.513	-1.641e-4	1.257e+0
-0.512	-1.629e-4	1.271e+0
-0.511	-1.619e-4	1.286e+0
-0.510	-1.609e-4	1.300e+0
-0.509	-1.599e-4	1.314e+0
-0.508	-1.588e-4	1.329e+0
-0.507	-1.576e-4	1.343e+0
-0.506	-1.568e-4	1.357e+0
-0.505	-1.557e-4	1.371e+0
-0.504	-1.546e-4	1.386e+0
-0.503	-1.538e-4	1.400e+0
-0.502	-1.526e-4	1.414e+0
-0.501	-1.516e-4	1.429e+0
-0.500	-1.506e-4	1.443e+0
-0.499	-1.496e-4	1.457e+0
-0.498	-1.486e-4	1.471e+0
-0.497	-1.476e-4	1.486e+0
-0.496	-1.467e-4	1.500e+0
-0.495	-1.458e-4	1.514e+0
-0.494	-1.448e-4	1.529e+0
-0.493	-1.439e-4	1.543e+0
-0.492	-1.429e-4	1.557e+0
-0.491	-1.419e-4	1.571e+0
-0.490	-1.412e-4	1.586e+0
-0.489	-1.403e-4	1.600e+0
-0.488	-1.393e-4	1.614e+0
-0.487	-1.385e-4	1.629e+0
-0.486	-1.375e-4	1.643e+0
-0.485	-1.366e-4	1.657e+0
-0.484	-1.358e-4	1.671e+0
-0.483	-1.349e-4	1.686e+0
-0.482	-1.341e-4	1.700e+0
-0.481	-1.332e-4	1.714e+0
-0.480	-1.324e-4	1.729e+0
-0.479	-1.315e-4	1.743e+0
-0.478	-1.307e-4	1.757e+0
-0.477	-1.299e-4	1.771e+0
-0.476	-1.289e-4	1.786e+0
-0.475	-1.281e-4	1.800e+0
-0.474	-1.273e-4	1.814e+0
-0.473	-1.263e-4	1.829e+0
-0.472	-1.256e-4	1.843e+0
-0.471	-1.248e-4	1.857e+0
-0.470	-1.239e-4	1.871e+0
-0.469	-1.232e-4	1.886e+0
-0.468	-1.223e-4	1.900e+0
-0.467	-1.215e-4	1.914e+0
-0.466	-1.207e-4	1.929e+0
-0.465	-1.198e-4	1.943e+0
-0.464	-1.192e-4	1.957e+0
-0.463	-1.184e-4	1.971e+0
-0.462	-1.175e-4	1.986e+0
-0.461	-1.169e-4	2.000e+0
-0.460	-1.159e-4	2.014e+0
-0.459	-1.152e-4	2.029e+0
-0.458	-1.145e-4	2.043e+0
-0.457	-1.137e-4	2.057e+0
-0.456	-1.130e-4	2.071e+0
-0.455	-1.122e-4	2.086e+0
-0.454	-1.116e-4	2.100e+0
-0.453	-1.109e-4	2.114e+0
-0.452	-1.101e-4	2.129e+0
-0.451	-1.094e-4	2.143e+0
-0.450	-1.088e-4	2.157e+0
-0.449	-1.080e-4	2.171e+0
-0.448	-1.072e-4	2.186e+0
-0.447	-1.064e-4	2.200e+0
-0.446	-1.059e-4	2.214e+0
-0.445	-1.051e-4	2.229e+0
-0.444	-1.044e-4	2.243e+0
-0.443	-1.037e-4	2.257e+0
-0.442	-1.030e-4	2.271e+0
-0.441	-1.022e-4	2.286e+0
-0.440	-1.015e-4	2.300e+0
-0.439	-1.008e-4	2.314e+0
-0.438	-1.001e-4	2.329e+0
-0.437	-9.948e-5	2.343e+0
-0.436	-9.883e-5	2.357e+0
-0.435	-9.821e-5	2.371e+0
-0.434	-9.751e-5	2.386e+0
-0.433	-9.682e-5	2.400e+0
-0.432	-9.625e-5	2.414e+0
-0.431	-9.553e-5	2.429e+0
-0.430	-9.488e-5	2.443e+0
-0.429	-9.435e-5	2.457e+0
-0.428	-9.352e-5	2.471e+0
-0.427	-9.293e-5	2.486e+0
-0.426	-9.246e-5	2.500e+0
-0.425	-9.175e-5	2.514e+0
-0.424	-9.107e-5	2.529e+0
-0.423	-9.047e-5	2.543e+0
-0.422	-8.986e-5	2.557e+0
-0.421	-8.921e-5	2.571e+0
-0.420	-8.852e-5	2.586e+0
-0.419	-8.792e-5	2.600e+0
-0.418	-8.735e-5	2.614e+0
-0.417	-8.660e-5	2.629e+0
-0.416	-8.601e-5	2.643e+0
-0.415	-8.542e-5	2.657e+0
-0.414	-8.481e-5	2.671e+0
-0.413	-8.422e-5	2.686e+0
-0.412	-8.350e-5	2.700e+0
-0.411	-8.293e-5	2.714e+0
-0.410	-8.219e-5	2.729e+0
-0.409	-8.147e-5	2.743e+0
-0.408	-8.104e-5	2.757e+0
-0.407	-8.046e-5	2.771e+0
-0.406	-7.985e-5	2.786e+0
-0.405	-7.939e-5	2.800e+0
-0.404	-7.863e-5	2.814e+0
-0.403	-7.818e-5	2.829e+0
-0.402	-7.750e-5	2.843e+0
-0.401	-7.699e-5	2.857e+0
-0.400	-7.645e-5	2.871e+0
-0.399	-7.580e-5	2.886e+0
-0.398	-7.522e-5	2.900e+0
-0.397	-7.479e-5	2.914e+0
-0.396	-7.414e-5	2.929e+0
-0.395	-7.351e-5	2.943e+0
-0.394	-7.313e-5	2.957e+0
-0.393	-7.239e-5	2.971e+0
-0.392	-7.191e-5	2.986e+0
-0.391	-7.151e-5	3.000e+0
-0.390	-7.075e-5	3.014e+0
-0.389	-7.020e-5	3.029e+0
-0.388	-6.970e-5	3.043e+0
-0.387	-6.920e-5	3.057e+0
-0.386	-6.868e-5	3.071e+0
-0.385	-6.806e-5	3.086e+0
-0.384	-6.756e-5	3.100e+0
-0.383	-6.684e-5	3.114e+0
-0.382	-6.638e-5	3.129e+0
-0.381	-6.597e-5	3.143e+0
-0.380	-6.528e-5	3.157e+0
-0.379	-6.482e-5	3.171e+0
-0.378	-6.421e-5	3.186e+0
-0.377	-6.368e-5	3.200e+0
-0.376	-6.325e-5	3.214e+0
-0.375	-6.263e-5	3.229e+0
-0.374	-6.223e-5	3.243e+0
-0.373	-6.164e-5	3.257e+0
-0.372	-6.113e-5	3.271e+0
-0.371	-6.056e-5	3.286e+0
-0.370	-6.002e-5	3.300e+0
-0.369	-5.956e-5	3.314e+0
-0.368	-5.911e-5	3.329e+0
-0.367	-5.844e-5	3.343e+0
-0.366	-5.803e-5	3.357e+0
-0.365	-5.749e-5	3.371e+0
-0.364	-5.709e-5	3.386e+0
-0.363	-5.648e-5	3.400e+0
-0.362	-5.595e-5	3.414e+0
-0.361	-5.536e-5	3.429e+0
-0.360	-5.498e-5	3.443e+0
-0.359	-5.440e-5	3.457e+0
-0.358	-5.383e-5	3.471e+0
-0.357	-5.329e-5	3.486e+0
-0.356	-5.283e-5	3.500e+0
-0.355	-5.241e-5	3.514e+0
-0.354	-5.186e-5	3.529e+0
-0.353	-5.130e-5	3.543e+0
-0.352	-5.075e-5	3.557e+0
-0.351	-5.033e-5	3.571e+0
-0.350	-4.969e-5	3.586e+0
-0.349	-4.932e-5	3.600e+0
-0.348	-4.871e-5	3.614e+0
-0.347	-4.826e-5	3.629e+0
-0.346	-4.764e-5	3.643e+0
-0.345	-4.715e-5	3.657e+0
-0.344	-4.669e-5	3.671e+0
-0.343	-4.598e-5	3.686e+0
-0.342	-4.548e-5	3.700e+0
-0.341	-4.513e-5	3.714e+0
-0.340	-4.451e-5	3.729e+0
-0.339	-4.380e-5	3.743e+0
-0.338	-4.349e-5	3.757e+0
-0.337	-4.288e-5	3.771e+0
-0.336	-4.226e-5	3.786e+0
-0.335	-4.181e-5	3.800e+0
-0.334	-4.121e-5	3.814e+0
-0.333	-4.060e-5	3.829e+0
-0.332	-3.995e-5	3.843e+0
-0.331	-3.949e-5	3.857e+0
-0.330	-3.900e-5	3.871e+0
-0.329	-3.825e-5	3.886e+0
-0.328	-3.789e-5	3.900e+0
-0.327	-3.725e-5	3.914e+0
-0.326	-3.661e-5	3.929e+0
-0.325	-3.611e-5	3.943e+0
-0.324	-3.561e-5	3.957e+0
-0.323	-3.499e-5	3.971e+0
-0.322	-3.459e-5	3.986e+0
-0.321	-3.395e-5	4.000e+0
-0.320	-3.328e-5	4.014e+0
-0.319	-3.281e-5	4.029e+0
-0.318	-3.218e-5	4.043e+0
-0.317	-3.167e-5	4.057e+0
-0.316	-3.114e-5	4.071e+0
-0.315	-3.053e-5	4.086e+0
-0.314	-3.015e-5	4.100e+0
-0.313	-2.944e-5	4.114e+0
-0.312	-2.882e-5	4.129e+0
-0.311	-2.835e-5	4.143e+0
-0.310	-2.765e-5	4.157e+0
-0.309	-2.720e-5	4.171e+0
-0.308	-2.663e-5	4.186e+0
-0.307	-2.599e-5	4.200e+0
-0.306	-2.547e-5	4.214e+0
-0.305	-2.476e-5	4.229e+0
-0.304	-2.434e-5	4.243e+0
-0.303	-2.383e-5	4.257e+0
-0.302	-2.322e-5	4.271e+0
-0.301	-2.243e-5	4.286e+0
-0.300	-2.185e-5	4.300e+0
-0.299	-2.150e-5	4.314e+0
-0.298	-2.070e-5	4.329e+0
-0.297	-2.003e-5	4.343e+0
-0.296	-1.964e-5	4.357e+0
-0.295	-1.905e-5	4.371e+0
-0.294	-1.828e-5	4.386e+0
-0.293	-1.779e-5	4.400e+0
-0.292	-1.720e-5	4.414e+0
-0.291	-1.646e-5	4.429e+0
-0.290	-1.579e-5	4.443e+0
-0.289	-1.523e-5	4.457e+0
-0.288	-1.459e-5	4.471e+0
-0.287	-1.381e-5	4.486e+0
-0.286	-1.327e-5	4.500e+0
-0.285	-1.257e-5	4.514e+0
-0.284	-1.179e-5	4.529e+0
-0.283	-1.108e-5	4.543e+0
-0.282	-1.041e-5	4.557e+0
-0.281	-9.456e-6	4.571e+0
-0.280	-8.761e-6	4.586e+0
-0.279	-8.223e-6	4.600e+0
-0.278	-7.362e-6	4.614e+0
-0.277	-6.653e-6	4.629e+0
-0.276	-5.847e-6	4.643e+0
-0.275	-4.952e-6	4.657e+0
-0.274	-4.180e-6	4.671e+0
-0.273	-3.216e-6	4.686e+0
-0.272	-2.527e-6	4.700e+0
-0.271	-1.591e-6	4.714e+0
-0.270	-6.128e-7	4.729e+0
-0.269	2.826e-7	4.743e+0
-0.268	1.109e-6	4.757e+0
-0.267	2.073e-6	4.771e+0
-0.266	3.106e-6	4.786e+0
-0.265	4.064e-6	4.800e+0
-0.264	5.014e-6	4.814e+0
-0.263	6.040e-6	4.829e+0
-0.262	7.163e-6	4.843e+0
-0.261	8.017e-6	4.857e+0
-0.260	9.181e-6	4.871e+0
-0.259	1.031e-5	4.886e+0
-0.258	1.132e-5	4.900e+0
-0.257	1.255e-5	4.914e+0
-0.256	1.367e-5	4.929e+0
-0.255	1.488e-5	4.943e+0
-0.254	1.617e-5	4.957e+0
-0.253	1.736e-5	4.971e+0
-0.252	1.862e-5	4.986e+0
-0.251	1.979e-5	5.000e+0
-0.250	2.115e-5	5.014e+0
-0.249	2.256e-5	5.029e+0
-0.248	2.386e-5	5.043e+0
-0.247	2.521e-5	5.057e+0
-0.246	2.669e-5	5.071e+0
-0.245	2.809e-5	5.086e+0
-0.244	2.962e-5	5.100e+0
-0.243	3.109e-5	5.114e+0
-0.242	3.250e-5	5.129e+0
-0.241	3.411e-5	5.143e+0
-0.240	3.557e-5	5.157e+0
-0.239	3.709e-5	5.171e+0
-0.238	3.893e-5	5.186e+0
-0.237	4.049e-5	5.200e+0
-0.236	4.225e-5	5.214e+0
-0.235	4.393e-5	5.229e+0
-0.234	4.572e-5	5.243e+0
-0.233	4.751e-5	5.257e+0
-0.232	4.931e-5	5.271e+0
-0.231	5.112e-5	5.286e+0
-0.230	5.303e-5	5.300e+0
-0.229	5.491e-5	5.314e+0
-0.228	5.686e-5	5.329e+0
-0.227	5.885e-5	5.343e+0
-0.226	6.074e-5	5.357e+0
-0.225	6.286e-5	5.371e+0
-0.224	6.479e-5	5.386e+0
-0.223	6.681e-5	5.400e+0
-0.222	6.888e-5	5.414e+0
-0.221	7.091e-5	5.429e+0
-0.220	7.302e-5	5.443e+0
-0.219	7.495e-5	5.457e+0
-0.218	7.704e-5	5.471e+0
-0.217	7.942e-5	5.486e+0
-0.216	8.142e-5	5.500e+0
-0.215	8.361e-5	5.514e+0
-0.214	8.583e-5	5.529e+0
-0.213	8.801e-5	5.543e+0
-0.212	9.038e-5	5.557e+0
-0.211	9.268e-5	5.571e+0
-0.210	9.508e-5	5.586e+0
-0.209	9.741e-5	5.600e+0
-0.208	9.958e-5	5.614e+0
-0.207	1.020e-4	5.629e+0
-0.206	1.046e-4	5.643e+0
-0.205	1.071e-4	5.657e+0
-0.204	1.096e-4	5.671e+0
-0.203	1.121e-4	5.686e+0
-0.202	1.145e-4	5.700e+0
-0.201	1.169e-4	5.714e+0
-0.200	1.193e-4	5.729e+0
-0.199	1.219e-4	5.743e+0
-0.198	1.244e-4	5.757e+0
-0.197	1.269e-4	5.771e+0
-0.196	1.295e-4	5.786e+0
-0.195	1.320e-4	5.800e+0
-0.194	1.346e-4	5.814e+0
-0.193	1.374e-4	5.829e+0
-0.192	1.398e-4	5.843e+0
-0.191	1.424e-4	5.857e+0
-0.190	1.450e-4	5.871e+0
-0.189	1.477e-4	5.886e+0
-0.188	1.502e-4	5.900e+0
-0.187	1.528e-4	5.914e+0
-0.186	1.555e-4	5.929e+0
-0.185	1.581e-4	5.943e+0
-0.184	1.605e-4	5.957e+0
-0.183	1.632e-4	5.971e+0
-0.182	1.656e-4	5.986e+0
-0.181	1.682e-4	6.000e+0
-0.180	1.709e-4	6.014e+0
-0.179	1.735e-4	6.029e+0
-0.178	1.760e-4	6.043e+0
-0.177	1.786e-4	6.057e+0
-0.176	1.810e-4	6.071e+0
-0.175	1.836e-4	6.086e+0
-0.174	1.860e-4	6.100e+0
-0.173	1.885e-4	6.114e+0
-0.172	1.911e-4	6.129e+0
-0.171	1.935e-4	6.143e+0
-0.170	1.957e-4	6.157e+0
-0.169	1.982e-4	6.171e+0
-0.168	2.003e-4	6.186e+0
-0.167	2.026e-4	6.200e+0
-0.166	2.049e-4	6.214e+0
-0.165	2.070e-4	6.229e+0
-0.164	2.093e-4	6.243e+0
-0.163	2.113e-4	6.257e+0
-0.162	2.134e-4	6.271e+0
-0.161	2.155e-4	6.286e+0
-0.160	2.175e-4	6.300e+0
-0.159	2.196e-4	6.314e+0
-0.158	2.215e-4	6.329e+0
-0.157	2.234e-4	6.343e+0
-0.156	2.253e-4	6.357e+0
-0.155	2.271e-4	6.371e+0
-0.154	2.290e-4	6.386e+0
-0.153	2.307e-4	6.400e+0
-0.152	2.323e-4	6.414e+0
-0.151	2.341e-4	6.429e+0
-0.150	2.356e-4	6.443e+0
-0.149	2.371e-4	6.457e+0
-0.148	2.387e-4	6.471e+0
-0.147	2.401e-4	6.486e+0
-0.146	2.415e-4	6.500e+0
-0.145	2.430e-4	6.514e+0
-0.144	2.442e-4	6.529e+0
-0.143	2.456e-4	6.543e+0
-0.142	2.469e-4	6.557e+0
-0.141	2.480e-4	6.571e+0
-0.140	2.492e-4	6.586e+0
-0.139	2.505e-4	6.600e+0
-0.138	2.515e-4	6.614e+0
-0.137	2.528e-4	6.629e+0
-0.136	2.537e-4	6.643e+0
-0.135	2.549e-4	6.657e+0
-0.134	2.559e-4	6.671e+0
-0.133	2.569e-4	6.686e+0
-0.132	2.579e-4	6.700e+0
-0.131	2.587e-4	6.714e+0
-0.130	2.596e-4	6.729e+0
-0.129	2.605e-4	6.743e+0
-0.128	2.615e-4	6.757e+0
-0.127	2.623e-4	6.771e+0
-0.126	2.632e-4	6.786e+0
-0.125	2.639e-4	6.800e+0
-0.124	2.648e-4	6.814e+0
-0.123	2.655e-4	6.829e+0
-0.122	2.663e-4	6.843e+0
-0.121	2.671e-4	6.857e+0
-0.120	2.678e-4	6.871e+0
-0.119	2.686e-4	6.886e+0
-0.118	2.693e-4	6.900e+0
-0.117	2.699e-4	6.914e+0
-0.116	2.708e-4	6.929e+0
-0.115	2.715e-4	6.943e+0
-0.114	2.721e-4	6.957e+0
-0.113	2.730e-4	6.971e+0
-0.112	2.737e-4	6.986e+0
-0.111	2.743e-4	7.000e+0
-0.110	2.751e-4	7.014e+0
-0.109	2.759e-4	7.029e+0
-0.108	2.766e-4	7.043e+0
-0.107	2.773e-4	7.057e+0
-0.106	2.780e-4	7.071e+0
-0.105	2.788e-4	7.086e+0
-0.104	2.795e-4	7.100e+0
-0.103	2.802e-4	7.114e+0
-0.102	2.812e-4	7.129e+0
-0.101	2.819e-4	7.143e+0
-0.100	2.826e-4	7.157e+0
-0.099	2.832e-4	7.171e+0
-0.098	2.839e-4	7.186e+0
-0.097	2.848e-4	7.200e+0
-0.096	2.856e-4	7.214e+0
-0.095	2.863e-4	7.229e+0
-0.094	2.870e-4	7.243e+0
-0.093	2.876e-4	7.257e+0
-0.092	2.885e-4	7.271e+0
-0.091	2.892e-4	7.286e+0
-0.090	2.899e-4	7.300e+0
-0.089	2.909e-4	7.314e+0
-0.088	2.915e-4	7.329e+0
-0.087	2.923e-4	7.343e+0
-0.086	2.931e-4	7.357e+0
-0.085	2.939e-4	7.371e+0
-0.084	2.948e-4	7.386e+0
-0.083	2.956e-4	7.400e+0
-0.082	2.965e-4	7.414e+0
-0.081	2.973e-4	7.429e+0
-0.080	2.981e-4	7.443e+0
-0.079	2.990e-4	7.457e+0
-0.078	2.999e-4	7.471e+0
-0.077	3.009e-4	7.486e+0
-0.076	3.018e-4	7.500e+0
-0.075	3.026e-4	7.514e+0
-0.074	3.036e-4	7.529e+0
-0.073	3.045e-4	7.543e+0
-0.072	3.055e-4	7.557e+0
-0.071	3.064e-4	7.571e+0
-0.070	3.074e-4	7.586e+0
-0.069	3.083e-4	7.600e+0
-0.068	3.093e-4	7.614e+0
-0.067	3.102e-4	7.629e+0
-0.066	3.113e-4	7.643e+0
-0.065	3.121e-4	7.657e+0
-0.064	3.132e-4	7.671e+0
-0.063	3.143e-4	7.686e+0
-0.062	3.152e-4	7.700e+0
-0.061	3.162e-4	7.714e+0
-0.060	3.175e-4	7.729e+0
-0.059	3.183e-4	7.743e+0
-0.058	3.195e-4	7.757e+0
-0.057	3.207e-4	7.771e+0
-0.056	3.217e-4	7.786e+0
-0.055	3.228e-4	7.800e+0
-0.054	3.238e-4	7.814e+0
-0.053	3.249e-4	7.829e+0
-0.052	3.262e-4	7.843e+0
-0.051	3.273e-4	7.857e+0
-0.050	3.286e-4	7.871e+0
-0.049	3.297e-4	7.886e+0
-0.048	3.308e-4	7.900e+0
-0.047	3.320e-4	7.914e+0
-0.046	3.332e-4	7.929e+0
-0.045	3.344e-4	7.943e+0
-0.044	3.358e-4	7.957e+0
-0.043	3.368e-4	7.971e+0
-0.042	3.383e-4	7.986e+0
-0.041	3.396e-4	8.000e+0
-0.040	3.408e-4	8.014e+0
-0.039	3.424e-4	8.029e+0
-0.038	3.437e-4	8.043e+0
-0.037	3.452e-4	8.057e+0
-0.036	3.467e-4	8.071e+0
-0.035	3.481e-4	8.086e+0
-0.034	3.496e-4	8.100e+0
-0.033	3.512e-4	8.114e+0
-0.032	3.530e-4	8.129e+0
-0.031	3.545e-4	8.143e+0
-0.030	3.562e-4	8.157e+0
-0.029	3.577e-4	8.171e+0
-0.028	3.594e-4	8.186e+0
-0.027	3.608e-4	8.200e+0
-0.026	3.623e-4	8.214e+0
-0.025	3.639e-4	8.229e+0
-0.024	3.653e-4	8.243e+0
-0.023	3.668e-4	8.257e+0
-0.022	3.687e-4	8.271e+0
-0.021	3.706e-4	8.286e+0
-0.020	3.726e-4	8.300e+0
-0.019	3.747e-4	8.314e+0
-0.018	3.769e-4	8.329e+0
-0.017	3.791e-4	8.343e+0
-0.016	3.811e-4	8.357e+0
-0.015	3.833e-4	8.371e+0
-0.014	3.858e-4	8.386e+0
-0.013	3.881e-4	8.400e+0
-0.012	3.906e-4	8.414e+0
-0.011	3.932e-4	8.429e+0
-0.010	3.958e-4	8.443e+0
-0.009	3.985e-4	8.457e+0
-0.008	4.011e-4	8.471e+0
-0.007	4.038e-4	8.486e+0
-0.006	4.067e-4	8.500e+0
-0.005	4.095e-4	8.514e+0
-0.004	4.125e-4	8.529e+0
-0.003	4.156e-4	8.543e+0
-0.002	4.188e-4	8.557e+0
-0.001	4.220e-4	8.571e+0
-0.000	4.258e-4	8.586e+0
0.001	4.292e-4	8.600e+0
0.002	4.325e-4	8.614e+0
0.003	4.360e-4	8.629e+0
0.004	4.396e-4	8.643e+0
0.005	4.431e-4	8.657e+0
0.006	4.470e-4	8.671e+0
0.007	4.508e-4	8.686e+0
0.008	4.545e-4	8.700e+0
0.009	4.584e-4	8.714e+0
0.010	4.626e-4	8.729e+0
0.011	4.666e-4	8.743e+0
0.012	4.708e-4	8.757e+0
0.013	4.748e-4	8.771e+0
0.014	4.793e-4	8.786e+0
0.015	4.836e-4	8.800e+0
0.016	4.880e-4	8.814e+0
0.017	4.925e-4	8.829e+0
0.018	4.969e-4	8.843e+0
0.019	5.015e-4	8.857e+0
0.020	5.063e-4	8.871e+0
0.021	5.110e-4	8.886e+0
0.022	5.155e-4	8.900e+0
0.023	5.203e-4	8.914e+0
0.024	5.250e-4	8.929e+0
0.025	5.297e-4	8.943e+0
0.026	5.344e-4	8.957e+0
0.027	5.393e-4	8.971e+0
0.028	5.441e-4	8.986e+0
0.029	5.486e-4	9.000e+0
0.030	5.534e-4	9.014e+0
0.031	5.580e-4	9.029e+0
0.032	5.626e-4	9.043e+0
0.033	5.672e-4	9.057e+0
0.034	5.715e-4	9.071e+0
0.035	5.758e-4	9.086e+0
0.036	5.801e-4	9.100e+0
0.037	5.844e-4	9.114e+0
0.038	5.887e-4	9.129e+0
0.039	5.929e-4	9.143e+0
0.040	5.967e-4	9.157e+0
0.041	6.006e-4	9.171e+0
0.042	6.045e-4	9.186e+0
0.043	6.079e-4	9.200e+0
0.044	6.115e-4	9.214e+0
0.045	6.149e-4	9.229e+0
0.046	6.183e-4	9.243e+0
0.047	6.215e-4	9.257e+0
0.048	6.246e-4	9.271e+0
0.049	6.277e-4	9.286e+0
0.050	6.308e-4	9.300e+0
0.051	6.339e-4	9.314e+0
0.052	6.368e-4	9.329e+0
0.053	6.399e-4	9.343e+0
0.054	6.426e-4	9.357e+0
0.055	6.455e-4	9.371e+0
0.056	6.483e-4	9.386e+0
0.057	6.512e-4	9.400e+0
0.058	6.542e-4	9.414e+0
0.059	6.570e-4	9.429e+0
0.060	6.601e-4	9.443e+0
0.061	6.627e-4	9.457e+0
0.062	6.655e-4	9.471e+0
0.063	6.688e-4	9.486e+0
0.064	6.717e-4	9.500e+0
0.065	6.749e-4	9.514e+0
0.066	6.782e-4	9.529e+0
0.067	6.813e-4	9.543e+0
0.068	6.844e-4	9.557e+0
0.069	6.877e-4	9.571e+0
0.070	6.911e-4	9.586e+0
0.071	6.946e-4	9.600e+0
0.072	6.981e-4	9.614e+0
0.073	7.018e-4	9.629e+0
0.074	7.052e-4	9.643e+0
0.075	7.089e-4	9.657e+0
0.076	7.127e-4	9.671e+0
0.077	7.165e-4	9.686e+0
0.078	7.204e-4	9.700e+0
0.079	7.244e-4	9.714e+0
0.080	7.283e-4	9.729e+0
0.081	7.322e-4	9.743e+0
0.082	7.363e-4	9.757e+0
0.083	7.405e-4	9.771e+0
0.084	7.451e-4	9.786e+0
0.085	7.494e-4	9.800e+0
0.086	7.537e-4	9.814e+0
0.087	7.578e-4	9.829e+0
0.088	7.618e-4	9.843e+0
0.089	7.658e-4	9.857e+0
0.090	7.698e-4	9.871e+0
0.091	7.738e-4	9.886e+0
0.092	7.778e-4	9.900e+0
0.093	7.815e-4	9.914e+0
0.094	7.855e-4	9.929e+0
0.095	7.890e-4	9.943e+0
0.096	7.927e-4	9.957e+0
0.097	7.963e-4	9.971e+0
0.098	7.998e-4	9.986e+0
0.099	8.030e-4	1.000e+1
0.100	8.062e-4	1.001e+1
0.101	8.093e-4	1.003e+1
0.102	8.124e-4	1.004e+1
0.103	8.155e-4	1.006e+1
0.104	8.183e-4	1.007e+1
0.105	8.207e-4	1.009e+1
0.106	8.232e-4	1.010e+1
0.107	8.254e-4	1.011e+1
0.108	8.277e-4	1.013e+1
0.109	8.297e-4	1.014e+1
0.110	8.315e-4	1.016e+1
0.111	8.332e-4	1.017e+1
0.112	8.345e-4	1.019e+1
0.113	8.359e-4	1.020e+1
0.114	8.371e-4	1.021e+1
0.115	8.381e-4	1.023e+1
0.116	8.390e-4	1.024e+1
0.117	8.397e-4	1.026e+1
0.118	8.402e-4	1.027e+1
0.119	8.407e-4	1.029e+1
0.120	8.407e-4	1.030e+1
0.121	8.410e-4	1.031e+1
0.122	8.411e-4	1.033e+1
0.123	8.406e-4	1.034e+1
0.124	8.404e-4	1.036e+1
0.125	8.399e-4	1.037e+1
0.126	8.394e-4	1.039e+1
0.127	8.386e-4	1.040e+1
0.128	8.379e-4	1.041e+1
0.129	8.372e-4	1.043e+1
0.130	8.362e-4	1.044e+1
0.131	8.351e-4	1.046e+1
0.132	8.341e-4	1.047e+1
0.133	8.330e-4	1.049e+1
0.134	8.319e-4	1.050e+1
0.135	8.310e-4	1.051e+1
0.136	8.298e-4	1.053e+1
0.137	8.287e-4	1.054e+1
0.138	8.275e-4	1.056e+1
0.139	8.264e-4	1.057e+1
0.140	8.252e-4	1.059e+1
0.141	8.242e-4	1.060e+1
0.142	8.233e-4	1.061e+1
0.143	8.224e-4	1.063e+1
0.144	8.213e-4	1.064e+1
0.145	8.205e-4	1.066e+1
0.146	8.196e-4	1.067e+1
0.147	8.190e-4	1.069e+1
0.148	8.184e-4	1.070e+1
0.149	8.177e-4	1.071e+1
0.150	8.171e-4	1.073e+1
0.151	8.166e-4	1.074e+1
0.152	8.163e-4	1.076e+1
0.153	8.160e-4	1.077e+1
0.154	8.158e-4	1.079e+1
0.155	8.156e-4	1.080e+1
0.156	8.156e-4	1.081e+1
0.157	8.156e-4	1.083e+1
0.158	8.157e-4	1.084e+1
0.159	8.158e-4	1.086e+1
0.160	8.161e-4	1.087e+1
0.161	8.166e-4	1.089e+1
0.162	8.169e-4	1.090e+1
0.163	8.172e-4	1.091e+1
0.164	8.178e-4	1.093e+1
0.165	8.182e-4	1.094e+1
0.166	8.188e-4	1.096e+1
0.167	8.195e-4	1.097e+1
0.168	8.203e-4	1.099e+1
0.169	8.210e-4	1.100e+1
0.170	8.218e-4	1.101e+1
0.171	8.229e-4	1.103e+1
0.172	8.239e-4	1.104e+1
0.173	8.248e-4	1.106e+1
0.174	8.260e-4	1.107e+1
0.175	8.272e-4	1.109e+1
0.176	8.282e-4	1.110e+1
0.177	8.294e-4	1.111e+1
0.178	8.309e-4	1.113e+1
0.179	8.322e-4	1.114e+1
0.180	8.337e-4	1.116e+1
0.181	8.350e-4	1.117e+1
0.182	8.366e-4	1.119e+1
0.183	8.381e-4	1.120e+1
0.184	8.398e-4	1.121e+1
0.185	8.416e-4	1.123e+1
0.186	8.433e-4	1.124e+1
0.187	8.450e-4	1.126e+1
0.188	8.470e-4	1.127e+1
0.189	8.488e-4	1.129e+1
0.190	8.507e-4	1.130e+1
0.191	8.527e-4	1.131e+1
0.192	8.547e-4	1.133e+1
0.193	8.567e-4	1.134e+1
0.194	8.587e-4	1.136e+1
0.195	8.609e-4	1.137e+1
0.196	8.631e-4	1.139e+1
0.197	8.653e-4	1.140e+1
0.198	8.675e-4	1.141e+1
0.199	8.701e-4	1.143e+1
0.200	8.723e-4	1.144e+1
0.201	8.747e-4	1.146e+1
0.202	8.768e-4	1.147e+1
0.203	8.792e-4	1.149e+1
0.204	8.817e-4	1.150e+1
0.205	8.842e-4	1.151e+1
0.206	8.866e-4	1.153e+1
0.207	8.891e-4	1.154e+1
0.208	8.915e-4	1.156e+1
0.209	8.940e-4	1.157e+1
0.210	8.968e-4	1.159e+1
0.211	8.991e-4	1.160e+1
0.212	9.018e-4	1.161e+1
0.213	9.045e-4	1.163e+1
0.214	9.069e-4	1.164e+1
0.215	9.096e-4	1.166e+1
0.216	9.123e-4	1.167e+1
0.217	9.150e-4	1.169e+1
0.218	9.178e-4	1.170e+1
0.219	9.203e-4	1.171e+1
0.220	9.231e-4	1.173e+1
0.221	9.255e-4	1.174e+1
0.222	9.283e-4	1.176e+1
0.223	9.309e-4	1.177e+1
0.224	9.336e-4	1.179e+1
0.225	9.363e-4	1.180e+1
0.226	9.390e-4	1.181e+1
0.227	9.418e-4	1.183e+1
0.228	9.444e-4	1.184e+1
0.229	9.470e-4	1.186e+1
0.230	9.497e-4	1.187e+1
0.231	9.526e-4	1.189e+1
0.232	9.553e-4	1.190e+1
0.233	9.580e-4	1.191e+1
0.234	9.608e-4	1.193e+1
0.235	9.635e-4	1.194e+1
0.236	9.662e-4	1.196e+1
0.237	9.689e-4	1.197e+1
0.238	9.717e-4	1.199e+1
0.239	9.743e-4	1.200e+1
0.240	9.771e-4	1.201e+1
0.241	9.797e-4	1.203e+1
0.242	9.824e-4	1.204e+1
0.243	9.849e-4	1.206e+1
0.244	9.878e-4	1.207e+1
0.245	9.906e-4	1.209e+1
0.246	9.933e-4	1.210e+1
0.247	9.961e-4	1.211e+1
0.248	9.988e-4	1.213e+1
0.249	1.001e-3	1.214e+1
0.250	1.004e-3	1.216e+1
0.251	1.006e-3	1.217e+1
0.252	1.009e-3	1.219e+1
0.253	1.012e-3	1.220e+1
0.254	1.015e-3	1.221e+1
0.255	1.017e-3	1.223e+1
0.256	1.020e-3	1.224e+1
0.257	1.023e-3	1.226e+1
0.258	1.025e-3	1.227e+1
0.259	1.028e-3	1.229e+1
0.260	1.031e-3	1.230e+1
0.261	1.033e-3	1.231e+1
0.262	1.036e-3	1.233e+1
0.263	1.039e-3	1.234e+1
0.264	1.041e-3	1.236e+1
0.265	1.044e-3	1.237e+1
0.266	1.047e-3	1.239e+1
0.267	1.049e-3	1.240e+1
0.268	1.051e-3	1.241e+1
0.269	1.054e-3	1.243e+1
0.270	1.057e-3	1.244e+1
0.271	1.059e-3	1.246e+1
0.272	1.062e-3	1.247e+1
0.273	1.065e-3	1.249e+1
0.274	1.067e-3	1.250e+1
0.275	1.070e-3	1.251e+1
0.276	1.072e-3	1.253e+1
0.277	1.075e-3	1.254e+1
0.278	1.077e-3	1.256e+1
0.279	1.080e-3	1.257e+1
0.280	1.082e-3	1.259e+1
0.281	1.085e-3	1.260e+1
0.282	1.088e-3	1.261e+1
0.283	1.090e-3	1.263e+1
0.284	1.093e-3	1.264e+1
0.285	1.095e-3	1.266e+1
0.286	1.098e-3	1.267e+1
0.287	1.100e-3	1.269e+1
0.288	1.103e-3	1.270e+1
0.289	1.105e-3	1.271e+1
0.290	1.108e-3	1.273e+1
0.291	1.110e-3	1.274e+1
0.292	1.113e-3	1.276e+1
0.293	1.115e-3	1.277e+1
0.294	1.118e-3	1.279e+1
0.295	1.120e-3	1.280e+1
0.296	1.122e-3	1.281e+1
0.297	1.125e-3	1.283e+1
0.298	1.127e-3	1.284e+1
0.299	1.129e-3	1.286e+1
0.300	1.132e-3	1.287e+1
0.301	1.134e-3	1.289e+1
0.302	1.137e-3	1.290e+1
0.303	1.139e-3	1.291e+1
0.304	1.141e-3	1.293e+1
0.305	1.144e-3	1.294e+1
0.306	1.146e-3	1.296e+1
0.307	1.148e-3	1.297e+1
0.308	1.151e-3	1.299e+1
0.309	1.153e-3	1.300e+1
0.310	1.155e-3	1.301e+1
0.311	1.158e-3	1.303e+1
0.312	1.160e-3	1.304e+1
0.313	1.162e-3	1.306e+1
0.314	1.164e-3	1.307e+1
0.315	1.166e-3	1.309e+1
0.316	1.169e-3	1.310e+1
0.317	1.171e-3	1.311e+1
0.318	1.173e-3	1.313e+1
0.319	1.175e-3	1.314e+1
0.320	1.177e-3	1.316e+1
0.321	1.180e-3	1.317e+1
0.322	1.182e-3	1.319e+1
0.323	1.184e-3	1.320e+1
0.324	1.186e-3	1.321e+1
0.325	1.188e-3	1.323e+1
0.326	1.190e-3	1.324e+1
0.327	1.192e-3	1.326e+1
0.328	1.194e-3	1.327e+1
0.329	1.196e-3	1.329e+1
0.330	1.198e-3	1.330e+1
0.331	1.200e-3	1.331e+1
0.332	1.202e-3	1.333e+1
0.333	1.204e-3	1.334e+1
0.334	1.206e-3	1.336e+1
0.335	1.208e-3	1.337e+1
0.336	1.210e-3	1.339e+1
0.337	1.212e-3	1.340e+1
0.338	1.214e-3	1.341e+1
0.339	1.216e-3	1.343e+1
0.340	1.218e-3	1.344e+1
0.341	1.220e-3	1.346e+1
0.342	1.222e-3	1.347e+1
0.343	1.224e-3	1.349e+1
0.344	1.226e-3	1.350e+1
0.345	1.227e-3	1.351e+1
0.346	1.229e-3	1.353e+1
0.347	1.231e-3	1.354e+1
0.348	1.233e-3	1.356e+1
0.349	1.235e-3	1.357e+1
0.350	1.237e-3	1.359e+1
0.351	1.239e-3	1.360e+1
0.352	1.240e-3	1.361e+1
0.353	1.242e-3	1.363e+1
0.354	1.244e-3	1.364e+1
0.355	1.246e-3	1.366e+1
0.356	1.247e-3	1.367e+1
0.357	1.249e-3	1.369e+1
0.358	1.251e-3	1.370e+1
0.359	1.253e-3	1.371e+1
0.360	1.254e-3	1.373e+1
0.361	1.256e-3	1.374e+1
0.362	1.257e-3	1.376e+1
0.363	1.259e-3	1.377e+1
0.364	1.261e-3	1.379e+1
0.365	1.263e-3	1.380e+1
0.366	1.264e-3	1.381e+1
0.367	1.266e-3	1.383e+1
0.368	1.267e-3	1.384e+1
0.369	1.269e-3	1.386e+1
0.370	1.271e-3	1.387e+1
0.371	1.272e-3	1.389e+1
0.372	1.274e-3	1.390e+1
0.373	1.275e-3	1.391e+1
0.374	1.277e-3	1.393e+1
0.375	1.279e-3	1.394e+1
0.376	1.280e-3	1.396e+1
0.377	1.282e-3	1.397e+1
0.378	1.283e-3	1.399e+1
0.379	1.285e-3	1.400e+1
0.380	1.286e-3	1.401e+1
0.381	1.288e-3	1.403e+1
0.382	1.289e-3	1.404e+1
0.383	1.291e-3	1.406e+1
0.384	1.292e-3	1.407e+1
0.385	1.294e-3	1.409e+1
0.386	1.295e-3	1.410e+1
0.387	1.296e-3	1.411e+1
0.388	1.298e-3	1.413e+1
0.389	1.299e-3	1.414e+1
0.390	1.300e-3	1.416e+1
0.391	1.302e-3	1.417e+1
0.392	1.303e-3	1.419e+1
0.393	1.305e-3	1.420e+1
0.394	1.306e-3	1.421e+1
0.395	1.307e-3	1.423e+1
0.396	1.308e-3	1.424e+1
0.397	1.310e-3	1.426e+1
0.398	1.311e-3	1.427e+1
0.399	1.312e-3	1.429e+1
0.400	1.313e-3	1.430e+1
0.401	1.315e-3	1.431e+1
0.402	1.316e-3	1.433e+1
0.403	1.317e-3	1.434e+1
0.404	1.318e-3	1.436e+1
0.405	1.320e-3	1.437e+1
0.406	1.321e-3	1.439e+1
0.407	1.322e-3	1.440e+1
0.408	1.323e-3	1.441e+1
0.409	1.325e-3	1.443e+1
0.410	1.326e-3	1.444e+1
0.411	1.327e-3	1.446e+1
0.412	1.328e-3	1.447e+1
0.413	1.330e-3	1.449e+1
0.414	1.331e-3	1.450e+1
0.415	1.332e-3	1.451e+1
0.416	1.333e-3	1.453e+1
0.417	1.334e-3	1.454e+1
0.418	1.336e-3	1.456e+1
0.419	1.337e-3	1.457e+1
0.420	1.338e-3	1.459e+1
0.421	1.339e-3	1.460e+1
0.422	1.340e-3	1.461e+1
0.423	1.341e-3	1.463e+1
0.424	1.342e-3	1.464e+1
0.425	1.343e-3	1.466e+1
0.426	1.345e-3	1.467e+1
0.427	1.346e-3	1.469e+1
0.428	1.347e-3	1.470e+1
0.429	1.348e-3	1.471e+1
0.430	1.349e-3	1.473e+1
0.431	1.350e-3	1.474e+1
0.432	1.351e-3	1.476e+1
0.433	1.352e-3	1.477e+1
0.434	1.353e-3	1.479e+1
0.435	1.354e-3	1.480e+1
0.436	1.356e-3	1.481e+1
0.437	1.357e-3	1.483e+1
0.438	1.358e-3	1.484e+1
0.439	1.359e-3	1.486e+1
0.440	1.360e-3	1.487e+1
0.441	1.361e-3	1.489e+1
0.442	1.362e-3	1.490e+1
0.443	1.363e-3	1.491e+1
0.444	1.364e-3	1.493e+1
0.445	1.365e-3	1.494e+1
0.446	1.366e-3	1.496e+1
0.447	1.367e-3	1.497e+1
0.448	1.368e-3	1.499e+1
0.449	1.369e-3	1.500e+1
0.450	1.370e-3	1.501e+1
0.451	1.371e-3	1.503e+1
0.452	1.372e-3	1.504e+1
0.453	1.373e-3	1.506e+1
0.454	1.374e-3	1.507e+1
0.455	1.375e-3	1.509e+1
0.456	1.376e-3	1.510e+1
0.457	1.377e-3	1.511e+1
0.458	1.378e-3	1.513e+1
0.459	1.379e-3	1.514e+1
0.460	1.380e-3	1.516e+1
0.461	1.382e-3	1.517e+1
0.462	1.383e-3	1.519e+1
0.463	1.384e-3	1.520e+1
0.464	1.385e-3	1.521e+1
0.465	1.386e-3	1.523e+1
0.466	1.387e-3	1.524e+1
0.467	1.388e-3	1.526e+1
0.468	1.389e-3	1.527e+1
0.469	1.390e-3	1.529e+1
0.470	1.391e-3	1.530e+1
0.471	1.392e-3	1.531e+1
0.472	1.393e-3	1.533e+1
0.473	1.394e-3	1.534e+1
0.474	1.395e-3	1.536e+1
0.475	1.396e-3	1.537e+1
0.476	1.397e-3	1.539e+1
0.477	1.398e-3	1.540e+1
0.478	1.399e-3	1.541e+1
0.479	1.401e-3	1.543e+1
0.480	1.402e-3	1.544e+1
0.481	1.403e-3	1.546e+1
0.482	1.404e-3	1.547e+1
0.483	1.405e-3	1.549e+1
0.484	1.406e-3	1.550e+1
0.485	1.407e-3	1.551e+1
0.486	1.408e-3	1.553e+1
0.487	1.409e-3	1.554e+1
0.488	1.410e-3	1.556e+1
0.489	1.411e-3	1.557e+1
0.490	1.412e-3	1.559e+1
0.491	1.413e-3	1.560e+1
0.492	1.414e-3	1.561e+1
0.493	1.415e-3	1.563e+1
0.494	1.416e-3	1.564e+1
0.495	1.417e-3	1.566e+1
0.496	1.419e-3	1.567e+1
0.497	1.420e-3	1.569e+1
0.498	1.420e-3	1.570e+1
0.499	1.422e-3	1.571e+1
0.500	1.423e-3	1.573e+1
0.501	1.424e-3	1.574e+1
0.502	1.425e-3	1.576e+1
0.503	1.426e-3	1.577e+1
0.504	1.427e-3	1.579e+1
0.505	1.428e-3	1.580e+1
0.506	1.429e-3	1.581e+1
0.507	1.430e-3	1.583e+1
0.508	1.432e-3	1.584e+1
0.509	1.433e-3	1.586e+1
0.510	1.434e-3	1.587e+1
0.511	1.435e-3	1.589e+1
0.512	1.436e-3	1.590e+1
0.513	1.437e-3	1.591e+1
0.514	1.438e-3	1.593e+1
0.515	1.440e-3	1.594e+1
0.516	1.441e-3	1.596e+1
0.517	1.442e-3	1.597e+1
0.518	1.443e-3	1.599e+1
0.519	1.444e-3	1.600e+1
0.520	1.446e-3	1.601e+1
0.521	1.447e-3	1.603e+1
0.522	1.448e-3	1.604e+1
0.523	1.450e-3	1.606e+1
0.524	1.451e-3	1.607e+1
0.525	1.452e-3	1.609e+1
0.526	1.454e-3	1.610e+1
0.527	1.455e-3	1.611e+1
0.528	1.456e-3	1.613e+1
0.529	1.458e-3	1.614e+1
0.530	1.459e-3	1.616e+1
0.531	1.460e-3	1.617e+1
0.532	1.462e-3	1.619e+1
0.533	1.463e-3	1.620e+1
0.534	1.465e-3	1.621e+1
0.535	1.466e-3	1.623e+1
0.536	1.467e-3	1.624e+1
0.537	1.469e-3	1.626e+1
0.538	1.471e-3	1.627e+1
0.539	1.472e-3	1.629e+1
0.540	1.474e-3	1.630e+1
0.541	1.475e-3	1.631e+1
0.542	1.477e-3	1.633e+1
0.543	1.479e-3	1.634e+1
0.544	1.480e-3	1.636e+1
0.545	1.482e-3	1.637e+1
0.546	1.483e-3	1.639e+1
0.547	1.485e-3	1.640e+1
0.548	1.487e-3	1.641e+1
0.549	1.488e-3	1.643e+1
0.550	1.490e-3	1.644e+1
0.551	1.492e-3	1.646e+1
0.552	1.494e-3	1.647e+1
0.553	1.495e-3	1.649e+1
0.554	1.497e-3	1.650e+1
0.555	1.499e-3	1.651e+1
0.556	1.501e-3	1.653e+1
0.557	1.503e-3	1.654e+1
0.558	1.505e-3	1.656e+1
0.559	1.507e-3	1.657e+1
0.560	1.509e-3	1.659e+1
0.561	1.510e-3	1.660e+1
0.562	1.513e-3	1.661e+1
0.563	1.515e-3	1.663e+1
0.564	1.517e-3	1.664e+1
0.565	1.518e-3	1.666e+1
0.566	1.521e-3	1.667e+1
0.567	1.523e-3	1.669e+1
0.568	1.525e-3	1.670e+1
0.569	1.527e-3	1.671e+1
0.570	1.530e-3	1.673e+1
0.571	1.532e-3	1.674e+1
0.572	1.534e-3	1.676e+1
0.573	1.537e-3	1.677e+1
0.574	1.540e-3	1.679e+1
0.575	1.543e-3	1.680e+1
0.576	1.545e-3	1.681e+1
0.577	1.548e-3	1.683e+1
0.578	1.550e-3	1.684e+1
0.579	1.553e-3	1.686e+1
0.580	1.555e-3	1.687e+1
0.581	1.558e-3	1.689e+1
0.582	1.560e-3	1.690e+1
0.583	1.563e-3	1.691e+1
0.584	1.565e-3	1.693e+1
0.585	1.568e-3	1.694e+1
0.586	1.570e-3	1.696e+1
0.587	1.573e-3	1.697e+1
0.588	1.576e-3	1.699e+1
0.589	1.579e-3	1.700e+1
0.590	1.582e-3	1.701e+1
0.591	1.585e-3	1.703e+1
0.592	1.587e-3	1.704e+1
0.593	1.590e-3	1.706e+1
0.594	1.593e-3	1.707e+1
0.595	1.596e-3	1.709e+1
0.596	1.598e-3	1.710e+1
0.597	1.601e-3	1.711e+1
0.598	1.605e-3	1.713e+1
0.599	1.607e-3	1.714e+1
Segment 2:
0.600	1.603e-3	1.716e+1
0.599	1.588e-3	1.717e+1
0.598	1.573e-3	1.719e+1
0.597	1.558e-3	1.720e+1
0.596	1.543e-3	1.721e+1
0.595	1.529e-3	1.723e+1
0.594	1.514e-3	1.724e+1
0.593	1.501e-3	1.726e+1
0.592	1.488e-3	1.727e+1
0.591	1.475e-3	1.729e+1
0.590	1.462e-3	1.730e+1
0.589	1.449e-3	1.731e+1
0.588	1.437e-3	1.733e+1
0.587	1.425e-3	1.734e+1
0.586	1.413e-3	1.736e+1
0.585	1.401e-3	1.737e+1
0.584	1.390e-3	1.739e+1
0.583	1.378e-3	1.740e+1
0.582	1.367e-3	1.741e+1
0.581	1.357e-3	1.743e+1
0.580	1.346e-3	1.744e+1
0.579	1.336e-3	1.746e+1
0.578	1.325e-3	1.747e+1
0.577	1.315e-3	1.749e+1
0.576	1.305e-3	1.750e+1
0.575	1.295e-3	1.751e+1
0.574	1.286e-3	1.753e+1
0.573	1.276e-3	1.754e+1
0.572	1.267e-3	1.756e+1
0.571	1.257e-3	1.757e+1
0.570	1.248e-3	1.759e+1
0.569	1.239e-3	1.760e+1
0.568	1.230e-3	1.761e+1
0.567	1.221e-3	1.763e+1
0.566	1.213e-3	1.764e+1
0.565	1.204e-3	1.766e+1
0.564	1.196e-3	1.767e+1
0.563	1.188e-3	1.769e+1
0.562	1.180e-3	1.770e+1
0.561	1.172e-3	1.771e+1
0.560	1.164e-3	1.773e+1
0.559	1.156e-3	1.774e+1
0.558	1.149e-3	1.776e+1
0.557	1.141e-3	1.777e+1
0.556	1.133e-3	1.779e+1
0.555	1.126e-3	1.780e+1
0.554	1.119e-3	1.781e+1
0.553	1.111e-3	1.783e+1
0.552	1.104e-3	1.784e+1
0.551	1.097e-3	1.786e+1
0.550	1.090e-3	1.787e+1
0.549	1.083e-3	1.789e+1
0.548	1.076e-3	1.790e+1
0.547	1.070e-3	1.791e+1
0.546	1.063e-3	1.793e+1
0.545	1.057e-3	1.794e+1
0.544	1.050e-3	1.796e+1
0.543	1.044e-3	1.797e+1
0.542	1.038e-3	1.799e+1
0.541	1.031e-3	1.800e+1
0.540	1.025e-3	1.801e+1
0.539	1.019e-3	1.803e+1
0.538	1.013e-3	1.804e+1
0.537	1.007e-3	1.806e+1
0.536	1.001e-3	1.807e+1
0.535	9.954e-4	1.809e+1
0.534	9.895e-4	1.810e+1
0.533	9.838e-4	1.811e+1
0.532	9.783e-4	1.813e+1
0.531	9.726e-4	1.814e+1
0.530	9.671e-4	1.816e+1
0.529	9.616e-4	1.817e+1
0.528	9.561e-4	1.819e+1
0.527	9.506e-4	1.820e+1
0.526	9.453e-4	1.821e+1
0.525	9.400e-4	1.823e+1
0.524	9.348e-4	1.824e+1
0.523	9.296e-4	1.826e+1
0.522	9.244e-4	1.827e+1
0.521	9.194e-4	1.829e+1
0.520	9.143e-4	1.830e+1
0.519	9.091e-4	1.831e+1
0.518	9.043e-4	1.833e+1
0.517	8.993e-4	1.834e+1
0.516	8.944e-4	1.836e+1
0.515	8.895e-4	1.837e+1
0.514	8.847e-4	1.839e+1
0.513	8.799e-4	1.840e+1
0.512	8.753e-4	1.841e+1
0.511	8.709e-4	1.843e+1
0.510	8.661e-4	1.844e+1
0.509	8.615e-4	1.846e+1
0.508	8.568e-4	1.847e+1
0.507	8.525e-4	1.849e+1
0.506	8.478e-4	1.850e+1
0.505	8.436e-4	1.851e+1
0.504	8.393e-4	1.853e+1
0.503	8.348e-4	1.854e+1
0.502	8.306e-4	1.856e+1
0.501	8.264e-4	1.857e+1
0.500	8.220e-4	1.859e+1
0.499	8.177e-4	1.860e+1
0.498	8.135e-4	1.861e+1
0.497	8.093e-4	1.863e+1
0.496	8.050e-4	1.864e+1
0.495	8.009e-4	1.866e+1
0.494	7.968e-4	1.867e+1
0.493	7.927e-4	1.869e+1
0.492	7.887e-4	1.870e+1
0.491	7.849e-4	1.871e+1
0.490	7.810e-4	1.873e+1
0.489	7.770e-4	1.874e+1
0.488	7.731e-4	1.876e+1
0.487	7.691e-4	1.877e+1
0.486	7.652e-4	1.879e+1
0.485	7.615e-4	1.880e+1
0.484	7.575e-4	1.881e+1
0.483	7.538e-4	1.883e+1
0.482	7.498e-4	1.884e+1
0.481	7.458e-4	1.886e+1
0.480	7.417e-4	1.887e+1
0.479	7.379e-4	1.889e+1
0.478	7.340e-4	1.890e+1
0.477	7.306e-4	1.891e+1
0.476	7.271e-4	1.893e+1
0.475	7.235e-4	1.894e+1
0.474	7.198e-4	1.896e+1
0.473	7.162e-4	1.897e+1
0.472	7.127e-4	1.899e+1
0.471	7.092e-4	1.900e+1
0.470	7.058e-4	1.901e+1
0.469	7.025e-4	1.903e+1
0.468	6.991e-4	1.904e+1
0.467	6.958e-4	1.906e+1
0.466	6.924e-4	1.907e+1
0.465	6.892e-4	1.909e+1
0.464	6.859e-4	1.910e+1
0.463	6.826e-4	1.911e+1
0.462	6.795e-4	1.913e+1
0.461	6.760e-4	1.914e+1
0.460	6.726e-4	1.916e+1
0.459	6.694e-4	1.917e+1
0.458	6.662e-4	1.919e+1
0.457	6.631e-4	1.920e+1
0.456	6.600e-4	1.921e+1
0.455	6.569e-4	1.923e+1
0.454	6.536e-4	1.924e+1
0.453	6.504e-4	1.926e+1
0.452	6.472e-4	1.927e+1
0.451	6.442e-4	1.929e+1
0.450	6.410e-4	1.930e+1
0.449	6.381e-4	1.931e+1
0.448	6.349e-4	1.933e+1
0.447	6.319e-4	1.934e+1
0.446	6.288e-4	1.936e+1
0.445	6.259e-4	1.937e+1
0.444	6.229e-4	1.939e+1
0.443	6.198e-4	1.940e+1
0.442	6.168e-4	1.941e+1
0.441	6.139e-4	1.943e+1
0.440	6.109e-4	1.944e+1
0.439	6.081e-4	1.946e+1
0.438	6.052e-4	1.947e+1
0.437	6.023e-4	1.949e+1
0.436	5.993e-4	1.950e+1
0.435	5.964e-4	1.951e+1
0.434	5.937e-4	1.953e+1
0.433	5.909e-4	1.954e+1
0.432	5.880e-4	1.956e+1
0.431	5.851e-4	1.957e+1
0.430	5.823e-4	1.959e+1
0.429	5.793e-4	1.960e+1
0.428	5.766e-4	1.961e+1
0.427	5.741e-4	1.963e+1
0.426	5.713e-4	1.964e+1
0.425	5.688e-4	1.966e+1
0.424	5.661e-4	1.967e+1
0.423	5.634e-4	1.969e+1
0.422	5.606e-4	1.970e+1
0.421	5.579e-4	1.971e+1
0.420	5.555e-4	1.973e+1
0.419	5.528e-4	1.974e+1
0.418	5.501e-4	1.976e+1
0.417	5.475e-4	1.977e+1
0.416	5.449e-4	1.979e+1
0.415	5.422e-4	1.980e+1
0.414	5.397e-4	1.981e+1
0.413	5.372e-4	1.983e+1
0.412	5.345e-4	1.984e+1
0.411	5.319e-4	1.986e+1
0.410	5.293e-4	1.987e+1
0.409	5.267e-4	1.989e+1
0.408	5.241e-4	1.990e+1
0.407	5.215e-4	1.991e+1
0.406	5.191e-4	1.993e+1
0.405	5.165e-4	1.994e+1
0.404	5.140e-4	1.996e+1
0.403	5.116e-4	1.997e+1
0.402	5.091e-4	1.999e+1
0.401	5.065e-4	2.000e+1
0.400	5.041e-4	2.001e+1
0.399	5.017e-4	2.003e+1
0.398	4.992e-4	2.004e+1
0.397	4.967e-4	2.006e+1
0.396	4.943e-4	2.007e+1
0.395	4.921e-4	2.009e+1
0.394	4.896e-4	2.010e+1
0.393	4.871e-4	2.011e+1
0.392	4.849e-4	2.013e+1
0.391	4.825e-4	2.014e+1
0.390	4.800e-4	2.016e+1
0.389	4.778e-4	2.017e+1
0.388	4.754e-4	2.019e+1
0.387	4.729e-4	2.020e+1
0.386	4.709e-4	2.021e+1
0.385	4.686e-4	2.023e+1
0.384	4.660e-4	2.024e+1
0.383	4.637e-4	2.026e+1
0.382	4.614e-4	2.027e+1
0.381	4.589e-4	2.029e+1
0.380	4.567e-4	2.030e+1
0.379	4.546e-4	2.031e+1
0.378	4.524e-4	2.033e+1
0.377	4.500e-4	2.034e+1
0.376	4.479e-4	2.036e+1
0.375	4.455e-4	2.037e+1
0.374	4.435e-4	2.039e+1
0.373	4.412e-4	2.040e+1
0.372	4.389e-4	2.041e+1
0.371	4.366e-4	2.043e+1
0.370	4.344e-4	2.044e+1
0.369	4.322e-4	2.046e+1
0.368	4.300e-4	2.047e+1
0.367	4.278e-4	2.049e+1
0.366	4.257e-4	2.050e+1
0.365	4.235e-4	2.051e+1
0.364	4.212e-4	2.053e+1
0.363	4.189e-4	2.054e+1
0.362	4.168e-4	2.056e+1
0.361	4.147e-4	2.057e+1
0.360	4.124e-4	2.059e+1
0.359	4.103e-4	2.060e+1
0.358	4.080e-4	2.061e+1
0.357	4.059e-4	2.063e+1
0.356	4.037e-4	2.064e+1
0.355	4.016e-4	2.066e+1
0.354	3.997e-4	2.067e+1
0.353	3.976e-4	2.069e+1
0.352	3.954e-4	2.070e+1
0.351	3.932e-4	2.071e+1
0.350	3.913e-4	2.073e+1
0.349	3.889e-4	2.074e+1
0.348	3.869e-4	2.076e+1
0.347	3.849e-4	2.077e+1
0.346	3.827e-4	2.079e+1
0.345	3.806e-4	2.080e+1
0.344	3.786e-4	2.081e+1
0.343	3.766e-4	2.083e+1
0.342	3.745e-4	2.084e+1
0.341	3.724e-4	2.086e+1
0.340	3.704e-4	2.087e+1
0.339	3.685e-4	2.089e+1
0.338	3.667e-4	2.090e+1
0.337	3.649e-4	2.091e+1
0.336	3.634e-4	2.093e+1
0.335	3.617e-4	2.094e+1
0.334	3.600e-4	2.096e+1
0.333	3.581e-4	2.097e+1
0.332	3.562e-4	2.099e+1
0.331	3.540e-4	2.100e+1
0.330	3.520e-4	2.101e+1
0.329	3.501e-4	2.103e+1
0.328	3.481e-4	2.104e+1
0.327	3.461e-4	2.106e+1
0.326	3.441e-4	2.107e+1
0.325	3.420e-4	2.109e+1
0.324	3.401e-4	2.110e+1
0.323	3.381e-4	2.111e+1
0.322	3.363e-4	2.113e+1
0.321	3.342e-4	2.114e+1
0.320	3.324e-4	2.116e+1
0.319	3.305e-4	2.117e+1
0.318	3.285e-4	2.119e+1
0.317	3.264e-4	2.120e+1
0.316	3.246e-4	2.121e+1
0.315	3.227e-4	2.123e+1
0.314	3.207e-4	2.124e+1
0.313	3.187e-4	2.126e+1
0.312	3.168e-4	2.127e+1
0.311	3.149e-4	2.129e+1
0.310	3.129e-4	2.130e+1
0.309	3.110e-4	2.131e+1
0.308	3.091e-4	2.133e+1
0.307	3.071e-4	2.134e+1
0.306	3.052e-4	2.136e+1
0.305	3.032e-4	2.137e+1
0.304	3.014e-4	2.139e+1
0.303	2.994e-4	2.140e+1
0.302	2.976e-4	2.141e+1
0.301	2.958e-4	2.143e+1
0.300	2.938e-4	2.144e+1
0.299	2.920e-4	2.146e+1
0.298	2.902e-4	2.147e+1
0.297	2.884e-4	2.149e+1
0.296	2.866e-4	2.150e+1
0.295	2.849e-4	2.151e+1
0.294	2.830e-4	2.153e+1
0.293	2.811e-4	2.154e+1
0.292	2.792e-4	2.156e+1
0.291	2.774e-4	2.157e+1
0.290	2.755e-4	2.159e+1
0.289	2.736e-4	2.160e+1
0.288	2.718e-4	2.161e+1
0.287	2.700e-4	2.163e+1
0.286	2.682e-4	2.164e+1
0.285	2.664e-4	2.166e+1
0.284	2.644e-4	2.167e+1
0.283	2.627e-4	2.169e+1
0.282	2.608e-4	2.170e+1
0.281	2.589e-4	2.171e+1
0.280	2.572e-4	2.173e+1
0.279	2.554e-4	2.174e+1
0.278	2.534e-4	2.176e+1
0.277	2.517e-4	2.177e+1
0.276	2.497e-4	2.179e+1
0.275	2.479e-4	2.180e+1
0.274	2.461e-4	2.181e+1
0.273	2.445e-4	2.183e+1
0.272	2.425e-4	2.184e+1
0.271	2.408e-4	2.186e+1
0.270	2.391e-4	2.187e+1
0.269	2.371e-4	2.189e+1
0.268	2.353e-4	2.190e+1
0.267	2.337e-4	2.191e+1
0.266	2.319e-4	2.193e+1
0.265	2.300e-4	2.194e+1
0.264	2.283e-4	2.196e+1
0.263	2.264e-4	2.197e+1
0.262	2.246e-4	2.199e+1
0.261	2.227e-4	2.200e+1
0.260	2.211e-4	2.201e+1
0.259	2.193e-4	2.203e+1
0.258	2.174e-4	2.204e+1
0.257	2.156e-4	2.206e+1
0.256	2.138e-4	2.207e+1
0.255	2.120e-4	2.209e+1
0.254	2.102e-4	2.210e+1
0.253	2.084e-4	2.211e+1
0.252	2.067e-4	2.213e+1
0.251	2.049e-4	2.214e+1
0.250	2.031e-4	2.216e+1
0.249	2.012e-4	2.217e+1
0.248	1.995e-4	2.219e+1
0.247	1.978e-4	2.220e+1
0.246	1.960e-4	2.221e+1
0.245	1.944e-4	2.223e+1
0.244	1.925e-4	2.224e+1
0.243	1.907e-4	2.226e+1
0.242	1.890e-4	2.227e+1
0.241	1.871e-4	2.229e+1
0.240	1.854e-4	2.230e+1
0.239	1.836e-4	2.231e+1
0.238	1.817e-4	2.233e+1
0.237	1.801e-4	2.234e+1
0.236	1.782e-4	2.236e+1
0.235	1.765e-4	2.237e+1
0.234	1.747e-4	2.239e+1
0.233	1.729e-4	2.240e+1
0.232	1.712e-4	2.241e+1
0.231	1.694e-4	2.243e+1
0.230	1.676e-4	2.244e+1
0.229	1.657e-4	2.246e+1
0.228	1.640e-4	2.247e+1
0.227	1.623e-4	2.249e+1
0.226	1.606e-4	2.250e+1
0.225	1.588e-4	2.251e+1
0.224	1.571e-4	2.253e+1
0.223	1.553e-4	2.254e+1
0.222	1.536e-4	2.256e+1
0.221	1.519e-4	2.257e+1
0.220	1.501e-4	2.259e+1
0.219	1.484e-4	2.260e+1
0.218	1.465e-4	2.261e+1
0.217	1.448e-4	2.263e+1
0.216	1.430e-4	2.264e+1
0.215	1.412e-4	2.266e+1
0.214	1.396e-4	2.267e+1
0.213	1.378e-4	2.269e+1
0.212	1.359e-4	2.270e+1
0.211	1.341e-4	2.271e+1
0.210	1.324e-4	2.273e+1
0.209	1.305e-4	2.274e+1
0.208	1.288e-4	2.276e+1
0.207	1.270e-4	2.277e+1
0.206	1.252e-4	2.279e+1
0.205	1.233e-4	2.280e+1
0.204	1.216e-4	2.281e+1
0.203	1.200e-4	2.283e+1
0.202	1.181e-4	2.284e+1
0.201	1.163e-4	2.286e+1
0.200	1.144e-4	2.287e+1
0.199	1.127e-4	2.289e+1
0.198	1.109e-4	2.290e+1
0.197	1.090e-4	2.291e+1
0.196	1.073e-4	2.293e+1
0.195	1.055e-4	2.294e+1
0.194	1.036e-4	2.296e+1
0.193	1.018e-4	2.297e+1
0.192	1.001e-4	2.299e+1
0.191	9.817e-5	2.300e+1
0.190	9.626e-5	2.301e+1
0.189	9.461e-5	2.303e+1
0.188	9.264e-5	2.304e+1
0.187	9.094e-5	2.306e+1
0.186	8.918e-5	2.307e+1
0.185	8.730e-5	2.309e+1
0.184	8.550e-5	2.310e+1
0.183	8.379e-5	2.311e+1
0.182	8.191e-5	2.313e+1
0.181	8.003e-5	2.314e+1
0.180	7.841e-5	2.316e+1
0.179	7.659e-5	2.317e+1
0.178	7.482e-5	2.319e+1
0.177	7.308e-5	2.320e+1
0.176	7.133e-5	2.321e+1
0.175	6.965e-5	2.323e+1
0.174	6.779e-5	2.324e+1
0.173	6.597e-5	2.326e+1
0.172	6.417e-5	2.327e+1
0.171	6.232e-5	2.329e+1
0.170	6.055e-5	2.330e+1
0.169	5.881e-5	2.331e+1
0.168	5.710e-5	2.333e+1
0.167	5.524e-5	2.334e+1
0.166	5.343e-5	2.336e+1
0.165	5.166e-5	2.337e+1
0.164	4.989e-5	2.339e+1
0.163	4.816e-5	2.340e+1
0.162	4.643e-5	2.341e+1
0.161	4.480e-5	2.343e+1
0.160	4.291e-5	2.344e+1
0.159	4.119e-5	2.346e+1
0.158	3.944e-5	2.347e+1
0.157	3.774e-5	2.349e+1
0.156	3.597e-5	2.350e+1
0.155	3.437e-5	2.351e+1
0.154	3.276e-5	2.353e+1
0.153	3.101e-5	2.354e+1
0.152	2.935e-5	2.356e+1
0.151	2.767e-5	2.357e+1
0.150	2.606e-5	2.359e+1
0.149	2.447e-5	2.360e+1
0.148	2.276e-5	2.361e+1
0.147	2.119e-5	2.363e+1
0.146	1.942e-5	2.364e+1
0.145	1.787e-5	2.366e+1
0.144	1.627e-5	2.367e+1
0.143	1.475e-5	2.369e+1
0.142	1.311e-5	2.370e+1
0.141	1.145e-5	2.371e+1
0.140	9.952e-6	2.373e+1
0.139	8.355e-6	2.374e+1
0.138	6.770e-6	2.376e+1
0.137	5.269e-6	2.377e+1
0.136	3.623e-6	2.379e+1
0.135	2.073e-6	2.380e+1
0.134	6.614e-7	2.381e+1
0.133	-8.607e-7	2.383e+1
0.132	-2.534e-6	2.384e+1
0.131	-3.891e-6	2.386e+1
0.130	-5.372e-6	2.387e+1
0.129	-6.722e-6	2.389e+1
0.128	-8.278e-6	2.390e+1
0.127	-9.835e-6	2.391e+1
0.126	-1.119e-5	2.393e+1
0.125	-1.262e-5	2.394e+1
0.124	-1.403e-5	2.396e+1
0.123	-1.538e-5	2.397e+1
0.122	-1.672e-5	2.399e+1
0.121	-1.809e-5	2.400e+1
0.120	-1.944e-5	2.401e+1
0.119	-2.083e-5	2.403e+1
0.118	-2.220e-5	2.404e+1
0.117	-2.365e-5	2.406e+1
0.116	-2.504e-5	2.407e+1
0.115	-2.644e-5	2.409e+1
0.114	-2.794e-5	2.410e+1
0.113	-2.928e-5	2.411e+1
0.112	-3.066e-5	2.413e+1
0.111	-3.211e-5	2.414e+1
0.110	-3.354e-5	2.416e+1
0.109	-3.505e-5	2.417e+1
0.108	-3.650e-5	2.419e+1
0.107	-3.807e-5	2.420e+1
0.106	-3.949e-5	2.421e+1
0.105	-4.090e-5	2.423e+1
0.104	-4.243e-5	2.424e+1
0.103	-4.405e-5	2.426e+1
0.102	-4.544e-5	2.427e+1
0.101	-4.710e-5	2.429e+1
0.100	-4.856e-5	2.430e+1
0.099	-4.992e-5	2.431e+1
0.098	-5.135e-5	2.433e+1
0.097	-5.287e-5	2.434e+1
0.096	-5.435e-5	2.436e+1
0.095	-5.587e-5	2.437e+1
0.094	-5.721e-5	2.439e+1
0.093	-5.874e-5	2.440e+1
0.092	-6.018e-5	2.441e+1
0.091	-6.168e-5	2.443e+1
0.090	-6.329e-5	2.444e+1
0.089	-6.486e-5	2.446e+1
0.088	-6.633e-5	2.447e+1
0.087	-6.792e-5	2.449e+1
0.086	-6.958e-5	2.450e+1
0.085	-7.115e-5	2.451e+1
0.084	-7.278e-5	2.453e+1
0.083	-7.444e-5	2.454e+1
0.082	-7.611e-5	2.456e+1
0.081	-7.777e-5	2.457e+1
0.080	-7.952e-5	2.459e+1
0.079	-8.129e-5	2.460e+1
0.078	-8.307e-5	2.461e+1
0.077	-8.474e-5	2.463e+1
0.076	-8.668e-5	2.464e+1
0.075	-8.869e-5	2.466e+1
0.074	-9.036e-5	2.467e+1
0.073	-9.224e-5	2.469e+1
0.072	-9.416e-5	2.470e+1
0.071	-9.607e-5	2.471e+1
0.070	-9.794e-5	2.473e+1
0.069	-9.989e-5	2.474e+1
0.068	-1.020e-4	2.476e+1
0.067	-1.039e-4	2.477e+1
0.066	-1.060e-4	2.479e+1
0.065	-1.079e-4	2.480e+1
0.064	-1.101e-4	2.481e+1
0.063	-1.120e-4	2.483e+1
0.062	-1.143e-4	2.484e+1
0.061	-1.164e-4	2.486e+1
0.060	-1.186e-4	2.487e+1
0.059	-1.206e-4	2.489e+1
0.058	-1.230e-4	2.490e+1
0.057	-1.251e-4	2.491e+1
0.056	-1.273e-4	2.493e+1
0.055	-1.297e-4	2.494e+1
0.054	-1.320e-4	2.496e+1
0.053	-1.343e-4	2.497e+1
0.052	-1.366e-4	2.499e+1
0.051	-1.390e-4	2.500e+1
0.050	-1.413e-4	2.501e+1
0.049	-1.436e-4	2.503e+1
0.048	-1.460e-4	2.504e+1
0.047	-1.484e-4	2.506e+1
0.046	-1.508e-4	2.507e+1
0.045	-1.533e-4	2.509e+1
0.044	-1.556e-4	2.510e+1
0.043	-1.581e-4	2.511e+1
0.042	-1.604e-4	2.513e+1
0.041	-1.630e-4	2.514e+1
0.040	-1.655e-4	2.516e+1
0.039	-1.680e-4	2.517e+1
0.038	-1.704e-4	2.519e+1
0.037	-1.732e-4	2.520e+1
0.036	-1.757e-4	2.521e+1
0.035	-1.781e-4	2.523e+1
0.034	-1.808e-4	2.524e+1
0.033	-1.835e-4	2.526e+1
0.032	-1.860e-4	2.527e+1
0.031	-1.885e-4	2.529e+1
0.030	-1.912e-4	2.530e+1
0.029	-1.938e-4	2.531e+1
0.028	-1.964e-4	2.533e+1
0.027	-1.991e-4	2.534e+1
0.026	-2.017e-4	2.536e+1
0.025	-2.044e-4	2.537e+1
0.024	-2.071e-4	2.539e+1
0.023	-2.098e-4	2.540e+1
0.022	-2.124e-4	2.541e+1
0.021	-2.150e-4	2.543e+1
0.020	-2.178e-4	2.544e+1
0.019	-2.206e-4	2.546e+1
0.018	-2.232e-4	2.547e+1
0.017	-2.262e-4	2.549e+1
0.016	-2.288e-4	2.550e+1
0.015	-2.315e-4	2.551e+1
0.014	-2.341e-4	2.553e+1
0.013	-2.368e-4	2.554e+1
0.012	-2.397e-4	2.556e+1
0.011	-2.423e-4	2.557e+1
0.010	-2.452e-4	2.559e+1
0.009	-2.479e-4	2.560e+1
0.008	-2.507e-4	2.561e+1
0.007	-2.535e-4	2.563e+1
0.006	-2.563e-4	2.564e+1
0.005	-2.591e-4	2.566e+1
0.004	-2.620e-4	2.567e+1
0.003	-2.647e-4	2.569e+1
0.002	-2.676e-4	2.570e+1
0.001	-2.707e-4	2.571e+1
0.000	-2.738e-4	2.573e+1
-0.001	-2.766e-4	2.574e+1
-0.002	-2.796e-4	2.576e+1
-0.003	-2.825e-4	2.577e+1
-0.004	-2.854e-4	2.579e+1
-0.005	-2.883e-4	2.580e+1
-0.006	-2.913e-4	2.581e+1
-0.007	-2.942e-4	2.583e+1
-0.008	-2.972e-4	2.584e+1
-0.009	-3.003e-4	2.586e+1
-0.010	-3.031e-4	2.587e+1
-0.011	-3.062e-4	2.589e+1
-0.012	-3.093e-4	2.590e+1
-0.013	-3.123e-4	2.591e+1
-0.014	-3.153e-4	2.593e+1
-0.015	-3.187e-4	2.594e+1
-0.016	-3.217e-4	2.596e+1
-0.017	-3.248e-4	2.597e+1
-0.018	-3.279e-4	2.599e+1
-0.019	-3.311e-4	2.600e+1
-0.020	-3.342e-4	2.601e+1
-0.021	-3.371e-4	2.603e+1
-0.022	-3.404e-4	2.604e+1
-0.023	-3.437e-4	2.606e+1
-0.024	-3.470e-4	2.607e+1
-0.025	-3.502e-4	2.609e+1
-0.026	-3.534e-4	2.610e+1
-0.027	-3.567e-4	2.611e+1
-0.028	-3.599e-4	2.613e+1
-0.029	-3.632e-4	2.614e+1
-0.030	-3.666e-4	2.616e+1
-0.031	-3.698e-4	2.617e+1
-0.032	-3.733e-4	2.619e+1
-0.033	-3.767e-4	2.620e+1
-0.034	-3.798e-4	2.621e+1
-0.035	-3.832e-4	2.623e+1
-0.036	-3.867e-4	2.624e+1
-0.037	-3.902e-4	2.626e+1
-0.038	-3.937e-4	2.627e+1
-0.039	-3.973e-4	2.629e+1
-0.040	-4.007e-4	2.630e+1
-0.041	-4.042e-4	2.631e+1
-0.042	-4.076e-4	2.633e+1
-0.043	-4.112e-4	2.634e+1
-0.044	-4.149e-4	2.636e+1
-0.045	-4.184e-4	2.637e+1
-0.046	-4.221e-4	2.639e+1
-0.047	-4.256e-4	2.640e+1
-0.048	-4.291e-4	2.641e+1
-0.049	-4.328e-4	2.643e+1
-0.050	-4.365e-4	2.644e+1
-0.051	-4.402e-4	2.646e+1
-0.052	-4.441e-4	2.647e+1
-0.053	-4.476e-4	2.649e+1
-0.054	-4.514e-4	2.650e+1
-0.055	-4.551e-4	2.651e+1
-0.056	-4.588e-4	2.653e+1
-0.057	-4.627e-4	2.654e+1
-0.058	-4.667e-4	2.656e+1
-0.059	-4.705e-4	2.657e+1
-0.060	-4.742e-4	2.659e+1
-0.061	-4.782e-4	2.660e+1
-0.062	-4.819e-4	2.661e+1
-0.063	-4.856e-4	2.663e+1
-0.064	-4.898e-4	2.664e+1
-0.065	-4.937e-4	2.666e+1
-0.066	-4.977e-4	2.667e+1
-0.067	-5.017e-4	2.669e+1
-0.068	-5.056e-4	2.670e+1
-0.069	-5.094e-4	2.671e+1
-0.070	-5.134e-4	2.673e+1
-0.071	-5.176e-4	2.674e+1
-0.072	-5.215e-4	2.676e+1
-0.073	-5.255e-4	2.677e+1
-0.074	-5.297e-4	2.679e+1
-0.075	-5.338e-4	2.680e+1
-0.076	-5.380e-4	2.681e+1
-0.077	-5.422e-4	2.683e+1
-0.078	-5.465e-4	2.684e+1
-0.079	-5.506e-4	2.686e+1
-0.080	-5.546e-4	2.687e+1
-0.081	-5.587e-4	2.689e+1
-0.082	-5.629e-4	2.690e+1
-0.083	-5.673e-4	2.691e+1
-0.084	-5.714e-4	2.693e+1
-0.085	-5.753e-4	2.694e+1
-0.086	-5.796e-4	2.696e+1
-0.087	-5.838e-4	2.697e+1
-0.088	-5.883e-4	2.699e+1
-0.089	-5.927e-4	2.700e+1
-0.090	-5.969e-4	2.701e+1
-0.091	-6.012e-4	2.703e+1
-0.092	-6.054e-4	2.704e+1
-0.093	-6.099e-4	2.706e+1
-0.094	-6.143e-4	2.707e+1
-0.095	-6.187e-4	2.709e+1
-0.096	-6.231e-4	2.710e+1
-0.097	-6.275e-4	2.711e+1
-0.098	-6.319e-4	2.713e+1
-0.099	-6.365e-4	2.714e+1
-0.100	-6.409e-4	2.716e+1
-0.101	-6.454e-4	2.717e+1
-0.102	-6.499e-4	2.719e+1
-0.103	-6.547e-4	2.720e+1
-0.104	-6.593e-4	2.721e+1
-0.105	-6.639e-4	2.723e+1
-0.106	-6.685e-4	2.724e+1
-0.107	-6.730e-4	2.726e+1
-0.108	-6.774e-4	2.727e+1
-0.109	-6.821e-4	2.729e+1
-0.110	-6.866e-4	2.730e+1
-0.111	-6.913e-4	2.731e+1
-0.112	-6.958e-4	2.733e+1
-0.113	-7.004e-4	2.734e+1
-0.114	-7.050e-4	2.736e+1
-0.115	-7.099e-4	2.737e+1
-0.116	-7.149e-4	2.739e+1
-0.117	-7.194e-4	2.740e+1
-0.118	-7.244e-4	2.741e+1
-0.119	-7.291e-4	2.743e+1
-0.120	-7.341e-4	2.744e+1
-0.121	-7.389e-4	2.746e+1
-0.122	-7.436e-4	2.747e+1
-0.123	-7.483e-4	2.749e+1
-0.124	-7.532e-4	2.750e+1
-0.125	-7.581e-4	2.751e+1
-0.126	-7.629e-4	2.753e+1
-0.127	-7.678e-4	2.754e+1
-0.128	-7.729e-4	2.756e+1
-0.129	-7.777e-4	2.757e+1
-0.130	-7.827e-4	2.759e+1
-0.131	-7.876e-4	2.760e+1
-0.132	-7.925e-4	2.761e+1
-0.133	-7.973e-4	2.763e+1
-0.134	-8.026e-4	2.764e+1
-0.135	-8.076e-4	2.766e+1
-0.136	-8.127e-4	2.767e+1
-0.137	-8.178e-4	2.769e+1
-0.138	-8.231e-4	2.770e+1
-0.139	-8.284e-4	2.771e+1
-0.140	-8.340e-4	2.773e+1
-0.141	-8.396e-4	2.774e+1
-0.142	-8.447e-4	2.776e+1
-0.143	-8.499e-4	2.777e+1
-0.144	-8.552e-4	2.779e+1
-0.145	-8.608e-4	2.780e+1
-0.146	-8.661e-4	2.781e+1
-0.147	-8.713e-4	2.783e+1
-0.148	-8.766e-4	2.784e+1
-0.149	-8.819e-4	2.786e+1
-0.150	-8.871e-4	2.787e+1
-0.151	-8.926e-4	2.789e+1
-0.152	-8.981e-4	2.790e+1
-0.153	-9.037e-4	2.791e+1
-0.154	-9.091e-4	2.793e+1
-0.155	-9.145e-4	2.794e+1
-0.156	-9.201e-4	2.796e+1
-0.157	-9.255e-4	2.797e+1
-0.158	-9.310e-4	2.799e+1
-0.159	-9.367e-4	2.800e+1
-0.160	-9.428e-4	2.801e+1
-0.161	-9.484e-4	2.803e+1
-0.162	-9.540e-4	2.804e+1
-0.163	-9.595e-4	2.806e+1
-0.164	-9.653e-4	2.807e+1
-0.165	-9.711e-4	2.809e+1
-0.166	-9.767e-4	2.810e+1
-0.167	-9.825e-4	2.811e+1
[truncated: 2,834 more rows]
