# Supplementary material for: Decoration of Ag nanoparticles on CoMoO4 rods for efficient electrochemical reduction of CO2
Source: Sci Rep. 2024 Jan 16;14:1406. doi: 10.1038/s41598-024-51680-w (PMC10792071; doi:10.1038/s41598-024-51680-w)
Supplement: Supplementary file 1 — Supplementary Information 1. [file 41598_2024_51680_MOESM1_ESM.zip › raw data for scientific reports/CV CoMoO4 Ag/CV 0.08 scan -0.6 to 0.6 repeat.csv]

Mar. 30	2023 10:30:59
Cyclic Voltammetry
File: c:\users\nsb 111 lab\desktop\dr. schindra\ag cm co2 reduction\cm\ag 7 cm\cv 0.08 scan -0.6 to 0.6 repeat.csv
Data Source: Experiment
Instrument Model: CHI760E
Header:
Note:
Init E (V) = -0.6
High E (V) = 0.6
Low E (V) = -0.6
Init P/N = P
Scan Rate (V/s) = 0.08
Segment = 4
Sample Interval (V) = 0.001
Quiet Time (sec) = 2
Sensitivity (A/V) = 0.01
Segment 1:
Ep = 0.115V
ip = 5.216e-4A
Ah = 5.068e-4C
Segment 2:
Ep = -0.362V
ip = -9.783e-4A
Ah = -1.119e-3C
Segment 3:
Ep = 0.111V
ip = 4.863e-4A
Ah = 5.281e-4C
Segment 4:
Ep = -0.354V
ip = -1.158e-3A
Ah = -1.234e-3C
Potential/V	Current/A	Time/s
Segment 1:
-0.600	-4.749e-4	1.250e-2
-0.599	-4.675e-4	2.500e-2
-0.598	-4.623e-4	3.750e-2
-0.597	-4.572e-4	5.000e-2
-0.596	-4.525e-4	6.250e-2
-0.595	-4.482e-4	7.500e-2
-0.594	-4.438e-4	8.750e-2
-0.593	-4.395e-4	1.000e-1
-0.592	-4.357e-4	1.125e-1
-0.591	-4.315e-4	1.250e-1
-0.590	-4.280e-4	1.375e-1
-0.589	-4.241e-4	1.500e-1
-0.588	-4.204e-4	1.625e-1
-0.587	-4.168e-4	1.750e-1
-0.586	-4.134e-4	1.875e-1
-0.585	-4.097e-4	2.000e-1
-0.584	-4.065e-4	2.125e-1
-0.583	-4.032e-4	2.250e-1
-0.582	-4.000e-4	2.375e-1
-0.581	-3.967e-4	2.500e-1
-0.580	-3.935e-4	2.625e-1
-0.579	-3.903e-4	2.750e-1
-0.578	-3.873e-4	2.875e-1
-0.577	-3.842e-4	3.000e-1
-0.576	-3.813e-4	3.125e-1
-0.575	-3.785e-4	3.250e-1
-0.574	-3.758e-4	3.375e-1
-0.573	-3.728e-4	3.500e-1
-0.572	-3.701e-4	3.625e-1
-0.571	-3.674e-4	3.750e-1
-0.570	-3.649e-4	3.875e-1
-0.569	-3.619e-4	4.000e-1
-0.568	-3.595e-4	4.125e-1
-0.567	-3.569e-4	4.250e-1
-0.566	-3.545e-4	4.375e-1
-0.565	-3.518e-4	4.500e-1
-0.564	-3.495e-4	4.625e-1
-0.563	-3.469e-4	4.750e-1
-0.562	-3.445e-4	4.875e-1
-0.561	-3.421e-4	5.000e-1
-0.560	-3.397e-4	5.125e-1
-0.559	-3.374e-4	5.250e-1
-0.558	-3.351e-4	5.375e-1
-0.557	-3.328e-4	5.500e-1
-0.556	-3.306e-4	5.625e-1
-0.555	-3.285e-4	5.750e-1
-0.554	-3.263e-4	5.875e-1
-0.553	-3.242e-4	6.000e-1
-0.552	-3.221e-4	6.125e-1
-0.551	-3.199e-4	6.250e-1
-0.550	-3.179e-4	6.375e-1
-0.549	-3.157e-4	6.500e-1
-0.548	-3.138e-4	6.625e-1
-0.547	-3.117e-4	6.750e-1
-0.546	-3.098e-4	6.875e-1
-0.545	-3.078e-4	7.000e-1
-0.544	-3.058e-4	7.125e-1
-0.543	-3.039e-4	7.250e-1
-0.542	-3.020e-4	7.375e-1
-0.541	-3.000e-4	7.500e-1
-0.540	-2.983e-4	7.625e-1
-0.539	-2.965e-4	7.750e-1
-0.538	-2.946e-4	7.875e-1
-0.537	-2.926e-4	8.000e-1
-0.536	-2.910e-4	8.125e-1
-0.535	-2.892e-4	8.250e-1
-0.534	-2.875e-4	8.375e-1
-0.533	-2.858e-4	8.500e-1
-0.532	-2.841e-4	8.625e-1
-0.531	-2.823e-4	8.750e-1
-0.530	-2.807e-4	8.875e-1
-0.529	-2.789e-4	9.000e-1
-0.528	-2.773e-4	9.125e-1
-0.527	-2.755e-4	9.250e-1
-0.526	-2.740e-4	9.375e-1
-0.525	-2.723e-4	9.500e-1
-0.524	-2.707e-4	9.625e-1
-0.523	-2.691e-4	9.750e-1
-0.522	-2.676e-4	9.875e-1
-0.521	-2.659e-4	1.000e+0
-0.520	-2.645e-4	1.012e+0
-0.519	-2.629e-4	1.025e+0
-0.518	-2.615e-4	1.037e+0
-0.517	-2.599e-4	1.050e+0
-0.516	-2.584e-4	1.062e+0
-0.515	-2.569e-4	1.075e+0
-0.514	-2.556e-4	1.087e+0
-0.513	-2.539e-4	1.100e+0
-0.512	-2.525e-4	1.112e+0
-0.511	-2.510e-4	1.125e+0
-0.510	-2.496e-4	1.137e+0
-0.509	-2.482e-4	1.150e+0
-0.508	-2.467e-4	1.162e+0
-0.507	-2.453e-4	1.175e+0
-0.506	-2.440e-4	1.188e+0
-0.505	-2.425e-4	1.200e+0
-0.504	-2.414e-4	1.213e+0
-0.503	-2.400e-4	1.225e+0
-0.502	-2.387e-4	1.238e+0
-0.501	-2.372e-4	1.250e+0
-0.500	-2.360e-4	1.263e+0
-0.499	-2.347e-4	1.275e+0
-0.498	-2.334e-4	1.288e+0
-0.497	-2.321e-4	1.300e+0
-0.496	-2.309e-4	1.313e+0
-0.495	-2.296e-4	1.325e+0
-0.494	-2.285e-4	1.338e+0
-0.493	-2.271e-4	1.350e+0
-0.492	-2.259e-4	1.363e+0
-0.491	-2.246e-4	1.375e+0
-0.490	-2.235e-4	1.388e+0
-0.489	-2.221e-4	1.400e+0
-0.488	-2.209e-4	1.413e+0
-0.487	-2.196e-4	1.425e+0
-0.486	-2.183e-4	1.438e+0
-0.485	-2.171e-4	1.450e+0
-0.484	-2.158e-4	1.463e+0
-0.483	-2.146e-4	1.475e+0
-0.482	-2.137e-4	1.488e+0
-0.481	-2.123e-4	1.500e+0
-0.480	-2.111e-4	1.513e+0
-0.479	-2.101e-4	1.525e+0
-0.478	-2.090e-4	1.538e+0
-0.477	-2.078e-4	1.550e+0
-0.476	-2.067e-4	1.563e+0
-0.475	-2.056e-4	1.575e+0
-0.474	-2.046e-4	1.588e+0
-0.473	-2.034e-4	1.600e+0
-0.472	-2.023e-4	1.613e+0
-0.471	-2.013e-4	1.625e+0
-0.470	-2.002e-4	1.638e+0
-0.469	-1.991e-4	1.650e+0
-0.468	-1.980e-4	1.663e+0
-0.467	-1.969e-4	1.675e+0
-0.466	-1.960e-4	1.688e+0
-0.465	-1.947e-4	1.700e+0
-0.464	-1.937e-4	1.713e+0
-0.463	-1.927e-4	1.725e+0
-0.462	-1.917e-4	1.738e+0
-0.461	-1.906e-4	1.750e+0
-0.460	-1.894e-4	1.763e+0
-0.459	-1.885e-4	1.775e+0
-0.458	-1.877e-4	1.788e+0
-0.457	-1.865e-4	1.800e+0
-0.456	-1.857e-4	1.813e+0
-0.455	-1.846e-4	1.825e+0
-0.454	-1.837e-4	1.838e+0
-0.453	-1.828e-4	1.850e+0
-0.452	-1.817e-4	1.863e+0
-0.451	-1.808e-4	1.875e+0
-0.450	-1.799e-4	1.888e+0
-0.449	-1.789e-4	1.900e+0
-0.448	-1.779e-4	1.913e+0
-0.447	-1.771e-4	1.925e+0
-0.446	-1.761e-4	1.938e+0
-0.445	-1.751e-4	1.950e+0
-0.444	-1.741e-4	1.963e+0
-0.443	-1.733e-4	1.975e+0
-0.442	-1.723e-4	1.988e+0
-0.441	-1.713e-4	2.000e+0
-0.440	-1.704e-4	2.013e+0
-0.439	-1.696e-4	2.025e+0
-0.438	-1.686e-4	2.038e+0
-0.437	-1.677e-4	2.050e+0
-0.436	-1.668e-4	2.063e+0
-0.435	-1.660e-4	2.075e+0
-0.434	-1.652e-4	2.088e+0
-0.433	-1.641e-4	2.100e+0
-0.432	-1.634e-4	2.113e+0
-0.431	-1.625e-4	2.125e+0
-0.430	-1.617e-4	2.138e+0
-0.429	-1.608e-4	2.150e+0
-0.428	-1.600e-4	2.163e+0
-0.427	-1.591e-4	2.175e+0
-0.426	-1.583e-4	2.188e+0
-0.425	-1.574e-4	2.200e+0
-0.424	-1.567e-4	2.213e+0
-0.423	-1.557e-4	2.225e+0
-0.422	-1.550e-4	2.238e+0
-0.421	-1.541e-4	2.250e+0
-0.420	-1.534e-4	2.263e+0
-0.419	-1.525e-4	2.275e+0
-0.418	-1.518e-4	2.288e+0
-0.417	-1.509e-4	2.300e+0
-0.416	-1.500e-4	2.313e+0
-0.415	-1.492e-4	2.325e+0
-0.414	-1.485e-4	2.338e+0
-0.413	-1.474e-4	2.350e+0
-0.412	-1.467e-4	2.363e+0
-0.411	-1.459e-4	2.375e+0
-0.410	-1.449e-4	2.388e+0
-0.409	-1.442e-4	2.400e+0
-0.408	-1.435e-4	2.413e+0
-0.407	-1.426e-4	2.425e+0
-0.406	-1.419e-4	2.438e+0
-0.405	-1.412e-4	2.450e+0
-0.404	-1.404e-4	2.463e+0
-0.403	-1.397e-4	2.475e+0
-0.402	-1.389e-4	2.488e+0
-0.401	-1.382e-4	2.500e+0
-0.400	-1.375e-4	2.513e+0
-0.399	-1.368e-4	2.525e+0
-0.398	-1.361e-4	2.538e+0
-0.397	-1.352e-4	2.550e+0
-0.396	-1.345e-4	2.563e+0
-0.395	-1.338e-4	2.575e+0
-0.394	-1.331e-4	2.588e+0
-0.393	-1.321e-4	2.600e+0
-0.392	-1.316e-4	2.613e+0
-0.391	-1.309e-4	2.625e+0
-0.390	-1.301e-4	2.638e+0
-0.389	-1.293e-4	2.650e+0
-0.388	-1.285e-4	2.663e+0
-0.387	-1.280e-4	2.675e+0
-0.386	-1.271e-4	2.688e+0
-0.385	-1.262e-4	2.700e+0
-0.384	-1.256e-4	2.713e+0
-0.383	-1.248e-4	2.725e+0
-0.382	-1.241e-4	2.738e+0
-0.381	-1.233e-4	2.750e+0
-0.380	-1.226e-4	2.763e+0
-0.379	-1.219e-4	2.775e+0
-0.378	-1.212e-4	2.788e+0
-0.377	-1.204e-4	2.800e+0
-0.376	-1.199e-4	2.813e+0
-0.375	-1.191e-4	2.825e+0
-0.374	-1.184e-4	2.838e+0
-0.373	-1.177e-4	2.850e+0
-0.372	-1.170e-4	2.863e+0
-0.371	-1.162e-4	2.875e+0
-0.370	-1.157e-4	2.888e+0
-0.369	-1.148e-4	2.900e+0
-0.368	-1.142e-4	2.913e+0
-0.367	-1.135e-4	2.925e+0
-0.366	-1.128e-4	2.938e+0
-0.365	-1.122e-4	2.950e+0
-0.364	-1.114e-4	2.963e+0
-0.363	-1.107e-4	2.975e+0
-0.362	-1.100e-4	2.988e+0
-0.361	-1.093e-4	3.000e+0
-0.360	-1.088e-4	3.013e+0
-0.359	-1.079e-4	3.025e+0
-0.358	-1.073e-4	3.038e+0
-0.357	-1.065e-4	3.050e+0
-0.356	-1.058e-4	3.063e+0
-0.355	-1.052e-4	3.075e+0
-0.354	-1.046e-4	3.088e+0
-0.353	-1.039e-4	3.100e+0
-0.352	-1.032e-4	3.113e+0
-0.351	-1.026e-4	3.125e+0
-0.350	-1.019e-4	3.138e+0
-0.349	-1.011e-4	3.150e+0
-0.348	-1.004e-4	3.163e+0
-0.347	-9.974e-5	3.175e+0
-0.346	-9.915e-5	3.188e+0
-0.345	-9.829e-5	3.200e+0
-0.344	-9.776e-5	3.213e+0
-0.343	-9.697e-5	3.225e+0
-0.342	-9.642e-5	3.238e+0
-0.341	-9.572e-5	3.250e+0
-0.340	-9.489e-5	3.263e+0
-0.339	-9.433e-5	3.275e+0
-0.338	-9.372e-5	3.288e+0
-0.337	-9.295e-5	3.300e+0
-0.336	-9.243e-5	3.313e+0
-0.335	-9.164e-5	3.325e+0
-0.334	-9.108e-5	3.338e+0
-0.333	-9.016e-5	3.350e+0
-0.332	-8.958e-5	3.363e+0
-0.331	-8.885e-5	3.375e+0
-0.330	-8.830e-5	3.388e+0
-0.329	-8.744e-5	3.400e+0
-0.328	-8.682e-5	3.413e+0
-0.327	-8.609e-5	3.425e+0
-0.326	-8.552e-5	3.438e+0
-0.325	-8.461e-5	3.450e+0
-0.324	-8.402e-5	3.463e+0
-0.323	-8.324e-5	3.475e+0
-0.322	-8.282e-5	3.488e+0
-0.321	-8.192e-5	3.500e+0
-0.320	-8.117e-5	3.513e+0
-0.319	-8.047e-5	3.525e+0
-0.318	-7.989e-5	3.538e+0
-0.317	-7.916e-5	3.550e+0
-0.316	-7.834e-5	3.563e+0
-0.315	-7.785e-5	3.575e+0
-0.314	-7.716e-5	3.588e+0
-0.313	-7.621e-5	3.600e+0
-0.312	-7.555e-5	3.613e+0
-0.311	-7.490e-5	3.625e+0
-0.310	-7.402e-5	3.638e+0
-0.309	-7.340e-5	3.650e+0
-0.308	-7.262e-5	3.663e+0
-0.307	-7.175e-5	3.675e+0
-0.306	-7.107e-5	3.688e+0
-0.305	-7.025e-5	3.700e+0
-0.304	-6.966e-5	3.713e+0
-0.303	-6.888e-5	3.725e+0
-0.302	-6.819e-5	3.738e+0
-0.301	-6.726e-5	3.750e+0
-0.300	-6.657e-5	3.763e+0
-0.299	-6.564e-5	3.775e+0
-0.298	-6.499e-5	3.788e+0
-0.297	-6.416e-5	3.800e+0
-0.296	-6.336e-5	3.813e+0
-0.295	-6.242e-5	3.825e+0
-0.294	-6.165e-5	3.838e+0
-0.293	-6.086e-5	3.850e+0
-0.292	-6.007e-5	3.863e+0
-0.291	-5.924e-5	3.875e+0
-0.290	-5.854e-5	3.888e+0
-0.289	-5.756e-5	3.900e+0
-0.288	-5.672e-5	3.913e+0
-0.287	-5.571e-5	3.925e+0
-0.286	-5.486e-5	3.938e+0
-0.285	-5.390e-5	3.950e+0
-0.284	-5.294e-5	3.963e+0
-0.283	-5.213e-5	3.975e+0
-0.282	-5.118e-5	3.988e+0
-0.281	-4.999e-5	4.000e+0
-0.280	-4.915e-5	4.013e+0
-0.279	-4.796e-5	4.025e+0
-0.278	-4.719e-5	4.038e+0
-0.277	-4.586e-5	4.050e+0
-0.276	-4.493e-5	4.063e+0
-0.275	-4.368e-5	4.075e+0
-0.274	-4.268e-5	4.088e+0
-0.273	-4.123e-5	4.100e+0
-0.272	-4.004e-5	4.113e+0
-0.271	-3.879e-5	4.125e+0
-0.270	-3.754e-5	4.138e+0
-0.269	-3.618e-5	4.150e+0
-0.268	-3.486e-5	4.163e+0
-0.267	-3.361e-5	4.175e+0
-0.266	-3.242e-5	4.188e+0
-0.265	-3.102e-5	4.200e+0
-0.264	-2.971e-5	4.213e+0
-0.263	-2.818e-5	4.225e+0
-0.262	-2.682e-5	4.238e+0
-0.261	-2.538e-5	4.250e+0
-0.260	-2.402e-5	4.263e+0
-0.259	-2.255e-5	4.275e+0
-0.258	-2.119e-5	4.288e+0
-0.257	-1.955e-5	4.300e+0
-0.256	-1.811e-5	4.313e+0
-0.255	-1.657e-5	4.325e+0
-0.254	-1.515e-5	4.338e+0
-0.253	-1.339e-5	4.350e+0
-0.252	-1.187e-5	4.363e+0
-0.251	-1.016e-5	4.375e+0
-0.250	-8.537e-6	4.388e+0
-0.249	-6.523e-6	4.400e+0
-0.248	-4.807e-6	4.413e+0
-0.247	-3.132e-6	4.425e+0
-0.246	-1.275e-6	4.438e+0
-0.245	5.272e-7	4.450e+0
-0.244	2.526e-6	4.463e+0
-0.243	4.571e-6	4.475e+0
-0.242	6.389e-6	4.488e+0
-0.241	8.616e-6	4.500e+0
-0.240	1.050e-5	4.513e+0
-0.239	1.254e-5	4.525e+0
-0.238	1.459e-5	4.538e+0
-0.237	1.682e-5	4.550e+0
-0.236	1.892e-5	4.563e+0
-0.235	2.105e-5	4.575e+0
-0.234	2.306e-5	4.588e+0
-0.233	2.546e-5	4.600e+0
-0.232	2.765e-5	4.613e+0
-0.231	2.999e-5	4.625e+0
-0.230	3.224e-5	4.638e+0
-0.229	3.457e-5	4.650e+0
-0.228	3.691e-5	4.663e+0
-0.227	3.936e-5	4.675e+0
-0.226	4.173e-5	4.688e+0
-0.225	4.447e-5	4.700e+0
-0.224	4.681e-5	4.712e+0
-0.223	4.936e-5	4.725e+0
-0.222	5.176e-5	4.737e+0
-0.221	5.444e-5	4.750e+0
-0.220	5.706e-5	4.762e+0
-0.219	5.964e-5	4.775e+0
-0.218	6.224e-5	4.787e+0
-0.217	6.528e-5	4.800e+0
-0.216	6.775e-5	4.812e+0
-0.215	7.059e-5	4.825e+0
-0.214	7.319e-5	4.837e+0
-0.213	7.582e-5	4.850e+0
-0.212	7.873e-5	4.862e+0
-0.211	8.151e-5	4.875e+0
-0.210	8.422e-5	4.887e+0
-0.209	8.724e-5	4.900e+0
-0.208	8.992e-5	4.912e+0
-0.207	9.284e-5	4.925e+0
-0.206	9.573e-5	4.937e+0
-0.205	9.899e-5	4.950e+0
-0.204	1.020e-4	4.962e+0
-0.203	1.051e-4	4.975e+0
-0.202	1.080e-4	4.987e+0
-0.201	1.112e-4	5.000e+0
-0.200	1.140e-4	5.012e+0
-0.199	1.171e-4	5.025e+0
-0.198	1.200e-4	5.037e+0
-0.197	1.232e-4	5.050e+0
-0.196	1.262e-4	5.062e+0
-0.195	1.293e-4	5.075e+0
-0.194	1.323e-4	5.087e+0
-0.193	1.355e-4	5.100e+0
-0.192	1.385e-4	5.112e+0
-0.191	1.416e-4	5.125e+0
-0.190	1.446e-4	5.137e+0
-0.189	1.477e-4	5.150e+0
-0.188	1.507e-4	5.162e+0
-0.187	1.537e-4	5.175e+0
-0.186	1.567e-4	5.187e+0
-0.185	1.598e-4	5.200e+0
-0.184	1.625e-4	5.212e+0
-0.183	1.656e-4	5.225e+0
-0.182	1.683e-4	5.237e+0
-0.181	1.713e-4	5.250e+0
-0.180	1.743e-4	5.262e+0
-0.179	1.771e-4	5.275e+0
-0.178	1.798e-4	5.287e+0
-0.177	1.829e-4	5.300e+0
-0.176	1.855e-4	5.312e+0
-0.175	1.884e-4	5.325e+0
-0.174	1.910e-4	5.337e+0
-0.173	1.939e-4	5.350e+0
-0.172	1.965e-4	5.362e+0
-0.171	1.991e-4	5.375e+0
-0.170	2.014e-4	5.387e+0
-0.169	2.040e-4	5.400e+0
-0.168	2.065e-4	5.412e+0
-0.167	2.091e-4	5.425e+0
-0.166	2.115e-4	5.437e+0
-0.165	2.139e-4	5.450e+0
-0.164	2.163e-4	5.462e+0
-0.163	2.185e-4	5.475e+0
-0.162	2.207e-4	5.487e+0
-0.161	2.231e-4	5.500e+0
-0.160	2.252e-4	5.512e+0
-0.159	2.275e-4	5.525e+0
-0.158	2.295e-4	5.537e+0
-0.157	2.314e-4	5.550e+0
-0.156	2.335e-4	5.562e+0
-0.155	2.355e-4	5.575e+0
-0.154	2.374e-4	5.587e+0
-0.153	2.394e-4	5.600e+0
-0.152	2.410e-4	5.612e+0
-0.151	2.430e-4	5.625e+0
-0.150	2.446e-4	5.637e+0
-0.149	2.462e-4	5.650e+0
-0.148	2.480e-4	5.662e+0
-0.147	2.497e-4	5.675e+0
-0.146	2.511e-4	5.687e+0
-0.145	2.529e-4	5.700e+0
-0.144	2.543e-4	5.712e+0
-0.143	2.558e-4	5.725e+0
-0.142	2.572e-4	5.737e+0
-0.141	2.588e-4	5.750e+0
-0.140	2.602e-4	5.762e+0
-0.139	2.615e-4	5.775e+0
-0.138	2.628e-4	5.787e+0
-0.137	2.642e-4	5.800e+0
-0.136	2.653e-4	5.812e+0
-0.135	2.666e-4	5.825e+0
-0.134	2.676e-4	5.837e+0
-0.133	2.690e-4	5.850e+0
-0.132	2.703e-4	5.862e+0
-0.131	2.713e-4	5.875e+0
-0.130	2.724e-4	5.887e+0
-0.129	2.737e-4	5.900e+0
-0.128	2.746e-4	5.912e+0
-0.127	2.759e-4	5.925e+0
-0.126	2.769e-4	5.937e+0
-0.125	2.781e-4	5.950e+0
-0.124	2.791e-4	5.962e+0
-0.123	2.801e-4	5.975e+0
-0.122	2.810e-4	5.987e+0
-0.121	2.822e-4	6.000e+0
-0.120	2.831e-4	6.012e+0
-0.119	2.842e-4	6.025e+0
-0.118	2.850e-4	6.037e+0
-0.117	2.861e-4	6.050e+0
-0.116	2.871e-4	6.062e+0
-0.115	2.881e-4	6.075e+0
-0.114	2.890e-4	6.087e+0
-0.113	2.900e-4	6.100e+0
-0.112	2.909e-4	6.112e+0
-0.111	2.919e-4	6.125e+0
-0.110	2.928e-4	6.137e+0
-0.109	2.939e-4	6.150e+0
-0.108	2.950e-4	6.162e+0
-0.107	2.959e-4	6.175e+0
-0.106	2.968e-4	6.187e+0
-0.105	2.980e-4	6.200e+0
-0.104	2.991e-4	6.212e+0
-0.103	3.002e-4	6.225e+0
-0.102	3.013e-4	6.237e+0
-0.101	3.026e-4	6.250e+0
-0.100	3.037e-4	6.262e+0
-0.099	3.047e-4	6.275e+0
-0.098	3.057e-4	6.287e+0
-0.097	3.071e-4	6.300e+0
-0.096	3.081e-4	6.312e+0
-0.095	3.093e-4	6.325e+0
-0.094	3.103e-4	6.337e+0
-0.093	3.115e-4	6.350e+0
-0.092	3.127e-4	6.362e+0
-0.091	3.139e-4	6.375e+0
-0.090	3.149e-4	6.387e+0
-0.089	3.163e-4	6.400e+0
-0.088	3.174e-4	6.412e+0
-0.087	3.187e-4	6.425e+0
-0.086	3.198e-4	6.437e+0
-0.085	3.212e-4	6.450e+0
-0.084	3.224e-4	6.462e+0
-0.083	3.237e-4	6.475e+0
-0.082	3.249e-4	6.487e+0
-0.081	3.263e-4	6.500e+0
-0.080	3.274e-4	6.512e+0
-0.079	3.286e-4	6.525e+0
-0.078	3.299e-4	6.537e+0
-0.077	3.314e-4	6.550e+0
-0.076	3.327e-4	6.562e+0
-0.075	3.337e-4	6.575e+0
-0.074	3.349e-4	6.587e+0
-0.073	3.364e-4	6.600e+0
-0.072	3.375e-4	6.612e+0
-0.071	3.390e-4	6.625e+0
-0.070	3.402e-4	6.637e+0
-0.069	3.416e-4	6.650e+0
-0.068	3.430e-4	6.662e+0
-0.067	3.443e-4	6.675e+0
-0.066	3.455e-4	6.687e+0
-0.065	3.471e-4	6.700e+0
-0.064	3.484e-4	6.712e+0
-0.063	3.500e-4	6.725e+0
-0.062	3.512e-4	6.737e+0
-0.061	3.527e-4	6.750e+0
-0.060	3.541e-4	6.762e+0
-0.059	3.556e-4	6.775e+0
-0.058	3.570e-4	6.787e+0
-0.057	3.584e-4	6.800e+0
-0.056	3.596e-4	6.812e+0
-0.055	3.610e-4	6.825e+0
-0.054	3.620e-4	6.837e+0
-0.053	3.634e-4	6.850e+0
-0.052	3.645e-4	6.862e+0
-0.051	3.658e-4	6.875e+0
-0.050	3.671e-4	6.887e+0
-0.049	3.685e-4	6.900e+0
-0.048	3.699e-4	6.912e+0
-0.047	3.715e-4	6.925e+0
-0.046	3.731e-4	6.937e+0
-0.045	3.748e-4	6.950e+0
-0.044	3.765e-4	6.962e+0
-0.043	3.780e-4	6.975e+0
-0.042	3.796e-4	6.987e+0
-0.041	3.814e-4	7.000e+0
-0.040	3.830e-4	7.012e+0
-0.039	3.849e-4	7.025e+0
-0.038	3.866e-4	7.037e+0
-0.037	3.885e-4	7.050e+0
-0.036	3.903e-4	7.062e+0
-0.035	3.922e-4	7.075e+0
-0.034	3.941e-4	7.087e+0
-0.033	3.962e-4	7.100e+0
-0.032	3.982e-4	7.112e+0
-0.031	4.003e-4	7.125e+0
-0.030	4.025e-4	7.137e+0
-0.029	4.046e-4	7.150e+0
-0.028	4.068e-4	7.162e+0
-0.027	4.088e-4	7.175e+0
-0.026	4.112e-4	7.187e+0
-0.025	4.137e-4	7.200e+0
-0.024	4.161e-4	7.212e+0
-0.023	4.186e-4	7.225e+0
-0.022	4.210e-4	7.237e+0
-0.021	4.238e-4	7.250e+0
-0.020	4.265e-4	7.262e+0
-0.019	4.291e-4	7.275e+0
-0.018	4.318e-4	7.287e+0
-0.017	4.348e-4	7.300e+0
-0.016	4.374e-4	7.312e+0
-0.015	4.405e-4	7.325e+0
-0.014	4.434e-4	7.337e+0
-0.013	4.469e-4	7.350e+0
-0.012	4.500e-4	7.362e+0
-0.011	4.533e-4	7.375e+0
-0.010	4.566e-4	7.387e+0
-0.009	4.603e-4	7.400e+0
-0.008	4.638e-4	7.412e+0
-0.007	4.677e-4	7.425e+0
-0.006	4.715e-4	7.437e+0
-0.005	4.753e-4	7.450e+0
-0.004	4.794e-4	7.462e+0
-0.003	4.833e-4	7.475e+0
-0.002	4.875e-4	7.487e+0
-0.001	4.920e-4	7.500e+0
-0.000	4.971e-4	7.512e+0
0.001	5.017e-4	7.525e+0
0.002	5.061e-4	7.537e+0
0.003	5.110e-4	7.550e+0
0.004	5.160e-4	7.562e+0
0.005	5.208e-4	7.575e+0
0.006	5.258e-4	7.587e+0
0.007	5.312e-4	7.600e+0
0.008	5.362e-4	7.612e+0
0.009	5.418e-4	7.625e+0
0.010	5.472e-4	7.637e+0
0.011	5.528e-4	7.650e+0
0.012	5.585e-4	7.662e+0
0.013	5.641e-4	7.675e+0
0.014	5.699e-4	7.687e+0
0.015	5.758e-4	7.700e+0
0.016	5.818e-4	7.712e+0
0.017	5.878e-4	7.725e+0
0.018	5.939e-4	7.737e+0
0.019	6.002e-4	7.750e+0
0.020	6.064e-4	7.762e+0
0.021	6.125e-4	7.775e+0
0.022	6.188e-4	7.787e+0
0.023	6.249e-4	7.800e+0
0.024	6.311e-4	7.812e+0
0.025	6.373e-4	7.825e+0
0.026	6.433e-4	7.837e+0
0.027	6.496e-4	7.850e+0
0.028	6.557e-4	7.862e+0
0.029	6.615e-4	7.875e+0
0.030	6.672e-4	7.887e+0
0.031	6.731e-4	7.900e+0
0.032	6.789e-4	7.912e+0
0.033	6.846e-4	7.925e+0
0.034	6.899e-4	7.937e+0
0.035	6.954e-4	7.950e+0
0.036	7.007e-4	7.962e+0
0.037	7.058e-4	7.975e+0
0.038	7.109e-4	7.987e+0
0.039	7.161e-4	8.000e+0
0.040	7.209e-4	8.012e+0
0.041	7.259e-4	8.025e+0
0.042	7.304e-4	8.037e+0
0.043	7.353e-4	8.050e+0
0.044	7.401e-4	8.062e+0
0.045	7.450e-4	8.075e+0
0.046	7.498e-4	8.087e+0
0.047	7.546e-4	8.100e+0
0.048	7.588e-4	8.112e+0
0.049	7.633e-4	8.125e+0
0.050	7.675e-4	8.137e+0
0.051	7.720e-4	8.150e+0
0.052	7.765e-4	8.162e+0
0.053	7.809e-4	8.175e+0
0.054	7.851e-4	8.187e+0
0.055	7.892e-4	8.200e+0
0.056	7.932e-4	8.212e+0
0.057	7.976e-4	8.225e+0
0.058	8.017e-4	8.237e+0
0.059	8.061e-4	8.250e+0
0.060	8.105e-4	8.262e+0
0.061	8.147e-4	8.275e+0
0.062	8.189e-4	8.287e+0
0.063	8.234e-4	8.300e+0
0.064	8.279e-4	8.312e+0
0.065	8.324e-4	8.325e+0
0.066	8.368e-4	8.337e+0
0.067	8.415e-4	8.350e+0
0.068	8.463e-4	8.362e+0
0.069	8.511e-4	8.375e+0
0.070	8.561e-4	8.387e+0
0.071	8.615e-4	8.400e+0
0.072	8.666e-4	8.412e+0
0.073	8.721e-4	8.425e+0
0.074	8.773e-4	8.437e+0
0.075	8.827e-4	8.450e+0
0.076	8.883e-4	8.462e+0
0.077	8.940e-4	8.475e+0
0.078	8.999e-4	8.487e+0
0.079	9.059e-4	8.500e+0
0.080	9.116e-4	8.512e+0
0.081	9.177e-4	8.525e+0
0.082	9.235e-4	8.537e+0
0.083	9.296e-4	8.550e+0
0.084	9.356e-4	8.562e+0
0.085	9.415e-4	8.575e+0
0.086	9.474e-4	8.587e+0
0.087	9.533e-4	8.600e+0
0.088	9.590e-4	8.612e+0
0.089	9.649e-4	8.625e+0
0.090	9.705e-4	8.637e+0
0.091	9.758e-4	8.650e+0
0.092	9.812e-4	8.662e+0
0.093	9.862e-4	8.675e+0
0.094	9.915e-4	8.687e+0
0.095	9.966e-4	8.700e+0
0.096	1.001e-3	8.712e+0
0.097	1.006e-3	8.725e+0
0.098	1.010e-3	8.737e+0
0.099	1.014e-3	8.750e+0
0.100	1.018e-3	8.762e+0
0.101	1.021e-3	8.775e+0
0.102	1.025e-3	8.787e+0
0.103	1.029e-3	8.800e+0
0.104	1.031e-3	8.812e+0
0.105	1.034e-3	8.825e+0
0.106	1.037e-3	8.837e+0
0.107	1.039e-3	8.850e+0
0.108	1.041e-3	8.862e+0
0.109	1.043e-3	8.875e+0
0.110	1.044e-3	8.887e+0
0.111	1.045e-3	8.900e+0
0.112	1.046e-3	8.912e+0
0.113	1.047e-3	8.925e+0
0.114	1.047e-3	8.937e+0
0.115	1.047e-3	8.950e+0
0.116	1.047e-3	8.962e+0
0.117	1.047e-3	8.975e+0
0.118	1.046e-3	8.987e+0
0.119	1.046e-3	9.000e+0
0.120	1.045e-3	9.012e+0
0.121	1.044e-3	9.025e+0
0.122	1.042e-3	9.037e+0
0.123	1.041e-3	9.050e+0
0.124	1.039e-3	9.062e+0
0.125	1.037e-3	9.075e+0
0.126	1.036e-3	9.087e+0
0.127	1.034e-3	9.100e+0
0.128	1.031e-3	9.112e+0
0.129	1.029e-3	9.125e+0
0.130	1.027e-3	9.137e+0
0.131	1.025e-3	9.150e+0
0.132	1.022e-3	9.162e+0
0.133	1.020e-3	9.175e+0
0.134	1.017e-3	9.187e+0
0.135	1.015e-3	9.200e+0
0.136	1.013e-3	9.212e+0
0.137	1.010e-3	9.225e+0
0.138	1.008e-3	9.237e+0
0.139	1.006e-3	9.250e+0
0.140	1.004e-3	9.262e+0
0.141	1.002e-3	9.275e+0
0.142	9.998e-4	9.287e+0
0.143	9.981e-4	9.300e+0
0.144	9.961e-4	9.312e+0
0.145	9.946e-4	9.325e+0
0.146	9.928e-4	9.337e+0
0.147	9.915e-4	9.350e+0
0.148	9.902e-4	9.362e+0
0.149	9.889e-4	9.375e+0
0.150	9.879e-4	9.387e+0
0.151	9.870e-4	9.400e+0
0.152	9.861e-4	9.412e+0
0.153	9.855e-4	9.425e+0
0.154	9.850e-4	9.437e+0
0.155	9.848e-4	9.450e+0
0.156	9.845e-4	9.462e+0
0.157	9.843e-4	9.475e+0
0.158	9.843e-4	9.487e+0
0.159	9.847e-4	9.500e+0
0.160	9.848e-4	9.512e+0
0.161	9.854e-4	9.525e+0
0.162	9.859e-4	9.537e+0
0.163	9.866e-4	9.550e+0
0.164	9.874e-4	9.562e+0
0.165	9.884e-4	9.575e+0
0.166	9.894e-4	9.587e+0
0.167	9.908e-4	9.600e+0
0.168	9.919e-4	9.612e+0
0.169	9.936e-4	9.625e+0
0.170	9.949e-4	9.637e+0
0.171	9.967e-4	9.650e+0
0.172	9.984e-4	9.662e+0
0.173	1.000e-3	9.675e+0
0.174	1.002e-3	9.687e+0
0.175	1.004e-3	9.700e+0
0.176	1.006e-3	9.712e+0
0.177	1.008e-3	9.725e+0
0.178	1.011e-3	9.737e+0
0.179	1.013e-3	9.750e+0
0.180	1.016e-3	9.762e+0
0.181	1.019e-3	9.775e+0
0.182	1.021e-3	9.787e+0
0.183	1.025e-3	9.800e+0
0.184	1.027e-3	9.812e+0
0.185	1.030e-3	9.825e+0
0.186	1.034e-3	9.837e+0
0.187	1.037e-3	9.850e+0
0.188	1.040e-3	9.862e+0
0.189	1.044e-3	9.875e+0
0.190	1.047e-3	9.887e+0
0.191	1.051e-3	9.900e+0
0.192	1.054e-3	9.912e+0
0.193	1.058e-3	9.925e+0
0.194	1.062e-3	9.937e+0
0.195	1.066e-3	9.950e+0
0.196	1.070e-3	9.962e+0
0.197	1.074e-3	9.975e+0
0.198	1.077e-3	9.987e+0
0.199	1.082e-3	1.000e+1
0.200	1.086e-3	1.001e+1
0.201	1.090e-3	1.002e+1
0.202	1.094e-3	1.004e+1
0.203	1.098e-3	1.005e+1
0.204	1.103e-3	1.006e+1
0.205	1.107e-3	1.007e+1
0.206	1.112e-3	1.009e+1
0.207	1.116e-3	1.010e+1
0.208	1.121e-3	1.011e+1
0.209	1.125e-3	1.012e+1
0.210	1.130e-3	1.014e+1
0.211	1.134e-3	1.015e+1
0.212	1.139e-3	1.016e+1
0.213	1.144e-3	1.017e+1
0.214	1.148e-3	1.019e+1
0.215	1.153e-3	1.020e+1
0.216	1.157e-3	1.021e+1
0.217	1.162e-3	1.022e+1
0.218	1.167e-3	1.024e+1
0.219	1.172e-3	1.025e+1
0.220	1.177e-3	1.026e+1
0.221	1.181e-3	1.027e+1
0.222	1.186e-3	1.029e+1
0.223	1.191e-3	1.030e+1
0.224	1.196e-3	1.031e+1
0.225	1.200e-3	1.032e+1
0.226	1.205e-3	1.034e+1
0.227	1.210e-3	1.035e+1
0.228	1.215e-3	1.036e+1
0.229	1.219e-3	1.037e+1
0.230	1.224e-3	1.039e+1
0.231	1.229e-3	1.040e+1
0.232	1.234e-3	1.041e+1
0.233	1.239e-3	1.042e+1
0.234	1.244e-3	1.044e+1
0.235	1.249e-3	1.045e+1
0.236	1.253e-3	1.046e+1
0.237	1.258e-3	1.047e+1
0.238	1.263e-3	1.049e+1
0.239	1.268e-3	1.050e+1
0.240	1.273e-3	1.051e+1
0.241	1.278e-3	1.052e+1
0.242	1.282e-3	1.054e+1
0.243	1.287e-3	1.055e+1
0.244	1.292e-3	1.056e+1
0.245	1.297e-3	1.057e+1
0.246	1.302e-3	1.059e+1
0.247	1.307e-3	1.060e+1
0.248	1.311e-3	1.061e+1
0.249	1.316e-3	1.062e+1
0.250	1.321e-3	1.064e+1
0.251	1.326e-3	1.065e+1
0.252	1.330e-3	1.066e+1
0.253	1.335e-3	1.067e+1
0.254	1.340e-3	1.069e+1
0.255	1.345e-3	1.070e+1
0.256	1.349e-3	1.071e+1
0.257	1.354e-3	1.072e+1
0.258	1.359e-3	1.074e+1
0.259	1.364e-3	1.075e+1
0.260	1.368e-3	1.076e+1
0.261	1.373e-3	1.077e+1
0.262	1.378e-3	1.079e+1
0.263	1.383e-3	1.080e+1
0.264	1.387e-3	1.081e+1
0.265	1.392e-3	1.082e+1
0.266	1.396e-3	1.084e+1
0.267	1.401e-3	1.085e+1
0.268	1.406e-3	1.086e+1
0.269	1.411e-3	1.087e+1
0.270	1.415e-3	1.089e+1
0.271	1.420e-3	1.090e+1
0.272	1.424e-3	1.091e+1
0.273	1.429e-3	1.092e+1
0.274	1.434e-3	1.094e+1
0.275	1.438e-3	1.095e+1
0.276	1.443e-3	1.096e+1
0.277	1.447e-3	1.097e+1
0.278	1.452e-3	1.099e+1
0.279	1.456e-3	1.100e+1
0.280	1.461e-3	1.101e+1
0.281	1.465e-3	1.102e+1
0.282	1.470e-3	1.104e+1
0.283	1.475e-3	1.105e+1
0.284	1.479e-3	1.106e+1
0.285	1.484e-3	1.107e+1
0.286	1.488e-3	1.109e+1
0.287	1.493e-3	1.110e+1
0.288	1.497e-3	1.111e+1
0.289	1.502e-3	1.112e+1
0.290	1.506e-3	1.114e+1
0.291	1.510e-3	1.115e+1
0.292	1.515e-3	1.116e+1
0.293	1.519e-3	1.117e+1
0.294	1.523e-3	1.119e+1
0.295	1.528e-3	1.120e+1
0.296	1.533e-3	1.121e+1
0.297	1.537e-3	1.122e+1
0.298	1.542e-3	1.124e+1
0.299	1.547e-3	1.125e+1
0.300	1.551e-3	1.126e+1
0.301	1.555e-3	1.127e+1
0.302	1.559e-3	1.129e+1
0.303	1.563e-3	1.130e+1
0.304	1.568e-3	1.131e+1
0.305	1.572e-3	1.132e+1
0.306	1.576e-3	1.134e+1
0.307	1.580e-3	1.135e+1
0.308	1.585e-3	1.136e+1
0.309	1.589e-3	1.137e+1
0.310	1.593e-3	1.139e+1
0.311	1.597e-3	1.140e+1
0.312	1.601e-3	1.141e+1
0.313	1.605e-3	1.142e+1
0.314	1.609e-3	1.144e+1
0.315	1.613e-3	1.145e+1
0.316	1.618e-3	1.146e+1
0.317	1.622e-3	1.147e+1
0.318	1.626e-3	1.149e+1
0.319	1.630e-3	1.150e+1
0.320	1.634e-3	1.151e+1
0.321	1.638e-3	1.152e+1
0.322	1.641e-3	1.154e+1
0.323	1.645e-3	1.155e+1
0.324	1.649e-3	1.156e+1
0.325	1.653e-3	1.157e+1
0.326	1.657e-3	1.159e+1
0.327	1.661e-3	1.160e+1
0.328	1.664e-3	1.161e+1
0.329	1.668e-3	1.162e+1
0.330	1.672e-3	1.164e+1
0.331	1.676e-3	1.165e+1
0.332	1.680e-3	1.166e+1
0.333	1.683e-3	1.167e+1
0.334	1.687e-3	1.169e+1
0.335	1.691e-3	1.170e+1
0.336	1.694e-3	1.171e+1
0.337	1.698e-3	1.172e+1
0.338	1.702e-3	1.174e+1
0.339	1.705e-3	1.175e+1
0.340	1.709e-3	1.176e+1
0.341	1.713e-3	1.177e+1
0.342	1.716e-3	1.179e+1
0.343	1.720e-3	1.180e+1
0.344	1.723e-3	1.181e+1
0.345	1.726e-3	1.182e+1
0.346	1.730e-3	1.184e+1
0.347	1.733e-3	1.185e+1
0.348	1.736e-3	1.186e+1
0.349	1.740e-3	1.187e+1
0.350	1.743e-3	1.189e+1
0.351	1.747e-3	1.190e+1
0.352	1.750e-3	1.191e+1
0.353	1.754e-3	1.192e+1
0.354	1.757e-3	1.194e+1
0.355	1.760e-3	1.195e+1
0.356	1.763e-3	1.196e+1
0.357	1.766e-3	1.197e+1
0.358	1.770e-3	1.199e+1
0.359	1.773e-3	1.200e+1
0.360	1.776e-3	1.201e+1
0.361	1.779e-3	1.202e+1
0.362	1.782e-3	1.204e+1
0.363	1.785e-3	1.205e+1
0.364	1.788e-3	1.206e+1
0.365	1.792e-3	1.207e+1
0.366	1.794e-3	1.209e+1
0.367	1.797e-3	1.210e+1
0.368	1.800e-3	1.211e+1
0.369	1.803e-3	1.212e+1
0.370	1.806e-3	1.214e+1
0.371	1.809e-3	1.215e+1
0.372	1.812e-3	1.216e+1
0.373	1.815e-3	1.217e+1
0.374	1.818e-3	1.219e+1
0.375	1.820e-3	1.220e+1
0.376	1.823e-3	1.221e+1
0.377	1.826e-3	1.222e+1
0.378	1.829e-3	1.224e+1
0.379	1.832e-3	1.225e+1
0.380	1.834e-3	1.226e+1
0.381	1.837e-3	1.227e+1
0.382	1.839e-3	1.229e+1
0.383	1.842e-3	1.230e+1
0.384	1.845e-3	1.231e+1
0.385	1.847e-3	1.232e+1
0.386	1.850e-3	1.234e+1
0.387	1.852e-3	1.235e+1
0.388	1.855e-3	1.236e+1
0.389	1.857e-3	1.237e+1
0.390	1.860e-3	1.239e+1
0.391	1.862e-3	1.240e+1
0.392	1.864e-3	1.241e+1
0.393	1.867e-3	1.242e+1
0.394	1.869e-3	1.244e+1
0.395	1.871e-3	1.245e+1
0.396	1.873e-3	1.246e+1
0.397	1.876e-3	1.247e+1
0.398	1.878e-3	1.249e+1
0.399	1.880e-3	1.250e+1
0.400	1.883e-3	1.251e+1
0.401	1.885e-3	1.252e+1
0.402	1.887e-3	1.254e+1
0.403	1.889e-3	1.255e+1
0.404	1.891e-3	1.256e+1
0.405	1.893e-3	1.257e+1
0.406	1.895e-3	1.259e+1
0.407	1.898e-3	1.260e+1
0.408	1.899e-3	1.261e+1
0.409	1.902e-3	1.262e+1
0.410	1.904e-3	1.264e+1
0.411	1.906e-3	1.265e+1
0.412	1.908e-3	1.266e+1
0.413	1.910e-3	1.267e+1
0.414	1.911e-3	1.269e+1
0.415	1.913e-3	1.270e+1
0.416	1.915e-3	1.271e+1
0.417	1.917e-3	1.272e+1
0.418	1.919e-3	1.274e+1
0.419	1.921e-3	1.275e+1
0.420	1.922e-3	1.276e+1
0.421	1.924e-3	1.277e+1
0.422	1.926e-3	1.279e+1
0.423	1.928e-3	1.280e+1
0.424	1.929e-3	1.281e+1
0.425	1.930e-3	1.282e+1
0.426	1.932e-3	1.284e+1
0.427	1.933e-3	1.285e+1
0.428	1.935e-3	1.286e+1
0.429	1.936e-3	1.287e+1
0.430	1.937e-3	1.289e+1
0.431	1.939e-3	1.290e+1
0.432	1.940e-3	1.291e+1
0.433	1.941e-3	1.292e+1
0.434	1.943e-3	1.294e+1
0.435	1.944e-3	1.295e+1
0.436	1.945e-3	1.296e+1
0.437	1.947e-3	1.297e+1
0.438	1.948e-3	1.299e+1
0.439	1.949e-3	1.300e+1
0.440	1.950e-3	1.301e+1
0.441	1.952e-3	1.302e+1
0.442	1.953e-3	1.304e+1
0.443	1.954e-3	1.305e+1
0.444	1.955e-3	1.306e+1
0.445	1.957e-3	1.307e+1
0.446	1.958e-3	1.309e+1
0.447	1.959e-3	1.310e+1
0.448	1.960e-3	1.311e+1
0.449	1.961e-3	1.312e+1
0.450	1.962e-3	1.314e+1
0.451	1.963e-3	1.315e+1
0.452	1.965e-3	1.316e+1
0.453	1.966e-3	1.317e+1
0.454	1.967e-3	1.319e+1
0.455	1.968e-3	1.320e+1
0.456	1.968e-3	1.321e+1
0.457	1.970e-3	1.322e+1
0.458	1.970e-3	1.324e+1
0.459	1.971e-3	1.325e+1
0.460	1.972e-3	1.326e+1
0.461	1.973e-3	1.327e+1
0.462	1.974e-3	1.329e+1
0.463	1.975e-3	1.330e+1
0.464	1.976e-3	1.331e+1
0.465	1.976e-3	1.332e+1
0.466	1.977e-3	1.334e+1
0.467	1.978e-3	1.335e+1
0.468	1.979e-3	1.336e+1
0.469	1.979e-3	1.337e+1
0.470	1.980e-3	1.339e+1
0.471	1.981e-3	1.340e+1
0.472	1.981e-3	1.341e+1
0.473	1.982e-3	1.342e+1
0.474	1.983e-3	1.344e+1
0.475	1.983e-3	1.345e+1
0.476	1.984e-3	1.346e+1
0.477	1.985e-3	1.347e+1
0.478	1.985e-3	1.349e+1
0.479	1.986e-3	1.350e+1
0.480	1.987e-3	1.351e+1
0.481	1.987e-3	1.352e+1
0.482	1.988e-3	1.354e+1
0.483	1.988e-3	1.355e+1
0.484	1.989e-3	1.356e+1
0.485	1.989e-3	1.357e+1
0.486	1.990e-3	1.359e+1
0.487	1.990e-3	1.360e+1
0.488	1.991e-3	1.361e+1
0.489	1.991e-3	1.362e+1
0.490	1.991e-3	1.364e+1
0.491	1.992e-3	1.365e+1
0.492	1.992e-3	1.366e+1
0.493	1.993e-3	1.367e+1
0.494	1.993e-3	1.369e+1
0.495	1.994e-3	1.370e+1
0.496	1.994e-3	1.371e+1
0.497	1.994e-3	1.372e+1
0.498	1.995e-3	1.374e+1
0.499	1.995e-3	1.375e+1
0.500	1.996e-3	1.376e+1
0.501	1.996e-3	1.377e+1
0.502	1.996e-3	1.379e+1
0.503	1.997e-3	1.380e+1
0.504	1.997e-3	1.381e+1
0.505	1.997e-3	1.382e+1
0.506	1.997e-3	1.384e+1
0.507	1.998e-3	1.385e+1
0.508	1.998e-3	1.386e+1
0.509	1.999e-3	1.387e+1
0.510	1.999e-3	1.389e+1
0.511	1.999e-3	1.390e+1
0.512	1.999e-3	1.391e+1
0.513	2.000e-3	1.392e+1
0.514	2.000e-3	1.394e+1
0.515	2.000e-3	1.395e+1
0.516	2.000e-3	1.396e+1
0.517	2.000e-3	1.397e+1
0.518	2.001e-3	1.399e+1
0.519	2.001e-3	1.400e+1
0.520	2.001e-3	1.401e+1
0.521	2.002e-3	1.402e+1
0.522	2.002e-3	1.404e+1
0.523	2.002e-3	1.405e+1
0.524	2.002e-3	1.406e+1
0.525	2.002e-3	1.407e+1
0.526	2.003e-3	1.409e+1
0.527	2.003e-3	1.410e+1
0.528	2.003e-3	1.411e+1
0.529	2.003e-3	1.412e+1
0.530	2.003e-3	1.414e+1
0.531	2.004e-3	1.415e+1
0.532	2.004e-3	1.416e+1
0.533	2.004e-3	1.417e+1
0.534	2.004e-3	1.419e+1
0.535	2.005e-3	1.420e+1
0.536	2.005e-3	1.421e+1
0.537	2.005e-3	1.422e+1
0.538	2.005e-3	1.424e+1
0.539	2.005e-3	1.425e+1
0.540	2.006e-3	1.426e+1
0.541	2.006e-3	1.427e+1
0.542	2.006e-3	1.429e+1
0.543	2.006e-3	1.430e+1
0.544	2.007e-3	1.431e+1
0.545	2.007e-3	1.432e+1
0.546	2.007e-3	1.434e+1
0.547	2.007e-3	1.435e+1
0.548	2.008e-3	1.436e+1
0.549	2.008e-3	1.437e+1
0.550	2.008e-3	1.439e+1
0.551	2.009e-3	1.440e+1
0.552	2.009e-3	1.441e+1
0.553	2.009e-3	1.442e+1
0.554	2.010e-3	1.444e+1
0.555	2.010e-3	1.445e+1
0.556	2.010e-3	1.446e+1
0.557	2.010e-3	1.447e+1
0.558	2.011e-3	1.449e+1
0.559	2.011e-3	1.450e+1
0.560	2.011e-3	1.451e+1
0.561	2.011e-3	1.452e+1
0.562	2.012e-3	1.454e+1
0.563	2.012e-3	1.455e+1
0.564	2.012e-3	1.456e+1
0.565	2.013e-3	1.457e+1
0.566	2.013e-3	1.459e+1
0.567	2.013e-3	1.460e+1
0.568	2.013e-3	1.461e+1
0.569	2.014e-3	1.462e+1
0.570	2.014e-3	1.464e+1
0.571	2.015e-3	1.465e+1
0.572	2.015e-3	1.466e+1
0.573	2.015e-3	1.467e+1
0.574	2.016e-3	1.469e+1
0.575	2.016e-3	1.470e+1
0.576	2.016e-3	1.471e+1
0.577	2.017e-3	1.472e+1
0.578	2.017e-3	1.474e+1
0.579	2.018e-3	1.475e+1
0.580	2.018e-3	1.476e+1
0.581	2.018e-3	1.477e+1
0.582	2.019e-3	1.479e+1
0.583	2.019e-3	1.480e+1
0.584	2.020e-3	1.481e+1
0.585	2.020e-3	1.482e+1
0.586	2.021e-3	1.484e+1
0.587	2.021e-3	1.485e+1
0.588	2.022e-3	1.486e+1
0.589	2.022e-3	1.487e+1
0.590	2.022e-3	1.489e+1
0.591	2.023e-3	1.490e+1
0.592	2.024e-3	1.491e+1
0.593	2.024e-3	1.492e+1
0.594	2.025e-3	1.494e+1
0.595	2.025e-3	1.495e+1
0.596	2.026e-3	1.496e+1
0.597	2.026e-3	1.497e+1
0.598	2.027e-3	1.499e+1
0.599	2.028e-3	1.500e+1
Segment 2:
0.600	2.021e-3	1.501e+1
0.599	2.004e-3	1.502e+1
0.598	1.987e-3	1.504e+1
0.597	1.971e-3	1.505e+1
0.596	1.954e-3	1.506e+1
0.595	1.939e-3	1.507e+1
0.594	1.924e-3	1.509e+1
0.593	1.909e-3	1.510e+1
0.592	1.894e-3	1.511e+1
0.591	1.879e-3	1.512e+1
0.590	1.864e-3	1.514e+1
0.589	1.850e-3	1.515e+1
0.588	1.836e-3	1.516e+1
0.587	1.822e-3	1.517e+1
0.586	1.808e-3	1.519e+1
0.585	1.795e-3	1.520e+1
0.584	1.782e-3	1.521e+1
0.583	1.769e-3	1.522e+1
0.582	1.756e-3	1.524e+1
0.581	1.743e-3	1.525e+1
0.580	1.731e-3	1.526e+1
0.579	1.719e-3	1.527e+1
0.578	1.707e-3	1.529e+1
0.577	1.695e-3	1.530e+1
0.576	1.684e-3	1.531e+1
0.575	1.672e-3	1.532e+1
0.574	1.661e-3	1.534e+1
0.573	1.650e-3	1.535e+1
0.572	1.639e-3	1.536e+1
0.571	1.628e-3	1.537e+1
0.570	1.617e-3	1.539e+1
0.569	1.607e-3	1.540e+1
0.568	1.596e-3	1.541e+1
0.567	1.586e-3	1.542e+1
0.566	1.576e-3	1.544e+1
0.565	1.566e-3	1.545e+1
0.564	1.556e-3	1.546e+1
0.563	1.546e-3	1.547e+1
0.562	1.537e-3	1.549e+1
0.561	1.526e-3	1.550e+1
0.560	1.517e-3	1.551e+1
0.559	1.508e-3	1.552e+1
0.558	1.499e-3	1.554e+1
0.557	1.490e-3	1.555e+1
0.556	1.481e-3	1.556e+1
0.555	1.472e-3	1.557e+1
0.554	1.464e-3	1.559e+1
0.553	1.455e-3	1.560e+1
0.552	1.447e-3	1.561e+1
0.551	1.438e-3	1.562e+1
0.550	1.430e-3	1.564e+1
0.549	1.422e-3	1.565e+1
0.548	1.414e-3	1.566e+1
0.547	1.407e-3	1.567e+1
0.546	1.399e-3	1.569e+1
0.545	1.391e-3	1.570e+1
0.544	1.383e-3	1.571e+1
0.543	1.375e-3	1.572e+1
0.542	1.368e-3	1.574e+1
0.541	1.361e-3	1.575e+1
0.540	1.353e-3	1.576e+1
0.539	1.346e-3	1.577e+1
0.538	1.339e-3	1.579e+1
0.537	1.332e-3	1.580e+1
0.536	1.325e-3	1.581e+1
0.535	1.318e-3	1.582e+1
0.534	1.311e-3	1.584e+1
0.533	1.304e-3	1.585e+1
0.532	1.297e-3	1.586e+1
0.531	1.291e-3	1.587e+1
0.530	1.284e-3	1.589e+1
0.529	1.278e-3	1.590e+1
0.528	1.271e-3	1.591e+1
0.527	1.265e-3	1.592e+1
0.526	1.258e-3	1.594e+1
0.525	1.252e-3	1.595e+1
0.524	1.246e-3	1.596e+1
0.523	1.239e-3	1.597e+1
0.522	1.233e-3	1.599e+1
0.521	1.227e-3	1.600e+1
0.520	1.221e-3	1.601e+1
0.519	1.215e-3	1.602e+1
0.518	1.208e-3	1.604e+1
0.517	1.203e-3	1.605e+1
0.516	1.197e-3	1.606e+1
0.515	1.191e-3	1.607e+1
0.514	1.185e-3	1.609e+1
0.513	1.179e-3	1.610e+1
0.512	1.173e-3	1.611e+1
0.511	1.168e-3	1.612e+1
0.510	1.162e-3	1.614e+1
0.509	1.156e-3	1.615e+1
0.508	1.151e-3	1.616e+1
0.507	1.145e-3	1.617e+1
0.506	1.140e-3	1.619e+1
0.505	1.134e-3	1.620e+1
0.504	1.129e-3	1.621e+1
0.503	1.124e-3	1.622e+1
0.502	1.118e-3	1.624e+1
0.501	1.113e-3	1.625e+1
0.500	1.108e-3	1.626e+1
0.499	1.103e-3	1.627e+1
0.498	1.098e-3	1.629e+1
0.497	1.093e-3	1.630e+1
0.496	1.088e-3	1.631e+1
0.495	1.083e-3	1.632e+1
0.494	1.077e-3	1.634e+1
0.493	1.072e-3	1.635e+1
0.492	1.068e-3	1.636e+1
0.491	1.063e-3	1.637e+1
0.490	1.058e-3	1.639e+1
0.489	1.053e-3	1.640e+1
0.488	1.048e-3	1.641e+1
0.487	1.044e-3	1.642e+1
0.486	1.039e-3	1.644e+1
0.485	1.034e-3	1.645e+1
0.484	1.029e-3	1.646e+1
0.483	1.025e-3	1.647e+1
0.482	1.020e-3	1.649e+1
0.481	1.016e-3	1.650e+1
0.480	1.011e-3	1.651e+1
0.479	1.007e-3	1.652e+1
0.478	1.003e-3	1.654e+1
0.477	9.983e-4	1.655e+1
0.476	9.939e-4	1.656e+1
0.475	9.894e-4	1.657e+1
0.474	9.850e-4	1.659e+1
0.473	9.809e-4	1.660e+1
0.472	9.767e-4	1.661e+1
0.471	9.724e-4	1.662e+1
0.470	9.684e-4	1.664e+1
0.469	9.641e-4	1.665e+1
0.468	9.598e-4	1.666e+1
0.467	9.555e-4	1.667e+1
0.466	9.513e-4	1.669e+1
0.465	9.472e-4	1.670e+1
0.464	9.432e-4	1.671e+1
0.463	9.392e-4	1.672e+1
0.462	9.351e-4	1.674e+1
0.461	9.310e-4	1.675e+1
0.460	9.271e-4	1.676e+1
0.459	9.232e-4	1.677e+1
0.458	9.191e-4	1.679e+1
0.457	9.153e-4	1.680e+1
0.456	9.114e-4	1.681e+1
0.455	9.073e-4	1.682e+1
0.454	9.034e-4	1.684e+1
0.453	8.995e-4	1.685e+1
0.452	8.956e-4	1.686e+1
0.451	8.918e-4	1.687e+1
0.450	8.879e-4	1.689e+1
0.449	8.843e-4	1.690e+1
0.448	8.805e-4	1.691e+1
0.447	8.770e-4	1.692e+1
0.446	8.732e-4	1.694e+1
0.445	8.696e-4	1.695e+1
0.444	8.658e-4	1.696e+1
0.443	8.623e-4	1.697e+1
0.442	8.586e-4	1.699e+1
0.441	8.550e-4	1.700e+1
0.440	8.514e-4	1.701e+1
0.439	8.479e-4	1.702e+1
0.438	8.443e-4	1.704e+1
0.437	8.407e-4	1.705e+1
0.436	8.372e-4	1.706e+1
0.435	8.338e-4	1.707e+1
0.434	8.304e-4	1.709e+1
0.433	8.268e-4	1.710e+1
0.432	8.233e-4	1.711e+1
0.431	8.200e-4	1.712e+1
0.430	8.165e-4	1.714e+1
0.429	8.131e-4	1.715e+1
0.428	8.097e-4	1.716e+1
0.427	8.062e-4	1.717e+1
0.426	8.027e-4	1.719e+1
0.425	7.994e-4	1.720e+1
0.424	7.963e-4	1.721e+1
0.423	7.929e-4	1.722e+1
0.422	7.897e-4	1.724e+1
0.421	7.866e-4	1.725e+1
0.420	7.833e-4	1.726e+1
0.419	7.800e-4	1.727e+1
0.418	7.767e-4	1.729e+1
0.417	7.735e-4	1.730e+1
0.416	7.702e-4	1.731e+1
0.415	7.670e-4	1.732e+1
0.414	7.639e-4	1.734e+1
0.413	7.607e-4	1.735e+1
0.412	7.575e-4	1.736e+1
0.411	7.543e-4	1.737e+1
0.410	7.510e-4	1.739e+1
0.409	7.474e-4	1.740e+1
0.408	7.443e-4	1.741e+1
0.407	7.408e-4	1.742e+1
0.406	7.375e-4	1.744e+1
0.405	7.345e-4	1.745e+1
0.404	7.314e-4	1.746e+1
0.403	7.287e-4	1.747e+1
0.402	7.256e-4	1.749e+1
0.401	7.227e-4	1.750e+1
0.400	7.196e-4	1.751e+1
0.399	7.165e-4	1.752e+1
0.398	7.134e-4	1.754e+1
0.397	7.106e-4	1.755e+1
0.396	7.075e-4	1.756e+1
0.395	7.046e-4	1.757e+1
0.394	7.016e-4	1.759e+1
0.393	6.987e-4	1.760e+1
0.392	6.958e-4	1.761e+1
0.391	6.928e-4	1.762e+1
0.390	6.897e-4	1.764e+1
0.389	6.870e-4	1.765e+1
0.388	6.842e-4	1.766e+1
0.387	6.814e-4	1.767e+1
0.386	6.785e-4	1.769e+1
0.385	6.756e-4	1.770e+1
0.384	6.725e-4	1.771e+1
0.383	6.698e-4	1.772e+1
0.382	6.669e-4	1.774e+1
0.381	6.642e-4	1.775e+1
0.380	6.614e-4	1.776e+1
0.379	6.585e-4	1.777e+1
0.378	6.557e-4	1.779e+1
0.377	6.529e-4	1.780e+1
0.376	6.502e-4	1.781e+1
0.375	6.475e-4	1.782e+1
0.374	6.445e-4	1.784e+1
0.373	6.418e-4	1.785e+1
0.372	6.390e-4	1.786e+1
0.371	6.362e-4	1.787e+1
0.370	6.336e-4	1.789e+1
0.369	6.307e-4	1.790e+1
0.368	6.281e-4	1.791e+1
0.367	6.254e-4	1.792e+1
0.366	6.227e-4	1.794e+1
0.365	6.199e-4	1.795e+1
0.364	6.173e-4	1.796e+1
0.363	6.146e-4	1.797e+1
0.362	6.119e-4	1.799e+1
0.361	6.092e-4	1.800e+1
0.360	6.064e-4	1.801e+1
0.359	6.037e-4	1.802e+1
0.358	6.011e-4	1.804e+1
0.357	5.985e-4	1.805e+1
0.356	5.958e-4	1.806e+1
0.355	5.933e-4	1.807e+1
0.354	5.906e-4	1.809e+1
0.353	5.879e-4	1.810e+1
0.352	5.853e-4	1.811e+1
0.351	5.826e-4	1.812e+1
0.350	5.799e-4	1.814e+1
0.349	5.773e-4	1.815e+1
0.348	5.747e-4	1.816e+1
0.347	5.723e-4	1.817e+1
0.346	5.698e-4	1.819e+1
0.345	5.672e-4	1.820e+1
0.344	5.648e-4	1.821e+1
0.343	5.622e-4	1.822e+1
0.342	5.597e-4	1.824e+1
0.341	5.572e-4	1.825e+1
0.340	5.545e-4	1.826e+1
0.339	5.519e-4	1.827e+1
0.338	5.494e-4	1.829e+1
0.337	5.468e-4	1.830e+1
0.336	5.442e-4	1.831e+1
0.335	5.418e-4	1.832e+1
0.334	5.393e-4	1.834e+1
0.333	5.368e-4	1.835e+1
0.332	5.344e-4	1.836e+1
0.331	5.318e-4	1.837e+1
0.330	5.294e-4	1.839e+1
0.329	5.270e-4	1.840e+1
0.328	5.245e-4	1.841e+1
0.327	5.219e-4	1.842e+1
0.326	5.195e-4	1.844e+1
0.325	5.171e-4	1.845e+1
0.324	5.148e-4	1.846e+1
0.323	5.123e-4	1.847e+1
0.322	5.099e-4	1.849e+1
0.321	5.075e-4	1.850e+1
0.320	5.049e-4	1.851e+1
0.319	5.023e-4	1.852e+1
0.318	4.998e-4	1.854e+1
0.317	4.975e-4	1.855e+1
0.316	4.950e-4	1.856e+1
0.315	4.927e-4	1.857e+1
0.314	4.903e-4	1.859e+1
0.313	4.878e-4	1.860e+1
0.312	4.853e-4	1.861e+1
0.311	4.830e-4	1.862e+1
0.310	4.805e-4	1.864e+1
0.309	4.781e-4	1.865e+1
0.308	4.758e-4	1.866e+1
0.307	4.733e-4	1.867e+1
0.306	4.710e-4	1.869e+1
0.305	4.685e-4	1.870e+1
0.304	4.661e-4	1.871e+1
0.303	4.637e-4	1.872e+1
0.302	4.612e-4	1.874e+1
0.301	4.589e-4	1.875e+1
0.300	4.565e-4	1.876e+1
0.299	4.541e-4	1.877e+1
0.298	4.517e-4	1.879e+1
0.297	4.493e-4	1.880e+1
0.296	4.473e-4	1.881e+1
0.295	4.448e-4	1.882e+1
0.294	4.423e-4	1.884e+1
0.293	4.400e-4	1.885e+1
0.292	4.377e-4	1.886e+1
0.291	4.354e-4	1.888e+1
0.290	4.329e-4	1.889e+1
0.289	4.306e-4	1.890e+1
0.288	4.282e-4	1.891e+1
0.287	4.260e-4	1.893e+1
0.286	4.237e-4	1.894e+1
0.285	4.213e-4	1.895e+1
0.284	4.189e-4	1.896e+1
0.283	4.166e-4	1.898e+1
0.282	4.142e-4	1.899e+1
0.281	4.119e-4	1.900e+1
0.280	4.095e-4	1.901e+1
0.279	4.072e-4	1.903e+1
0.278	4.049e-4	1.904e+1
0.277	4.025e-4	1.905e+1
0.276	4.003e-4	1.906e+1
0.275	3.979e-4	1.908e+1
0.274	3.955e-4	1.909e+1
0.273	3.933e-4	1.910e+1
0.272	3.909e-4	1.911e+1
0.271	3.885e-4	1.913e+1
0.270	3.863e-4	1.914e+1
0.269	3.838e-4	1.915e+1
0.268	3.816e-4	1.916e+1
0.267	3.794e-4	1.918e+1
0.266	3.771e-4	1.919e+1
0.265	3.748e-4	1.920e+1
0.264	3.726e-4	1.921e+1
0.263	3.703e-4	1.923e+1
0.262	3.682e-4	1.924e+1
0.261	3.661e-4	1.925e+1
0.260	3.643e-4	1.926e+1
0.259	3.624e-4	1.928e+1
0.258	3.605e-4	1.929e+1
0.257	3.584e-4	1.930e+1
0.256	3.561e-4	1.931e+1
0.255	3.538e-4	1.933e+1
0.254	3.515e-4	1.934e+1
0.253	3.491e-4	1.935e+1
0.252	3.469e-4	1.936e+1
0.251	3.444e-4	1.938e+1
0.250	3.421e-4	1.939e+1
0.249	3.397e-4	1.940e+1
0.248	3.376e-4	1.941e+1
0.247	3.353e-4	1.943e+1
0.246	3.330e-4	1.944e+1
0.245	3.308e-4	1.945e+1
0.244	3.285e-4	1.946e+1
0.243	3.261e-4	1.948e+1
0.242	3.238e-4	1.949e+1
0.241	3.214e-4	1.950e+1
0.240	3.191e-4	1.951e+1
0.239	3.168e-4	1.953e+1
0.238	3.145e-4	1.954e+1
0.237	3.121e-4	1.955e+1
0.236	3.099e-4	1.956e+1
0.235	3.076e-4	1.958e+1
0.234	3.052e-4	1.959e+1
0.233	3.028e-4	1.960e+1
0.232	3.006e-4	1.961e+1
0.231	2.981e-4	1.963e+1
0.230	2.959e-4	1.964e+1
0.229	2.936e-4	1.965e+1
0.228	2.914e-4	1.966e+1
0.227	2.892e-4	1.968e+1
0.226	2.870e-4	1.969e+1
0.225	2.847e-4	1.970e+1
0.224	2.826e-4	1.971e+1
0.223	2.801e-4	1.973e+1
0.222	2.778e-4	1.974e+1
0.221	2.755e-4	1.975e+1
0.220	2.731e-4	1.976e+1
0.219	2.707e-4	1.978e+1
0.218	2.683e-4	1.979e+1
0.217	2.661e-4	1.980e+1
0.216	2.637e-4	1.981e+1
0.215	2.613e-4	1.983e+1
0.214	2.591e-4	1.984e+1
0.213	2.569e-4	1.985e+1
0.212	2.545e-4	1.986e+1
0.211	2.521e-4	1.988e+1
0.210	2.497e-4	1.989e+1
0.209	2.474e-4	1.990e+1
0.208	2.451e-4	1.991e+1
0.207	2.427e-4	1.993e+1
0.206	2.403e-4	1.994e+1
0.205	2.379e-4	1.995e+1
0.204	2.357e-4	1.996e+1
0.203	2.332e-4	1.998e+1
0.202	2.309e-4	1.999e+1
0.201	2.285e-4	2.000e+1
0.200	2.262e-4	2.001e+1
0.199	2.237e-4	2.003e+1
0.198	2.213e-4	2.004e+1
0.197	2.190e-4	2.005e+1
0.196	2.166e-4	2.006e+1
0.195	2.142e-4	2.008e+1
0.194	2.117e-4	2.009e+1
0.193	2.093e-4	2.010e+1
0.192	2.072e-4	2.011e+1
0.191	2.046e-4	2.013e+1
0.190	2.022e-4	2.014e+1
0.189	1.998e-4	2.015e+1
0.188	1.976e-4	2.016e+1
0.187	1.952e-4	2.018e+1
0.186	1.930e-4	2.019e+1
0.185	1.904e-4	2.020e+1
0.184	1.883e-4	2.021e+1
0.183	1.857e-4	2.023e+1
0.182	1.833e-4	2.024e+1
0.181	1.807e-4	2.025e+1
0.180	1.784e-4	2.026e+1
0.179	1.760e-4	2.028e+1
0.178	1.736e-4	2.029e+1
0.177	1.711e-4	2.030e+1
0.176	1.688e-4	2.031e+1
0.175	1.665e-4	2.033e+1
0.174	1.641e-4	2.034e+1
0.173	1.616e-4	2.035e+1
0.172	1.593e-4	2.036e+1
0.171	1.569e-4	2.038e+1
0.170	1.546e-4	2.039e+1
0.169	1.521e-4	2.040e+1
0.168	1.497e-4	2.041e+1
0.167	1.473e-4	2.043e+1
0.166	1.449e-4	2.044e+1
0.165	1.425e-4	2.045e+1
0.164	1.401e-4	2.046e+1
0.163	1.376e-4	2.048e+1
0.162	1.354e-4	2.049e+1
0.161	1.329e-4	2.050e+1
0.160	1.305e-4	2.051e+1
0.159	1.280e-4	2.053e+1
0.158	1.256e-4	2.054e+1
0.157	1.231e-4	2.055e+1
0.156	1.208e-4	2.056e+1
0.155	1.184e-4	2.058e+1
0.154	1.160e-4	2.059e+1
0.153	1.135e-4	2.060e+1
0.152	1.112e-4	2.061e+1
0.151	1.088e-4	2.063e+1
0.150	1.063e-4	2.064e+1
0.149	1.040e-4	2.065e+1
0.148	1.016e-4	2.066e+1
0.147	9.915e-5	2.068e+1
0.146	9.692e-5	2.069e+1
0.145	9.438e-5	2.070e+1
0.144	9.214e-5	2.071e+1
0.143	8.963e-5	2.073e+1
0.142	8.753e-5	2.074e+1
0.141	8.505e-5	2.075e+1
0.140	8.286e-5	2.076e+1
0.139	8.033e-5	2.078e+1
0.138	7.817e-5	2.079e+1
0.137	7.594e-5	2.080e+1
0.136	7.364e-5	2.081e+1
0.135	7.147e-5	2.083e+1
0.134	6.937e-5	2.084e+1
0.133	6.699e-5	2.085e+1
0.132	6.479e-5	2.086e+1
0.131	6.262e-5	2.088e+1
0.130	6.026e-5	2.089e+1
0.129	5.802e-5	2.090e+1
0.128	5.575e-5	2.091e+1
0.127	5.353e-5	2.093e+1
0.126	5.142e-5	2.094e+1
0.125	4.927e-5	2.095e+1
0.124	4.717e-5	2.096e+1
0.123	4.507e-5	2.098e+1
0.122	4.288e-5	2.099e+1
0.121	4.078e-5	2.100e+1
0.120	3.873e-5	2.101e+1
0.119	3.664e-5	2.103e+1
0.118	3.460e-5	2.104e+1
0.117	3.260e-5	2.105e+1
0.116	3.054e-5	2.106e+1
0.115	2.854e-5	2.108e+1
0.114	2.654e-5	2.109e+1
0.113	2.454e-5	2.110e+1
0.112	2.268e-5	2.111e+1
0.111	2.061e-5	2.113e+1
0.110	1.869e-5	2.114e+1
0.109	1.661e-5	2.115e+1
0.108	1.478e-5	2.116e+1
0.107	1.271e-5	2.118e+1
0.106	1.077e-5	2.119e+1
0.105	8.757e-6	2.120e+1
0.104	6.727e-6	2.121e+1
0.103	4.737e-6	2.123e+1
0.102	2.785e-6	2.124e+1
0.101	8.183e-7	2.125e+1
0.100	-1.070e-6	2.126e+1
0.099	-2.998e-6	2.128e+1
0.098	-4.981e-6	2.129e+1
0.097	-6.845e-6	2.130e+1
0.096	-8.718e-6	2.131e+1
0.095	-1.068e-5	2.133e+1
0.094	-1.249e-5	2.134e+1
0.093	-1.449e-5	2.135e+1
0.092	-1.639e-5	2.136e+1
0.091	-1.821e-5	2.138e+1
0.090	-2.010e-5	2.139e+1
0.089	-2.200e-5	2.140e+1
0.088	-2.392e-5	2.141e+1
0.087	-2.588e-5	2.143e+1
0.086	-2.788e-5	2.144e+1
0.085	-2.991e-5	2.145e+1
0.084	-3.186e-5	2.146e+1
0.083	-3.395e-5	2.148e+1
0.082	-3.608e-5	2.149e+1
0.081	-3.827e-5	2.150e+1
0.080	-4.026e-5	2.151e+1
0.079	-4.257e-5	2.153e+1
0.078	-4.454e-5	2.154e+1
0.077	-4.690e-5	2.155e+1
0.076	-4.899e-5	2.156e+1
0.075	-5.091e-5	2.158e+1
0.074	-5.292e-5	2.159e+1
0.073	-5.514e-5	2.160e+1
0.072	-5.709e-5	2.161e+1
0.071	-5.914e-5	2.163e+1
0.070	-6.132e-5	2.164e+1
0.069	-6.360e-5	2.165e+1
0.068	-6.563e-5	2.166e+1
0.067	-6.775e-5	2.168e+1
0.066	-6.992e-5	2.169e+1
0.065	-7.214e-5	2.170e+1
0.064	-7.422e-5	2.171e+1
0.063	-7.642e-5	2.173e+1
0.062	-7.878e-5	2.174e+1
0.061	-8.101e-5	2.175e+1
0.060	-8.328e-5	2.176e+1
0.059	-8.555e-5	2.178e+1
0.058	-8.784e-5	2.179e+1
0.057	-9.021e-5	2.180e+1
0.056	-9.251e-5	2.181e+1
0.055	-9.492e-5	2.183e+1
0.054	-9.723e-5	2.184e+1
0.053	-9.947e-5	2.185e+1
0.052	-1.018e-4	2.186e+1
0.051	-1.043e-4	2.188e+1
0.050	-1.067e-4	2.189e+1
0.049	-1.093e-4	2.190e+1
0.048	-1.116e-4	2.191e+1
0.047	-1.142e-4	2.193e+1
0.046	-1.165e-4	2.194e+1
0.045	-1.190e-4	2.195e+1
0.044	-1.215e-4	2.196e+1
0.043	-1.240e-4	2.198e+1
0.042	-1.265e-4	2.199e+1
0.041	-1.292e-4	2.200e+1
0.040	-1.316e-4	2.201e+1
0.039	-1.344e-4	2.203e+1
0.038	-1.370e-4	2.204e+1
0.037	-1.395e-4	2.205e+1
0.036	-1.419e-4	2.206e+1
0.035	-1.446e-4	2.208e+1
0.034	-1.473e-4	2.209e+1
0.033	-1.499e-4	2.210e+1
0.032	-1.526e-4	2.211e+1
0.031	-1.555e-4	2.213e+1
0.030	-1.579e-4	2.214e+1
0.029	-1.607e-4	2.215e+1
0.028	-1.633e-4	2.216e+1
0.027	-1.660e-4	2.218e+1
0.026	-1.688e-4	2.219e+1
0.025	-1.717e-4	2.220e+1
0.024	-1.744e-4	2.221e+1
0.023	-1.773e-4	2.223e+1
0.022	-1.802e-4	2.224e+1
0.021	-1.830e-4	2.225e+1
0.020	-1.856e-4	2.226e+1
0.019	-1.885e-4	2.228e+1
0.018	-1.912e-4	2.229e+1
0.017	-1.943e-4	2.230e+1
0.016	-1.970e-4	2.231e+1
0.015	-2.000e-4	2.233e+1
0.014	-2.028e-4	2.234e+1
0.013	-2.059e-4	2.235e+1
0.012	-2.087e-4	2.236e+1
0.011	-2.116e-4	2.238e+1
0.010	-2.144e-4	2.239e+1
0.009	-2.176e-4	2.240e+1
0.008	-2.205e-4	2.241e+1
0.007	-2.237e-4	2.243e+1
0.006	-2.267e-4	2.244e+1
0.005	-2.299e-4	2.245e+1
0.004	-2.327e-4	2.246e+1
0.003	-2.358e-4	2.248e+1
0.002	-2.389e-4	2.249e+1
0.001	-2.420e-4	2.250e+1
0.000	-2.452e-4	2.251e+1
-0.001	-2.485e-4	2.253e+1
-0.002	-2.517e-4	2.254e+1
-0.003	-2.547e-4	2.255e+1
-0.004	-2.580e-4	2.256e+1
-0.005	-2.612e-4	2.258e+1
-0.006	-2.643e-4	2.259e+1
-0.007	-2.679e-4	2.260e+1
-0.008	-2.710e-4	2.261e+1
-0.009	-2.745e-4	2.263e+1
-0.010	-2.778e-4	2.264e+1
-0.011	-2.812e-4	2.265e+1
-0.012	-2.845e-4	2.266e+1
-0.013	-2.880e-4	2.268e+1
-0.014	-2.914e-4	2.269e+1
-0.015	-2.950e-4	2.270e+1
-0.016	-2.982e-4	2.271e+1
-0.017	-3.019e-4	2.273e+1
-0.018	-3.053e-4	2.274e+1
-0.019	-3.091e-4	2.275e+1
-0.020	-3.124e-4	2.276e+1
-0.021	-3.162e-4	2.278e+1
-0.022	-3.199e-4	2.279e+1
-0.023	-3.235e-4	2.280e+1
-0.024	-3.271e-4	2.281e+1
-0.025	-3.309e-4	2.283e+1
-0.026	-3.346e-4	2.284e+1
-0.027	-3.384e-4	2.285e+1
-0.028	-3.422e-4	2.286e+1
-0.029	-3.460e-4	2.288e+1
-0.030	-3.498e-4	2.289e+1
-0.031	-3.538e-4	2.290e+1
-0.032	-3.575e-4	2.291e+1
-0.033	-3.615e-4	2.293e+1
-0.034	-3.655e-4	2.294e+1
-0.035	-3.695e-4	2.295e+1
-0.036	-3.733e-4	2.296e+1
-0.037	-3.774e-4	2.298e+1
-0.038	-3.814e-4	2.299e+1
-0.039	-3.854e-4	2.300e+1
-0.040	-3.893e-4	2.301e+1
-0.041	-3.938e-4	2.303e+1
-0.042	-3.979e-4	2.304e+1
-0.043	-4.019e-4	2.305e+1
-0.044	-4.061e-4	2.306e+1
-0.045	-4.103e-4	2.308e+1
-0.046	-4.144e-4	2.309e+1
-0.047	-4.188e-4	2.310e+1
-0.048	-4.229e-4	2.311e+1
-0.049	-4.275e-4	2.313e+1
-0.050	-4.317e-4	2.314e+1
-0.051	-4.361e-4	2.315e+1
-0.052	-4.405e-4	2.316e+1
-0.053	-4.449e-4	2.318e+1
-0.054	-4.492e-4	2.319e+1
-0.055	-4.537e-4	2.320e+1
-0.056	-4.580e-4	2.321e+1
-0.057	-4.628e-4	2.323e+1
-0.058	-4.674e-4	2.324e+1
-0.059	-4.720e-4	2.325e+1
-0.060	-4.764e-4	2.326e+1
-0.061	-4.809e-4	2.328e+1
-0.062	-4.855e-4	2.329e+1
-0.063	-4.902e-4	2.330e+1
-0.064	-4.949e-4	2.331e+1
-0.065	-4.998e-4	2.333e+1
-0.066	-5.043e-4	2.334e+1
-0.067	-5.091e-4	2.335e+1
-0.068	-5.137e-4	2.336e+1
-0.069	-5.186e-4	2.338e+1
-0.070	-5.234e-4	2.339e+1
-0.071	-5.282e-4	2.340e+1
-0.072	-5.330e-4	2.341e+1
-0.073	-5.381e-4	2.343e+1
-0.074	-5.429e-4	2.344e+1
-0.075	-5.478e-4	2.345e+1
-0.076	-5.526e-4	2.346e+1
-0.077	-5.577e-4	2.348e+1
-0.078	-5.627e-4	2.349e+1
-0.079	-5.677e-4	2.350e+1
-0.080	-5.725e-4	2.351e+1
-0.081	-5.775e-4	2.353e+1
-0.082	-5.824e-4	2.354e+1
-0.083	-5.877e-4	2.355e+1
-0.084	-5.928e-4	2.356e+1
-0.085	-5.980e-4	2.358e+1
-0.086	-6.030e-4	2.359e+1
-0.087	-6.083e-4	2.360e+1
-0.088	-6.132e-4	2.361e+1
-0.089	-6.188e-4	2.363e+1
-0.090	-6.239e-4	2.364e+1
-0.091	-6.292e-4	2.365e+1
-0.092	-6.344e-4	2.366e+1
-0.093	-6.398e-4	2.368e+1
-0.094	-6.450e-4	2.369e+1
-0.095	-6.503e-4	2.370e+1
-0.096	-6.556e-4	2.371e+1
-0.097	-6.612e-4	2.373e+1
-0.098	-6.665e-4	2.374e+1
-0.099	-6.718e-4	2.375e+1
-0.100	-6.772e-4	2.376e+1
-0.101	-6.827e-4	2.378e+1
-0.102	-6.882e-4	2.379e+1
-0.103	-6.937e-4	2.380e+1
-0.104	-6.989e-4	2.381e+1
-0.105	-7.044e-4	2.383e+1
-0.106	-7.097e-4	2.384e+1
-0.107	-7.156e-4	2.385e+1
-0.108	-7.209e-4	2.386e+1
-0.109	-7.266e-4	2.388e+1
-0.110	-7.322e-4	2.389e+1
-0.111	-7.380e-4	2.390e+1
-0.112	-7.433e-4	2.391e+1
-0.113	-7.490e-4	2.393e+1
-0.114	-7.547e-4	2.394e+1
-0.115	-7.605e-4	2.395e+1
-0.116	-7.660e-4	2.396e+1
-0.117	-7.718e-4	2.398e+1
-0.118	-7.776e-4	2.399e+1
-0.119	-7.833e-4	2.400e+1
-0.120	-7.889e-4	2.401e+1
-0.121	-7.948e-4	2.403e+1
-0.122	-8.005e-4	2.404e+1
-0.123	-8.065e-4	2.405e+1
-0.124	-8.122e-4	2.406e+1
-0.125	-8.181e-4	2.408e+1
-0.126	-8.239e-4	2.409e+1
-0.127	-8.305e-4	2.410e+1
-0.128	-8.366e-4	2.411e+1
-0.129	-8.427e-4	2.413e+1
-0.130	-8.485e-4	2.414e+1
-0.131	-8.545e-4	2.415e+1
-0.132	-8.606e-4	2.416e+1
-0.133	-8.667e-4	2.418e+1
-0.134	-8.727e-4	2.419e+1
-0.135	-8.787e-4	2.420e+1
-0.136	-8.848e-4	2.421e+1
-0.137	-8.909e-4	2.423e+1
-0.138	-8.969e-4	2.424e+1
-0.139	-9.032e-4	2.425e+1
-0.140	-9.093e-4	2.426e+1
-0.141	-9.154e-4	2.428e+1
-0.142	-9.215e-4	2.429e+1
-0.143	-9.277e-4	2.430e+1
-0.144	-9.339e-4	2.431e+1
-0.145	-9.400e-4	2.433e+1
-0.146	-9.463e-4	2.434e+1
-0.147	-9.528e-4	2.435e+1
-0.148	-9.591e-4	2.436e+1
-0.149	-9.654e-4	2.438e+1
-0.150	-9.717e-4	2.439e+1
-0.151	-9.782e-4	2.440e+1
-0.152	-9.846e-4	2.441e+1
-0.153	-9.912e-4	2.443e+1
-0.154	-9.976e-4	2.444e+1
-0.155	-1.004e-3	2.445e+1
-0.156	-1.010e-3	2.446e+1
-0.157	-1.017e-3	2.448e+1
-0.158	-1.023e-3	2.449e+1
-0.159	-1.030e-3	2.450e+1
-0.160	-1.036e-3	2.451e+1
-0.161	-1.043e-3	2.453e+1
-0.162	-1.050e-3	2.454e+1
-0.163	-1.056e-3	2.455e+1
-0.164	-1.063e-3	2.456e+1
[truncated: 2,837 more rows]
