# Supplementary material for: Decoration of Ag nanoparticles on CoMoO4 rods for efficient electrochemical reduction of CO2
Source: Sci Rep. 2024 Jan 16;14:1406. doi: 10.1038/s41598-024-51680-w (PMC10792071; doi:10.1038/s41598-024-51680-w)
Supplement: Supplementary file 1 — Supplementary Information 1. [file 41598_2024_51680_MOESM1_ESM.zip › raw data for scientific reports/CV CoMoO4 Ag/CV 0.08 scan -0.6 to 0.6.csv]

Mar. 30	2023 10:09:46
Cyclic Voltammetry
File: c:\users\nsb 111 lab\desktop\dr. schindra\ag cm co2 reduction\cm\ag 7 cm\cv 0.08 scan -0.6 to 0.6.csv
Data Source: Experiment
Instrument Model: CHI760E
Header:
Note:
Init E (V) = -0.6
High E (V) = 0.6
Low E (V) = -0.6
Init P/N = P
Scan Rate (V/s) = 0.08
Segment = 4
Sample Interval (V) = 0.001
Quiet Time (sec) = 2
Sensitivity (A/V) = 0.01
Segment 1:
Ep = 0.124V
ip = 3.439e-4A
Ah = 3.608e-4C
Segment 2:
Ep = -0.308V
ip = -1.111e-3A
Ah = -9.406e-4C
Segment 3:
Ep = 0.116V
ip = 3.124e-4A
Ah = 3.461e-4C
Segment 4:
Ep = -0.318V
ip = -1.052e-3A
Ah = -8.871e-4C
Potential/V	Current/A	Time/s
Segment 1:
-0.600	-3.583e-4	1.250e-2
-0.599	-3.523e-4	2.500e-2
-0.598	-3.475e-4	3.750e-2
-0.597	-3.434e-4	5.000e-2
-0.596	-3.393e-4	6.250e-2
-0.595	-3.354e-4	7.500e-2
-0.594	-3.316e-4	8.750e-2
-0.593	-3.280e-4	1.000e-1
-0.592	-3.245e-4	1.125e-1
-0.591	-3.212e-4	1.250e-1
-0.590	-3.177e-4	1.375e-1
-0.589	-3.144e-4	1.500e-1
-0.588	-3.111e-4	1.625e-1
-0.587	-3.079e-4	1.750e-1
-0.586	-3.048e-4	1.875e-1
-0.585	-3.018e-4	2.000e-1
-0.584	-2.989e-4	2.125e-1
-0.583	-2.959e-4	2.250e-1
-0.582	-2.929e-4	2.375e-1
-0.581	-2.901e-4	2.500e-1
-0.580	-2.874e-4	2.625e-1
-0.579	-2.848e-4	2.750e-1
-0.578	-2.821e-4	2.875e-1
-0.577	-2.794e-4	3.000e-1
-0.576	-2.770e-4	3.125e-1
-0.575	-2.744e-4	3.250e-1
-0.574	-2.720e-4	3.375e-1
-0.573	-2.696e-4	3.500e-1
-0.572	-2.672e-4	3.625e-1
-0.571	-2.648e-4	3.750e-1
-0.570	-2.624e-4	3.875e-1
-0.569	-2.601e-4	4.000e-1
-0.568	-2.580e-4	4.125e-1
-0.567	-2.558e-4	4.250e-1
-0.566	-2.536e-4	4.375e-1
-0.565	-2.516e-4	4.500e-1
-0.564	-2.493e-4	4.625e-1
-0.563	-2.471e-4	4.750e-1
-0.562	-2.451e-4	4.875e-1
-0.561	-2.431e-4	5.000e-1
-0.560	-2.411e-4	5.125e-1
-0.559	-2.392e-4	5.250e-1
-0.558	-2.371e-4	5.375e-1
-0.557	-2.354e-4	5.500e-1
-0.556	-2.337e-4	5.625e-1
-0.555	-2.318e-4	5.750e-1
-0.554	-2.299e-4	5.875e-1
-0.553	-2.282e-4	6.000e-1
-0.552	-2.264e-4	6.125e-1
-0.551	-2.248e-4	6.250e-1
-0.550	-2.227e-4	6.375e-1
-0.549	-2.211e-4	6.500e-1
-0.548	-2.196e-4	6.625e-1
-0.547	-2.179e-4	6.750e-1
-0.546	-2.159e-4	6.875e-1
-0.545	-2.143e-4	7.000e-1
-0.544	-2.127e-4	7.125e-1
-0.543	-2.112e-4	7.250e-1
-0.542	-2.096e-4	7.375e-1
-0.541	-2.082e-4	7.500e-1
-0.540	-2.065e-4	7.625e-1
-0.539	-2.053e-4	7.750e-1
-0.538	-2.037e-4	7.875e-1
-0.537	-2.022e-4	8.000e-1
-0.536	-2.008e-4	8.125e-1
-0.535	-1.993e-4	8.250e-1
-0.534	-1.978e-4	8.375e-1
-0.533	-1.965e-4	8.500e-1
-0.532	-1.949e-4	8.625e-1
-0.531	-1.937e-4	8.750e-1
-0.530	-1.923e-4	8.875e-1
-0.529	-1.910e-4	9.000e-1
-0.528	-1.895e-4	9.125e-1
-0.527	-1.883e-4	9.250e-1
-0.526	-1.868e-4	9.375e-1
-0.525	-1.857e-4	9.500e-1
-0.524	-1.842e-4	9.625e-1
-0.523	-1.831e-4	9.750e-1
-0.522	-1.820e-4	9.875e-1
-0.521	-1.806e-4	1.000e+0
-0.520	-1.794e-4	1.012e+0
-0.519	-1.780e-4	1.025e+0
-0.518	-1.767e-4	1.037e+0
-0.517	-1.756e-4	1.050e+0
-0.516	-1.744e-4	1.062e+0
-0.515	-1.731e-4	1.075e+0
-0.514	-1.720e-4	1.087e+0
-0.513	-1.707e-4	1.100e+0
-0.512	-1.692e-4	1.112e+0
-0.511	-1.684e-4	1.125e+0
-0.510	-1.670e-4	1.137e+0
-0.509	-1.661e-4	1.150e+0
-0.508	-1.648e-4	1.162e+0
-0.507	-1.638e-4	1.175e+0
-0.506	-1.626e-4	1.188e+0
-0.505	-1.615e-4	1.200e+0
-0.504	-1.605e-4	1.213e+0
-0.503	-1.595e-4	1.225e+0
-0.502	-1.583e-4	1.238e+0
-0.501	-1.573e-4	1.250e+0
-0.500	-1.562e-4	1.263e+0
-0.499	-1.553e-4	1.275e+0
-0.498	-1.541e-4	1.288e+0
-0.497	-1.530e-4	1.300e+0
-0.496	-1.523e-4	1.313e+0
-0.495	-1.512e-4	1.325e+0
-0.494	-1.500e-4	1.338e+0
-0.493	-1.490e-4	1.350e+0
-0.492	-1.483e-4	1.363e+0
-0.491	-1.473e-4	1.375e+0
-0.490	-1.461e-4	1.388e+0
-0.489	-1.452e-4	1.400e+0
-0.488	-1.442e-4	1.413e+0
-0.487	-1.432e-4	1.425e+0
-0.486	-1.422e-4	1.438e+0
-0.485	-1.413e-4	1.450e+0
-0.484	-1.404e-4	1.463e+0
-0.483	-1.396e-4	1.475e+0
-0.482	-1.386e-4	1.488e+0
-0.481	-1.377e-4	1.500e+0
-0.480	-1.367e-4	1.513e+0
-0.479	-1.360e-4	1.525e+0
-0.478	-1.350e-4	1.538e+0
-0.477	-1.342e-4	1.550e+0
-0.476	-1.331e-4	1.563e+0
-0.475	-1.325e-4	1.575e+0
-0.474	-1.315e-4	1.588e+0
-0.473	-1.306e-4	1.600e+0
-0.472	-1.298e-4	1.613e+0
-0.471	-1.291e-4	1.625e+0
-0.470	-1.278e-4	1.638e+0
-0.469	-1.272e-4	1.650e+0
-0.468	-1.262e-4	1.663e+0
-0.467	-1.254e-4	1.675e+0
-0.466	-1.244e-4	1.688e+0
-0.465	-1.237e-4	1.700e+0
-0.464	-1.228e-4	1.713e+0
-0.463	-1.221e-4	1.725e+0
-0.462	-1.212e-4	1.738e+0
-0.461	-1.204e-4	1.750e+0
-0.460	-1.196e-4	1.763e+0
-0.459	-1.189e-4	1.775e+0
-0.458	-1.180e-4	1.788e+0
-0.457	-1.173e-4	1.800e+0
-0.456	-1.165e-4	1.813e+0
-0.455	-1.157e-4	1.825e+0
-0.454	-1.149e-4	1.838e+0
-0.453	-1.141e-4	1.850e+0
-0.452	-1.134e-4	1.863e+0
-0.451	-1.126e-4	1.875e+0
-0.450	-1.119e-4	1.888e+0
-0.449	-1.110e-4	1.900e+0
-0.448	-1.103e-4	1.913e+0
-0.447	-1.096e-4	1.925e+0
-0.446	-1.087e-4	1.938e+0
-0.445	-1.082e-4	1.950e+0
-0.444	-1.073e-4	1.963e+0
-0.443	-1.065e-4	1.975e+0
-0.442	-1.058e-4	1.988e+0
-0.441	-1.051e-4	2.000e+0
-0.440	-1.043e-4	2.013e+0
-0.439	-1.037e-4	2.025e+0
-0.438	-1.030e-4	2.038e+0
-0.437	-1.023e-4	2.050e+0
-0.436	-1.015e-4	2.063e+0
-0.435	-1.007e-4	2.075e+0
-0.434	-1.001e-4	2.088e+0
-0.433	-9.941e-5	2.100e+0
-0.432	-9.867e-5	2.113e+0
-0.431	-9.814e-5	2.125e+0
-0.430	-9.726e-5	2.138e+0
-0.429	-9.667e-5	2.150e+0
-0.428	-9.598e-5	2.163e+0
-0.427	-9.542e-5	2.175e+0
-0.426	-9.451e-5	2.188e+0
-0.425	-9.391e-5	2.200e+0
-0.424	-9.328e-5	2.213e+0
-0.423	-9.259e-5	2.225e+0
-0.422	-9.181e-5	2.238e+0
-0.421	-9.131e-5	2.250e+0
-0.420	-9.054e-5	2.263e+0
-0.419	-9.000e-5	2.275e+0
-0.418	-8.926e-5	2.288e+0
-0.417	-8.871e-5	2.300e+0
-0.416	-8.797e-5	2.313e+0
-0.415	-8.737e-5	2.325e+0
-0.414	-8.652e-5	2.338e+0
-0.413	-8.617e-5	2.350e+0
-0.412	-8.530e-5	2.363e+0
-0.411	-8.472e-5	2.375e+0
-0.410	-8.389e-5	2.388e+0
-0.409	-8.321e-5	2.400e+0
-0.408	-8.264e-5	2.413e+0
-0.407	-8.212e-5	2.425e+0
-0.406	-8.140e-5	2.438e+0
-0.405	-8.082e-5	2.450e+0
-0.404	-8.012e-5	2.463e+0
-0.403	-7.957e-5	2.475e+0
-0.402	-7.889e-5	2.488e+0
-0.401	-7.837e-5	2.500e+0
-0.400	-7.778e-5	2.513e+0
-0.399	-7.723e-5	2.525e+0
-0.398	-7.652e-5	2.538e+0
-0.397	-7.595e-5	2.550e+0
-0.396	-7.525e-5	2.563e+0
-0.395	-7.483e-5	2.575e+0
-0.394	-7.415e-5	2.588e+0
-0.393	-7.347e-5	2.600e+0
-0.392	-7.305e-5	2.613e+0
-0.391	-7.231e-5	2.625e+0
-0.390	-7.164e-5	2.638e+0
-0.389	-7.120e-5	2.650e+0
-0.388	-7.047e-5	2.663e+0
-0.387	-7.008e-5	2.675e+0
-0.386	-6.933e-5	2.688e+0
-0.385	-6.874e-5	2.700e+0
-0.384	-6.833e-5	2.713e+0
-0.383	-6.756e-5	2.725e+0
-0.382	-6.700e-5	2.738e+0
-0.381	-6.658e-5	2.750e+0
-0.380	-6.578e-5	2.763e+0
-0.379	-6.531e-5	2.775e+0
-0.378	-6.468e-5	2.788e+0
-0.377	-6.396e-5	2.800e+0
-0.376	-6.358e-5	2.813e+0
-0.375	-6.306e-5	2.825e+0
-0.374	-6.243e-5	2.838e+0
-0.373	-6.184e-5	2.850e+0
-0.372	-6.122e-5	2.863e+0
-0.371	-6.065e-5	2.875e+0
-0.370	-6.010e-5	2.888e+0
-0.369	-5.938e-5	2.900e+0
-0.368	-5.908e-5	2.913e+0
-0.367	-5.856e-5	2.925e+0
-0.366	-5.783e-5	2.938e+0
-0.365	-5.730e-5	2.950e+0
-0.364	-5.677e-5	2.963e+0
-0.363	-5.631e-5	2.975e+0
-0.362	-5.579e-5	2.988e+0
-0.361	-5.520e-5	3.000e+0
-0.360	-5.465e-5	3.013e+0
-0.359	-5.422e-5	3.025e+0
-0.358	-5.346e-5	3.038e+0
-0.357	-5.296e-5	3.050e+0
-0.356	-5.236e-5	3.063e+0
-0.355	-5.187e-5	3.075e+0
-0.354	-5.110e-5	3.088e+0
-0.353	-5.064e-5	3.100e+0
-0.352	-5.014e-5	3.113e+0
-0.351	-4.961e-5	3.125e+0
-0.350	-4.902e-5	3.138e+0
-0.349	-4.857e-5	3.150e+0
-0.348	-4.799e-5	3.163e+0
-0.347	-4.741e-5	3.175e+0
-0.346	-4.674e-5	3.188e+0
-0.345	-4.630e-5	3.200e+0
-0.344	-4.556e-5	3.213e+0
-0.343	-4.517e-5	3.225e+0
-0.342	-4.437e-5	3.238e+0
-0.341	-4.399e-5	3.250e+0
-0.340	-4.320e-5	3.263e+0
-0.339	-4.260e-5	3.275e+0
-0.338	-4.199e-5	3.288e+0
-0.337	-4.131e-5	3.300e+0
-0.336	-4.091e-5	3.313e+0
-0.335	-4.037e-5	3.325e+0
-0.334	-3.967e-5	3.338e+0
-0.333	-3.917e-5	3.350e+0
-0.332	-3.840e-5	3.363e+0
-0.331	-3.782e-5	3.375e+0
-0.330	-3.713e-5	3.388e+0
-0.329	-3.654e-5	3.400e+0
-0.328	-3.599e-5	3.413e+0
-0.327	-3.544e-5	3.425e+0
-0.326	-3.470e-5	3.438e+0
-0.325	-3.433e-5	3.450e+0
-0.324	-3.366e-5	3.463e+0
-0.323	-3.306e-5	3.475e+0
-0.322	-3.249e-5	3.488e+0
-0.321	-3.183e-5	3.500e+0
-0.320	-3.129e-5	3.513e+0
-0.319	-3.059e-5	3.525e+0
-0.318	-2.991e-5	3.538e+0
-0.317	-2.949e-5	3.550e+0
-0.316	-2.880e-5	3.563e+0
-0.315	-2.829e-5	3.575e+0
-0.314	-2.774e-5	3.588e+0
-0.313	-2.713e-5	3.600e+0
-0.312	-2.654e-5	3.613e+0
-0.311	-2.585e-5	3.625e+0
-0.310	-2.513e-5	3.638e+0
-0.309	-2.463e-5	3.650e+0
-0.308	-2.406e-5	3.663e+0
-0.307	-2.323e-5	3.675e+0
-0.306	-2.264e-5	3.688e+0
-0.305	-2.202e-5	3.700e+0
-0.304	-2.154e-5	3.713e+0
-0.303	-2.095e-5	3.725e+0
-0.302	-2.016e-5	3.738e+0
-0.301	-1.962e-5	3.750e+0
-0.300	-1.891e-5	3.763e+0
-0.299	-1.844e-5	3.775e+0
-0.298	-1.779e-5	3.788e+0
-0.297	-1.702e-5	3.800e+0
-0.296	-1.644e-5	3.813e+0
-0.295	-1.574e-5	3.825e+0
-0.294	-1.491e-5	3.838e+0
-0.293	-1.438e-5	3.850e+0
-0.292	-1.360e-5	3.863e+0
-0.291	-1.301e-5	3.875e+0
-0.290	-1.227e-5	3.888e+0
-0.289	-1.169e-5	3.900e+0
-0.288	-1.083e-5	3.913e+0
-0.287	-1.013e-5	3.925e+0
-0.286	-9.300e-6	3.938e+0
-0.285	-8.584e-6	3.950e+0
-0.284	-7.876e-6	3.963e+0
-0.283	-7.168e-6	3.975e+0
-0.282	-6.232e-6	3.988e+0
-0.281	-5.476e-6	4.000e+0
-0.280	-4.674e-6	4.013e+0
-0.279	-3.871e-6	4.025e+0
-0.278	-2.840e-6	4.038e+0
-0.277	-2.093e-6	4.050e+0
-0.276	-1.046e-6	4.063e+0
-0.275	-3.226e-7	4.075e+0
-0.274	7.789e-7	4.088e+0
-0.273	1.542e-6	4.100e+0
-0.272	2.368e-6	4.113e+0
-0.271	3.328e-6	4.125e+0
-0.270	4.453e-6	4.138e+0
-0.269	5.327e-6	4.150e+0
-0.268	6.397e-6	4.163e+0
-0.267	7.412e-6	4.175e+0
-0.266	8.655e-6	4.188e+0
-0.265	9.694e-6	4.200e+0
-0.264	1.063e-5	4.213e+0
-0.263	1.180e-5	4.225e+0
-0.262	1.295e-5	4.238e+0
-0.261	1.410e-5	4.250e+0
-0.260	1.521e-5	4.263e+0
-0.259	1.630e-5	4.275e+0
-0.258	1.757e-5	4.288e+0
-0.257	1.876e-5	4.300e+0
-0.256	2.008e-5	4.313e+0
-0.255	2.131e-5	4.325e+0
-0.254	2.266e-5	4.338e+0
-0.253	2.404e-5	4.350e+0
-0.252	2.529e-5	4.363e+0
-0.251	2.663e-5	4.375e+0
-0.250	2.807e-5	4.388e+0
-0.249	2.944e-5	4.400e+0
-0.248	3.095e-5	4.413e+0
-0.247	3.244e-5	4.425e+0
-0.246	3.401e-5	4.438e+0
-0.245	3.549e-5	4.450e+0
-0.244	3.714e-5	4.463e+0
-0.243	3.860e-5	4.475e+0
-0.242	4.031e-5	4.488e+0
-0.241	4.188e-5	4.500e+0
-0.240	4.359e-5	4.513e+0
-0.239	4.532e-5	4.525e+0
-0.238	4.732e-5	4.538e+0
-0.237	4.915e-5	4.550e+0
-0.236	5.098e-5	4.563e+0
-0.235	5.264e-5	4.575e+0
-0.234	5.465e-5	4.588e+0
-0.233	5.651e-5	4.600e+0
-0.232	5.839e-5	4.613e+0
-0.231	6.040e-5	4.625e+0
-0.230	6.258e-5	4.638e+0
-0.229	6.457e-5	4.650e+0
-0.228	6.657e-5	4.663e+0
-0.227	6.861e-5	4.675e+0
-0.226	7.071e-5	4.688e+0
-0.225	7.284e-5	4.700e+0
-0.224	7.482e-5	4.712e+0
-0.223	7.692e-5	4.725e+0
-0.222	7.922e-5	4.737e+0
-0.221	8.135e-5	4.750e+0
-0.220	8.359e-5	4.762e+0
-0.219	8.568e-5	4.775e+0
-0.218	8.803e-5	4.787e+0
-0.217	9.056e-5	4.800e+0
-0.216	9.273e-5	4.812e+0
-0.215	9.513e-5	4.825e+0
-0.214	9.761e-5	4.837e+0
-0.213	9.991e-5	4.850e+0
-0.212	1.026e-4	4.862e+0
-0.211	1.049e-4	4.875e+0
-0.210	1.074e-4	4.887e+0
-0.209	1.100e-4	4.900e+0
-0.208	1.124e-4	4.912e+0
-0.207	1.149e-4	4.925e+0
-0.206	1.175e-4	4.937e+0
-0.205	1.200e-4	4.950e+0
-0.204	1.228e-4	4.962e+0
-0.203	1.252e-4	4.975e+0
-0.202	1.280e-4	4.987e+0
-0.201	1.307e-4	5.000e+0
-0.200	1.333e-4	5.012e+0
-0.199	1.361e-4	5.025e+0
-0.198	1.390e-4	5.037e+0
-0.197	1.415e-4	5.050e+0
-0.196	1.444e-4	5.062e+0
-0.195	1.470e-4	5.075e+0
-0.194	1.498e-4	5.087e+0
-0.193	1.525e-4	5.100e+0
-0.192	1.552e-4	5.112e+0
-0.191	1.581e-4	5.125e+0
-0.190	1.609e-4	5.137e+0
-0.189	1.636e-4	5.150e+0
-0.188	1.665e-4	5.162e+0
-0.187	1.691e-4	5.175e+0
-0.186	1.721e-4	5.187e+0
-0.185	1.749e-4	5.200e+0
-0.184	1.776e-4	5.212e+0
-0.183	1.804e-4	5.225e+0
-0.182	1.833e-4	5.237e+0
-0.181	1.861e-4	5.250e+0
-0.180	1.891e-4	5.262e+0
-0.179	1.916e-4	5.275e+0
-0.178	1.947e-4	5.287e+0
-0.177	1.975e-4	5.300e+0
-0.176	1.999e-4	5.312e+0
-0.175	2.027e-4	5.325e+0
-0.174	2.056e-4	5.337e+0
-0.173	2.084e-4	5.350e+0
-0.172	2.110e-4	5.362e+0
-0.171	2.136e-4	5.375e+0
-0.170	2.161e-4	5.387e+0
-0.169	2.188e-4	5.400e+0
-0.168	2.213e-4	5.412e+0
-0.167	2.239e-4	5.425e+0
-0.166	2.265e-4	5.437e+0
-0.165	2.289e-4	5.450e+0
-0.164	2.314e-4	5.462e+0
-0.163	2.336e-4	5.475e+0
-0.162	2.361e-4	5.487e+0
-0.161	2.383e-4	5.500e+0
-0.160	2.407e-4	5.512e+0
-0.159	2.428e-4	5.525e+0
-0.158	2.450e-4	5.537e+0
-0.157	2.471e-4	5.550e+0
-0.156	2.493e-4	5.562e+0
-0.155	2.512e-4	5.575e+0
-0.154	2.533e-4	5.587e+0
-0.153	2.553e-4	5.600e+0
-0.152	2.571e-4	5.612e+0
-0.151	2.591e-4	5.625e+0
-0.150	2.609e-4	5.637e+0
-0.149	2.626e-4	5.650e+0
-0.148	2.644e-4	5.662e+0
-0.147	2.659e-4	5.675e+0
-0.146	2.677e-4	5.687e+0
-0.145	2.691e-4	5.700e+0
-0.144	2.706e-4	5.712e+0
-0.143	2.720e-4	5.725e+0
-0.142	2.737e-4	5.737e+0
-0.141	2.751e-4	5.750e+0
-0.140	2.766e-4	5.762e+0
-0.139	2.777e-4	5.775e+0
-0.138	2.792e-4	5.787e+0
-0.137	2.805e-4	5.800e+0
-0.136	2.817e-4	5.812e+0
-0.135	2.828e-4	5.825e+0
-0.134	2.841e-4	5.837e+0
-0.133	2.849e-4	5.850e+0
-0.132	2.860e-4	5.862e+0
-0.131	2.869e-4	5.875e+0
-0.130	2.880e-4	5.887e+0
-0.129	2.889e-4	5.900e+0
-0.128	2.898e-4	5.912e+0
-0.127	2.907e-4	5.925e+0
-0.126	2.917e-4	5.937e+0
-0.125	2.923e-4	5.950e+0
-0.124	2.934e-4	5.962e+0
-0.123	2.940e-4	5.975e+0
-0.122	2.949e-4	5.987e+0
-0.121	2.958e-4	6.000e+0
-0.120	2.964e-4	6.012e+0
-0.119	2.973e-4	6.025e+0
-0.118	2.980e-4	6.037e+0
-0.117	2.988e-4	6.050e+0
-0.116	2.996e-4	6.062e+0
-0.115	3.002e-4	6.075e+0
-0.114	3.010e-4	6.087e+0
-0.113	3.017e-4	6.100e+0
-0.112	3.024e-4	6.112e+0
-0.111	3.031e-4	6.125e+0
-0.110	3.040e-4	6.137e+0
-0.109	3.045e-4	6.150e+0
-0.108	3.053e-4	6.162e+0
-0.107	3.060e-4	6.175e+0
-0.106	3.066e-4	6.187e+0
-0.105	3.073e-4	6.200e+0
-0.104	3.079e-4	6.212e+0
-0.103	3.086e-4	6.225e+0
-0.102	3.096e-4	6.237e+0
-0.101	3.102e-4	6.250e+0
-0.100	3.109e-4	6.262e+0
-0.099	3.116e-4	6.275e+0
-0.098	3.122e-4	6.287e+0
-0.097	3.129e-4	6.300e+0
-0.096	3.136e-4	6.312e+0
-0.095	3.144e-4	6.325e+0
-0.094	3.152e-4	6.337e+0
-0.093	3.157e-4	6.350e+0
-0.092	3.167e-4	6.362e+0
-0.091	3.173e-4	6.375e+0
-0.090	3.181e-4	6.387e+0
-0.089	3.189e-4	6.400e+0
-0.088	3.196e-4	6.412e+0
-0.087	3.204e-4	6.425e+0
-0.086	3.212e-4	6.437e+0
-0.085	3.217e-4	6.450e+0
-0.084	3.227e-4	6.462e+0
-0.083	3.235e-4	6.475e+0
-0.082	3.243e-4	6.487e+0
-0.081	3.251e-4	6.500e+0
-0.080	3.257e-4	6.512e+0
-0.079	3.266e-4	6.525e+0
-0.078	3.275e-4	6.537e+0
-0.077	3.284e-4	6.550e+0
-0.076	3.291e-4	6.562e+0
-0.075	3.299e-4	6.575e+0
-0.074	3.308e-4	6.587e+0
-0.073	3.316e-4	6.600e+0
-0.072	3.324e-4	6.612e+0
-0.071	3.333e-4	6.625e+0
-0.070	3.341e-4	6.637e+0
-0.069	3.351e-4	6.650e+0
-0.068	3.360e-4	6.662e+0
-0.067	3.366e-4	6.675e+0
-0.066	3.375e-4	6.687e+0
-0.065	3.383e-4	6.700e+0
-0.064	3.393e-4	6.712e+0
-0.063	3.402e-4	6.725e+0
-0.062	3.413e-4	6.737e+0
-0.061	3.421e-4	6.750e+0
-0.060	3.430e-4	6.762e+0
-0.059	3.439e-4	6.775e+0
-0.058	3.450e-4	6.787e+0
-0.057	3.460e-4	6.800e+0
-0.056	3.470e-4	6.812e+0
-0.055	3.480e-4	6.825e+0
-0.054	3.490e-4	6.837e+0
-0.053	3.499e-4	6.850e+0
-0.052	3.510e-4	6.862e+0
-0.051	3.520e-4	6.875e+0
-0.050	3.532e-4	6.887e+0
-0.049	3.543e-4	6.900e+0
-0.048	3.552e-4	6.912e+0
-0.047	3.564e-4	6.925e+0
-0.046	3.575e-4	6.937e+0
-0.045	3.585e-4	6.950e+0
-0.044	3.596e-4	6.962e+0
-0.043	3.606e-4	6.975e+0
-0.042	3.616e-4	6.987e+0
-0.041	3.625e-4	7.000e+0
-0.040	3.635e-4	7.012e+0
-0.039	3.644e-4	7.025e+0
-0.038	3.655e-4	7.037e+0
-0.037	3.665e-4	7.050e+0
-0.036	3.678e-4	7.062e+0
-0.035	3.688e-4	7.075e+0
-0.034	3.702e-4	7.087e+0
-0.033	3.716e-4	7.100e+0
-0.032	3.729e-4	7.112e+0
-0.031	3.744e-4	7.125e+0
-0.030	3.759e-4	7.137e+0
-0.029	3.773e-4	7.150e+0
-0.028	3.788e-4	7.162e+0
-0.027	3.803e-4	7.175e+0
-0.026	3.819e-4	7.187e+0
-0.025	3.836e-4	7.200e+0
-0.024	3.852e-4	7.212e+0
-0.023	3.868e-4	7.225e+0
-0.022	3.886e-4	7.237e+0
-0.021	3.903e-4	7.250e+0
-0.020	3.924e-4	7.262e+0
-0.019	3.942e-4	7.275e+0
-0.018	3.963e-4	7.287e+0
-0.017	3.982e-4	7.300e+0
-0.016	4.000e-4	7.312e+0
-0.015	4.021e-4	7.325e+0
-0.014	4.041e-4	7.337e+0
-0.013	4.062e-4	7.350e+0
-0.012	4.084e-4	7.362e+0
-0.011	4.105e-4	7.375e+0
-0.010	4.129e-4	7.387e+0
-0.009	4.154e-4	7.400e+0
-0.008	4.176e-4	7.412e+0
-0.007	4.202e-4	7.425e+0
-0.006	4.229e-4	7.437e+0
-0.005	4.254e-4	7.450e+0
-0.004	4.279e-4	7.462e+0
-0.003	4.304e-4	7.475e+0
-0.002	4.332e-4	7.487e+0
-0.001	4.360e-4	7.500e+0
-0.000	4.396e-4	7.512e+0
0.001	4.425e-4	7.525e+0
0.002	4.454e-4	7.537e+0
0.003	4.483e-4	7.550e+0
0.004	4.515e-4	7.562e+0
0.005	4.544e-4	7.575e+0
0.006	4.578e-4	7.587e+0
0.007	4.612e-4	7.600e+0
0.008	4.646e-4	7.612e+0
0.009	4.682e-4	7.625e+0
0.010	4.715e-4	7.637e+0
0.011	4.749e-4	7.650e+0
0.012	4.786e-4	7.662e+0
0.013	4.823e-4	7.675e+0
0.014	4.860e-4	7.687e+0
0.015	4.898e-4	7.700e+0
0.016	4.936e-4	7.712e+0
0.017	4.976e-4	7.725e+0
0.018	5.016e-4	7.737e+0
0.019	5.056e-4	7.750e+0
0.020	5.098e-4	7.762e+0
0.021	5.136e-4	7.775e+0
0.022	5.177e-4	7.787e+0
0.023	5.218e-4	7.800e+0
0.024	5.259e-4	7.812e+0
0.025	5.300e-4	7.825e+0
0.026	5.342e-4	7.837e+0
0.027	5.383e-4	7.850e+0
0.028	5.425e-4	7.862e+0
0.029	5.465e-4	7.875e+0
0.030	5.507e-4	7.887e+0
0.031	5.547e-4	7.900e+0
0.032	5.589e-4	7.912e+0
0.033	5.629e-4	7.925e+0
0.034	5.670e-4	7.937e+0
0.035	5.707e-4	7.950e+0
0.036	5.745e-4	7.962e+0
0.037	5.782e-4	7.975e+0
0.038	5.819e-4	7.987e+0
0.039	5.859e-4	8.000e+0
0.040	5.894e-4	8.012e+0
0.041	5.929e-4	8.025e+0
0.042	5.963e-4	8.037e+0
0.043	5.995e-4	8.050e+0
0.044	6.028e-4	8.062e+0
0.045	6.058e-4	8.075e+0
0.046	6.090e-4	8.087e+0
0.047	6.118e-4	8.100e+0
0.048	6.145e-4	8.112e+0
0.049	6.173e-4	8.125e+0
0.050	6.200e-4	8.137e+0
0.051	6.226e-4	8.150e+0
0.052	6.253e-4	8.162e+0
0.053	6.278e-4	8.175e+0
0.054	6.304e-4	8.187e+0
0.055	6.328e-4	8.200e+0
0.056	6.352e-4	8.212e+0
0.057	6.378e-4	8.225e+0
0.058	6.405e-4	8.237e+0
0.059	6.426e-4	8.250e+0
0.060	6.452e-4	8.262e+0
0.061	6.478e-4	8.275e+0
0.062	6.504e-4	8.287e+0
0.063	6.531e-4	8.300e+0
0.064	6.556e-4	8.312e+0
0.065	6.582e-4	8.325e+0
0.066	6.610e-4	8.337e+0
0.067	6.637e-4	8.350e+0
0.068	6.666e-4	8.362e+0
0.069	6.694e-4	8.375e+0
0.070	6.725e-4	8.387e+0
0.071	6.757e-4	8.400e+0
0.072	6.787e-4	8.412e+0
0.073	6.819e-4	8.425e+0
0.074	6.851e-4	8.437e+0
0.075	6.881e-4	8.450e+0
0.076	6.915e-4	8.462e+0
0.077	6.949e-4	8.475e+0
0.078	6.983e-4	8.487e+0
0.079	7.018e-4	8.500e+0
0.080	7.052e-4	8.512e+0
0.081	7.087e-4	8.525e+0
0.082	7.123e-4	8.537e+0
0.083	7.160e-4	8.550e+0
0.084	7.198e-4	8.562e+0
0.085	7.234e-4	8.575e+0
0.086	7.272e-4	8.587e+0
0.087	7.308e-4	8.600e+0
0.088	7.341e-4	8.612e+0
0.089	7.381e-4	8.625e+0
0.090	7.418e-4	8.637e+0
0.091	7.456e-4	8.650e+0
0.092	7.496e-4	8.662e+0
0.093	7.532e-4	8.675e+0
0.094	7.567e-4	8.687e+0
0.095	7.603e-4	8.700e+0
0.096	7.637e-4	8.712e+0
0.097	7.671e-4	8.725e+0
0.098	7.701e-4	8.737e+0
0.099	7.733e-4	8.750e+0
0.100	7.765e-4	8.762e+0
0.101	7.795e-4	8.775e+0
0.102	7.826e-4	8.787e+0
0.103	7.855e-4	8.800e+0
0.104	7.881e-4	8.812e+0
0.105	7.907e-4	8.825e+0
0.106	7.932e-4	8.837e+0
0.107	7.954e-4	8.850e+0
0.108	7.977e-4	8.862e+0
0.109	7.999e-4	8.875e+0
0.110	8.019e-4	8.887e+0
0.111	8.038e-4	8.900e+0
0.112	8.053e-4	8.912e+0
0.113	8.070e-4	8.925e+0
0.114	8.086e-4	8.937e+0
0.115	8.097e-4	8.950e+0
0.116	8.110e-4	8.962e+0
0.117	8.120e-4	8.975e+0
0.118	8.130e-4	8.987e+0
0.119	8.138e-4	9.000e+0
0.120	8.142e-4	9.012e+0
0.121	8.148e-4	9.025e+0
0.122	8.151e-4	9.037e+0
0.123	8.153e-4	9.050e+0
0.124	8.156e-4	9.062e+0
0.125	8.154e-4	9.075e+0
0.126	8.152e-4	9.087e+0
0.127	8.150e-4	9.100e+0
0.128	8.146e-4	9.112e+0
0.129	8.140e-4	9.125e+0
0.130	8.134e-4	9.137e+0
0.131	8.127e-4	9.150e+0
0.132	8.120e-4	9.162e+0
0.133	8.112e-4	9.175e+0
0.134	8.103e-4	9.187e+0
0.135	8.094e-4	9.200e+0
0.136	8.084e-4	9.212e+0
0.137	8.074e-4	9.225e+0
0.138	8.065e-4	9.237e+0
0.139	8.054e-4	9.250e+0
0.140	8.043e-4	9.262e+0
0.141	8.033e-4	9.275e+0
0.142	8.023e-4	9.287e+0
0.143	8.014e-4	9.300e+0
0.144	8.003e-4	9.312e+0
0.145	7.994e-4	9.325e+0
0.146	7.986e-4	9.337e+0
0.147	7.977e-4	9.350e+0
0.148	7.969e-4	9.362e+0
0.149	7.962e-4	9.375e+0
0.150	7.954e-4	9.387e+0
0.151	7.948e-4	9.400e+0
0.152	7.941e-4	9.412e+0
0.153	7.936e-4	9.425e+0
0.154	7.932e-4	9.437e+0
0.155	7.928e-4	9.450e+0
0.156	7.926e-4	9.462e+0
0.157	7.924e-4	9.475e+0
0.158	7.922e-4	9.487e+0
0.159	7.921e-4	9.500e+0
0.160	7.919e-4	9.512e+0
0.161	7.921e-4	9.525e+0
0.162	7.921e-4	9.537e+0
0.163	7.923e-4	9.550e+0
0.164	7.925e-4	9.562e+0
0.165	7.927e-4	9.575e+0
0.166	7.931e-4	9.587e+0
0.167	7.937e-4	9.600e+0
0.168	7.938e-4	9.612e+0
0.169	7.945e-4	9.625e+0
0.170	7.949e-4	9.637e+0
0.171	7.956e-4	9.650e+0
0.172	7.963e-4	9.662e+0
0.173	7.970e-4	9.675e+0
0.174	7.978e-4	9.687e+0
0.175	7.987e-4	9.700e+0
0.176	7.995e-4	9.712e+0
0.177	8.005e-4	9.725e+0
0.178	8.016e-4	9.737e+0
0.179	8.025e-4	9.750e+0
0.180	8.037e-4	9.762e+0
0.181	8.050e-4	9.775e+0
0.182	8.061e-4	9.787e+0
0.183	8.074e-4	9.800e+0
0.184	8.086e-4	9.812e+0
0.185	8.102e-4	9.825e+0
0.186	8.115e-4	9.837e+0
0.187	8.130e-4	9.850e+0
0.188	8.146e-4	9.862e+0
0.189	8.161e-4	9.875e+0
0.190	8.176e-4	9.887e+0
0.191	8.195e-4	9.900e+0
0.192	8.211e-4	9.912e+0
0.193	8.231e-4	9.925e+0
0.194	8.249e-4	9.937e+0
0.195	8.268e-4	9.950e+0
0.196	8.287e-4	9.962e+0
0.197	8.307e-4	9.975e+0
0.198	8.327e-4	9.987e+0
0.199	8.347e-4	1.000e+1
0.200	8.366e-4	1.001e+1
0.201	8.389e-4	1.002e+1
0.202	8.409e-4	1.004e+1
0.203	8.431e-4	1.005e+1
0.204	8.454e-4	1.006e+1
0.205	8.480e-4	1.007e+1
0.206	8.503e-4	1.009e+1
0.207	8.526e-4	1.010e+1
0.208	8.548e-4	1.011e+1
0.209	8.571e-4	1.012e+1
0.210	8.595e-4	1.014e+1
0.211	8.619e-4	1.015e+1
0.212	8.644e-4	1.016e+1
0.213	8.668e-4	1.017e+1
0.214	8.692e-4	1.019e+1
0.215	8.718e-4	1.020e+1
0.216	8.743e-4	1.021e+1
0.217	8.768e-4	1.022e+1
0.218	8.792e-4	1.024e+1
0.219	8.816e-4	1.025e+1
0.220	8.841e-4	1.026e+1
0.221	8.866e-4	1.027e+1
0.222	8.892e-4	1.029e+1
0.223	8.918e-4	1.030e+1
0.224	8.944e-4	1.031e+1
0.225	8.970e-4	1.032e+1
0.226	8.995e-4	1.034e+1
0.227	9.021e-4	1.035e+1
0.228	9.047e-4	1.036e+1
0.229	9.073e-4	1.037e+1
0.230	9.101e-4	1.039e+1
0.231	9.126e-4	1.040e+1
0.232	9.152e-4	1.041e+1
0.233	9.179e-4	1.042e+1
0.234	9.203e-4	1.044e+1
0.235	9.231e-4	1.045e+1
0.236	9.257e-4	1.046e+1
0.237	9.282e-4	1.047e+1
0.238	9.309e-4	1.049e+1
0.239	9.336e-4	1.050e+1
0.240	9.361e-4	1.051e+1
0.241	9.388e-4	1.052e+1
0.242	9.413e-4	1.054e+1
0.243	9.440e-4	1.055e+1
0.244	9.466e-4	1.056e+1
0.245	9.491e-4	1.057e+1
0.246	9.518e-4	1.059e+1
0.247	9.545e-4	1.060e+1
0.248	9.571e-4	1.061e+1
0.249	9.598e-4	1.062e+1
0.250	9.624e-4	1.064e+1
0.251	9.651e-4	1.065e+1
0.252	9.678e-4	1.066e+1
0.253	9.705e-4	1.067e+1
0.254	9.728e-4	1.069e+1
0.255	9.757e-4	1.070e+1
0.256	9.783e-4	1.071e+1
0.257	9.810e-4	1.072e+1
0.258	9.835e-4	1.074e+1
0.259	9.861e-4	1.075e+1
0.260	9.887e-4	1.076e+1
0.261	9.913e-4	1.077e+1
0.262	9.942e-4	1.079e+1
0.263	9.968e-4	1.080e+1
0.264	9.992e-4	1.081e+1
0.265	1.002e-3	1.082e+1
0.266	1.004e-3	1.084e+1
0.267	1.007e-3	1.085e+1
0.268	1.009e-3	1.086e+1
0.269	1.012e-3	1.087e+1
0.270	1.015e-3	1.089e+1
0.271	1.017e-3	1.090e+1
0.272	1.020e-3	1.091e+1
0.273	1.022e-3	1.092e+1
0.274	1.025e-3	1.094e+1
0.275	1.027e-3	1.095e+1
0.276	1.030e-3	1.096e+1
0.277	1.033e-3	1.097e+1
0.278	1.035e-3	1.099e+1
0.279	1.038e-3	1.100e+1
0.280	1.040e-3	1.101e+1
0.281	1.043e-3	1.102e+1
0.282	1.045e-3	1.104e+1
0.283	1.048e-3	1.105e+1
0.284	1.050e-3	1.106e+1
0.285	1.053e-3	1.107e+1
0.286	1.055e-3	1.109e+1
0.287	1.058e-3	1.110e+1
0.288	1.060e-3	1.111e+1
0.289	1.063e-3	1.112e+1
0.290	1.065e-3	1.114e+1
0.291	1.068e-3	1.115e+1
0.292	1.070e-3	1.116e+1
0.293	1.073e-3	1.117e+1
0.294	1.075e-3	1.119e+1
0.295	1.078e-3	1.120e+1
0.296	1.080e-3	1.121e+1
0.297	1.083e-3	1.122e+1
0.298	1.085e-3	1.124e+1
0.299	1.088e-3	1.125e+1
0.300	1.090e-3	1.126e+1
0.301	1.093e-3	1.127e+1
0.302	1.095e-3	1.129e+1
0.303	1.097e-3	1.130e+1
0.304	1.100e-3	1.131e+1
0.305	1.102e-3	1.132e+1
0.306	1.104e-3	1.134e+1
0.307	1.107e-3	1.135e+1
0.308	1.109e-3	1.136e+1
0.309	1.112e-3	1.137e+1
0.310	1.114e-3	1.139e+1
0.311	1.117e-3	1.140e+1
0.312	1.119e-3	1.141e+1
0.313	1.121e-3	1.142e+1
0.314	1.124e-3	1.144e+1
0.315	1.126e-3	1.145e+1
0.316	1.128e-3	1.146e+1
0.317	1.131e-3	1.147e+1
0.318	1.133e-3	1.149e+1
0.319	1.135e-3	1.150e+1
0.320	1.137e-3	1.151e+1
0.321	1.140e-3	1.152e+1
0.322	1.142e-3	1.154e+1
0.323	1.144e-3	1.155e+1
0.324	1.146e-3	1.156e+1
0.325	1.149e-3	1.157e+1
0.326	1.151e-3	1.159e+1
0.327	1.153e-3	1.160e+1
0.328	1.155e-3	1.161e+1
0.329	1.157e-3	1.162e+1
0.330	1.159e-3	1.164e+1
0.331	1.162e-3	1.165e+1
0.332	1.164e-3	1.166e+1
0.333	1.166e-3	1.167e+1
0.334	1.168e-3	1.169e+1
0.335	1.170e-3	1.170e+1
0.336	1.172e-3	1.171e+1
0.337	1.174e-3	1.172e+1
0.338	1.176e-3	1.174e+1
0.339	1.178e-3	1.175e+1
0.340	1.181e-3	1.176e+1
0.341	1.183e-3	1.177e+1
0.342	1.185e-3	1.179e+1
0.343	1.187e-3	1.180e+1
0.344	1.189e-3	1.181e+1
0.345	1.191e-3	1.182e+1
0.346	1.193e-3	1.184e+1
0.347	1.195e-3	1.185e+1
0.348	1.197e-3	1.186e+1
0.349	1.199e-3	1.187e+1
0.350	1.200e-3	1.189e+1
0.351	1.202e-3	1.190e+1
0.352	1.204e-3	1.191e+1
0.353	1.206e-3	1.192e+1
0.354	1.208e-3	1.194e+1
0.355	1.210e-3	1.195e+1
0.356	1.212e-3	1.196e+1
0.357	1.214e-3	1.197e+1
0.358	1.216e-3	1.199e+1
0.359	1.218e-3	1.200e+1
0.360	1.220e-3	1.201e+1
0.361	1.222e-3	1.202e+1
0.362	1.223e-3	1.204e+1
0.363	1.225e-3	1.205e+1
0.364	1.227e-3	1.206e+1
0.365	1.229e-3	1.207e+1
0.366	1.231e-3	1.209e+1
0.367	1.233e-3	1.210e+1
0.368	1.234e-3	1.211e+1
0.369	1.236e-3	1.212e+1
0.370	1.238e-3	1.214e+1
0.371	1.240e-3	1.215e+1
0.372	1.242e-3	1.216e+1
0.373	1.243e-3	1.217e+1
0.374	1.245e-3	1.219e+1
0.375	1.247e-3	1.220e+1
0.376	1.248e-3	1.221e+1
0.377	1.250e-3	1.222e+1
0.378	1.252e-3	1.224e+1
0.379	1.253e-3	1.225e+1
0.380	1.255e-3	1.226e+1
0.381	1.257e-3	1.227e+1
0.382	1.259e-3	1.229e+1
0.383	1.260e-3	1.230e+1
0.384	1.262e-3	1.231e+1
0.385	1.264e-3	1.232e+1
0.386	1.265e-3	1.234e+1
0.387	1.267e-3	1.235e+1
0.388	1.268e-3	1.236e+1
0.389	1.270e-3	1.237e+1
0.390	1.272e-3	1.239e+1
0.391	1.273e-3	1.240e+1
0.392	1.275e-3	1.241e+1
0.393	1.276e-3	1.242e+1
0.394	1.278e-3	1.244e+1
0.395	1.279e-3	1.245e+1
0.396	1.281e-3	1.246e+1
0.397	1.282e-3	1.247e+1
0.398	1.284e-3	1.249e+1
0.399	1.285e-3	1.250e+1
0.400	1.287e-3	1.251e+1
0.401	1.288e-3	1.252e+1
0.402	1.289e-3	1.254e+1
0.403	1.291e-3	1.255e+1
0.404	1.292e-3	1.256e+1
0.405	1.293e-3	1.257e+1
0.406	1.295e-3	1.259e+1
0.407	1.296e-3	1.260e+1
0.408	1.297e-3	1.261e+1
0.409	1.299e-3	1.262e+1
0.410	1.300e-3	1.264e+1
0.411	1.302e-3	1.265e+1
0.412	1.303e-3	1.266e+1
0.413	1.304e-3	1.267e+1
0.414	1.306e-3	1.269e+1
0.415	1.307e-3	1.270e+1
0.416	1.308e-3	1.271e+1
0.417	1.309e-3	1.272e+1
0.418	1.310e-3	1.274e+1
0.419	1.312e-3	1.275e+1
0.420	1.313e-3	1.276e+1
0.421	1.314e-3	1.277e+1
0.422	1.315e-3	1.279e+1
0.423	1.317e-3	1.280e+1
0.424	1.318e-3	1.281e+1
0.425	1.319e-3	1.282e+1
0.426	1.320e-3	1.284e+1
0.427	1.321e-3	1.285e+1
0.428	1.322e-3	1.286e+1
0.429	1.323e-3	1.287e+1
0.430	1.325e-3	1.289e+1
0.431	1.326e-3	1.290e+1
0.432	1.327e-3	1.291e+1
0.433	1.328e-3	1.292e+1
0.434	1.329e-3	1.294e+1
0.435	1.330e-3	1.295e+1
0.436	1.331e-3	1.296e+1
0.437	1.332e-3	1.297e+1
0.438	1.333e-3	1.299e+1
0.439	1.334e-3	1.300e+1
0.440	1.335e-3	1.301e+1
0.441	1.336e-3	1.302e+1
0.442	1.337e-3	1.304e+1
0.443	1.338e-3	1.305e+1
0.444	1.339e-3	1.306e+1
0.445	1.340e-3	1.307e+1
0.446	1.341e-3	1.309e+1
0.447	1.342e-3	1.310e+1
0.448	1.343e-3	1.311e+1
0.449	1.344e-3	1.312e+1
0.450	1.345e-3	1.314e+1
0.451	1.346e-3	1.315e+1
0.452	1.347e-3	1.316e+1
0.453	1.348e-3	1.317e+1
0.454	1.349e-3	1.319e+1
0.455	1.350e-3	1.320e+1
0.456	1.350e-3	1.321e+1
0.457	1.351e-3	1.322e+1
0.458	1.352e-3	1.324e+1
0.459	1.353e-3	1.325e+1
0.460	1.354e-3	1.326e+1
0.461	1.356e-3	1.327e+1
0.462	1.356e-3	1.329e+1
0.463	1.358e-3	1.330e+1
0.464	1.358e-3	1.331e+1
0.465	1.360e-3	1.332e+1
0.466	1.360e-3	1.334e+1
0.467	1.361e-3	1.335e+1
0.468	1.362e-3	1.336e+1
0.469	1.363e-3	1.337e+1
0.470	1.364e-3	1.339e+1
0.471	1.365e-3	1.340e+1
0.472	1.366e-3	1.341e+1
0.473	1.367e-3	1.342e+1
0.474	1.368e-3	1.344e+1
0.475	1.369e-3	1.345e+1
0.476	1.370e-3	1.346e+1
0.477	1.371e-3	1.347e+1
0.478	1.371e-3	1.349e+1
0.479	1.372e-3	1.350e+1
0.480	1.373e-3	1.351e+1
0.481	1.374e-3	1.352e+1
0.482	1.375e-3	1.354e+1
0.483	1.376e-3	1.355e+1
0.484	1.377e-3	1.356e+1
0.485	1.378e-3	1.357e+1
0.486	1.379e-3	1.359e+1
0.487	1.380e-3	1.360e+1
0.488	1.381e-3	1.361e+1
0.489	1.382e-3	1.362e+1
0.490	1.383e-3	1.364e+1
0.491	1.384e-3	1.365e+1
0.492	1.385e-3	1.366e+1
0.493	1.386e-3	1.367e+1
0.494	1.387e-3	1.369e+1
0.495	1.388e-3	1.370e+1
0.496	1.389e-3	1.371e+1
0.497	1.390e-3	1.372e+1
0.498	1.391e-3	1.374e+1
0.499	1.392e-3	1.375e+1
0.500	1.393e-3	1.376e+1
0.501	1.394e-3	1.377e+1
0.502	1.395e-3	1.379e+1
0.503	1.396e-3	1.380e+1
0.504	1.397e-3	1.381e+1
0.505	1.398e-3	1.382e+1
0.506	1.399e-3	1.384e+1
0.507	1.400e-3	1.385e+1
0.508	1.401e-3	1.386e+1
0.509	1.402e-3	1.387e+1
0.510	1.403e-3	1.389e+1
0.511	1.404e-3	1.390e+1
0.512	1.405e-3	1.391e+1
0.513	1.406e-3	1.392e+1
0.514	1.407e-3	1.394e+1
0.515	1.408e-3	1.395e+1
0.516	1.409e-3	1.396e+1
0.517	1.410e-3	1.397e+1
0.518	1.411e-3	1.399e+1
0.519	1.412e-3	1.400e+1
0.520	1.413e-3	1.401e+1
0.521	1.414e-3	1.402e+1
0.522	1.414e-3	1.404e+1
0.523	1.415e-3	1.405e+1
0.524	1.416e-3	1.406e+1
0.525	1.417e-3	1.407e+1
0.526	1.418e-3	1.409e+1
0.527	1.420e-3	1.410e+1
0.528	1.421e-3	1.411e+1
0.529	1.422e-3	1.412e+1
0.530	1.423e-3	1.414e+1
0.531	1.424e-3	1.415e+1
0.532	1.425e-3	1.416e+1
0.533	1.427e-3	1.417e+1
0.534	1.428e-3	1.419e+1
0.535	1.429e-3	1.420e+1
0.536	1.430e-3	1.421e+1
0.537	1.432e-3	1.422e+1
0.538	1.433e-3	1.424e+1
0.539	1.434e-3	1.425e+1
0.540	1.435e-3	1.426e+1
0.541	1.436e-3	1.427e+1
0.542	1.438e-3	1.429e+1
0.543	1.439e-3	1.430e+1
0.544	1.440e-3	1.431e+1
0.545	1.441e-3	1.432e+1
0.546	1.443e-3	1.434e+1
0.547	1.444e-3	1.435e+1
0.548	1.446e-3	1.436e+1
0.549	1.447e-3	1.437e+1
0.550	1.448e-3	1.439e+1
0.551	1.450e-3	1.440e+1
0.552	1.451e-3	1.441e+1
0.553	1.453e-3	1.442e+1
0.554	1.455e-3	1.444e+1
0.555	1.456e-3	1.445e+1
0.556	1.457e-3	1.446e+1
0.557	1.459e-3	1.447e+1
0.558	1.460e-3	1.449e+1
0.559	1.462e-3	1.450e+1
0.560	1.464e-3	1.451e+1
0.561	1.465e-3	1.452e+1
0.562	1.467e-3	1.454e+1
0.563	1.469e-3	1.455e+1
0.564	1.470e-3	1.456e+1
0.565	1.472e-3	1.457e+1
0.566	1.474e-3	1.459e+1
0.567	1.476e-3	1.460e+1
0.568	1.477e-3	1.461e+1
0.569	1.479e-3	1.462e+1
0.570	1.481e-3	1.464e+1
0.571	1.483e-3	1.465e+1
0.572	1.485e-3	1.466e+1
0.573	1.487e-3	1.467e+1
0.574	1.488e-3	1.469e+1
0.575	1.490e-3	1.470e+1
0.576	1.492e-3	1.471e+1
0.577	1.494e-3	1.472e+1
0.578	1.496e-3	1.474e+1
0.579	1.499e-3	1.475e+1
0.580	1.501e-3	1.476e+1
0.581	1.503e-3	1.477e+1
0.582	1.505e-3	1.479e+1
0.583	1.507e-3	1.480e+1
0.584	1.509e-3	1.481e+1
0.585	1.511e-3	1.482e+1
0.586	1.514e-3	1.484e+1
0.587	1.516e-3	1.485e+1
0.588	1.518e-3	1.486e+1
0.589	1.521e-3	1.487e+1
0.590	1.523e-3	1.489e+1
0.591	1.526e-3	1.490e+1
0.592	1.528e-3	1.491e+1
0.593	1.531e-3	1.492e+1
0.594	1.534e-3	1.494e+1
0.595	1.537e-3	1.495e+1
0.596	1.539e-3	1.496e+1
0.597	1.542e-3	1.497e+1
0.598	1.545e-3	1.499e+1
0.599	1.548e-3	1.500e+1
Segment 2:
0.600	1.542e-3	1.501e+1
0.599	1.525e-3	1.502e+1
0.598	1.510e-3	1.504e+1
0.597	1.494e-3	1.505e+1
0.596	1.478e-3	1.506e+1
0.595	1.464e-3	1.507e+1
0.594	1.449e-3	1.509e+1
0.593	1.435e-3	1.510e+1
0.592	1.421e-3	1.511e+1
0.591	1.407e-3	1.512e+1
0.590	1.393e-3	1.514e+1
0.589	1.380e-3	1.515e+1
0.588	1.367e-3	1.516e+1
0.587	1.354e-3	1.517e+1
0.586	1.341e-3	1.519e+1
0.585	1.329e-3	1.520e+1
0.584	1.316e-3	1.521e+1
0.583	1.305e-3	1.522e+1
0.582	1.293e-3	1.524e+1
0.581	1.282e-3	1.525e+1
0.580	1.270e-3	1.526e+1
0.579	1.259e-3	1.527e+1
0.578	1.248e-3	1.529e+1
0.577	1.237e-3	1.530e+1
0.576	1.227e-3	1.531e+1
0.575	1.217e-3	1.532e+1
0.574	1.206e-3	1.534e+1
0.573	1.196e-3	1.535e+1
0.572	1.186e-3	1.536e+1
0.571	1.177e-3	1.537e+1
0.570	1.167e-3	1.539e+1
0.569	1.157e-3	1.540e+1
0.568	1.148e-3	1.541e+1
0.567	1.139e-3	1.542e+1
0.566	1.130e-3	1.544e+1
0.565	1.121e-3	1.545e+1
0.564	1.112e-3	1.546e+1
0.563	1.104e-3	1.547e+1
0.562	1.095e-3	1.549e+1
0.561	1.087e-3	1.550e+1
0.560	1.079e-3	1.551e+1
0.559	1.071e-3	1.552e+1
0.558	1.063e-3	1.554e+1
0.557	1.055e-3	1.555e+1
0.556	1.047e-3	1.556e+1
0.555	1.040e-3	1.557e+1
0.554	1.032e-3	1.559e+1
0.553	1.025e-3	1.560e+1
0.552	1.017e-3	1.561e+1
0.551	1.010e-3	1.562e+1
0.550	1.003e-3	1.564e+1
0.549	9.962e-4	1.565e+1
0.548	9.890e-4	1.566e+1
0.547	9.825e-4	1.567e+1
0.546	9.755e-4	1.569e+1
0.545	9.689e-4	1.570e+1
0.544	9.622e-4	1.571e+1
0.543	9.558e-4	1.572e+1
0.542	9.492e-4	1.574e+1
0.541	9.430e-4	1.575e+1
0.540	9.365e-4	1.576e+1
0.539	9.307e-4	1.577e+1
0.538	9.246e-4	1.579e+1
0.537	9.185e-4	1.580e+1
0.536	9.124e-4	1.581e+1
0.535	9.065e-4	1.582e+1
0.534	9.005e-4	1.584e+1
0.533	8.947e-4	1.585e+1
0.532	8.889e-4	1.586e+1
0.531	8.833e-4	1.587e+1
0.530	8.779e-4	1.589e+1
0.529	8.727e-4	1.590e+1
0.528	8.669e-4	1.591e+1
0.527	8.615e-4	1.592e+1
0.526	8.562e-4	1.594e+1
0.525	8.511e-4	1.595e+1
0.524	8.457e-4	1.596e+1
0.523	8.406e-4	1.597e+1
0.522	8.357e-4	1.599e+1
0.521	8.307e-4	1.600e+1
0.520	8.260e-4	1.601e+1
0.519	8.211e-4	1.602e+1
0.518	8.161e-4	1.604e+1
0.517	8.112e-4	1.605e+1
0.516	8.061e-4	1.606e+1
0.515	8.011e-4	1.607e+1
0.514	7.965e-4	1.609e+1
0.513	7.918e-4	1.610e+1
0.512	7.870e-4	1.611e+1
0.511	7.826e-4	1.612e+1
0.510	7.780e-4	1.614e+1
0.509	7.738e-4	1.615e+1
0.508	7.693e-4	1.616e+1
0.507	7.649e-4	1.617e+1
0.506	7.606e-4	1.619e+1
0.505	7.560e-4	1.620e+1
0.504	7.517e-4	1.621e+1
0.503	7.472e-4	1.622e+1
0.502	7.424e-4	1.624e+1
0.501	7.379e-4	1.625e+1
0.500	7.337e-4	1.626e+1
0.499	7.298e-4	1.627e+1
0.498	7.259e-4	1.629e+1
0.497	7.218e-4	1.630e+1
0.496	7.175e-4	1.631e+1
0.495	7.136e-4	1.632e+1
0.494	7.094e-4	1.634e+1
0.493	7.057e-4	1.635e+1
0.492	7.018e-4	1.636e+1
0.491	6.979e-4	1.637e+1
0.490	6.940e-4	1.639e+1
0.489	6.902e-4	1.640e+1
0.488	6.864e-4	1.641e+1
0.487	6.829e-4	1.642e+1
0.486	6.791e-4	1.644e+1
0.485	6.754e-4	1.645e+1
0.484	6.716e-4	1.646e+1
0.483	6.682e-4	1.647e+1
0.482	6.647e-4	1.649e+1
0.481	6.611e-4	1.650e+1
0.480	6.575e-4	1.651e+1
0.479	6.541e-4	1.652e+1
0.478	6.507e-4	1.654e+1
0.477	6.473e-4	1.655e+1
0.476	6.433e-4	1.656e+1
0.475	6.401e-4	1.657e+1
0.474	6.366e-4	1.659e+1
0.473	6.333e-4	1.660e+1
0.472	6.299e-4	1.661e+1
0.471	6.266e-4	1.662e+1
0.470	6.232e-4	1.664e+1
0.469	6.201e-4	1.665e+1
0.468	6.168e-4	1.666e+1
0.467	6.136e-4	1.667e+1
0.466	6.102e-4	1.669e+1
0.465	6.071e-4	1.670e+1
0.464	6.041e-4	1.671e+1
0.463	6.010e-4	1.672e+1
0.462	5.979e-4	1.674e+1
0.461	5.948e-4	1.675e+1
0.460	5.916e-4	1.676e+1
0.459	5.887e-4	1.677e+1
0.458	5.854e-4	1.679e+1
0.457	5.825e-4	1.680e+1
0.456	5.795e-4	1.681e+1
0.455	5.766e-4	1.682e+1
0.454	5.737e-4	1.684e+1
0.453	5.710e-4	1.685e+1
0.452	5.680e-4	1.686e+1
0.451	5.652e-4	1.687e+1
0.450	5.623e-4	1.689e+1
0.449	5.595e-4	1.690e+1
0.448	5.565e-4	1.691e+1
0.447	5.538e-4	1.692e+1
0.446	5.510e-4	1.694e+1
0.445	5.483e-4	1.695e+1
0.444	5.455e-4	1.696e+1
0.443	5.429e-4	1.697e+1
0.442	5.400e-4	1.699e+1
0.441	5.373e-4	1.700e+1
0.440	5.345e-4	1.701e+1
0.439	5.320e-4	1.702e+1
0.438	5.292e-4	1.704e+1
0.437	5.267e-4	1.705e+1
0.436	5.238e-4	1.706e+1
0.435	5.213e-4	1.707e+1
0.434	5.187e-4	1.709e+1
0.433	5.163e-4	1.710e+1
0.432	5.136e-4	1.711e+1
0.431	5.111e-4	1.712e+1
0.430	5.085e-4	1.714e+1
0.429	5.058e-4	1.715e+1
0.428	5.032e-4	1.716e+1
0.427	5.010e-4	1.717e+1
0.426	4.983e-4	1.719e+1
0.425	4.958e-4	1.720e+1
0.424	4.934e-4	1.721e+1
0.423	4.909e-4	1.722e+1
0.422	4.884e-4	1.724e+1
0.421	4.860e-4	1.725e+1
0.420	4.835e-4	1.726e+1
0.419	4.812e-4	1.727e+1
0.418	4.787e-4	1.729e+1
0.417	4.763e-4	1.730e+1
0.416	4.738e-4	1.731e+1
0.415	4.716e-4	1.732e+1
0.414	4.691e-4	1.734e+1
0.413	4.670e-4	1.735e+1
0.412	4.644e-4	1.736e+1
0.411	4.623e-4	1.737e+1
0.410	4.596e-4	1.739e+1
0.409	4.571e-4	1.740e+1
0.408	4.548e-4	1.741e+1
0.407	4.527e-4	1.742e+1
0.406	4.504e-4	1.744e+1
0.405	4.483e-4	1.745e+1
0.404	4.460e-4	1.746e+1
0.403	4.438e-4	1.747e+1
0.402	4.415e-4	1.749e+1
0.401	4.394e-4	1.750e+1
0.400	4.370e-4	1.751e+1
0.399	4.349e-4	1.752e+1
0.398	4.327e-4	1.754e+1
0.397	4.305e-4	1.755e+1
0.396	4.282e-4	1.756e+1
0.395	4.263e-4	1.757e+1
0.394	4.240e-4	1.759e+1
0.393	4.217e-4	1.760e+1
0.392	4.197e-4	1.761e+1
0.391	4.176e-4	1.762e+1
0.390	4.154e-4	1.764e+1
0.389	4.131e-4	1.765e+1
0.388	4.109e-4	1.766e+1
0.387	4.088e-4	1.767e+1
0.386	4.067e-4	1.769e+1
0.385	4.048e-4	1.770e+1
0.384	4.025e-4	1.771e+1
0.383	4.005e-4	1.772e+1
0.382	3.983e-4	1.774e+1
0.381	3.964e-4	1.775e+1
0.380	3.942e-4	1.776e+1
0.379	3.924e-4	1.777e+1
0.378	3.902e-4	1.779e+1
0.377	3.881e-4	1.780e+1
0.376	3.861e-4	1.781e+1
0.375	3.841e-4	1.782e+1
0.374	3.820e-4	1.784e+1
0.373	3.800e-4	1.785e+1
0.372	3.779e-4	1.786e+1
0.371	3.759e-4	1.787e+1
0.370	3.741e-4	1.789e+1
0.369	3.720e-4	1.790e+1
0.368	3.700e-4	1.791e+1
0.367	3.683e-4	1.792e+1
0.366	3.665e-4	1.794e+1
0.365	3.649e-4	1.795e+1
0.364	3.631e-4	1.796e+1
0.363	3.616e-4	1.797e+1
0.362	3.601e-4	1.799e+1
0.361	3.583e-4	1.800e+1
0.360	3.564e-4	1.801e+1
0.359	3.545e-4	1.802e+1
0.358	3.526e-4	1.804e+1
0.357	3.507e-4	1.805e+1
0.356	3.486e-4	1.806e+1
0.355	3.469e-4	1.807e+1
0.354	3.447e-4	1.809e+1
0.353	3.429e-4	1.810e+1
0.352	3.408e-4	1.811e+1
0.351	3.392e-4	1.812e+1
0.350	3.372e-4	1.814e+1
0.349	3.354e-4	1.815e+1
0.348	3.335e-4	1.816e+1
0.347	3.318e-4	1.817e+1
0.346	3.299e-4	1.819e+1
0.345	3.282e-4	1.820e+1
0.344	3.263e-4	1.821e+1
0.343	3.245e-4	1.822e+1
0.342	3.224e-4	1.824e+1
0.341	3.208e-4	1.825e+1
0.340	3.187e-4	1.826e+1
0.339	3.170e-4	1.827e+1
0.338	3.150e-4	1.829e+1
0.337	3.132e-4	1.830e+1
0.336	3.114e-4	1.831e+1
0.335	3.098e-4	1.832e+1
0.334	3.078e-4	1.834e+1
0.333	3.061e-4	1.835e+1
0.332	3.042e-4	1.836e+1
0.331	3.026e-4	1.837e+1
0.330	3.007e-4	1.839e+1
0.329	2.988e-4	1.840e+1
0.328	2.970e-4	1.841e+1
0.327	2.954e-4	1.842e+1
0.326	2.935e-4	1.844e+1
0.325	2.918e-4	1.845e+1
0.324	2.899e-4	1.846e+1
0.323	2.885e-4	1.847e+1
0.322	2.868e-4	1.849e+1
0.321	2.852e-4	1.850e+1
0.320	2.834e-4	1.851e+1
0.319	2.818e-4	1.852e+1
0.318	2.800e-4	1.854e+1
0.317	2.783e-4	1.855e+1
0.316	2.765e-4	1.856e+1
0.315	2.748e-4	1.857e+1
0.314	2.728e-4	1.859e+1
0.313	2.712e-4	1.860e+1
0.312	2.694e-4	1.861e+1
0.311	2.679e-4	1.862e+1
0.310	2.662e-4	1.864e+1
0.309	2.645e-4	1.865e+1
0.308	2.628e-4	1.866e+1
0.307	2.611e-4	1.867e+1
0.306	2.593e-4	1.869e+1
0.305	2.575e-4	1.870e+1
0.304	2.559e-4	1.871e+1
0.303	2.543e-4	1.872e+1
0.302	2.526e-4	1.874e+1
0.301	2.507e-4	1.875e+1
0.300	2.490e-4	1.876e+1
0.299	2.477e-4	1.877e+1
0.298	2.457e-4	1.879e+1
0.297	2.441e-4	1.880e+1
0.296	2.426e-4	1.881e+1
0.295	2.409e-4	1.882e+1
0.294	2.392e-4	1.884e+1
0.293	2.376e-4	1.885e+1
0.292	2.358e-4	1.886e+1
0.291	2.343e-4	1.888e+1
0.290	2.326e-4	1.889e+1
0.289	2.310e-4	1.890e+1
0.288	2.293e-4	1.891e+1
0.287	2.278e-4	1.893e+1
0.286	2.261e-4	1.894e+1
0.285	2.245e-4	1.895e+1
0.284	2.228e-4	1.896e+1
0.283	2.213e-4	1.898e+1
0.282	2.196e-4	1.899e+1
0.281	2.180e-4	1.900e+1
0.280	2.163e-4	1.901e+1
0.279	2.147e-4	1.903e+1
0.278	2.131e-4	1.904e+1
0.277	2.116e-4	1.905e+1
0.276	2.097e-4	1.906e+1
0.275	2.083e-4	1.908e+1
0.274	2.067e-4	1.909e+1
0.273	2.051e-4	1.910e+1
0.272	2.035e-4	1.911e+1
0.271	2.020e-4	1.913e+1
0.270	2.004e-4	1.914e+1
0.269	1.988e-4	1.915e+1
0.268	1.972e-4	1.916e+1
0.267	1.958e-4	1.918e+1
0.266	1.941e-4	1.919e+1
0.265	1.925e-4	1.920e+1
0.264	1.909e-4	1.921e+1
0.263	1.894e-4	1.923e+1
0.262	1.877e-4	1.924e+1
0.261	1.862e-4	1.925e+1
0.260	1.844e-4	1.926e+1
0.259	1.831e-4	1.928e+1
0.258	1.814e-4	1.929e+1
0.257	1.799e-4	1.930e+1
0.256	1.782e-4	1.931e+1
0.255	1.766e-4	1.933e+1
0.254	1.750e-4	1.934e+1
0.253	1.735e-4	1.935e+1
0.252	1.720e-4	1.936e+1
0.251	1.705e-4	1.938e+1
0.250	1.689e-4	1.939e+1
0.249	1.673e-4	1.940e+1
0.248	1.659e-4	1.941e+1
0.247	1.643e-4	1.943e+1
0.246	1.626e-4	1.944e+1
0.245	1.614e-4	1.945e+1
0.244	1.597e-4	1.946e+1
0.243	1.582e-4	1.948e+1
0.242	1.566e-4	1.949e+1
0.241	1.551e-4	1.950e+1
0.240	1.536e-4	1.951e+1
0.239	1.522e-4	1.953e+1
0.238	1.505e-4	1.954e+1
0.237	1.491e-4	1.955e+1
0.236	1.474e-4	1.956e+1
0.235	1.461e-4	1.958e+1
0.234	1.443e-4	1.959e+1
0.233	1.428e-4	1.960e+1
0.232	1.413e-4	1.961e+1
0.231	1.400e-4	1.963e+1
0.230	1.381e-4	1.964e+1
0.229	1.368e-4	1.965e+1
0.228	1.352e-4	1.966e+1
0.227	1.337e-4	1.968e+1
0.226	1.319e-4	1.969e+1
0.225	1.303e-4	1.970e+1
0.224	1.288e-4	1.971e+1
0.223	1.273e-4	1.973e+1
0.222	1.258e-4	1.974e+1
0.221	1.243e-4	1.975e+1
0.220	1.226e-4	1.976e+1
0.219	1.212e-4	1.978e+1
0.218	1.196e-4	1.979e+1
0.217	1.180e-4	1.980e+1
0.216	1.165e-4	1.981e+1
0.215	1.152e-4	1.983e+1
0.214	1.135e-4	1.984e+1
0.213	1.121e-4	1.985e+1
0.212	1.105e-4	1.986e+1
0.211	1.089e-4	1.988e+1
0.210	1.075e-4	1.989e+1
0.209	1.058e-4	1.990e+1
0.208	1.043e-4	1.991e+1
0.207	1.027e-4	1.993e+1
0.206	1.012e-4	1.994e+1
0.205	9.952e-5	1.995e+1
0.204	9.781e-5	1.996e+1
0.203	9.650e-5	1.998e+1
0.202	9.472e-5	1.999e+1
0.201	9.321e-5	2.000e+1
0.200	9.158e-5	2.001e+1
0.199	9.021e-5	2.003e+1
0.198	8.862e-5	2.004e+1
0.197	8.706e-5	2.005e+1
0.196	8.547e-5	2.006e+1
0.195	8.406e-5	2.008e+1
0.194	8.259e-5	2.009e+1
0.193	8.096e-5	2.010e+1
0.192	7.930e-5	2.011e+1
0.191	7.782e-5	2.013e+1
0.190	7.625e-5	2.014e+1
0.189	7.485e-5	2.015e+1
0.188	7.326e-5	2.016e+1
0.187	7.193e-5	2.018e+1
0.186	7.029e-5	2.019e+1
0.185	6.870e-5	2.020e+1
0.184	6.715e-5	2.021e+1
0.183	6.577e-5	2.023e+1
0.182	6.408e-5	2.024e+1
0.181	6.257e-5	2.025e+1
0.180	6.100e-5	2.026e+1
0.179	5.937e-5	2.028e+1
0.178	5.790e-5	2.029e+1
0.177	5.625e-5	2.030e+1
0.176	5.476e-5	2.031e+1
0.175	5.333e-5	2.033e+1
0.174	5.165e-5	2.034e+1
0.173	5.021e-5	2.035e+1
0.172	4.858e-5	2.036e+1
0.171	4.730e-5	2.038e+1
0.170	4.561e-5	2.039e+1
0.169	4.420e-5	2.040e+1
0.168	4.258e-5	2.041e+1
0.167	4.110e-5	2.043e+1
0.166	3.946e-5	2.044e+1
0.165	3.811e-5	2.045e+1
0.164	3.656e-5	2.046e+1
0.163	3.520e-5	2.048e+1
0.162	3.355e-5	2.049e+1
0.161	3.218e-5	2.050e+1
0.160	3.068e-5	2.051e+1
0.159	2.925e-5	2.053e+1
0.158	2.774e-5	2.054e+1
0.157	2.645e-5	2.055e+1
0.156	2.478e-5	2.056e+1
0.155	2.349e-5	2.058e+1
0.154	2.189e-5	2.059e+1
0.153	2.035e-5	2.060e+1
0.152	1.903e-5	2.061e+1
0.151	1.770e-5	2.063e+1
0.150	1.618e-5	2.064e+1
0.149	1.480e-5	2.065e+1
0.148	1.342e-5	2.066e+1
0.147	1.201e-5	2.068e+1
0.146	1.065e-5	2.069e+1
0.145	9.198e-6	2.070e+1
0.144	7.829e-6	2.071e+1
0.143	6.357e-6	2.073e+1
0.142	4.894e-6	2.074e+1
0.141	3.619e-6	2.075e+1
0.140	2.124e-6	2.076e+1
0.139	9.127e-7	2.078e+1
0.138	-5.429e-7	2.079e+1
0.137	-1.920e-6	2.080e+1
0.136	-3.226e-6	2.081e+1
0.135	-4.398e-6	2.083e+1
0.134	-5.712e-6	2.084e+1
0.133	-7.105e-6	2.085e+1
0.132	-8.285e-6	2.086e+1
0.131	-9.654e-6	2.088e+1
0.130	-1.088e-5	2.089e+1
0.129	-1.215e-5	2.090e+1
0.128	-1.353e-5	2.091e+1
0.127	-1.470e-5	2.093e+1
0.126	-1.606e-5	2.094e+1
0.125	-1.718e-5	2.095e+1
0.124	-1.834e-5	2.096e+1
0.123	-1.939e-5	2.098e+1
0.122	-2.069e-5	2.099e+1
0.121	-2.196e-5	2.100e+1
0.120	-2.327e-5	2.101e+1
0.119	-2.443e-5	2.103e+1
0.118	-2.574e-5	2.104e+1
0.117	-2.697e-5	2.105e+1
0.116	-2.816e-5	2.106e+1
0.115	-2.932e-5	2.108e+1
0.114	-3.077e-5	2.109e+1
0.113	-3.197e-5	2.110e+1
0.112	-3.316e-5	2.111e+1
0.111	-3.424e-5	2.113e+1
0.110	-3.570e-5	2.114e+1
0.109	-3.699e-5	2.115e+1
0.108	-3.846e-5	2.116e+1
0.107	-3.966e-5	2.118e+1
0.106	-4.100e-5	2.119e+1
0.105	-4.235e-5	2.120e+1
0.104	-4.357e-5	2.121e+1
0.103	-4.490e-5	2.123e+1
0.102	-4.642e-5	2.124e+1
0.101	-4.774e-5	2.125e+1
0.100	-4.900e-5	2.126e+1
0.099	-4.999e-5	2.128e+1
0.098	-5.132e-5	2.129e+1
0.097	-5.272e-5	2.130e+1
0.096	-5.392e-5	2.131e+1
0.095	-5.532e-5	2.133e+1
0.094	-5.670e-5	2.134e+1
0.093	-5.789e-5	2.135e+1
0.092	-5.919e-5	2.136e+1
0.091	-6.043e-5	2.138e+1
0.090	-6.195e-5	2.139e+1
0.089	-6.327e-5	2.140e+1
0.088	-6.469e-5	2.141e+1
0.087	-6.582e-5	2.143e+1
0.086	-6.734e-5	2.144e+1
0.085	-6.884e-5	2.145e+1
0.084	-7.020e-5	2.146e+1
0.083	-7.169e-5	2.148e+1
0.082	-7.314e-5	2.149e+1
0.081	-7.458e-5	2.150e+1
0.080	-7.602e-5	2.151e+1
0.079	-7.762e-5	2.153e+1
0.078	-7.917e-5	2.154e+1
0.077	-8.073e-5	2.155e+1
0.076	-8.233e-5	2.156e+1
0.075	-8.387e-5	2.158e+1
0.074	-8.561e-5	2.159e+1
0.073	-8.708e-5	2.160e+1
0.072	-8.879e-5	2.161e+1
0.071	-9.040e-5	2.163e+1
0.070	-9.222e-5	2.164e+1
0.069	-9.380e-5	2.165e+1
0.068	-9.561e-5	2.166e+1
0.067	-9.720e-5	2.168e+1
0.066	-9.901e-5	2.169e+1
0.065	-1.009e-4	2.170e+1
0.064	-1.026e-4	2.171e+1
0.063	-1.045e-4	2.173e+1
0.062	-1.062e-4	2.174e+1
0.061	-1.080e-4	2.175e+1
0.060	-1.101e-4	2.176e+1
0.059	-1.118e-4	2.178e+1
0.058	-1.137e-4	2.179e+1
0.057	-1.157e-4	2.180e+1
0.056	-1.175e-4	2.181e+1
0.055	-1.195e-4	2.183e+1
0.054	-1.215e-4	2.184e+1
0.053	-1.235e-4	2.185e+1
0.052	-1.255e-4	2.186e+1
0.051	-1.277e-4	2.188e+1
0.050	-1.298e-4	2.189e+1
0.049	-1.319e-4	2.190e+1
0.048	-1.341e-4	2.191e+1
0.047	-1.360e-4	2.193e+1
0.046	-1.382e-4	2.194e+1
0.045	-1.403e-4	2.195e+1
0.044	-1.424e-4	2.196e+1
0.043	-1.444e-4	2.198e+1
0.042	-1.466e-4	2.199e+1
0.041	-1.489e-4	2.200e+1
0.040	-1.511e-4	2.201e+1
0.039	-1.535e-4	2.203e+1
0.038	-1.558e-4	2.204e+1
0.037	-1.579e-4	2.205e+1
0.036	-1.601e-4	2.206e+1
0.035	-1.623e-4	2.208e+1
0.034	-1.648e-4	2.209e+1
0.033	-1.670e-4	2.210e+1
0.032	-1.694e-4	2.211e+1
0.031	-1.718e-4	2.213e+1
0.030	-1.742e-4	2.214e+1
0.029	-1.766e-4	2.215e+1
0.028	-1.791e-4	2.216e+1
0.027	-1.814e-4	2.218e+1
0.026	-1.840e-4	2.219e+1
0.025	-1.864e-4	2.220e+1
0.024	-1.889e-4	2.221e+1
0.023	-1.911e-4	2.223e+1
0.022	-1.938e-4	2.224e+1
0.021	-1.962e-4	2.225e+1
0.020	-1.989e-4	2.226e+1
0.019	-2.012e-4	2.228e+1
0.018	-2.039e-4	2.229e+1
0.017	-2.064e-4	2.230e+1
0.016	-2.088e-4	2.231e+1
0.015	-2.113e-4	2.233e+1
0.014	-2.138e-4	2.234e+1
0.013	-2.164e-4	2.235e+1
0.012	-2.192e-4	2.236e+1
0.011	-2.217e-4	2.238e+1
0.010	-2.245e-4	2.239e+1
0.009	-2.271e-4	2.240e+1
0.008	-2.296e-4	2.241e+1
0.007	-2.323e-4	2.243e+1
0.006	-2.349e-4	2.244e+1
0.005	-2.374e-4	2.245e+1
0.004	-2.400e-4	2.246e+1
0.003	-2.426e-4	2.248e+1
0.002	-2.453e-4	2.249e+1
0.001	-2.480e-4	2.250e+1
0.000	-2.510e-4	2.251e+1
-0.001	-2.536e-4	2.253e+1
-0.002	-2.563e-4	2.254e+1
-0.003	-2.590e-4	2.255e+1
-0.004	-2.616e-4	2.256e+1
-0.005	-2.642e-4	2.258e+1
-0.006	-2.671e-4	2.259e+1
-0.007	-2.698e-4	2.260e+1
-0.008	-2.726e-4	2.261e+1
-0.009	-2.754e-4	2.263e+1
-0.010	-2.781e-4	2.264e+1
-0.011	-2.808e-4	2.265e+1
-0.012	-2.836e-4	2.266e+1
-0.013	-2.863e-4	2.268e+1
-0.014	-2.890e-4	2.269e+1
-0.015	-2.919e-4	2.270e+1
-0.016	-2.946e-4	2.271e+1
-0.017	-2.974e-4	2.273e+1
-0.018	-3.002e-4	2.274e+1
-0.019	-3.030e-4	2.275e+1
-0.020	-3.057e-4	2.276e+1
-0.021	-3.085e-4	2.278e+1
-0.022	-3.114e-4	2.279e+1
-0.023	-3.143e-4	2.280e+1
-0.024	-3.170e-4	2.281e+1
-0.025	-3.200e-4	2.283e+1
-0.026	-3.229e-4	2.284e+1
-0.027	-3.257e-4	2.285e+1
-0.028	-3.285e-4	2.286e+1
-0.029	-3.314e-4	2.288e+1
-0.030	-3.342e-4	2.289e+1
-0.031	-3.370e-4	2.290e+1
-0.032	-3.399e-4	2.291e+1
-0.033	-3.427e-4	2.293e+1
-0.034	-3.457e-4	2.294e+1
-0.035	-3.486e-4	2.295e+1
-0.036	-3.516e-4	2.296e+1
-0.037	-3.544e-4	2.298e+1
-0.038	-3.573e-4	2.299e+1
-0.039	-3.603e-4	2.300e+1
-0.040	-3.633e-4	2.301e+1
-0.041	-3.663e-4	2.303e+1
-0.042	-3.693e-4	2.304e+1
-0.043	-3.722e-4	2.305e+1
-0.044	-3.752e-4	2.306e+1
-0.045	-3.782e-4	2.308e+1
-0.046	-3.813e-4	2.309e+1
-0.047	-3.843e-4	2.310e+1
-0.048	-3.873e-4	2.311e+1
-0.049	-3.903e-4	2.313e+1
-0.050	-3.934e-4	2.314e+1
-0.051	-3.967e-4	2.315e+1
-0.052	-3.998e-4	2.316e+1
-0.053	-4.029e-4	2.318e+1
-0.054	-4.060e-4	2.319e+1
-0.055	-4.091e-4	2.320e+1
-0.056	-4.123e-4	2.321e+1
-0.057	-4.156e-4	2.323e+1
-0.058	-4.188e-4	2.324e+1
-0.059	-4.220e-4	2.325e+1
-0.060	-4.253e-4	2.326e+1
-0.061	-4.282e-4	2.328e+1
-0.062	-4.316e-4	2.329e+1
-0.063	-4.349e-4	2.330e+1
-0.064	-4.383e-4	2.331e+1
-0.065	-4.416e-4	2.333e+1
-0.066	-4.451e-4	2.334e+1
-0.067	-4.485e-4	2.335e+1
-0.068	-4.518e-4	2.336e+1
-0.069	-4.550e-4	2.338e+1
-0.070	-4.586e-4	2.339e+1
-0.071	-4.622e-4	2.340e+1
-0.072	-4.655e-4	2.341e+1
-0.073	-4.690e-4	2.343e+1
-0.074	-4.725e-4	2.344e+1
-0.075	-4.761e-4	2.345e+1
-0.076	-4.796e-4	2.346e+1
-0.077	-4.832e-4	2.348e+1
-0.078	-4.868e-4	2.349e+1
-0.079	-4.905e-4	2.350e+1
-0.080	-4.941e-4	2.351e+1
-0.081	-4.980e-4	2.353e+1
-0.082	-5.015e-4	2.354e+1
-0.083	-5.052e-4	2.355e+1
-0.084	-5.086e-4	2.356e+1
-0.085	-5.123e-4	2.358e+1
-0.086	-5.159e-4	2.359e+1
-0.087	-5.197e-4	2.360e+1
-0.088	-5.238e-4	2.361e+1
-0.089	-5.276e-4	2.363e+1
-0.090	-5.316e-4	2.364e+1
-0.091	-5.359e-4	2.365e+1
-0.092	-5.397e-4	2.366e+1
-0.093	-5.434e-4	2.368e+1
-0.094	-5.473e-4	2.369e+1
-0.095	-5.513e-4	2.370e+1
-0.096	-5.549e-4	2.371e+1
-0.097	-5.589e-4	2.373e+1
-0.098	-5.630e-4	2.374e+1
-0.099	-5.667e-4	2.375e+1
-0.100	-5.708e-4	2.376e+1
-0.101	-5.746e-4	2.378e+1
-0.102	-5.785e-4	2.379e+1
-0.103	-5.825e-4	2.380e+1
-0.104	-5.866e-4	2.381e+1
-0.105	-5.909e-4	2.383e+1
-0.106	-5.950e-4	2.384e+1
-0.107	-5.991e-4	2.385e+1
-0.108	-6.033e-4	2.386e+1
-0.109	-6.074e-4	2.388e+1
-0.110	-6.116e-4	2.389e+1
-0.111	-6.158e-4	2.390e+1
-0.112	-6.200e-4	2.391e+1
-0.113	-6.241e-4	2.393e+1
-0.114	-6.281e-4	2.394e+1
-0.115	-6.325e-4	2.395e+1
-0.116	-6.367e-4	2.396e+1
-0.117	-6.410e-4	2.398e+1
-0.118	-6.453e-4	2.399e+1
-0.119	-6.496e-4	2.400e+1
-0.120	-6.536e-4	2.401e+1
-0.121	-6.581e-4	2.403e+1
-0.122	-6.626e-4	2.404e+1
-0.123	-6.671e-4	2.405e+1
-0.124	-6.714e-4	2.406e+1
-0.125	-6.757e-4	2.408e+1
-0.126	-6.801e-4	2.409e+1
-0.127	-6.846e-4	2.410e+1
-0.128	-6.890e-4	2.411e+1
-0.129	-6.935e-4	2.413e+1
-0.130	-6.978e-4	2.414e+1
-0.131	-7.021e-4	2.415e+1
-0.132	-7.069e-4	2.416e+1
-0.133	-7.116e-4	2.418e+1
-0.134	-7.162e-4	2.419e+1
-0.135	-7.209e-4	2.420e+1
-0.136	-7.254e-4	2.421e+1
-0.137	-7.302e-4	2.423e+1
-0.138	-7.349e-4	2.424e+1
-0.139	-7.396e-4	2.425e+1
-0.140	-7.443e-4	2.426e+1
-0.141	-7.491e-4	2.428e+1
-0.142	-7.538e-4	2.429e+1
-0.143	-7.586e-4	2.430e+1
-0.144	-7.631e-4	2.431e+1
-0.145	-7.678e-4	2.433e+1
-0.146	-7.727e-4	2.434e+1
-0.147	-7.775e-4	2.435e+1
-0.148	-7.825e-4	2.436e+1
-0.149	-7.873e-4	2.438e+1
-0.150	-7.920e-4	2.439e+1
-0.151	-7.968e-4	2.440e+1
-0.152	-8.017e-4	2.441e+1
-0.153	-8.068e-4	2.443e+1
-0.154	-8.118e-4	2.444e+1
-0.155	-8.166e-4	2.445e+1
-0.156	-8.217e-4	2.446e+1
-0.157	-8.269e-4	2.448e+1
-0.158	-8.326e-4	2.449e+1
-0.159	-8.379e-4	2.450e+1
-0.160	-8.429e-4	2.451e+1
-0.161	-8.478e-4	2.453e+1
-0.162	-8.529e-4	2.454e+1
-0.163	-8.582e-4	2.455e+1
-0.164	-8.638e-4	2.456e+1
[truncated: 2,837 more rows]
