# Supplementary material for: Decoration of Ag nanoparticles on CoMoO4 rods for efficient electrochemical reduction of CO2
Source: Sci Rep. 2024 Jan 16;14:1406. doi: 10.1038/s41598-024-51680-w (PMC10792071; doi:10.1038/s41598-024-51680-w)
Supplement: Supplementary file 1 — Supplementary Information 1. [file 41598_2024_51680_MOESM1_ESM.zip › raw data for scientific reports/CV CoMoO4 Ag/CV 0.09 scan -0.6 to 0.6.csv]

Mar. 30	2023 10:07:54
Cyclic Voltammetry
File: c:\users\nsb 111 lab\desktop\dr. schindra\ag cm co2 reduction\cm\ag 7 cm\cv 0.09 scan -0.6 to 0.6.csv
Data Source: Experiment
Instrument Model: CHI760E
Header:
Note:
Init E (V) = -0.6
High E (V) = 0.6
Low E (V) = -0.6
Init P/N = P
Scan Rate (V/s) = 0.09
Segment = 4
Sample Interval (V) = 0.001
Quiet Time (sec) = 2
Sensitivity (A/V) = 0.01
Segment 1:
Ep = 0.123V
ip = 2.919e-4A
Ah = 2.887e-4C
Segment 2:
Ep = -0.315V
ip = -1.177e-3A
Ah = -9.000e-4C
Segment 3:
Ep = 0.115V
ip = 2.497e-4A
Ah = 2.518e-4C
Segment 4:
Ep = -0.323V
ip = -1.079e-3A
Ah = -7.850e-4C
Potential/V	Current/A	Time/s
Segment 1:
-0.600	-3.755e-4	1.111e-2
-0.599	-3.687e-4	2.222e-2
-0.598	-3.638e-4	3.333e-2
-0.597	-3.592e-4	4.444e-2
-0.596	-3.549e-4	5.556e-2
-0.595	-3.507e-4	6.667e-2
-0.594	-3.467e-4	7.778e-2
-0.593	-3.427e-4	8.889e-2
-0.592	-3.391e-4	1.000e-1
-0.591	-3.352e-4	1.111e-1
-0.590	-3.317e-4	1.222e-1
-0.589	-3.281e-4	1.333e-1
-0.588	-3.244e-4	1.444e-1
-0.587	-3.213e-4	1.556e-1
-0.586	-3.179e-4	1.667e-1
-0.585	-3.146e-4	1.778e-1
-0.584	-3.114e-4	1.889e-1
-0.583	-3.085e-4	2.000e-1
-0.582	-3.053e-4	2.111e-1
-0.581	-3.022e-4	2.222e-1
-0.580	-2.993e-4	2.333e-1
-0.579	-2.962e-4	2.444e-1
-0.578	-2.933e-4	2.556e-1
-0.577	-2.905e-4	2.667e-1
-0.576	-2.877e-4	2.778e-1
-0.575	-2.850e-4	2.889e-1
-0.574	-2.826e-4	3.000e-1
-0.573	-2.798e-4	3.111e-1
-0.572	-2.772e-4	3.222e-1
-0.571	-2.750e-4	3.333e-1
-0.570	-2.723e-4	3.444e-1
-0.569	-2.701e-4	3.556e-1
-0.568	-2.676e-4	3.667e-1
-0.567	-2.652e-4	3.778e-1
-0.566	-2.629e-4	3.889e-1
-0.565	-2.607e-4	4.000e-1
-0.564	-2.581e-4	4.111e-1
-0.563	-2.558e-4	4.222e-1
-0.562	-2.538e-4	4.333e-1
-0.561	-2.515e-4	4.444e-1
-0.560	-2.497e-4	4.556e-1
-0.559	-2.475e-4	4.667e-1
-0.558	-2.455e-4	4.778e-1
-0.557	-2.434e-4	4.889e-1
-0.556	-2.414e-4	5.000e-1
-0.555	-2.395e-4	5.111e-1
-0.554	-2.376e-4	5.222e-1
-0.553	-2.357e-4	5.333e-1
-0.552	-2.338e-4	5.444e-1
-0.551	-2.321e-4	5.556e-1
-0.550	-2.303e-4	5.667e-1
-0.549	-2.285e-4	5.778e-1
-0.548	-2.265e-4	5.889e-1
-0.547	-2.250e-4	6.000e-1
-0.546	-2.233e-4	6.111e-1
-0.545	-2.214e-4	6.222e-1
-0.544	-2.199e-4	6.333e-1
-0.543	-2.181e-4	6.444e-1
-0.542	-2.164e-4	6.556e-1
-0.541	-2.149e-4	6.667e-1
-0.540	-2.130e-4	6.778e-1
-0.539	-2.115e-4	6.889e-1
-0.538	-2.100e-4	7.000e-1
-0.537	-2.085e-4	7.111e-1
-0.536	-2.070e-4	7.222e-1
-0.535	-2.055e-4	7.333e-1
-0.534	-2.039e-4	7.444e-1
-0.533	-2.025e-4	7.556e-1
-0.532	-2.012e-4	7.667e-1
-0.531	-1.997e-4	7.778e-1
-0.530	-1.983e-4	7.889e-1
-0.529	-1.967e-4	8.000e-1
-0.528	-1.955e-4	8.111e-1
-0.527	-1.939e-4	8.222e-1
-0.526	-1.926e-4	8.333e-1
-0.525	-1.912e-4	8.444e-1
-0.524	-1.898e-4	8.556e-1
-0.523	-1.885e-4	8.667e-1
-0.522	-1.872e-4	8.778e-1
-0.521	-1.860e-4	8.889e-1
-0.520	-1.848e-4	9.000e-1
-0.519	-1.835e-4	9.111e-1
-0.518	-1.822e-4	9.222e-1
-0.517	-1.811e-4	9.333e-1
-0.516	-1.796e-4	9.444e-1
-0.515	-1.785e-4	9.556e-1
-0.514	-1.773e-4	9.667e-1
-0.513	-1.759e-4	9.778e-1
-0.512	-1.750e-4	9.889e-1
-0.511	-1.736e-4	1.000e+0
-0.510	-1.724e-4	1.011e+0
-0.509	-1.711e-4	1.022e+0
-0.508	-1.701e-4	1.033e+0
-0.507	-1.690e-4	1.044e+0
-0.506	-1.677e-4	1.056e+0
-0.505	-1.666e-4	1.067e+0
-0.504	-1.655e-4	1.078e+0
-0.503	-1.646e-4	1.089e+0
-0.502	-1.633e-4	1.100e+0
-0.501	-1.624e-4	1.111e+0
-0.500	-1.610e-4	1.122e+0
-0.499	-1.602e-4	1.133e+0
-0.498	-1.590e-4	1.144e+0
-0.497	-1.580e-4	1.156e+0
-0.496	-1.570e-4	1.167e+0
-0.495	-1.559e-4	1.178e+0
-0.494	-1.550e-4	1.189e+0
-0.493	-1.538e-4	1.200e+0
-0.492	-1.529e-4	1.211e+0
-0.491	-1.519e-4	1.222e+0
-0.490	-1.509e-4	1.233e+0
-0.489	-1.498e-4	1.244e+0
-0.488	-1.489e-4	1.256e+0
-0.487	-1.482e-4	1.267e+0
-0.486	-1.467e-4	1.278e+0
-0.485	-1.459e-4	1.289e+0
-0.484	-1.449e-4	1.300e+0
-0.483	-1.439e-4	1.311e+0
-0.482	-1.431e-4	1.322e+0
-0.481	-1.421e-4	1.333e+0
-0.480	-1.412e-4	1.344e+0
-0.479	-1.403e-4	1.356e+0
-0.478	-1.395e-4	1.367e+0
-0.477	-1.385e-4	1.378e+0
-0.476	-1.377e-4	1.389e+0
-0.475	-1.369e-4	1.400e+0
-0.474	-1.358e-4	1.411e+0
-0.473	-1.348e-4	1.422e+0
-0.472	-1.341e-4	1.433e+0
-0.471	-1.331e-4	1.444e+0
-0.470	-1.323e-4	1.456e+0
-0.469	-1.316e-4	1.467e+0
-0.468	-1.305e-4	1.478e+0
-0.467	-1.296e-4	1.489e+0
-0.466	-1.289e-4	1.500e+0
-0.465	-1.279e-4	1.511e+0
-0.464	-1.271e-4	1.522e+0
-0.463	-1.263e-4	1.533e+0
-0.462	-1.253e-4	1.544e+0
-0.461	-1.244e-4	1.556e+0
-0.460	-1.236e-4	1.567e+0
-0.459	-1.228e-4	1.578e+0
-0.458	-1.219e-4	1.589e+0
-0.457	-1.212e-4	1.600e+0
-0.456	-1.202e-4	1.611e+0
-0.455	-1.197e-4	1.622e+0
-0.454	-1.186e-4	1.633e+0
-0.453	-1.179e-4	1.644e+0
-0.452	-1.172e-4	1.656e+0
-0.451	-1.164e-4	1.667e+0
-0.450	-1.156e-4	1.678e+0
-0.449	-1.147e-4	1.689e+0
-0.448	-1.140e-4	1.700e+0
-0.447	-1.132e-4	1.711e+0
-0.446	-1.124e-4	1.722e+0
-0.445	-1.118e-4	1.733e+0
-0.444	-1.109e-4	1.744e+0
-0.443	-1.102e-4	1.756e+0
-0.442	-1.095e-4	1.767e+0
-0.441	-1.087e-4	1.778e+0
-0.440	-1.080e-4	1.789e+0
-0.439	-1.073e-4	1.800e+0
-0.438	-1.064e-4	1.811e+0
-0.437	-1.059e-4	1.822e+0
-0.436	-1.051e-4	1.833e+0
-0.435	-1.043e-4	1.844e+0
-0.434	-1.034e-4	1.856e+0
-0.433	-1.029e-4	1.867e+0
-0.432	-1.022e-4	1.878e+0
-0.431	-1.014e-4	1.889e+0
-0.430	-1.009e-4	1.900e+0
-0.429	-9.999e-5	1.911e+0
-0.428	-9.929e-5	1.922e+0
-0.427	-9.882e-5	1.933e+0
-0.426	-9.792e-5	1.944e+0
-0.425	-9.733e-5	1.956e+0
-0.424	-9.660e-5	1.967e+0
-0.423	-9.583e-5	1.978e+0
-0.422	-9.515e-5	1.989e+0
-0.421	-9.445e-5	2.000e+0
-0.420	-9.369e-5	2.011e+0
-0.419	-9.303e-5	2.022e+0
-0.418	-9.252e-5	2.033e+0
-0.417	-9.158e-5	2.044e+0
-0.416	-9.103e-5	2.056e+0
-0.415	-9.051e-5	2.067e+0
-0.414	-8.973e-5	2.078e+0
-0.413	-8.910e-5	2.089e+0
-0.412	-8.838e-5	2.100e+0
-0.411	-8.760e-5	2.111e+0
-0.410	-8.684e-5	2.122e+0
-0.409	-8.630e-5	2.133e+0
-0.408	-8.544e-5	2.144e+0
-0.407	-8.481e-5	2.156e+0
-0.406	-8.419e-5	2.167e+0
-0.405	-8.344e-5	2.178e+0
-0.404	-8.276e-5	2.189e+0
-0.403	-8.222e-5	2.200e+0
-0.402	-8.147e-5	2.211e+0
-0.401	-8.078e-5	2.222e+0
-0.400	-8.041e-5	2.233e+0
-0.399	-7.954e-5	2.244e+0
-0.398	-7.892e-5	2.256e+0
-0.397	-7.845e-5	2.267e+0
-0.396	-7.753e-5	2.278e+0
-0.395	-7.701e-5	2.289e+0
-0.394	-7.648e-5	2.300e+0
-0.393	-7.567e-5	2.311e+0
-0.392	-7.506e-5	2.322e+0
-0.391	-7.471e-5	2.333e+0
-0.390	-7.372e-5	2.344e+0
-0.389	-7.316e-5	2.356e+0
-0.388	-7.258e-5	2.367e+0
-0.387	-7.191e-5	2.378e+0
-0.386	-7.150e-5	2.389e+0
-0.385	-7.082e-5	2.400e+0
-0.384	-7.014e-5	2.411e+0
-0.383	-6.945e-5	2.422e+0
-0.382	-6.896e-5	2.433e+0
-0.381	-6.815e-5	2.444e+0
-0.380	-6.751e-5	2.456e+0
-0.379	-6.704e-5	2.467e+0
-0.378	-6.624e-5	2.478e+0
-0.377	-6.572e-5	2.489e+0
-0.376	-6.517e-5	2.500e+0
-0.375	-6.441e-5	2.511e+0
-0.374	-6.380e-5	2.522e+0
-0.373	-6.357e-5	2.533e+0
-0.372	-6.274e-5	2.544e+0
-0.371	-6.197e-5	2.556e+0
-0.370	-6.158e-5	2.567e+0
-0.369	-6.072e-5	2.578e+0
-0.368	-6.027e-5	2.589e+0
-0.367	-5.965e-5	2.600e+0
-0.366	-5.899e-5	2.611e+0
-0.365	-5.836e-5	2.622e+0
-0.364	-5.777e-5	2.633e+0
-0.363	-5.714e-5	2.644e+0
-0.362	-5.655e-5	2.656e+0
-0.361	-5.589e-5	2.667e+0
-0.360	-5.521e-5	2.678e+0
-0.359	-5.489e-5	2.689e+0
-0.358	-5.410e-5	2.700e+0
-0.357	-5.341e-5	2.711e+0
-0.356	-5.278e-5	2.722e+0
-0.355	-5.234e-5	2.733e+0
-0.354	-5.174e-5	2.744e+0
-0.353	-5.100e-5	2.756e+0
-0.352	-5.052e-5	2.767e+0
-0.351	-4.969e-5	2.778e+0
-0.350	-4.918e-5	2.789e+0
-0.349	-4.868e-5	2.800e+0
-0.348	-4.796e-5	2.811e+0
-0.347	-4.740e-5	2.822e+0
-0.346	-4.687e-5	2.833e+0
-0.345	-4.602e-5	2.844e+0
-0.344	-4.537e-5	2.856e+0
-0.343	-4.481e-5	2.867e+0
-0.342	-4.406e-5	2.878e+0
-0.341	-4.353e-5	2.889e+0
-0.340	-4.275e-5	2.900e+0
-0.339	-4.205e-5	2.911e+0
-0.338	-4.129e-5	2.922e+0
-0.337	-4.065e-5	2.933e+0
-0.336	-4.006e-5	2.944e+0
-0.335	-3.928e-5	2.956e+0
-0.334	-3.879e-5	2.967e+0
-0.333	-3.797e-5	2.978e+0
-0.332	-3.716e-5	2.989e+0
-0.331	-3.660e-5	3.000e+0
-0.330	-3.583e-5	3.011e+0
-0.329	-3.527e-5	3.022e+0
-0.328	-3.465e-5	3.033e+0
-0.327	-3.389e-5	3.044e+0
-0.326	-3.319e-5	3.056e+0
-0.325	-3.270e-5	3.067e+0
-0.324	-3.177e-5	3.078e+0
-0.323	-3.131e-5	3.089e+0
-0.322	-3.070e-5	3.100e+0
-0.321	-2.982e-5	3.111e+0
-0.320	-2.923e-5	3.122e+0
-0.319	-2.855e-5	3.133e+0
-0.318	-2.782e-5	3.144e+0
-0.317	-2.705e-5	3.156e+0
-0.316	-2.638e-5	3.167e+0
-0.315	-2.569e-5	3.178e+0
-0.314	-2.507e-5	3.189e+0
-0.313	-2.430e-5	3.200e+0
-0.312	-2.354e-5	3.211e+0
-0.311	-2.285e-5	3.222e+0
-0.310	-2.220e-5	3.233e+0
-0.309	-2.156e-5	3.244e+0
-0.308	-2.068e-5	3.256e+0
-0.307	-2.004e-5	3.267e+0
-0.306	-1.929e-5	3.278e+0
-0.305	-1.858e-5	3.289e+0
-0.304	-1.805e-5	3.300e+0
-0.303	-1.718e-5	3.311e+0
-0.302	-1.651e-5	3.322e+0
-0.301	-1.576e-5	3.333e+0
-0.300	-1.494e-5	3.344e+0
-0.299	-1.425e-5	3.356e+0
-0.298	-1.357e-5	3.367e+0
-0.297	-1.268e-5	3.378e+0
-0.296	-1.198e-5	3.389e+0
-0.295	-1.116e-5	3.400e+0
-0.294	-1.023e-5	3.411e+0
-0.293	-9.422e-6	3.422e+0
-0.292	-8.757e-6	3.433e+0
-0.291	-7.853e-6	3.444e+0
-0.290	-6.958e-6	3.456e+0
-0.289	-6.134e-6	3.467e+0
-0.288	-5.115e-6	3.478e+0
-0.287	-4.442e-6	3.489e+0
-0.286	-3.432e-6	3.500e+0
-0.285	-2.741e-6	3.511e+0
-0.284	-1.722e-6	3.522e+0
-0.283	-7.118e-7	3.533e+0
-0.282	2.628e-7	3.544e+0
-0.281	1.300e-6	3.556e+0
-0.280	2.070e-6	3.567e+0
-0.279	3.302e-6	3.578e+0
-0.278	4.197e-6	3.589e+0
-0.277	5.234e-6	3.600e+0
-0.276	6.341e-6	3.611e+0
-0.275	7.413e-6	3.622e+0
-0.274	8.335e-6	3.633e+0
-0.273	9.646e-6	3.644e+0
-0.272	1.063e-5	3.656e+0
-0.271	1.163e-5	3.667e+0
-0.270	1.291e-5	3.678e+0
-0.269	1.401e-5	3.689e+0
-0.268	1.521e-5	3.700e+0
-0.267	1.641e-5	3.711e+0
-0.266	1.755e-5	3.722e+0
-0.265	1.883e-5	3.733e+0
-0.264	2.001e-5	3.744e+0
-0.263	2.132e-5	3.756e+0
-0.262	2.254e-5	3.767e+0
-0.261	2.388e-5	3.778e+0
-0.260	2.521e-5	3.789e+0
-0.259	2.645e-5	3.800e+0
-0.258	2.796e-5	3.811e+0
-0.257	2.934e-5	3.822e+0
-0.256	3.066e-5	3.833e+0
-0.255	3.215e-5	3.844e+0
-0.254	3.387e-5	3.856e+0
-0.253	3.522e-5	3.867e+0
-0.252	3.672e-5	3.878e+0
-0.251	3.830e-5	3.889e+0
-0.250	3.982e-5	3.900e+0
-0.249	4.164e-5	3.911e+0
-0.248	4.315e-5	3.922e+0
-0.247	4.483e-5	3.933e+0
-0.246	4.662e-5	3.944e+0
-0.245	4.838e-5	3.956e+0
-0.244	5.019e-5	3.967e+0
-0.243	5.221e-5	3.978e+0
-0.242	5.398e-5	3.989e+0
-0.241	5.569e-5	4.000e+0
-0.240	5.766e-5	4.011e+0
-0.239	5.959e-5	4.022e+0
-0.238	6.157e-5	4.033e+0
-0.237	6.371e-5	4.044e+0
-0.236	6.578e-5	4.056e+0
-0.235	6.775e-5	4.067e+0
-0.234	6.993e-5	4.078e+0
-0.233	7.211e-5	4.089e+0
-0.232	7.398e-5	4.100e+0
-0.231	7.621e-5	4.111e+0
-0.230	7.839e-5	4.122e+0
-0.229	8.062e-5	4.133e+0
-0.228	8.304e-5	4.144e+0
-0.227	8.519e-5	4.156e+0
-0.226	8.727e-5	4.167e+0
-0.225	8.993e-5	4.178e+0
-0.224	9.223e-5	4.189e+0
-0.223	9.467e-5	4.200e+0
-0.222	9.721e-5	4.211e+0
-0.221	9.959e-5	4.222e+0
-0.220	1.021e-4	4.233e+0
-0.219	1.046e-4	4.244e+0
-0.218	1.072e-4	4.256e+0
-0.217	1.098e-4	4.267e+0
-0.216	1.122e-4	4.278e+0
-0.215	1.148e-4	4.289e+0
-0.214	1.172e-4	4.300e+0
-0.213	1.200e-4	4.311e+0
-0.212	1.227e-4	4.322e+0
-0.211	1.252e-4	4.333e+0
-0.210	1.283e-4	4.344e+0
-0.209	1.309e-4	4.356e+0
-0.208	1.335e-4	4.367e+0
-0.207	1.366e-4	4.378e+0
-0.206	1.394e-4	4.389e+0
-0.205	1.421e-4	4.400e+0
-0.204	1.452e-4	4.411e+0
-0.203	1.480e-4	4.422e+0
-0.202	1.506e-4	4.433e+0
-0.201	1.537e-4	4.444e+0
-0.200	1.563e-4	4.456e+0
-0.199	1.592e-4	4.467e+0
-0.198	1.622e-4	4.478e+0
-0.197	1.652e-4	4.489e+0
-0.196	1.681e-4	4.500e+0
-0.195	1.711e-4	4.511e+0
-0.194	1.742e-4	4.522e+0
-0.193	1.770e-4	4.533e+0
-0.192	1.801e-4	4.544e+0
-0.191	1.832e-4	4.556e+0
-0.190	1.864e-4	4.567e+0
-0.189	1.895e-4	4.578e+0
-0.188	1.926e-4	4.589e+0
-0.187	1.956e-4	4.600e+0
-0.186	1.987e-4	4.611e+0
-0.185	2.018e-4	4.622e+0
-0.184	2.048e-4	4.633e+0
-0.183	2.081e-4	4.644e+0
-0.182	2.110e-4	4.656e+0
-0.181	2.140e-4	4.667e+0
-0.180	2.173e-4	4.678e+0
-0.179	2.202e-4	4.689e+0
-0.178	2.234e-4	4.700e+0
-0.177	2.266e-4	4.711e+0
-0.176	2.297e-4	4.722e+0
-0.175	2.326e-4	4.733e+0
-0.174	2.357e-4	4.744e+0
-0.173	2.385e-4	4.756e+0
-0.172	2.417e-4	4.767e+0
-0.171	2.447e-4	4.778e+0
-0.170	2.474e-4	4.789e+0
-0.169	2.505e-4	4.800e+0
-0.168	2.533e-4	4.811e+0
-0.167	2.562e-4	4.822e+0
-0.166	2.590e-4	4.833e+0
-0.165	2.618e-4	4.844e+0
-0.164	2.647e-4	4.856e+0
-0.163	2.672e-4	4.867e+0
-0.162	2.700e-4	4.878e+0
-0.161	2.727e-4	4.889e+0
-0.160	2.752e-4	4.900e+0
-0.159	2.780e-4	4.911e+0
-0.158	2.805e-4	4.922e+0
-0.157	2.829e-4	4.933e+0
-0.156	2.853e-4	4.944e+0
-0.155	2.876e-4	4.956e+0
-0.154	2.897e-4	4.967e+0
-0.153	2.922e-4	4.978e+0
-0.152	2.941e-4	4.989e+0
-0.151	2.965e-4	5.000e+0
-0.150	2.988e-4	5.011e+0
-0.149	3.008e-4	5.022e+0
-0.148	3.027e-4	5.033e+0
-0.147	3.048e-4	5.044e+0
-0.146	3.068e-4	5.056e+0
-0.145	3.086e-4	5.067e+0
-0.144	3.106e-4	5.078e+0
-0.143	3.123e-4	5.089e+0
-0.142	3.140e-4	5.100e+0
-0.141	3.160e-4	5.111e+0
-0.140	3.175e-4	5.122e+0
-0.139	3.191e-4	5.133e+0
-0.138	3.206e-4	5.144e+0
-0.137	3.225e-4	5.156e+0
-0.136	3.235e-4	5.167e+0
-0.135	3.253e-4	5.178e+0
-0.134	3.265e-4	5.189e+0
-0.133	3.278e-4	5.200e+0
-0.132	3.294e-4	5.211e+0
-0.131	3.305e-4	5.222e+0
-0.130	3.316e-4	5.233e+0
-0.129	3.329e-4	5.244e+0
-0.128	3.340e-4	5.256e+0
-0.127	3.353e-4	5.267e+0
-0.126	3.363e-4	5.278e+0
-0.125	3.372e-4	5.289e+0
-0.124	3.382e-4	5.300e+0
-0.123	3.393e-4	5.311e+0
-0.122	3.404e-4	5.322e+0
-0.121	3.413e-4	5.333e+0
-0.120	3.422e-4	5.344e+0
-0.119	3.431e-4	5.356e+0
-0.118	3.440e-4	5.367e+0
-0.117	3.450e-4	5.378e+0
-0.116	3.459e-4	5.389e+0
-0.115	3.466e-4	5.400e+0
-0.114	3.475e-4	5.411e+0
-0.113	3.485e-4	5.422e+0
-0.112	3.490e-4	5.433e+0
-0.111	3.501e-4	5.444e+0
-0.110	3.507e-4	5.456e+0
-0.109	3.516e-4	5.467e+0
-0.108	3.526e-4	5.478e+0
-0.107	3.532e-4	5.489e+0
-0.106	3.539e-4	5.500e+0
-0.105	3.547e-4	5.511e+0
-0.104	3.555e-4	5.522e+0
-0.103	3.562e-4	5.533e+0
-0.102	3.571e-4	5.544e+0
-0.101	3.577e-4	5.556e+0
-0.100	3.583e-4	5.567e+0
-0.099	3.592e-4	5.578e+0
-0.098	3.597e-4	5.589e+0
-0.097	3.604e-4	5.600e+0
-0.096	3.610e-4	5.611e+0
-0.095	3.617e-4	5.622e+0
-0.094	3.622e-4	5.633e+0
-0.093	3.629e-4	5.644e+0
-0.092	3.636e-4	5.656e+0
-0.091	3.640e-4	5.667e+0
-0.090	3.649e-4	5.678e+0
-0.089	3.655e-4	5.689e+0
-0.088	3.659e-4	5.700e+0
-0.087	3.667e-4	5.711e+0
-0.086	3.673e-4	5.722e+0
-0.085	3.679e-4	5.733e+0
-0.084	3.689e-4	5.744e+0
-0.083	3.695e-4	5.756e+0
-0.082	3.702e-4	5.767e+0
-0.081	3.713e-4	5.778e+0
-0.080	3.719e-4	5.789e+0
-0.079	3.727e-4	5.800e+0
-0.078	3.736e-4	5.811e+0
-0.077	3.744e-4	5.822e+0
-0.076	3.754e-4	5.833e+0
-0.075	3.761e-4	5.844e+0
-0.074	3.769e-4	5.856e+0
-0.073	3.779e-4	5.867e+0
-0.072	3.787e-4	5.878e+0
-0.071	3.796e-4	5.889e+0
-0.070	3.804e-4	5.900e+0
-0.069	3.815e-4	5.911e+0
-0.068	3.823e-4	5.922e+0
-0.067	3.830e-4	5.933e+0
-0.066	3.840e-4	5.944e+0
-0.065	3.850e-4	5.956e+0
-0.064	3.858e-4	5.967e+0
-0.063	3.869e-4	5.978e+0
-0.062	3.878e-4	5.989e+0
-0.061	3.886e-4	6.000e+0
-0.060	3.899e-4	6.011e+0
-0.059	3.905e-4	6.022e+0
-0.058	3.917e-4	6.033e+0
-0.057	3.928e-4	6.044e+0
-0.056	3.937e-4	6.056e+0
-0.055	3.946e-4	6.067e+0
-0.054	3.958e-4	6.078e+0
-0.053	3.968e-4	6.089e+0
-0.052	3.979e-4	6.100e+0
-0.051	3.991e-4	6.111e+0
-0.050	4.001e-4	6.122e+0
-0.049	4.011e-4	6.133e+0
-0.048	4.023e-4	6.144e+0
-0.047	4.033e-4	6.156e+0
-0.046	4.043e-4	6.167e+0
-0.045	4.056e-4	6.178e+0
-0.044	4.068e-4	6.189e+0
-0.043	4.078e-4	6.200e+0
-0.042	4.092e-4	6.211e+0
-0.041	4.102e-4	6.222e+0
-0.040	4.114e-4	6.233e+0
-0.039	4.128e-4	6.244e+0
-0.038	4.141e-4	6.256e+0
-0.037	4.154e-4	6.267e+0
-0.036	4.169e-4	6.278e+0
-0.035	4.180e-4	6.289e+0
-0.034	4.194e-4	6.300e+0
-0.033	4.209e-4	6.311e+0
-0.032	4.223e-4	6.322e+0
-0.031	4.238e-4	6.333e+0
-0.030	4.251e-4	6.344e+0
-0.029	4.266e-4	6.356e+0
-0.028	4.280e-4	6.367e+0
-0.027	4.296e-4	6.378e+0
-0.026	4.313e-4	6.389e+0
-0.025	4.329e-4	6.400e+0
-0.024	4.346e-4	6.411e+0
-0.023	4.363e-4	6.422e+0
-0.022	4.379e-4	6.433e+0
-0.021	4.397e-4	6.444e+0
-0.020	4.416e-4	6.456e+0
-0.019	4.433e-4	6.467e+0
-0.018	4.454e-4	6.478e+0
-0.017	4.473e-4	6.489e+0
-0.016	4.489e-4	6.500e+0
-0.015	4.511e-4	6.511e+0
-0.014	4.529e-4	6.522e+0
-0.013	4.549e-4	6.533e+0
-0.012	4.572e-4	6.544e+0
-0.011	4.594e-4	6.556e+0
-0.010	4.616e-4	6.567e+0
-0.009	4.640e-4	6.578e+0
-0.008	4.661e-4	6.589e+0
-0.007	4.686e-4	6.600e+0
-0.006	4.712e-4	6.611e+0
-0.005	4.733e-4	6.622e+0
-0.004	4.759e-4	6.633e+0
-0.003	4.784e-4	6.644e+0
-0.002	4.810e-4	6.656e+0
-0.001	4.835e-4	6.667e+0
-0.000	4.871e-4	6.678e+0
0.001	4.897e-4	6.689e+0
0.002	4.925e-4	6.700e+0
0.003	4.954e-4	6.711e+0
0.004	4.982e-4	6.722e+0
0.005	5.011e-4	6.733e+0
0.006	5.044e-4	6.744e+0
0.007	5.076e-4	6.756e+0
0.008	5.105e-4	6.767e+0
0.009	5.139e-4	6.778e+0
0.010	5.169e-4	6.789e+0
0.011	5.201e-4	6.800e+0
0.012	5.238e-4	6.811e+0
0.013	5.268e-4	6.822e+0
0.014	5.304e-4	6.833e+0
0.015	5.339e-4	6.844e+0
0.016	5.373e-4	6.856e+0
0.017	5.409e-4	6.867e+0
0.018	5.447e-4	6.878e+0
0.019	5.481e-4	6.889e+0
0.020	5.520e-4	6.900e+0
0.021	5.557e-4	6.911e+0
0.022	5.593e-4	6.922e+0
0.023	5.630e-4	6.933e+0
0.024	5.667e-4	6.944e+0
0.025	5.706e-4	6.956e+0
0.026	5.740e-4	6.967e+0
0.027	5.778e-4	6.978e+0
0.028	5.818e-4	6.989e+0
0.029	5.854e-4	7.000e+0
0.030	5.894e-4	7.011e+0
0.031	5.931e-4	7.022e+0
0.032	5.968e-4	7.033e+0
0.033	6.005e-4	7.044e+0
0.034	6.043e-4	7.056e+0
0.035	6.076e-4	7.067e+0
0.036	6.115e-4	7.078e+0
0.037	6.148e-4	7.089e+0
0.038	6.183e-4	7.100e+0
0.039	6.217e-4	7.111e+0
0.040	6.250e-4	7.122e+0
0.041	6.283e-4	7.133e+0
0.042	6.315e-4	7.144e+0
0.043	6.346e-4	7.156e+0
0.044	6.374e-4	7.167e+0
0.045	6.405e-4	7.178e+0
0.046	6.432e-4	7.189e+0
0.047	6.458e-4	7.200e+0
0.048	6.484e-4	7.211e+0
0.049	6.509e-4	7.222e+0
0.050	6.534e-4	7.233e+0
0.051	6.557e-4	7.244e+0
0.052	6.582e-4	7.256e+0
0.053	6.602e-4	7.267e+0
0.054	6.624e-4	7.278e+0
0.055	6.645e-4	7.289e+0
0.056	6.663e-4	7.300e+0
0.057	6.686e-4	7.311e+0
0.058	6.706e-4	7.322e+0
0.059	6.725e-4	7.333e+0
0.060	6.747e-4	7.344e+0
0.061	6.765e-4	7.356e+0
0.062	6.784e-4	7.367e+0
0.063	6.807e-4	7.378e+0
0.064	6.827e-4	7.389e+0
0.065	6.846e-4	7.400e+0
0.066	6.869e-4	7.411e+0
0.067	6.887e-4	7.422e+0
0.068	6.910e-4	7.433e+0
0.069	6.931e-4	7.444e+0
0.070	6.955e-4	7.456e+0
0.071	6.976e-4	7.467e+0
0.072	7.000e-4	7.478e+0
0.073	7.024e-4	7.489e+0
0.074	7.046e-4	7.500e+0
0.075	7.073e-4	7.511e+0
0.076	7.097e-4	7.522e+0
0.077	7.123e-4	7.533e+0
0.078	7.149e-4	7.544e+0
0.079	7.177e-4	7.556e+0
0.080	7.203e-4	7.567e+0
0.081	7.230e-4	7.578e+0
0.082	7.258e-4	7.589e+0
0.083	7.286e-4	7.600e+0
0.084	7.315e-4	7.611e+0
0.085	7.342e-4	7.622e+0
0.086	7.371e-4	7.633e+0
0.087	7.401e-4	7.644e+0
0.088	7.431e-4	7.656e+0
0.089	7.466e-4	7.667e+0
0.090	7.496e-4	7.678e+0
0.091	7.525e-4	7.689e+0
0.092	7.552e-4	7.700e+0
0.093	7.582e-4	7.711e+0
0.094	7.609e-4	7.722e+0
0.095	7.636e-4	7.733e+0
0.096	7.663e-4	7.744e+0
0.097	7.690e-4	7.756e+0
0.098	7.716e-4	7.767e+0
0.099	7.741e-4	7.778e+0
0.100	7.767e-4	7.789e+0
0.101	7.788e-4	7.800e+0
0.102	7.814e-4	7.811e+0
0.103	7.839e-4	7.822e+0
0.104	7.857e-4	7.833e+0
0.105	7.880e-4	7.844e+0
0.106	7.897e-4	7.856e+0
0.107	7.916e-4	7.867e+0
0.108	7.934e-4	7.878e+0
0.109	7.951e-4	7.889e+0
0.110	7.966e-4	7.900e+0
0.111	7.980e-4	7.911e+0
0.112	7.994e-4	7.922e+0
0.113	8.005e-4	7.933e+0
0.114	8.017e-4	7.944e+0
0.115	8.024e-4	7.956e+0
0.116	8.035e-4	7.967e+0
0.117	8.040e-4	7.978e+0
0.118	8.047e-4	7.989e+0
0.119	8.052e-4	8.000e+0
0.120	8.055e-4	8.011e+0
0.121	8.058e-4	8.022e+0
0.122	8.058e-4	8.033e+0
0.123	8.059e-4	8.044e+0
0.124	8.058e-4	8.056e+0
0.125	8.055e-4	8.067e+0
0.126	8.052e-4	8.078e+0
0.127	8.048e-4	8.089e+0
0.128	8.043e-4	8.100e+0
0.129	8.038e-4	8.111e+0
0.130	8.031e-4	8.122e+0
0.131	8.021e-4	8.133e+0
0.132	8.016e-4	8.144e+0
0.133	8.005e-4	8.156e+0
0.134	7.995e-4	8.167e+0
0.135	7.990e-4	8.178e+0
0.136	7.977e-4	8.189e+0
0.137	7.967e-4	8.200e+0
0.138	7.958e-4	8.211e+0
0.139	7.946e-4	8.222e+0
0.140	7.934e-4	8.233e+0
0.141	7.925e-4	8.244e+0
0.142	7.914e-4	8.256e+0
0.143	7.904e-4	8.267e+0
0.144	7.894e-4	8.278e+0
0.145	7.884e-4	8.289e+0
0.146	7.875e-4	8.300e+0
0.147	7.867e-4	8.311e+0
0.148	7.860e-4	8.322e+0
0.149	7.850e-4	8.333e+0
0.150	7.845e-4	8.344e+0
0.151	7.838e-4	8.356e+0
0.152	7.830e-4	8.367e+0
0.153	7.826e-4	8.378e+0
0.154	7.823e-4	8.389e+0
0.155	7.816e-4	8.400e+0
0.156	7.814e-4	8.411e+0
0.157	7.813e-4	8.422e+0
0.158	7.810e-4	8.433e+0
0.159	7.809e-4	8.444e+0
0.160	7.808e-4	8.456e+0
0.161	7.807e-4	8.467e+0
0.162	7.809e-4	8.478e+0
0.163	7.810e-4	8.489e+0
0.164	7.811e-4	8.500e+0
0.165	7.815e-4	8.511e+0
0.166	7.819e-4	8.522e+0
0.167	7.822e-4	8.533e+0
0.168	7.827e-4	8.544e+0
0.169	7.833e-4	8.556e+0
0.170	7.838e-4	8.567e+0
0.171	7.846e-4	8.578e+0
0.172	7.852e-4	8.589e+0
0.173	7.859e-4	8.600e+0
0.174	7.868e-4	8.611e+0
0.175	7.877e-4	8.622e+0
0.176	7.885e-4	8.633e+0
0.177	7.895e-4	8.644e+0
0.178	7.906e-4	8.656e+0
0.179	7.915e-4	8.667e+0
0.180	7.929e-4	8.678e+0
0.181	7.938e-4	8.689e+0
0.182	7.949e-4	8.700e+0
0.183	7.965e-4	8.711e+0
0.184	7.976e-4	8.722e+0
0.185	7.989e-4	8.733e+0
0.186	8.004e-4	8.744e+0
0.187	8.017e-4	8.756e+0
0.188	8.031e-4	8.767e+0
0.189	8.046e-4	8.778e+0
0.190	8.061e-4	8.789e+0
0.191	8.078e-4	8.800e+0
0.192	8.095e-4	8.811e+0
0.193	8.111e-4	8.822e+0
0.194	8.127e-4	8.833e+0
0.195	8.146e-4	8.844e+0
0.196	8.165e-4	8.856e+0
0.197	8.179e-4	8.867e+0
0.198	8.201e-4	8.878e+0
0.199	8.219e-4	8.889e+0
0.200	8.239e-4	8.900e+0
0.201	8.258e-4	8.911e+0
0.202	8.278e-4	8.922e+0
0.203	8.296e-4	8.933e+0
0.204	8.318e-4	8.944e+0
0.205	8.340e-4	8.956e+0
0.206	8.357e-4	8.967e+0
0.207	8.381e-4	8.978e+0
0.208	8.399e-4	8.989e+0
0.209	8.421e-4	9.000e+0
0.210	8.443e-4	9.011e+0
0.211	8.465e-4	9.022e+0
0.212	8.485e-4	9.033e+0
0.213	8.507e-4	9.044e+0
0.214	8.529e-4	9.056e+0
0.215	8.550e-4	9.067e+0
0.216	8.572e-4	9.078e+0
0.217	8.593e-4	9.089e+0
0.218	8.615e-4	9.100e+0
0.219	8.639e-4	9.111e+0
0.220	8.662e-4	9.122e+0
0.221	8.685e-4	9.133e+0
0.222	8.708e-4	9.145e+0
0.223	8.730e-4	9.156e+0
0.224	8.752e-4	9.167e+0
0.225	8.776e-4	9.178e+0
0.226	8.797e-4	9.189e+0
0.227	8.820e-4	9.200e+0
0.228	8.843e-4	9.211e+0
0.229	8.865e-4	9.222e+0
0.230	8.888e-4	9.233e+0
0.231	8.912e-4	9.245e+0
0.232	8.935e-4	9.256e+0
0.233	8.957e-4	9.267e+0
0.234	8.983e-4	9.278e+0
0.235	9.005e-4	9.289e+0
0.236	9.028e-4	9.300e+0
0.237	9.053e-4	9.311e+0
0.238	9.076e-4	9.322e+0
0.239	9.101e-4	9.333e+0
0.240	9.123e-4	9.345e+0
0.241	9.147e-4	9.356e+0
0.242	9.171e-4	9.367e+0
0.243	9.197e-4	9.378e+0
0.244	9.219e-4	9.389e+0
0.245	9.240e-4	9.400e+0
0.246	9.264e-4	9.411e+0
0.247	9.287e-4	9.422e+0
0.248	9.310e-4	9.433e+0
0.249	9.336e-4	9.445e+0
0.250	9.361e-4	9.456e+0
0.251	9.383e-4	9.467e+0
0.252	9.407e-4	9.478e+0
0.253	9.429e-4	9.489e+0
0.254	9.452e-4	9.500e+0
0.255	9.476e-4	9.511e+0
0.256	9.499e-4	9.522e+0
0.257	9.524e-4	9.533e+0
0.258	9.548e-4	9.545e+0
0.259	9.571e-4	9.556e+0
0.260	9.594e-4	9.567e+0
0.261	9.619e-4	9.578e+0
0.262	9.643e-4	9.589e+0
0.263	9.666e-4	9.600e+0
0.264	9.692e-4	9.611e+0
0.265	9.714e-4	9.622e+0
0.266	9.739e-4	9.633e+0
0.267	9.761e-4	9.645e+0
0.268	9.786e-4	9.656e+0
0.269	9.809e-4	9.667e+0
0.270	9.832e-4	9.678e+0
0.271	9.858e-4	9.689e+0
0.272	9.878e-4	9.700e+0
0.273	9.906e-4	9.711e+0
0.274	9.928e-4	9.722e+0
0.275	9.954e-4	9.733e+0
0.276	9.978e-4	9.745e+0
0.277	1.000e-3	9.756e+0
0.278	1.002e-3	9.767e+0
0.279	1.005e-3	9.778e+0
0.280	1.007e-3	9.789e+0
0.281	1.009e-3	9.800e+0
0.282	1.012e-3	9.811e+0
0.283	1.014e-3	9.822e+0
0.284	1.017e-3	9.833e+0
0.285	1.019e-3	9.845e+0
0.286	1.021e-3	9.856e+0
0.287	1.024e-3	9.867e+0
0.288	1.026e-3	9.878e+0
0.289	1.028e-3	9.889e+0
0.290	1.031e-3	9.900e+0
0.291	1.033e-3	9.911e+0
0.292	1.035e-3	9.922e+0
0.293	1.038e-3	9.933e+0
0.294	1.040e-3	9.945e+0
0.295	1.043e-3	9.956e+0
0.296	1.045e-3	9.967e+0
0.297	1.047e-3	9.978e+0
0.298	1.050e-3	9.989e+0
0.299	1.052e-3	1.000e+1
0.300	1.054e-3	1.001e+1
0.301	1.056e-3	1.002e+1
0.302	1.058e-3	1.003e+1
0.303	1.061e-3	1.004e+1
0.304	1.063e-3	1.006e+1
0.305	1.065e-3	1.007e+1
0.306	1.068e-3	1.008e+1
0.307	1.070e-3	1.009e+1
0.308	1.072e-3	1.010e+1
0.309	1.075e-3	1.011e+1
0.310	1.077e-3	1.012e+1
0.311	1.079e-3	1.013e+1
0.312	1.082e-3	1.014e+1
0.313	1.084e-3	1.016e+1
0.314	1.086e-3	1.017e+1
0.315	1.089e-3	1.018e+1
0.316	1.091e-3	1.019e+1
0.317	1.093e-3	1.020e+1
0.318	1.095e-3	1.021e+1
0.319	1.097e-3	1.022e+1
0.320	1.099e-3	1.023e+1
0.321	1.102e-3	1.024e+1
0.322	1.104e-3	1.026e+1
0.323	1.106e-3	1.027e+1
0.324	1.108e-3	1.028e+1
0.325	1.110e-3	1.029e+1
0.326	1.112e-3	1.030e+1
0.327	1.115e-3	1.031e+1
0.328	1.117e-3	1.032e+1
0.329	1.119e-3	1.033e+1
0.330	1.121e-3	1.034e+1
0.331	1.123e-3	1.036e+1
0.332	1.125e-3	1.037e+1
0.333	1.127e-3	1.038e+1
0.334	1.129e-3	1.039e+1
0.335	1.131e-3	1.040e+1
0.336	1.134e-3	1.041e+1
0.337	1.136e-3	1.042e+1
0.338	1.137e-3	1.043e+1
0.339	1.140e-3	1.044e+1
0.340	1.142e-3	1.046e+1
0.341	1.144e-3	1.047e+1
0.342	1.146e-3	1.048e+1
0.343	1.148e-3	1.049e+1
0.344	1.150e-3	1.050e+1
0.345	1.152e-3	1.051e+1
0.346	1.154e-3	1.052e+1
0.347	1.155e-3	1.053e+1
0.348	1.157e-3	1.054e+1
0.349	1.159e-3	1.056e+1
0.350	1.161e-3	1.057e+1
0.351	1.163e-3	1.058e+1
0.352	1.165e-3	1.059e+1
0.353	1.167e-3	1.060e+1
0.354	1.169e-3	1.061e+1
0.355	1.171e-3	1.062e+1
0.356	1.173e-3	1.063e+1
0.357	1.175e-3	1.064e+1
0.358	1.177e-3	1.066e+1
0.359	1.179e-3	1.067e+1
0.360	1.180e-3	1.068e+1
0.361	1.182e-3	1.069e+1
0.362	1.184e-3	1.070e+1
0.363	1.186e-3	1.071e+1
0.364	1.188e-3	1.072e+1
0.365	1.190e-3	1.073e+1
0.366	1.192e-3	1.074e+1
0.367	1.193e-3	1.076e+1
0.368	1.195e-3	1.077e+1
0.369	1.197e-3	1.078e+1
0.370	1.199e-3	1.079e+1
0.371	1.200e-3	1.080e+1
0.372	1.202e-3	1.081e+1
0.373	1.204e-3	1.082e+1
0.374	1.206e-3	1.083e+1
0.375	1.208e-3	1.084e+1
0.376	1.209e-3	1.086e+1
0.377	1.211e-3	1.087e+1
0.378	1.213e-3	1.088e+1
0.379	1.214e-3	1.089e+1
0.380	1.216e-3	1.090e+1
0.381	1.218e-3	1.091e+1
0.382	1.220e-3	1.092e+1
0.383	1.221e-3	1.093e+1
0.384	1.223e-3	1.094e+1
0.385	1.225e-3	1.096e+1
0.386	1.226e-3	1.097e+1
0.387	1.228e-3	1.098e+1
0.388	1.230e-3	1.099e+1
0.389	1.231e-3	1.100e+1
0.390	1.233e-3	1.101e+1
0.391	1.235e-3	1.102e+1
0.392	1.236e-3	1.103e+1
0.393	1.238e-3	1.104e+1
0.394	1.239e-3	1.106e+1
0.395	1.241e-3	1.107e+1
0.396	1.243e-3	1.108e+1
0.397	1.244e-3	1.109e+1
0.398	1.246e-3	1.110e+1
0.399	1.248e-3	1.111e+1
0.400	1.249e-3	1.112e+1
0.401	1.250e-3	1.113e+1
0.402	1.252e-3	1.114e+1
0.403	1.254e-3	1.116e+1
0.404	1.255e-3	1.117e+1
0.405	1.257e-3	1.118e+1
0.406	1.258e-3	1.119e+1
0.407	1.260e-3	1.120e+1
0.408	1.261e-3	1.121e+1
0.409	1.263e-3	1.122e+1
0.410	1.265e-3	1.123e+1
0.411	1.266e-3	1.124e+1
0.412	1.268e-3	1.126e+1
0.413	1.269e-3	1.127e+1
0.414	1.270e-3	1.128e+1
0.415	1.272e-3	1.129e+1
0.416	1.273e-3	1.130e+1
0.417	1.275e-3	1.131e+1
0.418	1.276e-3	1.132e+1
0.419	1.278e-3	1.133e+1
0.420	1.279e-3	1.134e+1
0.421	1.280e-3	1.136e+1
0.422	1.282e-3	1.137e+1
0.423	1.283e-3	1.138e+1
0.424	1.284e-3	1.139e+1
0.425	1.286e-3	1.140e+1
0.426	1.287e-3	1.141e+1
0.427	1.289e-3	1.142e+1
0.428	1.290e-3	1.143e+1
0.429	1.291e-3	1.144e+1
0.430	1.292e-3	1.146e+1
0.431	1.294e-3	1.147e+1
0.432	1.295e-3	1.148e+1
0.433	1.296e-3	1.149e+1
0.434	1.298e-3	1.150e+1
0.435	1.299e-3	1.151e+1
0.436	1.300e-3	1.152e+1
0.437	1.301e-3	1.153e+1
0.438	1.303e-3	1.154e+1
0.439	1.304e-3	1.156e+1
0.440	1.305e-3	1.157e+1
0.441	1.306e-3	1.158e+1
0.442	1.308e-3	1.159e+1
0.443	1.309e-3	1.160e+1
0.444	1.310e-3	1.161e+1
0.445	1.311e-3	1.162e+1
0.446	1.312e-3	1.163e+1
0.447	1.313e-3	1.164e+1
0.448	1.314e-3	1.166e+1
0.449	1.316e-3	1.167e+1
0.450	1.317e-3	1.168e+1
0.451	1.318e-3	1.169e+1
0.452	1.319e-3	1.170e+1
0.453	1.320e-3	1.171e+1
0.454	1.321e-3	1.172e+1
0.455	1.322e-3	1.173e+1
0.456	1.323e-3	1.174e+1
0.457	1.324e-3	1.176e+1
0.458	1.325e-3	1.177e+1
0.459	1.327e-3	1.178e+1
0.460	1.327e-3	1.179e+1
0.461	1.329e-3	1.180e+1
0.462	1.330e-3	1.181e+1
0.463	1.331e-3	1.182e+1
0.464	1.332e-3	1.183e+1
0.465	1.333e-3	1.184e+1
0.466	1.334e-3	1.186e+1
0.467	1.335e-3	1.187e+1
0.468	1.336e-3	1.188e+1
0.469	1.337e-3	1.189e+1
0.470	1.338e-3	1.190e+1
0.471	1.340e-3	1.191e+1
0.472	1.340e-3	1.192e+1
0.473	1.341e-3	1.193e+1
0.474	1.343e-3	1.194e+1
0.475	1.344e-3	1.196e+1
0.476	1.345e-3	1.197e+1
0.477	1.346e-3	1.198e+1
0.478	1.347e-3	1.199e+1
0.479	1.348e-3	1.200e+1
0.480	1.349e-3	1.201e+1
0.481	1.351e-3	1.202e+1
0.482	1.352e-3	1.203e+1
0.483	1.353e-3	1.204e+1
0.484	1.354e-3	1.206e+1
0.485	1.355e-3	1.207e+1
0.486	1.356e-3	1.208e+1
0.487	1.358e-3	1.209e+1
0.488	1.359e-3	1.210e+1
0.489	1.360e-3	1.211e+1
0.490	1.361e-3	1.212e+1
0.491	1.362e-3	1.213e+1
0.492	1.363e-3	1.214e+1
0.493	1.365e-3	1.216e+1
0.494	1.366e-3	1.217e+1
0.495	1.367e-3	1.218e+1
0.496	1.368e-3	1.219e+1
0.497	1.369e-3	1.220e+1
0.498	1.370e-3	1.221e+1
0.499	1.371e-3	1.222e+1
0.500	1.373e-3	1.223e+1
0.501	1.374e-3	1.224e+1
0.502	1.375e-3	1.226e+1
0.503	1.377e-3	1.227e+1
0.504	1.378e-3	1.228e+1
0.505	1.379e-3	1.229e+1
0.506	1.381e-3	1.230e+1
0.507	1.382e-3	1.231e+1
0.508	1.383e-3	1.232e+1
0.509	1.385e-3	1.233e+1
0.510	1.386e-3	1.234e+1
0.511	1.387e-3	1.236e+1
0.512	1.389e-3	1.237e+1
0.513	1.390e-3	1.238e+1
0.514	1.392e-3	1.239e+1
0.515	1.393e-3	1.240e+1
0.516	1.394e-3	1.241e+1
0.517	1.396e-3	1.242e+1
0.518	1.397e-3	1.243e+1
0.519	1.399e-3	1.244e+1
0.520	1.400e-3	1.246e+1
0.521	1.402e-3	1.247e+1
0.522	1.403e-3	1.248e+1
0.523	1.405e-3	1.249e+1
0.524	1.406e-3	1.250e+1
0.525	1.408e-3	1.251e+1
0.526	1.409e-3	1.252e+1
0.527	1.411e-3	1.253e+1
0.528	1.412e-3	1.254e+1
0.529	1.414e-3	1.256e+1
0.530	1.415e-3	1.257e+1
0.531	1.417e-3	1.258e+1
0.532	1.419e-3	1.259e+1
0.533	1.420e-3	1.260e+1
0.534	1.422e-3	1.261e+1
0.535	1.424e-3	1.262e+1
0.536	1.425e-3	1.263e+1
0.537	1.427e-3	1.264e+1
0.538	1.429e-3	1.266e+1
0.539	1.430e-3	1.267e+1
0.540	1.432e-3	1.268e+1
0.541	1.434e-3	1.269e+1
0.542	1.436e-3	1.270e+1
0.543	1.438e-3	1.271e+1
0.544	1.439e-3	1.272e+1
0.545	1.441e-3	1.273e+1
0.546	1.443e-3	1.274e+1
0.547	1.445e-3	1.276e+1
0.548	1.447e-3	1.277e+1
0.549	1.449e-3	1.278e+1
0.550	1.451e-3	1.279e+1
0.551	1.453e-3	1.280e+1
0.552	1.455e-3	1.281e+1
0.553	1.457e-3	1.282e+1
0.554	1.459e-3	1.283e+1
0.555	1.461e-3	1.284e+1
0.556	1.463e-3	1.286e+1
0.557	1.465e-3	1.287e+1
0.558	1.468e-3	1.288e+1
0.559	1.470e-3	1.289e+1
0.560	1.472e-3	1.290e+1
0.561	1.474e-3	1.291e+1
0.562	1.476e-3	1.292e+1
0.563	1.479e-3	1.293e+1
0.564	1.481e-3	1.294e+1
0.565	1.483e-3	1.296e+1
0.566	1.486e-3	1.297e+1
0.567	1.488e-3	1.298e+1
0.568	1.491e-3	1.299e+1
0.569	1.493e-3	1.300e+1
0.570	1.496e-3	1.301e+1
0.571	1.498e-3	1.302e+1
0.572	1.501e-3	1.303e+1
0.573	1.504e-3	1.304e+1
0.574	1.506e-3	1.306e+1
0.575	1.509e-3	1.307e+1
0.576	1.512e-3	1.308e+1
0.577	1.514e-3	1.309e+1
0.578	1.517e-3	1.310e+1
0.579	1.520e-3	1.311e+1
0.580	1.523e-3	1.312e+1
0.581	1.526e-3	1.313e+1
0.582	1.529e-3	1.314e+1
0.583	1.532e-3	1.316e+1
0.584	1.535e-3	1.317e+1
0.585	1.539e-3	1.318e+1
0.586	1.542e-3	1.319e+1
0.587	1.545e-3	1.320e+1
0.588	1.549e-3	1.321e+1
0.589	1.552e-3	1.322e+1
0.590	1.556e-3	1.323e+1
0.591	1.560e-3	1.324e+1
0.592	1.563e-3	1.326e+1
0.593	1.566e-3	1.327e+1
0.594	1.570e-3	1.328e+1
0.595	1.573e-3	1.329e+1
0.596	1.577e-3	1.330e+1
0.597	1.580e-3	1.331e+1
0.598	1.584e-3	1.332e+1
0.599	1.587e-3	1.333e+1
Segment 2:
0.600	1.582e-3	1.334e+1
0.599	1.565e-3	1.336e+1
0.598	1.548e-3	1.337e+1
0.597	1.531e-3	1.338e+1
0.596	1.513e-3	1.339e+1
0.595	1.497e-3	1.340e+1
0.594	1.481e-3	1.341e+1
0.593	1.465e-3	1.342e+1
0.592	1.450e-3	1.343e+1
0.591	1.435e-3	1.344e+1
0.590	1.421e-3	1.346e+1
0.589	1.406e-3	1.347e+1
0.588	1.391e-3	1.348e+1
0.587	1.377e-3	1.349e+1
0.586	1.364e-3	1.350e+1
0.585	1.350e-3	1.351e+1
0.584	1.337e-3	1.352e+1
0.583	1.324e-3	1.353e+1
0.582	1.311e-3	1.354e+1
0.581	1.299e-3	1.356e+1
0.580	1.286e-3	1.357e+1
0.579	1.274e-3	1.358e+1
0.578	1.261e-3	1.359e+1
0.577	1.249e-3	1.360e+1
0.576	1.238e-3	1.361e+1
0.575	1.226e-3	1.362e+1
0.574	1.215e-3	1.363e+1
0.573	1.204e-3	1.364e+1
0.572	1.194e-3	1.366e+1
0.571	1.183e-3	1.367e+1
0.570	1.172e-3	1.368e+1
0.569	1.162e-3	1.369e+1
0.568	1.151e-3	1.370e+1
0.567	1.142e-3	1.371e+1
0.566	1.132e-3	1.372e+1
0.565	1.122e-3	1.373e+1
0.564	1.112e-3	1.374e+1
0.563	1.102e-3	1.376e+1
0.562	1.093e-3	1.377e+1
0.561	1.084e-3	1.378e+1
0.560	1.075e-3	1.379e+1
0.559	1.066e-3	1.380e+1
0.558	1.057e-3	1.381e+1
0.557	1.048e-3	1.382e+1
0.556	1.039e-3	1.383e+1
0.555	1.031e-3	1.384e+1
0.554	1.023e-3	1.386e+1
0.553	1.014e-3	1.387e+1
0.552	1.006e-3	1.388e+1
0.551	9.984e-4	1.389e+1
0.550	9.901e-4	1.390e+1
0.549	9.823e-4	1.391e+1
0.548	9.746e-4	1.392e+1
0.547	9.672e-4	1.393e+1
0.546	9.595e-4	1.394e+1
0.545	9.518e-4	1.396e+1
0.544	9.444e-4	1.397e+1
0.543	9.372e-4	1.398e+1
0.542	9.301e-4	1.399e+1
0.541	9.230e-4	1.400e+1
0.540	9.161e-4	1.401e+1
0.539	9.090e-4	1.402e+1
0.538	9.018e-4	1.403e+1
0.537	8.951e-4	1.404e+1
0.536	8.884e-4	1.406e+1
0.535	8.819e-4	1.407e+1
0.534	8.756e-4	1.408e+1
0.533	8.692e-4	1.409e+1
0.532	8.625e-4	1.410e+1
0.531	8.564e-4	1.411e+1
0.530	8.501e-4	1.412e+1
0.529	8.438e-4	1.413e+1
0.528	8.378e-4	1.414e+1
0.527	8.317e-4	1.416e+1
0.526	8.257e-4	1.417e+1
0.525	8.198e-4	1.418e+1
0.524	8.140e-4	1.419e+1
0.523	8.081e-4	1.420e+1
0.522	8.026e-4	1.421e+1
0.521	7.968e-4	1.422e+1
0.520	7.911e-4	1.423e+1
0.519	7.857e-4	1.424e+1
0.518	7.804e-4	1.426e+1
0.517	7.749e-4	1.427e+1
0.516	7.693e-4	1.428e+1
0.515	7.641e-4	1.429e+1
0.514	7.589e-4	1.430e+1
0.513	7.537e-4	1.431e+1
0.512	7.481e-4	1.432e+1
0.511	7.423e-4	1.433e+1
0.510	7.372e-4	1.434e+1
0.509	7.320e-4	1.436e+1
0.508	7.272e-4	1.437e+1
0.507	7.223e-4	1.438e+1
0.506	7.172e-4	1.439e+1
0.505	7.123e-4	1.440e+1
0.504	7.078e-4	1.441e+1
0.503	7.031e-4	1.442e+1
0.502	6.982e-4	1.443e+1
0.501	6.938e-4	1.444e+1
0.500	6.889e-4	1.446e+1
0.499	6.845e-4	1.447e+1
0.498	6.800e-4	1.448e+1
0.497	6.755e-4	1.449e+1
0.496	6.710e-4	1.450e+1
0.495	6.668e-4	1.451e+1
0.494	6.623e-4	1.452e+1
0.493	6.581e-4	1.453e+1
0.492	6.539e-4	1.454e+1
0.491	6.496e-4	1.456e+1
0.490	6.454e-4	1.457e+1
0.489	6.414e-4	1.458e+1
0.488	6.373e-4	1.459e+1
0.487	6.331e-4	1.460e+1
0.486	6.291e-4	1.461e+1
0.485	6.252e-4	1.462e+1
0.484	6.210e-4	1.463e+1
0.483	6.173e-4	1.464e+1
0.482	6.134e-4	1.466e+1
0.481	6.095e-4	1.467e+1
0.480	6.057e-4	1.468e+1
0.479	6.020e-4	1.469e+1
0.478	5.982e-4	1.470e+1
0.477	5.946e-4	1.471e+1
0.476	5.909e-4	1.472e+1
0.475	5.870e-4	1.473e+1
0.474	5.835e-4	1.474e+1
0.473	5.797e-4	1.476e+1
0.472	5.762e-4	1.477e+1
0.471	5.729e-4	1.478e+1
0.470	5.694e-4	1.479e+1
0.469	5.659e-4	1.480e+1
0.468	5.625e-4	1.481e+1
0.467	5.592e-4	1.482e+1
0.466	5.557e-4	1.483e+1
0.465	5.525e-4	1.484e+1
0.464	5.489e-4	1.486e+1
0.463	5.458e-4	1.487e+1
0.462	5.425e-4	1.488e+1
0.461	5.391e-4	1.489e+1
0.460	5.358e-4	1.490e+1
0.459	5.328e-4	1.491e+1
0.458	5.295e-4	1.492e+1
0.457	5.262e-4	1.493e+1
0.456	5.233e-4	1.494e+1
0.455	5.201e-4	1.496e+1
0.454	5.169e-4	1.497e+1
0.453	5.139e-4	1.498e+1
0.452	5.110e-4	1.499e+1
0.451	5.078e-4	1.500e+1
0.450	5.048e-4	1.501e+1
0.449	5.018e-4	1.502e+1
0.448	4.987e-4	1.503e+1
0.447	4.959e-4	1.504e+1
0.446	4.929e-4	1.506e+1
0.445	4.902e-4	1.507e+1
0.444	4.872e-4	1.508e+1
0.443	4.843e-4	1.509e+1
0.442	4.814e-4	1.510e+1
0.441	4.786e-4	1.511e+1
0.440	4.759e-4	1.512e+1
0.439	4.731e-4	1.513e+1
0.438	4.703e-4	1.514e+1
0.437	4.678e-4	1.516e+1
0.436	4.650e-4	1.517e+1
0.435	4.622e-4	1.518e+1
0.434	4.594e-4	1.519e+1
0.433	4.567e-4	1.520e+1
0.432	4.540e-4	1.521e+1
0.431	4.514e-4	1.522e+1
0.430	4.488e-4	1.523e+1
0.429	4.463e-4	1.524e+1
0.428	4.436e-4	1.526e+1
0.427	4.411e-4	1.527e+1
0.426	4.386e-4	1.528e+1
0.425	4.360e-4	1.529e+1
0.424	4.335e-4	1.530e+1
0.423	4.311e-4	1.531e+1
0.422	4.286e-4	1.532e+1
0.421	4.261e-4	1.533e+1
0.420	4.238e-4	1.534e+1
0.419	4.213e-4	1.536e+1
0.418	4.188e-4	1.537e+1
0.417	4.164e-4	1.538e+1
0.416	4.138e-4	1.539e+1
0.415	4.115e-4	1.540e+1
0.414	4.091e-4	1.541e+1
0.413	4.067e-4	1.542e+1
0.412	4.044e-4	1.543e+1
0.411	4.022e-4	1.544e+1
0.410	3.997e-4	1.546e+1
0.409	3.971e-4	1.547e+1
0.408	3.951e-4	1.548e+1
0.407	3.927e-4	1.549e+1
0.406	3.904e-4	1.550e+1
0.405	3.881e-4	1.551e+1
0.404	3.859e-4	1.552e+1
0.403	3.837e-4	1.553e+1
0.402	3.814e-4	1.554e+1
0.401	3.793e-4	1.556e+1
0.400	3.771e-4	1.557e+1
0.399	3.751e-4	1.558e+1
0.398	3.729e-4	1.559e+1
0.397	3.707e-4	1.560e+1
0.396	3.686e-4	1.561e+1
0.395	3.668e-4	1.562e+1
0.394	3.650e-4	1.563e+1
0.393	3.633e-4	1.564e+1
0.392	3.616e-4	1.566e+1
0.391	3.598e-4	1.567e+1
0.390	3.581e-4	1.568e+1
0.389	3.560e-4	1.569e+1
0.388	3.539e-4	1.570e+1
0.387	3.519e-4	1.571e+1
0.386	3.497e-4	1.572e+1
0.385	3.478e-4	1.573e+1
0.384	3.455e-4	1.574e+1
0.383	3.436e-4	1.576e+1
0.382	3.416e-4	1.577e+1
0.381	3.396e-4	1.578e+1
0.380	3.375e-4	1.579e+1
0.379	3.356e-4	1.580e+1
0.378	3.338e-4	1.581e+1
0.377	3.317e-4	1.582e+1
0.376	3.299e-4	1.583e+1
0.375	3.279e-4	1.584e+1
0.374	3.261e-4	1.586e+1
0.373	3.242e-4	1.587e+1
0.372	3.221e-4	1.588e+1
0.371	3.202e-4	1.589e+1
0.370	3.184e-4	1.590e+1
0.369	3.164e-4	1.591e+1
0.368	3.145e-4	1.592e+1
0.367	3.126e-4	1.593e+1
0.366	3.107e-4	1.594e+1
0.365	3.090e-4	1.596e+1
0.364	3.069e-4	1.597e+1
0.363	3.053e-4	1.598e+1
0.362	3.033e-4	1.599e+1
0.361	3.014e-4	1.600e+1
0.360	2.997e-4	1.601e+1
0.359	2.979e-4	1.602e+1
0.358	2.960e-4	1.603e+1
0.357	2.941e-4	1.604e+1
0.356	2.924e-4	1.606e+1
0.355	2.907e-4	1.607e+1
0.354	2.892e-4	1.608e+1
0.353	2.873e-4	1.609e+1
0.352	2.856e-4	1.610e+1
0.351	2.840e-4	1.611e+1
0.350	2.822e-4	1.612e+1
0.349	2.805e-4	1.613e+1
0.348	2.787e-4	1.614e+1
0.347	2.771e-4	1.616e+1
0.346	2.752e-4	1.617e+1
0.345	2.734e-4	1.618e+1
0.344	2.718e-4	1.619e+1
0.343	2.701e-4	1.620e+1
0.342	2.685e-4	1.621e+1
0.341	2.667e-4	1.622e+1
0.340	2.651e-4	1.623e+1
0.339	2.635e-4	1.624e+1
0.338	2.619e-4	1.626e+1
0.337	2.601e-4	1.627e+1
0.336	2.584e-4	1.628e+1
0.335	2.569e-4	1.629e+1
0.334	2.549e-4	1.630e+1
0.333	2.535e-4	1.631e+1
0.332	2.516e-4	1.632e+1
0.331	2.501e-4	1.633e+1
0.330	2.487e-4	1.634e+1
0.329	2.469e-4	1.636e+1
0.328	2.452e-4	1.637e+1
0.327	2.437e-4	1.638e+1
0.326	2.421e-4	1.639e+1
0.325	2.404e-4	1.640e+1
0.324	2.388e-4	1.641e+1
0.323	2.374e-4	1.642e+1
0.322	2.356e-4	1.643e+1
0.321	2.342e-4	1.644e+1
0.320	2.325e-4	1.646e+1
0.319	2.310e-4	1.647e+1
0.318	2.294e-4	1.648e+1
0.317	2.278e-4	1.649e+1
0.316	2.263e-4	1.650e+1
0.315	2.247e-4	1.651e+1
0.314	2.232e-4	1.652e+1
0.313	2.215e-4	1.653e+1
0.312	2.200e-4	1.654e+1
0.311	2.186e-4	1.656e+1
0.310	2.169e-4	1.657e+1
0.309	2.155e-4	1.658e+1
0.308	2.139e-4	1.659e+1
0.307	2.123e-4	1.660e+1
0.306	2.109e-4	1.661e+1
0.305	2.094e-4	1.662e+1
0.304	2.078e-4	1.663e+1
0.303	2.063e-4	1.664e+1
0.302	2.049e-4	1.666e+1
0.301	2.032e-4	1.667e+1
0.300	2.018e-4	1.668e+1
0.299	2.004e-4	1.669e+1
0.298	1.990e-4	1.670e+1
0.297	1.977e-4	1.671e+1
0.296	1.962e-4	1.672e+1
0.295	1.947e-4	1.673e+1
0.294	1.932e-4	1.674e+1
0.293	1.919e-4	1.676e+1
0.292	1.904e-4	1.677e+1
0.291	1.889e-4	1.678e+1
0.290	1.875e-4	1.679e+1
0.289	1.860e-4	1.680e+1
0.288	1.847e-4	1.681e+1
0.287	1.831e-4	1.682e+1
0.286	1.817e-4	1.683e+1
0.285	1.803e-4	1.684e+1
0.284	1.789e-4	1.686e+1
0.283	1.776e-4	1.687e+1
0.282	1.762e-4	1.688e+1
0.281	1.747e-4	1.689e+1
0.280	1.734e-4	1.690e+1
0.279	1.719e-4	1.691e+1
0.278	1.706e-4	1.692e+1
0.277	1.690e-4	1.693e+1
0.276	1.679e-4	1.694e+1
0.275	1.666e-4	1.696e+1
0.274	1.651e-4	1.697e+1
0.273	1.638e-4	1.698e+1
0.272	1.624e-4	1.699e+1
0.271	1.610e-4	1.700e+1
0.270	1.596e-4	1.701e+1
0.269	1.584e-4	1.702e+1
0.268	1.570e-4	1.703e+1
0.267	1.558e-4	1.704e+1
0.266	1.545e-4	1.706e+1
0.265	1.530e-4	1.707e+1
0.264	1.517e-4	1.708e+1
0.263	1.506e-4	1.709e+1
0.262	1.490e-4	1.710e+1
0.261	1.478e-4	1.711e+1
0.260	1.463e-4	1.712e+1
0.259	1.450e-4	1.713e+1
0.258	1.439e-4	1.714e+1
0.257	1.426e-4	1.716e+1
0.256	1.412e-4	1.717e+1
0.255	1.398e-4	1.718e+1
0.254	1.386e-4	1.719e+1
0.253	1.371e-4	1.720e+1
0.252	1.359e-4	1.721e+1
0.251	1.346e-4	1.722e+1
0.250	1.332e-4	1.723e+1
0.249	1.320e-4	1.724e+1
0.248	1.305e-4	1.726e+1
0.247	1.293e-4	1.727e+1
0.246	1.279e-4	1.728e+1
0.245	1.267e-4	1.729e+1
0.244	1.252e-4	1.730e+1
0.243	1.239e-4	1.731e+1
0.242	1.227e-4	1.732e+1
0.241	1.214e-4	1.733e+1
0.240	1.203e-4	1.734e+1
0.239	1.188e-4	1.736e+1
0.238	1.176e-4	1.737e+1
0.237	1.164e-4	1.738e+1
0.236	1.151e-4	1.739e+1
0.235	1.136e-4	1.740e+1
0.234	1.126e-4	1.741e+1
0.233	1.112e-4	1.742e+1
0.232	1.099e-4	1.743e+1
0.231	1.086e-4	1.744e+1
0.230	1.073e-4	1.746e+1
0.229	1.059e-4	1.747e+1
0.228	1.048e-4	1.748e+1
0.227	1.034e-4	1.749e+1
0.226	1.020e-4	1.750e+1
0.225	1.008e-4	1.751e+1
0.224	9.954e-5	1.752e+1
0.223	9.825e-5	1.753e+1
0.222	9.687e-5	1.754e+1
0.221	9.571e-5	1.756e+1
0.220	9.433e-5	1.757e+1
0.219	9.314e-5	1.758e+1
0.218	9.180e-5	1.759e+1
0.217	9.035e-5	1.760e+1
0.216	8.916e-5	1.761e+1
0.215	8.783e-5	1.762e+1
0.214	8.650e-5	1.763e+1
0.213	8.533e-5	1.764e+1
0.212	8.401e-5	1.766e+1
0.211	8.269e-5	1.767e+1
0.210	8.149e-5	1.768e+1
0.209	8.026e-5	1.769e+1
0.208	7.886e-5	1.770e+1
0.207	7.766e-5	1.771e+1
0.206	7.642e-5	1.772e+1
0.205	7.507e-5	1.773e+1
0.204	7.386e-5	1.774e+1
0.203	7.264e-5	1.776e+1
0.202	7.124e-5	1.777e+1
0.201	7.002e-5	1.778e+1
0.200	6.890e-5	1.779e+1
0.199	6.752e-5	1.780e+1
0.198	6.620e-5	1.781e+1
0.197	6.496e-5	1.782e+1
0.196	6.358e-5	1.783e+1
0.195	6.240e-5	1.784e+1
0.194	6.111e-5	1.786e+1
0.193	5.979e-5	1.787e+1
0.192	5.837e-5	1.788e+1
0.191	5.710e-5	1.789e+1
0.190	5.574e-5	1.790e+1
0.189	5.456e-5	1.791e+1
0.188	5.328e-5	1.792e+1
0.187	5.195e-5	1.793e+1
0.186	5.079e-5	1.794e+1
0.185	4.940e-5	1.796e+1
0.184	4.806e-5	1.797e+1
0.183	4.690e-5	1.798e+1
0.182	4.566e-5	1.799e+1
0.181	4.436e-5	1.800e+1
0.180	4.307e-5	1.801e+1
0.179	4.177e-5	1.802e+1
0.178	4.052e-5	1.803e+1
0.177	3.920e-5	1.804e+1
0.176	3.796e-5	1.806e+1
0.175	3.660e-5	1.807e+1
0.174	3.548e-5	1.808e+1
0.173	3.423e-5	1.809e+1
0.172	3.283e-5	1.810e+1
0.171	3.167e-5	1.811e+1
0.170	3.046e-5	1.812e+1
0.169	2.912e-5	1.813e+1
0.168	2.799e-5	1.814e+1
0.167	2.664e-5	1.816e+1
0.166	2.537e-5	1.817e+1
0.165	2.409e-5	1.818e+1
0.164	2.297e-5	1.819e+1
0.163	2.170e-5	1.820e+1
0.162	2.054e-5	1.821e+1
0.161	1.930e-5	1.822e+1
0.160	1.785e-5	1.823e+1
0.159	1.662e-5	1.824e+1
0.158	1.545e-5	1.826e+1
0.157	1.435e-5	1.827e+1
0.156	1.297e-5	1.828e+1
0.155	1.191e-5	1.829e+1
0.154	1.054e-5	1.830e+1
0.153	9.371e-6	1.831e+1
0.152	8.158e-6	1.832e+1
0.151	6.970e-6	1.833e+1
0.150	5.739e-6	1.834e+1
0.149	4.410e-6	1.836e+1
0.148	3.213e-6	1.837e+1
0.147	2.035e-6	1.838e+1
0.146	8.122e-7	1.839e+1
0.145	-3.840e-7	1.840e+1
0.144	-1.500e-6	1.841e+1
0.143	-2.670e-6	1.842e+1
0.142	-3.831e-6	1.843e+1
0.141	-4.974e-6	1.844e+1
0.140	-6.232e-6	1.846e+1
0.139	-7.348e-6	1.847e+1
0.138	-8.518e-6	1.848e+1
0.137	-9.563e-6	1.849e+1
0.136	-1.079e-5	1.850e+1
0.135	-1.173e-5	1.851e+1
0.134	-1.297e-5	1.852e+1
0.133	-1.415e-5	1.853e+1
0.132	-1.509e-5	1.854e+1
0.131	-1.615e-5	1.856e+1
0.130	-1.721e-5	1.857e+1
0.129	-1.822e-5	1.858e+1
0.128	-1.949e-5	1.859e+1
0.127	-2.051e-5	1.860e+1
0.126	-2.158e-5	1.861e+1
0.125	-2.256e-5	1.862e+1
0.124	-2.378e-5	1.863e+1
0.123	-2.472e-5	1.864e+1
0.122	-2.588e-5	1.866e+1
0.121	-2.697e-5	1.867e+1
0.120	-2.791e-5	1.868e+1
0.119	-2.910e-5	1.869e+1
0.118	-3.024e-5	1.870e+1
0.117	-3.132e-5	1.871e+1
0.116	-3.238e-5	1.872e+1
0.115	-3.354e-5	1.873e+1
0.114	-3.459e-5	1.874e+1
0.113	-3.568e-5	1.876e+1
0.112	-3.685e-5	1.877e+1
0.111	-3.792e-5	1.878e+1
0.110	-3.917e-5	1.879e+1
0.109	-4.029e-5	1.880e+1
0.108	-4.132e-5	1.881e+1
0.107	-4.251e-5	1.882e+1
0.106	-4.369e-5	1.883e+1
0.105	-4.479e-5	1.884e+1
0.104	-4.572e-5	1.886e+1
0.103	-4.711e-5	1.887e+1
0.102	-4.818e-5	1.888e+1
0.101	-4.916e-5	1.889e+1
0.100	-5.043e-5	1.890e+1
0.099	-5.129e-5	1.891e+1
0.098	-5.253e-5	1.892e+1
0.097	-5.359e-5	1.893e+1
0.096	-5.464e-5	1.894e+1
0.095	-5.588e-5	1.896e+1
0.094	-5.684e-5	1.897e+1
0.093	-5.789e-5	1.898e+1
0.092	-5.909e-5	1.899e+1
0.091	-6.031e-5	1.900e+1
0.090	-6.124e-5	1.901e+1
0.089	-6.273e-5	1.902e+1
0.088	-6.356e-5	1.903e+1
0.087	-6.484e-5	1.904e+1
0.086	-6.594e-5	1.906e+1
0.085	-6.720e-5	1.907e+1
0.084	-6.824e-5	1.908e+1
0.083	-6.971e-5	1.909e+1
0.082	-7.091e-5	1.910e+1
0.081	-7.209e-5	1.911e+1
0.080	-7.358e-5	1.912e+1
0.079	-7.461e-5	1.913e+1
0.078	-7.583e-5	1.914e+1
0.077	-7.721e-5	1.916e+1
0.076	-7.854e-5	1.917e+1
0.075	-7.990e-5	1.918e+1
0.074	-8.117e-5	1.919e+1
0.073	-8.272e-5	1.920e+1
0.072	-8.394e-5	1.921e+1
0.071	-8.534e-5	1.922e+1
0.070	-8.700e-5	1.923e+1
0.069	-8.824e-5	1.924e+1
0.068	-8.967e-5	1.926e+1
0.067	-9.124e-5	1.927e+1
0.066	-9.275e-5	1.928e+1
0.065	-9.407e-5	1.929e+1
0.064	-9.571e-5	1.930e+1
0.063	-9.721e-5	1.931e+1
0.062	-9.876e-5	1.932e+1
0.061	-1.004e-4	1.933e+1
0.060	-1.019e-4	1.934e+1
0.059	-1.036e-4	1.936e+1
0.058	-1.052e-4	1.937e+1
0.057	-1.067e-4	1.938e+1
0.056	-1.083e-4	1.939e+1
0.055	-1.101e-4	1.940e+1
0.054	-1.118e-4	1.941e+1
0.053	-1.134e-4	1.942e+1
0.052	-1.151e-4	1.943e+1
0.051	-1.168e-4	1.944e+1
0.050	-1.186e-4	1.946e+1
0.049	-1.204e-4	1.947e+1
0.048	-1.220e-4	1.948e+1
0.047	-1.240e-4	1.949e+1
0.046	-1.258e-4	1.950e+1
0.045	-1.278e-4	1.951e+1
0.044	-1.297e-4	1.952e+1
0.043	-1.316e-4	1.953e+1
0.042	-1.334e-4	1.954e+1
0.041	-1.354e-4	1.956e+1
0.040	-1.374e-4	1.957e+1
0.039	-1.391e-4	1.958e+1
0.038	-1.412e-4	1.959e+1
0.037	-1.432e-4	1.960e+1
0.036	-1.452e-4	1.961e+1
0.035	-1.471e-4	1.962e+1
0.034	-1.493e-4	1.963e+1
0.033	-1.514e-4	1.964e+1
0.032	-1.535e-4	1.966e+1
0.031	-1.557e-4	1.967e+1
0.030	-1.577e-4	1.968e+1
0.029	-1.598e-4	1.969e+1
0.028	-1.621e-4	1.970e+1
0.027	-1.642e-4	1.971e+1
0.026	-1.663e-4	1.972e+1
0.025	-1.687e-4	1.973e+1
0.024	-1.710e-4	1.974e+1
0.023	-1.733e-4	1.976e+1
0.022	-1.756e-4	1.977e+1
0.021	-1.779e-4	1.978e+1
0.020	-1.804e-4	1.979e+1
0.019	-1.827e-4	1.980e+1
0.018	-1.850e-4	1.981e+1
0.017	-1.873e-4	1.982e+1
0.016	-1.896e-4	1.983e+1
0.015	-1.920e-4	1.984e+1
0.014	-1.945e-4	1.986e+1
0.013	-1.971e-4	1.987e+1
0.012	-1.994e-4	1.988e+1
0.011	-2.018e-4	1.989e+1
0.010	-2.044e-4	1.990e+1
0.009	-2.068e-4	1.991e+1
0.008	-2.093e-4	1.992e+1
0.007	-2.119e-4	1.993e+1
0.006	-2.142e-4	1.994e+1
0.005	-2.168e-4	1.996e+1
0.004	-2.195e-4	1.997e+1
0.003	-2.219e-4	1.998e+1
0.002	-2.245e-4	1.999e+1
0.001	-2.272e-4	2.000e+1
0.000	-2.299e-4	2.001e+1
-0.001	-2.325e-4	2.002e+1
-0.002	-2.351e-4	2.003e+1
-0.003	-2.375e-4	2.004e+1
-0.004	-2.402e-4	2.006e+1
-0.005	-2.428e-4	2.007e+1
-0.006	-2.452e-4	2.008e+1
-0.007	-2.479e-4	2.009e+1
-0.008	-2.506e-4	2.010e+1
-0.009	-2.531e-4	2.011e+1
-0.010	-2.556e-4	2.012e+1
-0.011	-2.583e-4	2.013e+1
-0.012	-2.610e-4	2.014e+1
-0.013	-2.635e-4	2.016e+1
-0.014	-2.662e-4	2.017e+1
-0.015	-2.688e-4	2.018e+1
-0.016	-2.713e-4	2.019e+1
-0.017	-2.741e-4	2.020e+1
-0.018	-2.766e-4	2.021e+1
-0.019	-2.793e-4	2.022e+1
-0.020	-2.818e-4	2.023e+1
-0.021	-2.844e-4	2.024e+1
-0.022	-2.871e-4	2.026e+1
-0.023	-2.896e-4	2.027e+1
-0.024	-2.921e-4	2.028e+1
-0.025	-2.948e-4	2.029e+1
-0.026	-2.975e-4	2.030e+1
-0.027	-2.999e-4	2.031e+1
-0.028	-3.026e-4	2.032e+1
-0.029	-3.052e-4	2.033e+1
-0.030	-3.078e-4	2.034e+1
-0.031	-3.104e-4	2.036e+1
-0.032	-3.129e-4	2.037e+1
-0.033	-3.155e-4	2.038e+1
-0.034	-3.182e-4	2.039e+1
-0.035	-3.209e-4	2.040e+1
-0.036	-3.233e-4	2.041e+1
-0.037	-3.259e-4	2.042e+1
-0.038	-3.285e-4	2.043e+1
-0.039	-3.310e-4	2.044e+1
-0.040	-3.337e-4	2.046e+1
-0.041	-3.361e-4	2.047e+1
-0.042	-3.386e-4	2.048e+1
-0.043	-3.412e-4	2.049e+1
-0.044	-3.439e-4	2.050e+1
-0.045	-3.464e-4	2.051e+1
-0.046	-3.490e-4	2.052e+1
-0.047	-3.516e-4	2.053e+1
-0.048	-3.542e-4	2.054e+1
-0.049	-3.568e-4	2.056e+1
-0.050	-3.594e-4	2.057e+1
-0.051	-3.622e-4	2.058e+1
-0.052	-3.647e-4	2.059e+1
-0.053	-3.673e-4	2.060e+1
-0.054	-3.700e-4	2.061e+1
-0.055	-3.725e-4	2.062e+1
-0.056	-3.752e-4	2.063e+1
-0.057	-3.777e-4	2.064e+1
-0.058	-3.803e-4	2.066e+1
-0.059	-3.829e-4	2.067e+1
-0.060	-3.855e-4	2.068e+1
-0.061	-3.881e-4	2.069e+1
-0.062	-3.908e-4	2.070e+1
-0.063	-3.936e-4	2.071e+1
-0.064	-3.963e-4	2.072e+1
-0.065	-3.993e-4	2.073e+1
-0.066	-4.018e-4	2.074e+1
-0.067	-4.045e-4	2.076e+1
-0.068	-4.072e-4	2.077e+1
-0.069	-4.097e-4	2.078e+1
-0.070	-4.128e-4	2.079e+1
-0.071	-4.155e-4	2.080e+1
-0.072	-4.184e-4	2.081e+1
-0.073	-4.211e-4	2.082e+1
-0.074	-4.239e-4	2.083e+1
-0.075	-4.266e-4	2.084e+1
-0.076	-4.294e-4	2.086e+1
-0.077	-4.324e-4	2.087e+1
-0.078	-4.352e-4	2.088e+1
-0.079	-4.382e-4	2.089e+1
-0.080	-4.409e-4	2.090e+1
-0.081	-4.441e-4	2.091e+1
-0.082	-4.469e-4	2.092e+1
-0.083	-4.499e-4	2.093e+1
-0.084	-4.530e-4	2.094e+1
-0.085	-4.560e-4	2.096e+1
-0.086	-4.590e-4	2.097e+1
-0.087	-4.620e-4	2.098e+1
-0.088	-4.651e-4	2.099e+1
-0.089	-4.682e-4	2.100e+1
-0.090	-4.714e-4	2.101e+1
-0.091	-4.744e-4	2.102e+1
-0.092	-4.775e-4	2.103e+1
-0.093	-4.806e-4	2.104e+1
-0.094	-4.837e-4	2.106e+1
-0.095	-4.869e-4	2.107e+1
-0.096	-4.901e-4	2.108e+1
-0.097	-4.935e-4	2.109e+1
-0.098	-4.968e-4	2.110e+1
-0.099	-5.000e-4	2.111e+1
-0.100	-5.033e-4	2.112e+1
-0.101	-5.066e-4	2.113e+1
-0.102	-5.101e-4	2.114e+1
-0.103	-5.134e-4	2.116e+1
-0.104	-5.169e-4	2.117e+1
-0.105	-5.203e-4	2.118e+1
-0.106	-5.236e-4	2.119e+1
-0.107	-5.270e-4	2.120e+1
-0.108	-5.303e-4	2.121e+1
-0.109	-5.338e-4	2.122e+1
-0.110	-5.371e-4	2.123e+1
-0.111	-5.407e-4	2.124e+1
-0.112	-5.441e-4	2.126e+1
-0.113	-5.478e-4	2.127e+1
-0.114	-5.511e-4	2.128e+1
-0.115	-5.549e-4	2.129e+1
-0.116	-5.585e-4	2.130e+1
-0.117	-5.618e-4	2.131e+1
-0.118	-5.657e-4	2.132e+1
-0.119	-5.694e-4	2.133e+1
-0.120	-5.729e-4	2.134e+1
-0.121	-5.765e-4	2.136e+1
-0.122	-5.803e-4	2.137e+1
-0.123	-5.840e-4	2.138e+1
-0.124	-5.877e-4	2.139e+1
-0.125	-5.916e-4	2.140e+1
-0.126	-5.950e-4	2.141e+1
-0.127	-5.987e-4	2.142e+1
-0.128	-6.025e-4	2.143e+1
-0.129	-6.064e-4	2.144e+1
-0.130	-6.103e-4	2.146e+1
-0.131	-6.141e-4	2.147e+1
-0.132	-6.180e-4	2.148e+1
-0.133	-6.221e-4	2.149e+1
-0.134	-6.261e-4	2.150e+1
-0.135	-6.302e-4	2.151e+1
-0.136	-6.341e-4	2.152e+1
-0.137	-6.382e-4	2.153e+1
-0.138	-6.421e-4	2.154e+1
-0.139	-6.462e-4	2.156e+1
-0.140	-6.502e-4	2.157e+1
-0.141	-6.541e-4	2.158e+1
-0.142	-6.582e-4	2.159e+1
-0.143	-6.627e-4	2.160e+1
-0.144	-6.667e-4	2.161e+1
-0.145	-6.710e-4	2.162e+1
-0.146	-6.750e-4	2.163e+1
-0.147	-6.792e-4	2.164e+1
-0.148	-6.836e-4	2.166e+1
-0.149	-6.879e-4	2.167e+1
-0.150	-6.923e-4	2.168e+1
-0.151	-6.966e-4	2.169e+1
-0.152	-7.008e-4	2.170e+1
-0.153	-7.050e-4	2.171e+1
-0.154	-7.097e-4	2.172e+1
-0.155	-7.144e-4	2.173e+1
-0.156	-7.187e-4	2.174e+1
-0.157	-7.231e-4	2.176e+1
-0.158	-7.275e-4	2.177e+1
-0.159	-7.320e-4	2.178e+1
-0.160	-7.365e-4	2.179e+1
-0.161	-7.415e-4	2.180e+1
-0.162	-7.459e-4	2.181e+1
-0.163	-7.505e-4	2.182e+1
-0.164	-7.553e-4	2.183e+1
[truncated: 2,837 more rows]
