# Supplementary material for: Decoration of Ag nanoparticles on CoMoO4 rods for efficient electrochemical reduction of CO2
Source: Sci Rep. 2024 Jan 16;14:1406. doi: 10.1038/s41598-024-51680-w (PMC10792071; doi:10.1038/s41598-024-51680-w)
Supplement: Supplementary file 1 — Supplementary Information 1. [file 41598_2024_51680_MOESM1_ESM.zip › raw data for scientific reports/CV CoMoO4 Ag/CV 0.1 scan -0.6 to 0.6 repeat.csv]

Mar. 30	2023 10:27:28
Cyclic Voltammetry
File: c:\users\nsb 111 lab\desktop\dr. schindra\ag cm co2 reduction\cm\ag 7 cm\cv 0.1 scan -0.6 to 0.6 repeat.csv
Data Source: Experiment
Instrument Model: CHI760E
Header:
Note:
Init E (V) = -0.6
High E (V) = 0.6
Low E (V) = -0.6
Init P/N = P
Scan Rate (V/s) = 0.1
Segment = 4
Sample Interval (V) = 0.001
Quiet Time (sec) = 2
Sensitivity (A/V) = 0.01
Segment 1:
Segment 2:
Ep = -0.353V
ip = -1.193e-3A
Ah = -1.184e-3C
Segment 3:
Ep = 0.121V
ip = 5.054e-4A
Ah = 4.803e-4C
Segment 4:
Ep = -0.360V
ip = -1.201e-3A
Ah = -1.093e-3C
Potential/V	Current/A	Time/s
Segment 1:
-0.600	-1.835e-4	1.000e-2
-0.599	-1.773e-4	2.000e-2
-0.598	-1.735e-4	3.000e-2
-0.597	-1.705e-4	4.000e-2
-0.596	-1.678e-4	5.000e-2
-0.595	-1.656e-4	6.000e-2
-0.594	-1.633e-4	7.000e-2
-0.593	-1.612e-4	8.000e-2
-0.592	-1.594e-4	9.000e-2
-0.591	-1.575e-4	1.000e-1
-0.590	-1.556e-4	1.100e-1
-0.589	-1.538e-4	1.200e-1
-0.588	-1.520e-4	1.300e-1
-0.587	-1.505e-4	1.400e-1
-0.586	-1.486e-4	1.500e-1
-0.585	-1.469e-4	1.600e-1
-0.584	-1.456e-4	1.700e-1
-0.583	-1.440e-4	1.800e-1
-0.582	-1.424e-4	1.900e-1
-0.581	-1.412e-4	2.000e-1
-0.580	-1.396e-4	2.100e-1
-0.579	-1.384e-4	2.200e-1
-0.578	-1.370e-4	2.300e-1
-0.577	-1.356e-4	2.400e-1
-0.576	-1.342e-4	2.500e-1
-0.575	-1.330e-4	2.600e-1
-0.574	-1.316e-4	2.700e-1
-0.573	-1.304e-4	2.800e-1
-0.572	-1.290e-4	2.900e-1
-0.571	-1.279e-4	3.000e-1
-0.570	-1.266e-4	3.100e-1
-0.569	-1.252e-4	3.200e-1
-0.568	-1.241e-4	3.300e-1
-0.567	-1.230e-4	3.400e-1
-0.566	-1.217e-4	3.500e-1
-0.565	-1.207e-4	3.600e-1
-0.564	-1.195e-4	3.700e-1
-0.563	-1.186e-4	3.800e-1
-0.562	-1.173e-4	3.900e-1
-0.561	-1.163e-4	4.000e-1
-0.560	-1.154e-4	4.100e-1
-0.559	-1.142e-4	4.200e-1
-0.558	-1.131e-4	4.300e-1
-0.557	-1.121e-4	4.400e-1
-0.556	-1.110e-4	4.500e-1
-0.555	-1.101e-4	4.600e-1
-0.554	-1.091e-4	4.700e-1
-0.553	-1.080e-4	4.800e-1
-0.552	-1.072e-4	4.900e-1
-0.551	-1.060e-4	5.000e-1
-0.550	-1.050e-4	5.100e-1
-0.549	-1.043e-4	5.200e-1
-0.548	-1.031e-4	5.300e-1
-0.547	-1.023e-4	5.400e-1
-0.546	-1.014e-4	5.500e-1
-0.545	-1.003e-4	5.600e-1
-0.544	-9.934e-5	5.700e-1
-0.543	-9.840e-5	5.800e-1
-0.542	-9.770e-5	5.900e-1
-0.541	-9.667e-5	6.000e-1
-0.540	-9.583e-5	6.100e-1
-0.539	-9.507e-5	6.200e-1
-0.538	-9.419e-5	6.300e-1
-0.537	-9.316e-5	6.400e-1
-0.536	-9.231e-5	6.500e-1
-0.535	-9.150e-5	6.600e-1
-0.534	-9.054e-5	6.700e-1
-0.533	-8.990e-5	6.800e-1
-0.532	-8.894e-5	6.900e-1
-0.531	-8.811e-5	7.000e-1
-0.530	-8.716e-5	7.100e-1
-0.529	-8.629e-5	7.200e-1
-0.528	-8.562e-5	7.300e-1
-0.527	-8.478e-5	7.400e-1
-0.526	-8.402e-5	7.500e-1
-0.525	-8.336e-5	7.600e-1
-0.524	-8.254e-5	7.700e-1
-0.523	-8.156e-5	7.800e-1
-0.522	-8.100e-5	7.900e-1
-0.521	-7.981e-5	8.000e-1
-0.520	-7.912e-5	8.100e-1
-0.519	-7.834e-5	8.200e-1
-0.518	-7.740e-5	8.300e-1
-0.517	-7.684e-5	8.400e-1
-0.516	-7.596e-5	8.500e-1
-0.515	-7.522e-5	8.600e-1
-0.514	-7.471e-5	8.700e-1
-0.513	-7.373e-5	8.800e-1
-0.512	-7.291e-5	8.900e-1
-0.511	-7.225e-5	9.000e-1
-0.510	-7.158e-5	9.100e-1
-0.509	-7.083e-5	9.200e-1
-0.508	-7.004e-5	9.300e-1
-0.507	-6.939e-5	9.400e-1
-0.506	-6.867e-5	9.500e-1
-0.505	-6.790e-5	9.600e-1
-0.504	-6.725e-5	9.700e-1
-0.503	-6.641e-5	9.800e-1
-0.502	-6.566e-5	9.900e-1
-0.501	-6.508e-5	1.000e+0
-0.500	-6.447e-5	1.010e+0
-0.499	-6.378e-5	1.020e+0
-0.498	-6.296e-5	1.030e+0
-0.497	-6.231e-5	1.040e+0
-0.496	-6.161e-5	1.050e+0
-0.495	-6.090e-5	1.060e+0
-0.494	-6.033e-5	1.070e+0
-0.493	-5.973e-5	1.080e+0
-0.492	-5.890e-5	1.090e+0
-0.491	-5.828e-5	1.100e+0
-0.490	-5.761e-5	1.110e+0
-0.489	-5.698e-5	1.120e+0
-0.488	-5.635e-5	1.130e+0
-0.487	-5.571e-5	1.140e+0
-0.486	-5.500e-5	1.150e+0
-0.485	-5.446e-5	1.160e+0
-0.484	-5.387e-5	1.170e+0
-0.483	-5.316e-5	1.180e+0
-0.482	-5.260e-5	1.190e+0
-0.481	-5.190e-5	1.200e+0
-0.480	-5.125e-5	1.210e+0
-0.479	-5.056e-5	1.220e+0
-0.478	-5.001e-5	1.230e+0
-0.477	-4.949e-5	1.240e+0
-0.476	-4.882e-5	1.250e+0
-0.475	-4.829e-5	1.260e+0
-0.474	-4.772e-5	1.270e+0
-0.473	-4.675e-5	1.280e+0
-0.472	-4.635e-5	1.290e+0
-0.471	-4.590e-5	1.300e+0
-0.470	-4.498e-5	1.310e+0
-0.469	-4.443e-5	1.320e+0
-0.468	-4.375e-5	1.330e+0
-0.467	-4.312e-5	1.340e+0
-0.466	-4.259e-5	1.350e+0
-0.465	-4.189e-5	1.360e+0
-0.464	-4.145e-5	1.370e+0
-0.463	-4.072e-5	1.380e+0
-0.462	-4.001e-5	1.390e+0
-0.461	-3.937e-5	1.400e+0
-0.460	-3.862e-5	1.410e+0
-0.459	-3.820e-5	1.420e+0
-0.458	-3.744e-5	1.430e+0
-0.457	-3.692e-5	1.440e+0
-0.456	-3.619e-5	1.450e+0
-0.455	-3.570e-5	1.460e+0
-0.454	-3.510e-5	1.470e+0
-0.453	-3.453e-5	1.480e+0
-0.452	-3.388e-5	1.490e+0
-0.451	-3.349e-5	1.500e+0
-0.450	-3.283e-5	1.510e+0
-0.449	-3.243e-5	1.520e+0
-0.448	-3.174e-5	1.530e+0
-0.447	-3.117e-5	1.540e+0
-0.446	-3.050e-5	1.550e+0
-0.445	-3.007e-5	1.560e+0
-0.444	-2.962e-5	1.570e+0
-0.443	-2.902e-5	1.580e+0
-0.442	-2.851e-5	1.590e+0
-0.441	-2.788e-5	1.600e+0
-0.440	-2.736e-5	1.610e+0
-0.439	-2.698e-5	1.620e+0
-0.438	-2.642e-5	1.630e+0
-0.437	-2.586e-5	1.640e+0
-0.436	-2.524e-5	1.650e+0
-0.435	-2.478e-5	1.660e+0
-0.434	-2.434e-5	1.670e+0
-0.433	-2.372e-5	1.680e+0
-0.432	-2.333e-5	1.690e+0
-0.431	-2.282e-5	1.700e+0
-0.430	-2.215e-5	1.710e+0
-0.429	-2.167e-5	1.720e+0
-0.428	-2.115e-5	1.730e+0
-0.427	-2.077e-5	1.740e+0
-0.426	-2.018e-5	1.750e+0
-0.425	-1.964e-5	1.760e+0
-0.424	-1.942e-5	1.770e+0
-0.423	-1.873e-5	1.780e+0
-0.422	-1.824e-5	1.790e+0
-0.421	-1.785e-5	1.800e+0
-0.420	-1.732e-5	1.810e+0
-0.419	-1.700e-5	1.820e+0
-0.418	-1.638e-5	1.830e+0
-0.417	-1.599e-5	1.840e+0
-0.416	-1.547e-5	1.850e+0
-0.415	-1.510e-5	1.860e+0
-0.414	-1.463e-5	1.870e+0
-0.413	-1.415e-5	1.880e+0
-0.412	-1.358e-5	1.890e+0
-0.411	-1.325e-5	1.900e+0
-0.410	-1.250e-5	1.910e+0
-0.409	-1.199e-5	1.920e+0
-0.408	-1.160e-5	1.930e+0
-0.407	-1.121e-5	1.940e+0
-0.406	-1.064e-5	1.950e+0
-0.405	-1.023e-5	1.960e+0
-0.404	-9.644e-6	1.970e+0
-0.403	-9.359e-6	1.980e+0
-0.402	-8.897e-6	1.990e+0
-0.401	-8.336e-6	2.000e+0
-0.400	-8.012e-6	2.010e+0
-0.399	-7.451e-6	2.020e+0
-0.398	-7.018e-6	2.030e+0
-0.397	-6.645e-6	2.040e+0
-0.396	-6.055e-6	2.050e+0
-0.395	-5.671e-6	2.060e+0
-0.394	-5.268e-6	2.070e+0
-0.393	-4.687e-6	2.080e+0
-0.392	-4.215e-6	2.090e+0
-0.391	-3.753e-6	2.100e+0
-0.390	-3.281e-6	2.110e+0
-0.389	-3.025e-6	2.120e+0
-0.388	-2.357e-6	2.130e+0
-0.387	-1.884e-6	2.140e+0
-0.386	-1.432e-6	2.150e+0
-0.385	-1.078e-6	2.160e+0
-0.384	-8.222e-7	2.170e+0
-0.383	-6.491e-8	2.180e+0
-0.382	4.662e-7	2.190e+0
-0.381	7.416e-7	2.200e+0
-0.380	1.312e-6	2.210e+0
-0.379	1.538e-6	2.220e+0
-0.378	2.286e-6	2.230e+0
-0.377	2.738e-6	2.240e+0
-0.376	3.200e-6	2.250e+0
-0.375	3.574e-6	2.260e+0
-0.374	3.968e-6	2.270e+0
-0.373	4.400e-6	2.280e+0
-0.372	4.931e-6	2.290e+0
-0.371	5.433e-6	2.300e+0
-0.370	5.885e-6	2.310e+0
-0.369	6.279e-6	2.320e+0
-0.368	6.967e-6	2.330e+0
-0.367	7.272e-6	2.340e+0
-0.366	7.823e-6	2.350e+0
-0.365	8.197e-6	2.360e+0
-0.364	8.590e-6	2.370e+0
-0.363	9.121e-6	2.380e+0
-0.362	9.544e-6	2.390e+0
-0.361	1.010e-5	2.400e+0
-0.360	1.062e-5	2.410e+0
-0.359	1.099e-5	2.420e+0
-0.358	1.163e-5	2.430e+0
-0.357	1.192e-5	2.440e+0
-0.356	1.258e-5	2.450e+0
-0.355	1.301e-5	2.460e+0
-0.354	1.320e-5	2.470e+0
-0.353	1.379e-5	2.480e+0
-0.352	1.421e-5	2.490e+0
-0.351	1.483e-5	2.500e+0
-0.350	1.528e-5	2.510e+0
-0.349	1.550e-5	2.520e+0
-0.348	1.620e-5	2.530e+0
-0.347	1.660e-5	2.540e+0
-0.346	1.725e-5	2.550e+0
-0.345	1.775e-5	2.560e+0
-0.344	1.798e-5	2.570e+0
-0.343	1.876e-5	2.580e+0
-0.342	1.907e-5	2.590e+0
-0.341	1.958e-5	2.600e+0
-0.340	2.018e-5	2.610e+0
-0.339	2.035e-5	2.620e+0
-0.338	2.107e-5	2.630e+0
-0.337	2.150e-5	2.640e+0
-0.336	2.202e-5	2.650e+0
-0.335	2.261e-5	2.660e+0
-0.334	2.294e-5	2.670e+0
-0.333	2.366e-5	2.680e+0
-0.332	2.419e-5	2.690e+0
-0.331	2.468e-5	2.700e+0
-0.330	2.519e-5	2.710e+0
-0.329	2.568e-5	2.720e+0
-0.328	2.607e-5	2.730e+0
-0.327	2.664e-5	2.740e+0
-0.326	2.741e-5	2.750e+0
-0.325	2.780e-5	2.760e+0
-0.324	2.820e-5	2.770e+0
-0.323	2.888e-5	2.780e+0
-0.322	2.945e-5	2.790e+0
-0.321	2.986e-5	2.800e+0
-0.320	3.041e-5	2.810e+0
-0.319	3.077e-5	2.820e+0
-0.318	3.159e-5	2.830e+0
-0.317	3.213e-5	2.840e+0
-0.316	3.276e-5	2.850e+0
-0.315	3.338e-5	2.860e+0
-0.314	3.371e-5	2.870e+0
-0.313	3.452e-5	2.880e+0
-0.312	3.494e-5	2.890e+0
-0.311	3.566e-5	2.900e+0
-0.310	3.624e-5	2.910e+0
-0.309	3.670e-5	2.920e+0
-0.308	3.748e-5	2.930e+0
-0.307	3.814e-5	2.940e+0
-0.306	3.881e-5	2.950e+0
-0.305	3.948e-5	2.960e+0
-0.304	3.982e-5	2.970e+0
-0.303	4.080e-5	2.980e+0
-0.302	4.128e-5	2.990e+0
-0.301	4.209e-5	3.000e+0
-0.300	4.264e-5	3.010e+0
-0.299	4.314e-5	3.020e+0
-0.298	4.410e-5	3.030e+0
-0.297	4.469e-5	3.040e+0
-0.296	4.527e-5	3.050e+0
-0.295	4.615e-5	3.060e+0
-0.294	4.680e-5	3.070e+0
-0.293	4.757e-5	3.080e+0
-0.292	4.843e-5	3.090e+0
-0.291	4.904e-5	3.100e+0
-0.290	4.991e-5	3.110e+0
-0.289	5.063e-5	3.120e+0
-0.288	5.141e-5	3.130e+0
-0.287	5.220e-5	3.140e+0
-0.286	5.301e-5	3.150e+0
-0.285	5.399e-5	3.160e+0
-0.284	5.465e-5	3.170e+0
-0.283	5.563e-5	3.180e+0
-0.282	5.645e-5	3.190e+0
-0.281	5.752e-5	3.200e+0
-0.280	5.826e-5	3.210e+0
-0.279	5.916e-5	3.220e+0
-0.278	6.024e-5	3.230e+0
-0.277	6.104e-5	3.240e+0
-0.276	6.204e-5	3.250e+0
-0.275	6.304e-5	3.260e+0
-0.274	6.383e-5	3.270e+0
-0.273	6.514e-5	3.280e+0
-0.272	6.591e-5	3.290e+0
-0.271	6.707e-5	3.300e+0
-0.270	6.822e-5	3.310e+0
-0.269	6.895e-5	3.320e+0
-0.268	7.044e-5	3.330e+0
-0.267	7.132e-5	3.340e+0
-0.266	7.260e-5	3.350e+0
-0.265	7.382e-5	3.360e+0
-0.264	7.465e-5	3.370e+0
-0.263	7.615e-5	3.380e+0
-0.262	7.722e-5	3.390e+0
-0.261	7.847e-5	3.400e+0
-0.260	7.957e-5	3.410e+0
-0.259	8.081e-5	3.420e+0
-0.258	8.220e-5	3.430e+0
-0.257	8.377e-5	3.440e+0
-0.256	8.512e-5	3.450e+0
-0.255	8.657e-5	3.460e+0
-0.254	8.785e-5	3.470e+0
-0.253	8.944e-5	3.480e+0
-0.252	9.088e-5	3.490e+0
-0.251	9.230e-5	3.500e+0
-0.250	9.402e-5	3.510e+0
-0.249	9.559e-5	3.520e+0
-0.248	9.741e-5	3.530e+0
-0.247	9.896e-5	3.540e+0
-0.246	1.007e-4	3.550e+0
-0.245	1.023e-4	3.560e+0
-0.244	1.042e-4	3.570e+0
-0.243	1.061e-4	3.580e+0
-0.242	1.080e-4	3.590e+0
-0.241	1.100e-4	3.600e+0
-0.240	1.117e-4	3.610e+0
-0.239	1.137e-4	3.620e+0
-0.238	1.159e-4	3.630e+0
-0.237	1.177e-4	3.640e+0
-0.236	1.199e-4	3.650e+0
-0.235	1.220e-4	3.660e+0
-0.234	1.240e-4	3.670e+0
-0.233	1.264e-4	3.680e+0
-0.232	1.286e-4	3.690e+0
-0.231	1.310e-4	3.700e+0
-0.230	1.335e-4	3.710e+0
-0.229	1.356e-4	3.720e+0
-0.228	1.383e-4	3.730e+0
-0.227	1.406e-4	3.740e+0
-0.226	1.431e-4	3.750e+0
-0.225	1.455e-4	3.760e+0
-0.224	1.479e-4	3.770e+0
-0.223	1.507e-4	3.780e+0
-0.222	1.530e-4	3.790e+0
-0.221	1.557e-4	3.800e+0
-0.220	1.583e-4	3.810e+0
-0.219	1.607e-4	3.820e+0
-0.218	1.636e-4	3.830e+0
-0.217	1.663e-4	3.840e+0
-0.216	1.689e-4	3.850e+0
-0.215	1.718e-4	3.860e+0
-0.214	1.744e-4	3.870e+0
-0.213	1.773e-4	3.880e+0
-0.212	1.801e-4	3.890e+0
-0.211	1.829e-4	3.900e+0
-0.210	1.856e-4	3.910e+0
-0.209	1.885e-4	3.920e+0
-0.208	1.913e-4	3.930e+0
-0.207	1.944e-4	3.940e+0
-0.206	1.971e-4	3.950e+0
-0.205	2.001e-4	3.960e+0
-0.204	2.029e-4	3.970e+0
-0.203	2.059e-4	3.980e+0
-0.202	2.086e-4	3.990e+0
-0.201	2.116e-4	4.000e+0
-0.200	2.145e-4	4.010e+0
-0.199	2.173e-4	4.020e+0
-0.198	2.205e-4	4.030e+0
-0.197	2.232e-4	4.040e+0
-0.196	2.263e-4	4.050e+0
-0.195	2.291e-4	4.060e+0
-0.194	2.319e-4	4.070e+0
-0.193	2.351e-4	4.080e+0
-0.192	2.377e-4	4.090e+0
-0.191	2.406e-4	4.100e+0
-0.190	2.434e-4	4.110e+0
-0.189	2.461e-4	4.120e+0
-0.188	2.492e-4	4.130e+0
-0.187	2.520e-4	4.140e+0
-0.186	2.549e-4	4.150e+0
-0.185	2.580e-4	4.160e+0
-0.184	2.606e-4	4.170e+0
-0.183	2.635e-4	4.180e+0
-0.182	2.663e-4	4.190e+0
-0.181	2.689e-4	4.200e+0
-0.180	2.718e-4	4.210e+0
-0.179	2.744e-4	4.220e+0
-0.178	2.775e-4	4.230e+0
-0.177	2.805e-4	4.240e+0
-0.176	2.832e-4	4.250e+0
-0.175	2.857e-4	4.260e+0
-0.174	2.883e-4	4.270e+0
-0.173	2.909e-4	4.280e+0
-0.172	2.935e-4	4.290e+0
-0.171	2.961e-4	4.300e+0
-0.170	2.987e-4	4.310e+0
-0.169	3.014e-4	4.320e+0
-0.168	3.042e-4	4.330e+0
-0.167	3.067e-4	4.340e+0
-0.166	3.094e-4	4.350e+0
-0.165	3.118e-4	4.360e+0
-0.164	3.144e-4	4.370e+0
-0.163	3.169e-4	4.380e+0
-0.162	3.192e-4	4.390e+0
-0.161	3.218e-4	4.400e+0
-0.160	3.242e-4	4.410e+0
-0.159	3.263e-4	4.420e+0
-0.158	3.291e-4	4.430e+0
-0.157	3.312e-4	4.440e+0
-0.156	3.336e-4	4.450e+0
-0.155	3.356e-4	4.460e+0
-0.154	3.377e-4	4.470e+0
-0.153	3.403e-4	4.480e+0
-0.152	3.421e-4	4.490e+0
-0.151	3.444e-4	4.500e+0
-0.150	3.467e-4	4.510e+0
-0.149	3.486e-4	4.520e+0
-0.148	3.510e-4	4.530e+0
-0.147	3.531e-4	4.540e+0
-0.146	3.550e-4	4.550e+0
-0.145	3.570e-4	4.560e+0
-0.144	3.588e-4	4.570e+0
-0.143	3.607e-4	4.580e+0
-0.142	3.622e-4	4.590e+0
-0.141	3.637e-4	4.600e+0
-0.140	3.653e-4	4.610e+0
-0.139	3.666e-4	4.620e+0
-0.138	3.684e-4	4.630e+0
-0.137	3.701e-4	4.640e+0
-0.136	3.716e-4	4.650e+0
-0.135	3.735e-4	4.660e+0
-0.134	3.751e-4	4.670e+0
-0.133	3.771e-4	4.680e+0
-0.132	3.787e-4	4.690e+0
-0.131	3.802e-4	4.700e+0
-0.130	3.819e-4	4.710e+0
-0.129	3.834e-4	4.720e+0
-0.128	3.852e-4	4.730e+0
-0.127	3.867e-4	4.740e+0
-0.126	3.883e-4	4.750e+0
-0.125	3.898e-4	4.760e+0
-0.124	3.914e-4	4.770e+0
-0.123	3.930e-4	4.780e+0
-0.122	3.946e-4	4.790e+0
-0.121	3.962e-4	4.800e+0
-0.120	3.976e-4	4.810e+0
-0.119	3.991e-4	4.820e+0
-0.118	4.007e-4	4.830e+0
-0.117	4.023e-4	4.840e+0
-0.116	4.036e-4	4.850e+0
-0.115	4.051e-4	4.860e+0
-0.114	4.066e-4	4.870e+0
-0.113	4.082e-4	4.880e+0
-0.112	4.094e-4	4.890e+0
-0.111	4.111e-4	4.900e+0
-0.110	4.127e-4	4.910e+0
-0.109	4.142e-4	4.920e+0
-0.108	4.158e-4	4.930e+0
-0.107	4.173e-4	4.940e+0
-0.106	4.189e-4	4.950e+0
-0.105	4.204e-4	4.960e+0
-0.104	4.217e-4	4.970e+0
-0.103	4.236e-4	4.980e+0
-0.102	4.253e-4	4.990e+0
-0.101	4.267e-4	5.000e+0
-0.100	4.282e-4	5.010e+0
-0.099	4.295e-4	5.020e+0
-0.098	4.313e-4	5.030e+0
-0.097	4.328e-4	5.040e+0
-0.096	4.345e-4	5.050e+0
-0.095	4.361e-4	5.060e+0
-0.094	4.375e-4	5.070e+0
-0.093	4.393e-4	5.080e+0
-0.092	4.411e-4	5.090e+0
-0.091	4.426e-4	5.100e+0
-0.090	4.443e-4	5.110e+0
-0.089	4.459e-4	5.120e+0
-0.088	4.476e-4	5.130e+0
-0.087	4.493e-4	5.140e+0
-0.086	4.511e-4	5.150e+0
-0.085	4.526e-4	5.160e+0
-0.084	4.544e-4	5.170e+0
-0.083	4.563e-4	5.180e+0
-0.082	4.580e-4	5.190e+0
-0.081	4.600e-4	5.200e+0
-0.080	4.618e-4	5.210e+0
-0.079	4.636e-4	5.220e+0
-0.078	4.657e-4	5.230e+0
-0.077	4.675e-4	5.240e+0
-0.076	4.695e-4	5.250e+0
-0.075	4.713e-4	5.260e+0
-0.074	4.733e-4	5.270e+0
-0.073	4.752e-4	5.280e+0
-0.072	4.771e-4	5.290e+0
-0.071	4.792e-4	5.300e+0
-0.070	4.812e-4	5.310e+0
-0.069	4.830e-4	5.320e+0
-0.068	4.853e-4	5.330e+0
-0.067	4.872e-4	5.340e+0
-0.066	4.893e-4	5.350e+0
-0.065	4.915e-4	5.360e+0
-0.064	4.934e-4	5.370e+0
-0.063	4.958e-4	5.380e+0
-0.062	4.979e-4	5.390e+0
-0.061	5.000e-4	5.400e+0
-0.060	5.023e-4	5.410e+0
-0.059	5.044e-4	5.420e+0
-0.058	5.068e-4	5.430e+0
-0.057	5.091e-4	5.440e+0
-0.056	5.114e-4	5.450e+0
-0.055	5.137e-4	5.460e+0
-0.054	5.159e-4	5.470e+0
-0.053	5.184e-4	5.480e+0
-0.052	5.207e-4	5.490e+0
-0.051	5.231e-4	5.500e+0
-0.050	5.256e-4	5.510e+0
-0.049	5.280e-4	5.520e+0
-0.048	5.305e-4	5.530e+0
-0.047	5.330e-4	5.540e+0
-0.046	5.356e-4	5.550e+0
-0.045	5.381e-4	5.560e+0
-0.044	5.408e-4	5.570e+0
-0.043	5.434e-4	5.580e+0
-0.042	5.460e-4	5.590e+0
-0.041	5.488e-4	5.600e+0
-0.040	5.513e-4	5.610e+0
-0.039	5.541e-4	5.620e+0
-0.038	5.571e-4	5.630e+0
-0.037	5.598e-4	5.640e+0
-0.036	5.627e-4	5.650e+0
-0.035	5.655e-4	5.660e+0
-0.034	5.684e-4	5.670e+0
-0.033	5.715e-4	5.680e+0
-0.032	5.745e-4	5.690e+0
-0.031	5.775e-4	5.700e+0
-0.030	5.807e-4	5.710e+0
-0.029	5.837e-4	5.720e+0
-0.028	5.872e-4	5.730e+0
-0.027	5.905e-4	5.740e+0
-0.026	5.938e-4	5.750e+0
-0.025	5.973e-4	5.760e+0
-0.024	6.006e-4	5.770e+0
-0.023	6.044e-4	5.780e+0
-0.022	6.080e-4	5.790e+0
-0.021	6.115e-4	5.800e+0
-0.020	6.154e-4	5.810e+0
-0.019	6.190e-4	5.820e+0
-0.018	6.231e-4	5.830e+0
-0.017	6.270e-4	5.840e+0
-0.016	6.309e-4	5.850e+0
-0.015	6.352e-4	5.860e+0
-0.014	6.393e-4	5.870e+0
-0.013	6.436e-4	5.880e+0
-0.012	6.481e-4	5.890e+0
-0.011	6.524e-4	5.900e+0
-0.010	6.570e-4	5.910e+0
-0.009	6.616e-4	5.920e+0
-0.008	6.663e-4	5.930e+0
-0.007	6.711e-4	5.940e+0
-0.006	6.762e-4	5.950e+0
-0.005	6.812e-4	5.960e+0
-0.004	6.863e-4	5.970e+0
-0.003	6.916e-4	5.980e+0
-0.002	6.968e-4	5.990e+0
-0.001	7.023e-4	6.000e+0
-0.000	7.086e-4	6.010e+0
0.001	7.143e-4	6.020e+0
0.002	7.203e-4	6.030e+0
0.003	7.261e-4	6.040e+0
0.004	7.321e-4	6.050e+0
0.005	7.383e-4	6.060e+0
0.006	7.450e-4	6.070e+0
0.007	7.521e-4	6.080e+0
0.008	7.586e-4	6.090e+0
0.009	7.654e-4	6.100e+0
0.010	7.719e-4	6.110e+0
0.011	7.788e-4	6.120e+0
0.012	7.859e-4	6.130e+0
0.013	7.928e-4	6.140e+0
0.014	8.002e-4	6.150e+0
0.015	8.075e-4	6.160e+0
0.016	8.148e-4	6.170e+0
0.017	8.226e-4	6.180e+0
0.018	8.301e-4	6.190e+0
0.019	8.377e-4	6.200e+0
0.020	8.456e-4	6.210e+0
0.021	8.533e-4	6.220e+0
0.022	8.613e-4	6.230e+0
0.023	8.695e-4	6.240e+0
0.024	8.772e-4	6.250e+0
0.025	8.850e-4	6.260e+0
0.026	8.930e-4	6.270e+0
0.027	9.014e-4	6.280e+0
0.028	9.095e-4	6.290e+0
0.029	9.175e-4	6.300e+0
0.030	9.255e-4	6.310e+0
0.031	9.333e-4	6.320e+0
0.032	9.415e-4	6.330e+0
0.033	9.495e-4	6.340e+0
0.034	9.572e-4	6.350e+0
0.035	9.651e-4	6.360e+0
0.036	9.729e-4	6.370e+0
0.037	9.804e-4	6.380e+0
0.038	9.882e-4	6.390e+0
0.039	9.957e-4	6.400e+0
0.040	1.003e-3	6.410e+0
0.041	1.010e-3	6.420e+0
0.042	1.017e-3	6.430e+0
0.043	1.024e-3	6.440e+0
0.044	1.031e-3	6.450e+0
0.045	1.038e-3	6.460e+0
0.046	1.045e-3	6.470e+0
0.047	1.052e-3	6.480e+0
0.048	1.058e-3	6.490e+0
0.049	1.065e-3	6.500e+0
0.050	1.071e-3	6.510e+0
0.051	1.078e-3	6.520e+0
0.052	1.084e-3	6.530e+0
0.053	1.091e-3	6.540e+0
0.054	1.097e-3	6.550e+0
0.055	1.103e-3	6.560e+0
0.056	1.109e-3	6.570e+0
0.057	1.115e-3	6.580e+0
0.058	1.121e-3	6.590e+0
0.059	1.127e-3	6.600e+0
0.060	1.133e-3	6.610e+0
0.061	1.139e-3	6.620e+0
0.062	1.145e-3	6.630e+0
0.063	1.151e-3	6.640e+0
0.064	1.157e-3	6.650e+0
0.065	1.163e-3	6.660e+0
0.066	1.168e-3	6.670e+0
0.067	1.174e-3	6.680e+0
0.068	1.181e-3	6.690e+0
0.069	1.186e-3	6.700e+0
0.070	1.192e-3	6.710e+0
0.071	1.198e-3	6.720e+0
0.072	1.204e-3	6.730e+0
0.073	1.210e-3	6.740e+0
0.074	1.217e-3	6.750e+0
0.075	1.223e-3	6.760e+0
0.076	1.229e-3	6.770e+0
0.077	1.235e-3	6.780e+0
0.078	1.242e-3	6.790e+0
0.079	1.248e-3	6.800e+0
0.080	1.255e-3	6.810e+0
0.081	1.262e-3	6.820e+0
0.082	1.268e-3	6.830e+0
0.083	1.275e-3	6.840e+0
0.084	1.282e-3	6.850e+0
0.085	1.289e-3	6.860e+0
0.086	1.296e-3	6.870e+0
0.087	1.304e-3	6.880e+0
0.088	1.311e-3	6.890e+0
0.089	1.318e-3	6.900e+0
0.090	1.325e-3	6.910e+0
0.091	1.333e-3	6.920e+0
0.092	1.340e-3	6.930e+0
0.093	1.347e-3	6.940e+0
0.094	1.355e-3	6.950e+0
0.095	1.363e-3	6.960e+0
0.096	1.370e-3	6.970e+0
0.097	1.378e-3	6.980e+0
0.098	1.385e-3	6.990e+0
0.099	1.392e-3	7.000e+0
0.100	1.400e-3	7.010e+0
0.101	1.407e-3	7.020e+0
0.102	1.414e-3	7.030e+0
0.103	1.422e-3	7.040e+0
0.104	1.428e-3	7.050e+0
0.105	1.435e-3	7.060e+0
0.106	1.442e-3	7.070e+0
0.107	1.449e-3	7.080e+0
0.108	1.456e-3	7.090e+0
0.109	1.462e-3	7.100e+0
0.110	1.468e-3	7.110e+0
0.111	1.474e-3	7.120e+0
0.112	1.480e-3	7.130e+0
0.113	1.486e-3	7.140e+0
0.114	1.491e-3	7.150e+0
0.115	1.497e-3	7.160e+0
0.116	1.502e-3	7.170e+0
0.117	1.507e-3	7.180e+0
0.118	1.512e-3	7.190e+0
0.119	1.516e-3	7.200e+0
0.120	1.520e-3	7.210e+0
0.121	1.524e-3	7.220e+0
0.122	1.529e-3	7.230e+0
0.123	1.532e-3	7.240e+0
0.124	1.536e-3	7.250e+0
0.125	1.539e-3	7.260e+0
0.126	1.542e-3	7.270e+0
0.127	1.545e-3	7.280e+0
0.128	1.548e-3	7.290e+0
0.129	1.550e-3	7.300e+0
0.130	1.552e-3	7.310e+0
0.131	1.554e-3	7.320e+0
0.132	1.556e-3	7.330e+0
0.133	1.557e-3	7.340e+0
0.134	1.558e-3	7.350e+0
0.135	1.559e-3	7.360e+0
0.136	1.560e-3	7.370e+0
0.137	1.561e-3	7.380e+0
0.138	1.561e-3	7.390e+0
0.139	1.562e-3	7.400e+0
0.140	1.562e-3	7.410e+0
0.141	1.562e-3	7.420e+0
0.142	1.562e-3	7.430e+0
0.143	1.562e-3	7.440e+0
0.144	1.561e-3	7.450e+0
0.145	1.561e-3	7.460e+0
0.146	1.561e-3	7.470e+0
0.147	1.560e-3	7.480e+0
0.148	1.560e-3	7.490e+0
0.149	1.559e-3	7.500e+0
0.150	1.558e-3	7.510e+0
0.151	1.558e-3	7.520e+0
0.152	1.557e-3	7.530e+0
0.153	1.556e-3	7.540e+0
0.154	1.556e-3	7.550e+0
0.155	1.555e-3	7.560e+0
0.156	1.554e-3	7.570e+0
0.157	1.554e-3	7.580e+0
0.158	1.553e-3	7.590e+0
0.159	1.553e-3	7.600e+0
0.160	1.552e-3	7.610e+0
0.161	1.552e-3	7.620e+0
0.162	1.551e-3	7.630e+0
0.163	1.551e-3	7.640e+0
0.164	1.551e-3	7.650e+0
0.165	1.551e-3	7.660e+0
0.166	1.551e-3	7.670e+0
0.167	1.551e-3	7.680e+0
0.168	1.551e-3	7.690e+0
0.169	1.551e-3	7.700e+0
0.170	1.552e-3	7.710e+0
0.171	1.552e-3	7.720e+0
0.172	1.553e-3	7.730e+0
0.173	1.554e-3	7.740e+0
0.174	1.554e-3	7.750e+0
0.175	1.555e-3	7.760e+0
0.176	1.556e-3	7.770e+0
0.177	1.558e-3	7.780e+0
0.178	1.559e-3	7.790e+0
0.179	1.561e-3	7.800e+0
0.180	1.562e-3	7.810e+0
0.181	1.564e-3	7.820e+0
0.182	1.566e-3	7.830e+0
0.183	1.568e-3	7.840e+0
0.184	1.570e-3	7.850e+0
0.185	1.572e-3	7.860e+0
0.186	1.574e-3	7.870e+0
0.187	1.577e-3	7.880e+0
0.188	1.580e-3	7.890e+0
0.189	1.582e-3	7.900e+0
0.190	1.585e-3	7.910e+0
0.191	1.588e-3	7.920e+0
0.192	1.591e-3	7.930e+0
0.193	1.594e-3	7.940e+0
0.194	1.598e-3	7.950e+0
0.195	1.601e-3	7.960e+0
0.196	1.604e-3	7.970e+0
0.197	1.608e-3	7.980e+0
0.198	1.611e-3	7.990e+0
0.199	1.615e-3	8.000e+0
0.200	1.619e-3	8.010e+0
0.201	1.623e-3	8.020e+0
0.202	1.627e-3	8.030e+0
0.203	1.631e-3	8.040e+0
0.204	1.635e-3	8.050e+0
0.205	1.639e-3	8.060e+0
0.206	1.643e-3	8.070e+0
0.207	1.648e-3	8.080e+0
0.208	1.652e-3	8.090e+0
0.209	1.656e-3	8.100e+0
0.210	1.661e-3	8.110e+0
0.211	1.665e-3	8.120e+0
0.212	1.670e-3	8.130e+0
0.213	1.675e-3	8.140e+0
0.214	1.679e-3	8.150e+0
0.215	1.684e-3	8.160e+0
0.216	1.689e-3	8.170e+0
0.217	1.694e-3	8.180e+0
0.218	1.699e-3	8.190e+0
0.219	1.704e-3	8.200e+0
0.220	1.709e-3	8.210e+0
0.221	1.714e-3	8.220e+0
0.222	1.719e-3	8.230e+0
0.223	1.724e-3	8.240e+0
0.224	1.729e-3	8.250e+0
0.225	1.734e-3	8.260e+0
0.226	1.739e-3	8.270e+0
0.227	1.745e-3	8.280e+0
0.228	1.750e-3	8.290e+0
0.229	1.755e-3	8.300e+0
0.230	1.760e-3	8.310e+0
0.231	1.766e-3	8.320e+0
0.232	1.771e-3	8.330e+0
0.233	1.776e-3	8.340e+0
0.234	1.782e-3	8.350e+0
0.235	1.787e-3	8.360e+0
0.236	1.792e-3	8.370e+0
0.237	1.798e-3	8.380e+0
0.238	1.803e-3	8.390e+0
0.239	1.808e-3	8.400e+0
0.240	1.814e-3	8.410e+0
0.241	1.819e-3	8.420e+0
0.242	1.824e-3	8.430e+0
0.243	1.830e-3	8.440e+0
0.244	1.835e-3	8.450e+0
0.245	1.841e-3	8.460e+0
0.246	1.846e-3	8.470e+0
0.247	1.851e-3	8.480e+0
0.248	1.857e-3	8.490e+0
0.249	1.862e-3	8.500e+0
0.250	1.867e-3	8.510e+0
0.251	1.872e-3	8.520e+0
0.252	1.878e-3	8.530e+0
0.253	1.883e-3	8.540e+0
0.254	1.888e-3	8.550e+0
0.255	1.893e-3	8.560e+0
0.256	1.899e-3	8.570e+0
0.257	1.904e-3	8.580e+0
0.258	1.910e-3	8.590e+0
0.259	1.915e-3	8.600e+0
0.260	1.920e-3	8.610e+0
0.261	1.925e-3	8.620e+0
0.262	1.930e-3	8.630e+0
0.263	1.935e-3	8.640e+0
0.264	1.940e-3	8.650e+0
0.265	1.945e-3	8.660e+0
0.266	1.950e-3	8.670e+0
0.267	1.955e-3	8.680e+0
0.268	1.960e-3	8.690e+0
0.269	1.966e-3	8.700e+0
0.270	1.971e-3	8.710e+0
0.271	1.976e-3	8.720e+0
0.272	1.981e-3	8.730e+0
0.273	1.986e-3	8.740e+0
0.274	1.991e-3	8.750e+0
0.275	1.996e-3	8.760e+0
0.276	2.001e-3	8.770e+0
0.277	2.006e-3	8.780e+0
0.278	2.011e-3	8.790e+0
0.279	2.016e-3	8.800e+0
0.280	2.021e-3	8.810e+0
0.281	2.026e-3	8.820e+0
0.282	2.031e-3	8.830e+0
0.283	2.036e-3	8.840e+0
0.284	2.041e-3	8.850e+0
0.285	2.046e-3	8.860e+0
0.286	2.051e-3	8.870e+0
0.287	2.056e-3	8.880e+0
0.288	2.061e-3	8.890e+0
0.289	2.066e-3	8.900e+0
0.290	2.070e-3	8.910e+0
0.291	2.076e-3	8.920e+0
0.292	2.081e-3	8.930e+0
0.293	2.085e-3	8.940e+0
0.294	2.090e-3	8.950e+0
0.295	2.095e-3	8.960e+0
0.296	2.100e-3	8.970e+0
0.297	2.104e-3	8.980e+0
0.298	2.109e-3	8.990e+0
0.299	2.113e-3	9.000e+0
0.300	2.118e-3	9.010e+0
0.301	2.123e-3	9.020e+0
0.302	2.127e-3	9.030e+0
0.303	2.132e-3	9.040e+0
0.304	2.137e-3	9.050e+0
0.305	2.141e-3	9.060e+0
0.306	2.146e-3	9.070e+0
0.307	2.150e-3	9.080e+0
0.308	2.155e-3	9.090e+0
0.309	2.159e-3	9.100e+0
0.310	2.164e-3	9.110e+0
0.311	2.168e-3	9.120e+0
0.312	2.172e-3	9.130e+0
0.313	2.177e-3	9.140e+0
0.314	2.181e-3	9.150e+0
0.315	2.186e-3	9.160e+0
0.316	2.190e-3	9.170e+0
0.317	2.194e-3	9.180e+0
0.318	2.199e-3	9.190e+0
0.319	2.203e-3	9.200e+0
0.320	2.207e-3	9.210e+0
0.321	2.211e-3	9.220e+0
0.322	2.215e-3	9.230e+0
0.323	2.220e-3	9.240e+0
0.324	2.224e-3	9.250e+0
0.325	2.228e-3	9.260e+0
0.326	2.232e-3	9.270e+0
0.327	2.236e-3	9.280e+0
0.328	2.240e-3	9.290e+0
0.329	2.244e-3	9.300e+0
0.330	2.248e-3	9.310e+0
0.331	2.252e-3	9.320e+0
0.332	2.256e-3	9.330e+0
0.333	2.260e-3	9.340e+0
0.334	2.264e-3	9.350e+0
0.335	2.268e-3	9.360e+0
0.336	2.271e-3	9.370e+0
0.337	2.275e-3	9.380e+0
0.338	2.279e-3	9.390e+0
0.339	2.283e-3	9.400e+0
0.340	2.286e-3	9.410e+0
0.341	2.290e-3	9.420e+0
0.342	2.294e-3	9.430e+0
0.343	2.298e-3	9.440e+0
0.344	2.301e-3	9.450e+0
0.345	2.305e-3	9.460e+0
0.346	2.308e-3	9.470e+0
0.347	2.312e-3	9.480e+0
0.348	2.315e-3	9.490e+0
0.349	2.319e-3	9.500e+0
0.350	2.323e-3	9.510e+0
0.351	2.326e-3	9.520e+0
0.352	2.330e-3	9.530e+0
0.353	2.333e-3	9.540e+0
0.354	2.336e-3	9.550e+0
0.355	2.340e-3	9.560e+0
0.356	2.343e-3	9.570e+0
0.357	2.346e-3	9.580e+0
0.358	2.349e-3	9.590e+0
0.359	2.352e-3	9.600e+0
0.360	2.355e-3	9.610e+0
0.361	2.358e-3	9.620e+0
0.362	2.361e-3	9.630e+0
0.363	2.364e-3	9.640e+0
0.364	2.367e-3	9.650e+0
0.365	2.370e-3	9.660e+0
0.366	2.373e-3	9.670e+0
0.367	2.376e-3	9.680e+0
0.368	2.379e-3	9.690e+0
0.369	2.382e-3	9.700e+0
0.370	2.384e-3	9.710e+0
0.371	2.387e-3	9.720e+0
0.372	2.390e-3	9.730e+0
0.373	2.392e-3	9.740e+0
0.374	2.395e-3	9.750e+0
0.375	2.398e-3	9.760e+0
0.376	2.401e-3	9.770e+0
0.377	2.403e-3	9.780e+0
0.378	2.406e-3	9.790e+0
0.379	2.408e-3	9.800e+0
0.380	2.411e-3	9.810e+0
0.381	2.413e-3	9.820e+0
0.382	2.416e-3	9.830e+0
0.383	2.418e-3	9.840e+0
0.384	2.420e-3	9.850e+0
0.385	2.423e-3	9.860e+0
0.386	2.425e-3	9.870e+0
0.387	2.427e-3	9.880e+0
0.388	2.429e-3	9.890e+0
0.389	2.431e-3	9.900e+0
0.390	2.434e-3	9.910e+0
0.391	2.436e-3	9.920e+0
0.392	2.438e-3	9.930e+0
0.393	2.440e-3	9.940e+0
0.394	2.442e-3	9.950e+0
0.395	2.444e-3	9.960e+0
0.396	2.446e-3	9.970e+0
0.397	2.448e-3	9.980e+0
0.398	2.450e-3	9.990e+0
0.399	2.452e-3	1.000e+1
0.400	2.453e-3	1.001e+1
0.401	2.455e-3	1.002e+1
0.402	2.457e-3	1.003e+1
0.403	2.458e-3	1.004e+1
0.404	2.460e-3	1.005e+1
0.405	2.462e-3	1.006e+1
0.406	2.463e-3	1.007e+1
0.407	2.465e-3	1.008e+1
0.408	2.467e-3	1.009e+1
0.409	2.468e-3	1.010e+1
0.410	2.470e-3	1.011e+1
0.411	2.472e-3	1.012e+1
0.412	2.473e-3	1.013e+1
0.413	2.474e-3	1.014e+1
0.414	2.476e-3	1.015e+1
0.415	2.477e-3	1.016e+1
0.416	2.478e-3	1.017e+1
0.417	2.480e-3	1.018e+1
0.418	2.481e-3	1.019e+1
0.419	2.482e-3	1.020e+1
0.420	2.483e-3	1.021e+1
0.421	2.485e-3	1.022e+1
0.422	2.486e-3	1.023e+1
0.423	2.487e-3	1.024e+1
0.424	2.488e-3	1.025e+1
0.425	2.489e-3	1.026e+1
0.426	2.490e-3	1.027e+1
0.427	2.491e-3	1.028e+1
0.428	2.492e-3	1.029e+1
0.429	2.493e-3	1.030e+1
0.430	2.493e-3	1.031e+1
0.431	2.494e-3	1.032e+1
0.432	2.495e-3	1.033e+1
0.433	2.496e-3	1.034e+1
0.434	2.497e-3	1.035e+1
0.435	2.498e-3	1.036e+1
0.436	2.498e-3	1.037e+1
0.437	2.499e-3	1.038e+1
0.438	2.500e-3	1.039e+1
0.439	2.500e-3	1.040e+1
0.440	2.501e-3	1.041e+1
0.441	2.501e-3	1.042e+1
0.442	2.502e-3	1.043e+1
0.443	2.502e-3	1.044e+1
0.444	2.503e-3	1.045e+1
0.445	2.503e-3	1.046e+1
0.446	2.504e-3	1.047e+1
0.447	2.504e-3	1.048e+1
0.448	2.504e-3	1.049e+1
0.449	2.505e-3	1.050e+1
0.450	2.505e-3	1.051e+1
0.451	2.505e-3	1.052e+1
0.452	2.506e-3	1.053e+1
0.453	2.506e-3	1.054e+1
0.454	2.506e-3	1.055e+1
0.455	2.506e-3	1.056e+1
0.456	2.506e-3	1.057e+1
0.457	2.506e-3	1.058e+1
0.458	2.507e-3	1.059e+1
0.459	2.506e-3	1.060e+1
0.460	2.506e-3	1.061e+1
0.461	2.506e-3	1.062e+1
0.462	2.507e-3	1.063e+1
0.463	2.506e-3	1.064e+1
0.464	2.506e-3	1.065e+1
0.465	2.506e-3	1.066e+1
0.466	2.506e-3	1.067e+1
0.467	2.506e-3	1.068e+1
0.468	2.506e-3	1.069e+1
0.469	2.505e-3	1.070e+1
0.470	2.505e-3	1.071e+1
0.471	2.505e-3	1.072e+1
0.472	2.505e-3	1.073e+1
0.473	2.504e-3	1.074e+1
0.474	2.504e-3	1.075e+1
0.475	2.503e-3	1.076e+1
0.476	2.503e-3	1.077e+1
0.477	2.503e-3	1.078e+1
0.478	2.502e-3	1.079e+1
0.479	2.502e-3	1.080e+1
0.480	2.501e-3	1.081e+1
0.481	2.501e-3	1.082e+1
0.482	2.500e-3	1.083e+1
0.483	2.500e-3	1.084e+1
0.484	2.499e-3	1.085e+1
0.485	2.498e-3	1.086e+1
0.486	2.498e-3	1.087e+1
0.487	2.497e-3	1.088e+1
0.488	2.497e-3	1.089e+1
0.489	2.496e-3	1.090e+1
0.490	2.496e-3	1.091e+1
0.491	2.495e-3	1.092e+1
0.492	2.494e-3	1.093e+1
0.493	2.493e-3	1.094e+1
0.494	2.493e-3	1.095e+1
0.495	2.492e-3	1.096e+1
0.496	2.491e-3	1.097e+1
0.497	2.490e-3	1.098e+1
0.498	2.490e-3	1.099e+1
0.499	2.489e-3	1.100e+1
0.500	2.488e-3	1.101e+1
0.501	2.487e-3	1.102e+1
0.502	2.486e-3	1.103e+1
0.503	2.485e-3	1.104e+1
0.504	2.484e-3	1.105e+1
0.505	2.483e-3	1.106e+1
0.506	2.482e-3	1.107e+1
0.507	2.481e-3	1.108e+1
0.508	2.480e-3	1.109e+1
0.509	2.479e-3	1.110e+1
0.510	2.478e-3	1.111e+1
0.511	2.478e-3	1.112e+1
0.512	2.477e-3	1.113e+1
0.513	2.476e-3	1.114e+1
0.514	2.475e-3	1.115e+1
0.515	2.474e-3	1.116e+1
0.516	2.473e-3	1.117e+1
0.517	2.472e-3	1.118e+1
0.518	2.471e-3	1.119e+1
0.519	2.470e-3	1.120e+1
0.520	2.469e-3	1.121e+1
0.521	2.468e-3	1.122e+1
0.522	2.467e-3	1.123e+1
0.523	2.466e-3	1.124e+1
0.524	2.465e-3	1.125e+1
0.525	2.464e-3	1.126e+1
0.526	2.462e-3	1.127e+1
0.527	2.461e-3	1.128e+1
0.528	2.460e-3	1.129e+1
0.529	2.459e-3	1.130e+1
0.530	2.458e-3	1.131e+1
0.531	2.457e-3	1.132e+1
0.532	2.456e-3	1.133e+1
0.533	2.455e-3	1.134e+1
0.534	2.454e-3	1.135e+1
0.535	2.453e-3	1.136e+1
0.536	2.452e-3	1.137e+1
0.537	2.451e-3	1.138e+1
0.538	2.450e-3	1.139e+1
0.539	2.449e-3	1.140e+1
0.540	2.448e-3	1.141e+1
0.541	2.447e-3	1.142e+1
0.542	2.446e-3	1.143e+1
0.543	2.445e-3	1.144e+1
0.544	2.444e-3	1.145e+1
0.545	2.443e-3	1.146e+1
0.546	2.442e-3	1.147e+1
0.547	2.441e-3	1.148e+1
0.548	2.440e-3	1.149e+1
0.549	2.439e-3	1.150e+1
0.550	2.438e-3	1.151e+1
0.551	2.437e-3	1.152e+1
0.552	2.436e-3	1.153e+1
0.553	2.435e-3	1.154e+1
0.554	2.434e-3	1.155e+1
0.555	2.433e-3	1.156e+1
0.556	2.432e-3	1.157e+1
0.557	2.432e-3	1.158e+1
0.558	2.431e-3	1.159e+1
0.559	2.430e-3	1.160e+1
0.560	2.429e-3	1.161e+1
0.561	2.428e-3	1.162e+1
0.562	2.427e-3	1.163e+1
0.563	2.427e-3	1.164e+1
0.564	2.426e-3	1.165e+1
0.565	2.425e-3	1.166e+1
0.566	2.424e-3	1.167e+1
0.567	2.424e-3	1.168e+1
0.568	2.423e-3	1.169e+1
0.569	2.422e-3	1.170e+1
0.570	2.422e-3	1.171e+1
0.571	2.421e-3	1.172e+1
0.572	2.420e-3	1.173e+1
0.573	2.420e-3	1.174e+1
0.574	2.419e-3	1.175e+1
0.575	2.419e-3	1.176e+1
0.576	2.418e-3	1.177e+1
0.577	2.418e-3	1.178e+1
0.578	2.417e-3	1.179e+1
0.579	2.417e-3	1.180e+1
0.580	2.417e-3	1.181e+1
0.581	2.416e-3	1.182e+1
0.582	2.416e-3	1.183e+1
0.583	2.415e-3	1.184e+1
0.584	2.415e-3	1.185e+1
0.585	2.414e-3	1.186e+1
0.586	2.414e-3	1.187e+1
0.587	2.414e-3	1.188e+1
0.588	2.414e-3	1.189e+1
0.589	2.414e-3	1.190e+1
0.590	2.414e-3	1.191e+1
0.591	2.414e-3	1.192e+1
0.592	2.414e-3	1.193e+1
0.593	2.414e-3	1.194e+1
0.594	2.414e-3	1.195e+1
0.595	2.414e-3	1.196e+1
0.596	2.414e-3	1.197e+1
0.597	2.414e-3	1.198e+1
0.598	2.414e-3	1.199e+1
0.599	2.414e-3	1.200e+1
Segment 2:
0.600	2.406e-3	1.201e+1
0.599	2.384e-3	1.202e+1
0.598	2.364e-3	1.203e+1
0.597	2.343e-3	1.204e+1
0.596	2.323e-3	1.205e+1
0.595	2.302e-3	1.206e+1
0.594	2.283e-3	1.207e+1
0.593	2.263e-3	1.208e+1
0.592	2.244e-3	1.209e+1
0.591	2.226e-3	1.210e+1
0.590	2.208e-3	1.211e+1
0.589	2.190e-3	1.212e+1
0.588	2.172e-3	1.213e+1
0.587	2.154e-3	1.214e+1
0.586	2.137e-3	1.215e+1
0.585	2.121e-3	1.216e+1
0.584	2.104e-3	1.217e+1
0.583	2.088e-3	1.218e+1
0.582	2.072e-3	1.219e+1
0.581	2.056e-3	1.220e+1
0.580	2.040e-3	1.221e+1
0.579	2.025e-3	1.222e+1
0.578	2.010e-3	1.223e+1
0.577	1.995e-3	1.224e+1
0.576	1.980e-3	1.225e+1
0.575	1.966e-3	1.226e+1
0.574	1.951e-3	1.227e+1
0.573	1.938e-3	1.228e+1
0.572	1.925e-3	1.229e+1
0.571	1.911e-3	1.230e+1
0.570	1.898e-3	1.231e+1
0.569	1.884e-3	1.232e+1
0.568	1.872e-3	1.233e+1
0.567	1.859e-3	1.234e+1
0.566	1.846e-3	1.235e+1
0.565	1.833e-3	1.236e+1
0.564	1.820e-3	1.237e+1
0.563	1.808e-3	1.238e+1
0.562	1.796e-3	1.239e+1
0.561	1.784e-3	1.240e+1
0.560	1.772e-3	1.241e+1
0.559	1.760e-3	1.242e+1
0.558	1.749e-3	1.243e+1
0.557	1.737e-3	1.244e+1
0.556	1.726e-3	1.245e+1
0.555	1.715e-3	1.246e+1
0.554	1.704e-3	1.247e+1
0.553	1.693e-3	1.248e+1
0.552	1.682e-3	1.249e+1
0.551	1.671e-3	1.250e+1
0.550	1.660e-3	1.251e+1
0.549	1.650e-3	1.252e+1
0.548	1.640e-3	1.253e+1
0.547	1.630e-3	1.254e+1
0.546	1.619e-3	1.255e+1
0.545	1.609e-3	1.256e+1
0.544	1.599e-3	1.257e+1
0.543	1.590e-3	1.258e+1
0.542	1.580e-3	1.259e+1
0.541	1.570e-3	1.260e+1
0.540	1.561e-3	1.261e+1
0.539	1.552e-3	1.262e+1
0.538	1.542e-3	1.263e+1
0.537	1.533e-3	1.264e+1
0.536	1.523e-3	1.265e+1
0.535	1.514e-3	1.266e+1
0.534	1.505e-3	1.267e+1
0.533	1.497e-3	1.268e+1
0.532	1.488e-3	1.269e+1
0.531	1.479e-3	1.270e+1
0.530	1.470e-3	1.271e+1
0.529	1.462e-3	1.272e+1
0.528	1.453e-3	1.273e+1
0.527	1.445e-3	1.274e+1
0.526	1.437e-3	1.275e+1
0.525	1.429e-3	1.276e+1
0.524	1.420e-3	1.277e+1
0.523	1.412e-3	1.278e+1
0.522	1.404e-3	1.279e+1
0.521	1.396e-3	1.280e+1
0.520	1.389e-3	1.281e+1
0.519	1.381e-3	1.282e+1
0.518	1.373e-3	1.283e+1
0.517	1.366e-3	1.284e+1
0.516	1.358e-3	1.285e+1
0.515	1.351e-3	1.286e+1
0.514	1.343e-3	1.287e+1
0.513	1.336e-3	1.288e+1
0.512	1.329e-3	1.289e+1
0.511	1.321e-3	1.290e+1
0.510	1.314e-3	1.291e+1
0.509	1.307e-3	1.292e+1
0.508	1.300e-3	1.293e+1
0.507	1.293e-3	1.294e+1
0.506	1.286e-3	1.295e+1
0.505	1.280e-3	1.296e+1
0.504	1.273e-3	1.297e+1
0.503	1.266e-3	1.298e+1
0.502	1.259e-3	1.299e+1
0.501	1.253e-3	1.300e+1
0.500	1.246e-3	1.301e+1
0.499	1.239e-3	1.302e+1
0.498	1.233e-3	1.303e+1
0.497	1.226e-3	1.304e+1
0.496	1.220e-3	1.305e+1
0.495	1.214e-3	1.306e+1
0.494	1.208e-3	1.307e+1
0.493	1.201e-3	1.308e+1
0.492	1.195e-3	1.309e+1
0.491	1.189e-3	1.310e+1
0.490	1.183e-3	1.311e+1
0.489	1.177e-3	1.312e+1
0.488	1.171e-3	1.313e+1
0.487	1.165e-3	1.314e+1
0.486	1.159e-3	1.315e+1
0.485	1.153e-3	1.316e+1
0.484	1.147e-3	1.317e+1
0.483	1.141e-3	1.318e+1
0.482	1.136e-3	1.319e+1
0.481	1.130e-3	1.320e+1
0.480	1.124e-3	1.321e+1
0.479	1.119e-3	1.322e+1
0.478	1.113e-3	1.323e+1
0.477	1.107e-3	1.324e+1
0.476	1.102e-3	1.325e+1
0.475	1.097e-3	1.326e+1
0.474	1.091e-3	1.327e+1
0.473	1.086e-3	1.328e+1
0.472	1.080e-3	1.329e+1
0.471	1.075e-3	1.330e+1
0.470	1.070e-3	1.331e+1
0.469	1.065e-3	1.332e+1
0.468	1.059e-3	1.333e+1
0.467	1.054e-3	1.334e+1
0.466	1.049e-3	1.335e+1
0.465	1.044e-3	1.336e+1
0.464	1.039e-3	1.337e+1
0.463	1.034e-3	1.338e+1
0.462	1.029e-3	1.339e+1
0.461	1.024e-3	1.340e+1
0.460	1.019e-3	1.341e+1
0.459	1.014e-3	1.342e+1
0.458	1.009e-3	1.343e+1
0.457	1.004e-3	1.344e+1
0.456	9.993e-4	1.345e+1
0.455	9.947e-4	1.346e+1
0.454	9.898e-4	1.347e+1
0.453	9.851e-4	1.348e+1
0.452	9.804e-4	1.349e+1
0.451	9.758e-4	1.350e+1
0.450	9.713e-4	1.351e+1
0.449	9.666e-4	1.352e+1
0.448	9.619e-4	1.353e+1
0.447	9.573e-4	1.354e+1
0.446	9.527e-4	1.355e+1
0.445	9.484e-4	1.356e+1
0.444	9.439e-4	1.357e+1
0.443	9.395e-4	1.358e+1
0.442	9.350e-4	1.359e+1
0.441	9.304e-4	1.360e+1
0.440	9.265e-4	1.361e+1
0.439	9.221e-4	1.362e+1
0.438	9.179e-4	1.363e+1
0.437	9.136e-4	1.364e+1
0.436	9.092e-4	1.365e+1
0.435	9.050e-4	1.366e+1
0.434	9.006e-4	1.367e+1
0.433	8.966e-4	1.368e+1
0.432	8.921e-4	1.369e+1
0.431	8.879e-4	1.370e+1
0.430	8.839e-4	1.371e+1
0.429	8.800e-4	1.372e+1
0.428	8.760e-4	1.373e+1
0.427	8.722e-4	1.374e+1
0.426	8.678e-4	1.375e+1
0.425	8.637e-4	1.376e+1
0.424	8.598e-4	1.377e+1
0.423	8.560e-4	1.378e+1
0.422	8.518e-4	1.379e+1
0.421	8.479e-4	1.380e+1
0.420	8.439e-4	1.381e+1
0.419	8.399e-4	1.382e+1
0.418	8.360e-4	1.383e+1
0.417	8.322e-4	1.384e+1
0.416	8.284e-4	1.385e+1
0.415	8.248e-4	1.386e+1
0.414	8.208e-4	1.387e+1
0.413	8.171e-4	1.388e+1
0.412	8.131e-4	1.389e+1
0.411	8.094e-4	1.390e+1
0.410	8.055e-4	1.391e+1
0.409	8.018e-4	1.392e+1
0.408	7.982e-4	1.393e+1
0.407	7.944e-4	1.394e+1
0.406	7.908e-4	1.395e+1
0.405	7.872e-4	1.396e+1
0.404	7.835e-4	1.397e+1
0.403	7.801e-4	1.398e+1
0.402	7.764e-4	1.399e+1
0.401	7.728e-4	1.400e+1
0.400	7.692e-4	1.401e+1
0.399	7.659e-4	1.402e+1
0.398	7.623e-4	1.403e+1
0.397	7.586e-4	1.404e+1
0.396	7.552e-4	1.405e+1
0.395	7.519e-4	1.406e+1
0.394	7.482e-4	1.407e+1
0.393	7.443e-4	1.408e+1
0.392	7.405e-4	1.409e+1
0.391	7.368e-4	1.410e+1
0.390	7.335e-4	1.411e+1
0.389	7.300e-4	1.412e+1
0.388	7.267e-4	1.413e+1
0.387	7.233e-4	1.414e+1
0.386	7.200e-4	1.415e+1
0.385	7.166e-4	1.416e+1
0.384	7.132e-4	1.417e+1
0.383	7.097e-4	1.418e+1
0.382	7.064e-4	1.419e+1
0.381	7.031e-4	1.420e+1
0.380	6.999e-4	1.421e+1
0.379	6.967e-4	1.422e+1
0.378	6.935e-4	1.423e+1
0.377	6.900e-4	1.424e+1
0.376	6.868e-4	1.425e+1
0.375	6.837e-4	1.426e+1
0.374	6.806e-4	1.427e+1
0.373	6.774e-4	1.428e+1
0.372	6.742e-4	1.429e+1
0.371	6.708e-4	1.430e+1
0.370	6.678e-4	1.431e+1
0.369	6.646e-4	1.432e+1
0.368	6.617e-4	1.433e+1
0.367	6.585e-4	1.434e+1
0.366	6.555e-4	1.435e+1
0.365	6.525e-4	1.436e+1
0.364	6.493e-4	1.437e+1
0.363	6.463e-4	1.438e+1
0.362	6.431e-4	1.439e+1
0.361	6.401e-4	1.440e+1
0.360	6.372e-4	1.441e+1
0.359	6.341e-4	1.442e+1
0.358	6.311e-4	1.443e+1
0.357	6.280e-4	1.444e+1
0.356	6.248e-4	1.445e+1
0.355	6.220e-4	1.446e+1
0.354	6.190e-4	1.447e+1
0.353	6.162e-4	1.448e+1
0.352	6.131e-4	1.449e+1
0.351	6.101e-4	1.450e+1
0.350	6.073e-4	1.451e+1
0.349	6.042e-4	1.452e+1
0.348	6.014e-4	1.453e+1
0.347	5.985e-4	1.454e+1
0.346	5.955e-4	1.455e+1
0.345	5.928e-4	1.456e+1
0.344	5.899e-4	1.457e+1
0.343	5.870e-4	1.458e+1
0.342	5.840e-4	1.459e+1
0.341	5.811e-4	1.460e+1
0.340	5.783e-4	1.461e+1
0.339	5.755e-4	1.462e+1
0.338	5.728e-4	1.463e+1
0.337	5.700e-4	1.464e+1
0.336	5.673e-4	1.465e+1
0.335	5.645e-4	1.466e+1
0.334	5.616e-4	1.467e+1
0.333	5.589e-4	1.468e+1
0.332	5.561e-4	1.469e+1
0.331	5.533e-4	1.470e+1
0.330	5.506e-4	1.471e+1
0.329	5.479e-4	1.472e+1
0.328	5.453e-4	1.473e+1
0.327	5.425e-4	1.474e+1
0.326	5.397e-4	1.475e+1
0.325	5.371e-4	1.476e+1
0.324	5.343e-4	1.477e+1
0.323	5.317e-4	1.478e+1
0.322	5.290e-4	1.479e+1
0.321	5.262e-4	1.480e+1
0.320	5.236e-4	1.481e+1
0.319	5.210e-4	1.482e+1
0.318	5.183e-4	1.483e+1
0.317	5.157e-4	1.484e+1
0.316	5.129e-4	1.485e+1
0.315	5.105e-4	1.486e+1
0.314	5.078e-4	1.487e+1
0.313	5.052e-4	1.488e+1
0.312	5.024e-4	1.489e+1
0.311	4.997e-4	1.490e+1
0.310	4.971e-4	1.491e+1
0.309	4.946e-4	1.492e+1
0.308	4.919e-4	1.493e+1
0.307	4.893e-4	1.494e+1
0.306	4.867e-4	1.495e+1
0.305	4.841e-4	1.496e+1
0.304	4.816e-4	1.497e+1
0.303	4.790e-4	1.498e+1
0.302	4.765e-4	1.499e+1
0.301	4.739e-4	1.500e+1
0.300	4.714e-4	1.501e+1
0.299	4.690e-4	1.502e+1
0.298	4.664e-4	1.503e+1
0.297	4.638e-4	1.504e+1
0.296	4.611e-4	1.505e+1
0.295	4.588e-4	1.506e+1
0.294	4.562e-4	1.507e+1
0.293	4.538e-4	1.508e+1
0.292	4.512e-4	1.509e+1
0.291	4.487e-4	1.510e+1
0.290	4.464e-4	1.511e+1
0.289	4.437e-4	1.512e+1
0.288	4.412e-4	1.513e+1
0.287	4.388e-4	1.514e+1
0.286	4.362e-4	1.515e+1
0.285	4.338e-4	1.516e+1
0.284	4.314e-4	1.517e+1
0.283	4.290e-4	1.518e+1
0.282	4.266e-4	1.519e+1
0.281	4.241e-4	1.520e+1
0.280	4.218e-4	1.521e+1
0.279	4.193e-4	1.522e+1
0.278	4.168e-4	1.523e+1
0.277	4.144e-4	1.524e+1
0.276	4.116e-4	1.525e+1
0.275	4.094e-4	1.526e+1
0.274	4.071e-4	1.527e+1
0.273	4.046e-4	1.528e+1
0.272	4.023e-4	1.529e+1
0.271	3.999e-4	1.530e+1
0.270	3.976e-4	1.531e+1
0.269	3.951e-4	1.532e+1
0.268	3.927e-4	1.533e+1
0.267	3.903e-4	1.534e+1
0.266	3.879e-4	1.535e+1
0.265	3.856e-4	1.536e+1
0.264	3.831e-4	1.537e+1
0.263	3.809e-4	1.538e+1
0.262	3.785e-4	1.539e+1
0.261	3.763e-4	1.540e+1
0.260	3.739e-4	1.541e+1
0.259	3.714e-4	1.542e+1
0.258	3.694e-4	1.543e+1
0.257	3.672e-4	1.544e+1
0.256	3.651e-4	1.545e+1
0.255	3.632e-4	1.546e+1
0.254	3.613e-4	1.547e+1
0.253	3.593e-4	1.548e+1
0.252	3.571e-4	1.549e+1
0.251	3.549e-4	1.550e+1
0.250	3.526e-4	1.551e+1
0.249	3.501e-4	1.552e+1
0.248	3.477e-4	1.553e+1
0.247	3.453e-4	1.554e+1
0.246	3.431e-4	1.555e+1
0.245	3.406e-4	1.556e+1
0.244	3.384e-4	1.557e+1
0.243	3.363e-4	1.558e+1
0.242	3.339e-4	1.559e+1
0.241	3.316e-4	1.560e+1
0.240	3.294e-4	1.561e+1
0.239	3.270e-4	1.562e+1
0.238	3.248e-4	1.563e+1
0.237	3.223e-4	1.564e+1
0.236	3.199e-4	1.565e+1
0.235	3.177e-4	1.566e+1
0.234	3.155e-4	1.567e+1
0.233	3.132e-4	1.568e+1
0.232	3.110e-4	1.569e+1
0.231	3.085e-4	1.570e+1
0.230	3.062e-4	1.571e+1
0.229	3.039e-4	1.572e+1
0.228	3.017e-4	1.573e+1
0.227	2.994e-4	1.574e+1
0.226	2.971e-4	1.575e+1
0.225	2.949e-4	1.576e+1
0.224	2.926e-4	1.577e+1
0.223	2.905e-4	1.578e+1
0.222	2.884e-4	1.579e+1
0.221	2.861e-4	1.580e+1
0.220	2.840e-4	1.581e+1
0.219	2.820e-4	1.582e+1
0.218	2.796e-4	1.583e+1
0.217	2.772e-4	1.584e+1
0.216	2.749e-4	1.585e+1
0.215	2.726e-4	1.586e+1
0.214	2.703e-4	1.587e+1
0.213	2.681e-4	1.588e+1
0.212	2.658e-4	1.589e+1
0.211	2.636e-4	1.590e+1
0.210	2.613e-4	1.591e+1
0.209	2.591e-4	1.592e+1
0.208	2.569e-4	1.593e+1
0.207	2.545e-4	1.594e+1
0.206	2.523e-4	1.595e+1
0.205	2.500e-4	1.596e+1
0.204	2.476e-4	1.597e+1
0.203	2.455e-4	1.598e+1
0.202	2.432e-4	1.599e+1
0.201	2.409e-4	1.600e+1
0.200	2.388e-4	1.601e+1
0.199	2.365e-4	1.602e+1
0.198	2.342e-4	1.603e+1
0.197	2.320e-4	1.604e+1
0.196	2.296e-4	1.605e+1
0.195	2.276e-4	1.606e+1
0.194	2.252e-4	1.607e+1
0.193	2.230e-4	1.608e+1
0.192	2.205e-4	1.609e+1
0.191	2.181e-4	1.610e+1
0.190	2.160e-4	1.611e+1
0.189	2.138e-4	1.612e+1
0.188	2.115e-4	1.613e+1
0.187	2.093e-4	1.614e+1
0.186	2.070e-4	1.615e+1
0.185	2.047e-4	1.616e+1
0.184	2.024e-4	1.617e+1
0.183	2.002e-4	1.618e+1
0.182	1.981e-4	1.619e+1
0.181	1.958e-4	1.620e+1
0.180	1.935e-4	1.621e+1
0.179	1.913e-4	1.622e+1
0.178	1.890e-4	1.623e+1
0.177	1.866e-4	1.624e+1
0.176	1.845e-4	1.625e+1
0.175	1.821e-4	1.626e+1
0.174	1.797e-4	1.627e+1
0.173	1.774e-4	1.628e+1
0.172	1.752e-4	1.629e+1
0.171	1.730e-4	1.630e+1
0.170	1.708e-4	1.631e+1
0.169	1.684e-4	1.632e+1
0.168	1.663e-4	1.633e+1
0.167	1.638e-4	1.634e+1
0.166	1.616e-4	1.635e+1
0.165	1.595e-4	1.636e+1
0.164	1.572e-4	1.637e+1
0.163	1.549e-4	1.638e+1
0.162	1.528e-4	1.639e+1
0.161	1.505e-4	1.640e+1
0.160	1.483e-4	1.641e+1
0.159	1.458e-4	1.642e+1
0.158	1.436e-4	1.643e+1
0.157	1.415e-4	1.644e+1
0.156	1.390e-4	1.645e+1
0.155	1.369e-4	1.646e+1
0.154	1.346e-4	1.647e+1
0.153	1.320e-4	1.648e+1
0.152	1.298e-4	1.649e+1
0.151	1.273e-4	1.650e+1
0.150	1.253e-4	1.651e+1
0.149	1.230e-4	1.652e+1
0.148	1.207e-4	1.653e+1
0.147	1.184e-4	1.654e+1
0.146	1.161e-4	1.655e+1
0.145	1.138e-4	1.656e+1
0.144	1.115e-4	1.657e+1
0.143	1.092e-4	1.658e+1
0.142	1.068e-4	1.659e+1
0.141	1.048e-4	1.660e+1
0.140	1.025e-4	1.661e+1
0.139	1.001e-4	1.662e+1
0.138	9.781e-5	1.663e+1
0.137	9.551e-5	1.664e+1
0.136	9.317e-5	1.665e+1
0.135	9.100e-5	1.666e+1
0.134	8.866e-5	1.667e+1
0.133	8.638e-5	1.668e+1
0.132	8.405e-5	1.669e+1
0.131	8.174e-5	1.670e+1
0.130	7.967e-5	1.671e+1
0.129	7.734e-5	1.672e+1
0.128	7.517e-5	1.673e+1
0.127	7.287e-5	1.674e+1
0.126	7.068e-5	1.675e+1
0.125	6.862e-5	1.676e+1
0.124	6.621e-5	1.677e+1
0.123	6.390e-5	1.678e+1
0.122	6.166e-5	1.679e+1
0.121	5.925e-5	1.680e+1
0.120	5.719e-5	1.681e+1
0.119	5.473e-5	1.682e+1
0.118	5.261e-5	1.683e+1
0.117	5.048e-5	1.684e+1
0.116	4.822e-5	1.685e+1
0.115	4.609e-5	1.686e+1
0.114	4.373e-5	1.687e+1
0.113	4.170e-5	1.688e+1
0.112	3.936e-5	1.689e+1
0.111	3.720e-5	1.690e+1
0.110	3.507e-5	1.691e+1
0.109	3.281e-5	1.692e+1
0.108	3.065e-5	1.693e+1
0.107	2.859e-5	1.694e+1
0.106	2.635e-5	1.695e+1
0.105	2.429e-5	1.696e+1
0.104	2.213e-5	1.697e+1
0.103	1.987e-5	1.698e+1
0.102	1.757e-5	1.699e+1
0.101	1.547e-5	1.700e+1
0.100	1.335e-5	1.701e+1
0.099	1.130e-5	1.702e+1
0.098	9.062e-6	1.703e+1
0.097	6.672e-6	1.704e+1
0.096	4.567e-6	1.705e+1
0.095	2.502e-6	1.706e+1
0.094	3.088e-7	1.707e+1
0.093	-1.796e-6	1.708e+1
0.092	-4.107e-6	1.709e+1
0.091	-6.133e-6	1.710e+1
0.090	-8.395e-6	1.711e+1
0.089	-1.052e-5	1.712e+1
0.088	-1.276e-5	1.713e+1
0.087	-1.479e-5	1.714e+1
0.086	-1.691e-5	1.715e+1
0.085	-1.886e-5	1.716e+1
0.084	-2.108e-5	1.717e+1
0.083	-2.323e-5	1.718e+1
0.082	-2.556e-5	1.719e+1
0.081	-2.767e-5	1.720e+1
0.080	-2.982e-5	1.721e+1
0.079	-3.217e-5	1.722e+1
0.078	-3.457e-5	1.723e+1
0.077	-3.696e-5	1.724e+1
0.076	-3.940e-5	1.725e+1
0.075	-4.166e-5	1.726e+1
0.074	-4.399e-5	1.727e+1
0.073	-4.631e-5	1.728e+1
0.072	-4.871e-5	1.729e+1
0.071	-5.100e-5	1.730e+1
0.070	-5.336e-5	1.731e+1
0.069	-5.547e-5	1.732e+1
0.068	-5.786e-5	1.733e+1
0.067	-6.021e-5	1.734e+1
0.066	-6.230e-5	1.735e+1
0.065	-6.478e-5	1.736e+1
0.064	-6.713e-5	1.737e+1
0.063	-6.955e-5	1.738e+1
0.062	-7.208e-5	1.739e+1
0.061	-7.439e-5	1.740e+1
0.060	-7.671e-5	1.741e+1
0.059	-7.919e-5	1.742e+1
0.058	-8.169e-5	1.743e+1
0.057	-8.425e-5	1.744e+1
0.056	-8.678e-5	1.745e+1
0.055	-8.928e-5	1.746e+1
0.054	-9.190e-5	1.747e+1
0.053	-9.447e-5	1.748e+1
0.052	-9.701e-5	1.749e+1
0.051	-9.957e-5	1.750e+1
0.050	-1.023e-4	1.751e+1
0.049	-1.050e-4	1.752e+1
0.048	-1.077e-4	1.753e+1
0.047	-1.104e-4	1.754e+1
0.046	-1.130e-4	1.755e+1
0.045	-1.160e-4	1.756e+1
0.044	-1.188e-4	1.757e+1
0.043	-1.215e-4	1.758e+1
0.042	-1.245e-4	1.759e+1
0.041	-1.274e-4	1.760e+1
0.040	-1.303e-4	1.761e+1
0.039	-1.334e-4	1.762e+1
0.038	-1.364e-4	1.763e+1
0.037	-1.393e-4	1.764e+1
0.036	-1.425e-4	1.765e+1
0.035	-1.453e-4	1.766e+1
0.034	-1.484e-4	1.767e+1
0.033	-1.516e-4	1.768e+1
0.032	-1.549e-4	1.769e+1
0.031	-1.580e-4	1.770e+1
0.030	-1.612e-4	1.771e+1
0.029	-1.643e-4	1.772e+1
0.028	-1.676e-4	1.773e+1
0.027	-1.710e-4	1.774e+1
0.026	-1.743e-4	1.775e+1
0.025	-1.777e-4	1.776e+1
0.024	-1.811e-4	1.777e+1
0.023	-1.845e-4	1.778e+1
0.022	-1.880e-4	1.779e+1
0.021	-1.914e-4	1.780e+1
0.020	-1.948e-4	1.781e+1
0.019	-1.982e-4	1.782e+1
0.018	-2.017e-4	1.783e+1
0.017	-2.054e-4	1.784e+1
0.016	-2.088e-4	1.785e+1
0.015	-2.121e-4	1.786e+1
0.014	-2.158e-4	1.787e+1
0.013	-2.196e-4	1.788e+1
0.012	-2.233e-4	1.789e+1
0.011	-2.269e-4	1.790e+1
0.010	-2.305e-4	1.791e+1
0.009	-2.342e-4	1.792e+1
0.008	-2.376e-4	1.793e+1
0.007	-2.413e-4	1.794e+1
0.006	-2.451e-4	1.795e+1
0.005	-2.488e-4	1.796e+1
0.004	-2.525e-4	1.797e+1
0.003	-2.562e-4	1.798e+1
0.002	-2.600e-4	1.799e+1
0.001	-2.638e-4	1.800e+1
0.000	-2.678e-4	1.801e+1
-0.001	-2.718e-4	1.802e+1
-0.002	-2.754e-4	1.803e+1
-0.003	-2.794e-4	1.804e+1
-0.004	-2.832e-4	1.805e+1
-0.005	-2.869e-4	1.806e+1
-0.006	-2.908e-4	1.807e+1
-0.007	-2.946e-4	1.808e+1
-0.008	-2.986e-4	1.809e+1
-0.009	-3.025e-4	1.810e+1
-0.010	-3.063e-4	1.811e+1
-0.011	-3.103e-4	1.812e+1
-0.012	-3.143e-4	1.813e+1
-0.013	-3.182e-4	1.814e+1
-0.014	-3.222e-4	1.815e+1
-0.015	-3.262e-4	1.816e+1
-0.016	-3.300e-4	1.817e+1
-0.017	-3.340e-4	1.818e+1
-0.018	-3.379e-4	1.819e+1
-0.019	-3.420e-4	1.820e+1
-0.020	-3.460e-4	1.821e+1
-0.021	-3.499e-4	1.822e+1
-0.022	-3.539e-4	1.823e+1
-0.023	-3.578e-4	1.824e+1
-0.024	-3.617e-4	1.825e+1
-0.025	-3.658e-4	1.826e+1
-0.026	-3.698e-4	1.827e+1
-0.027	-3.739e-4	1.828e+1
-0.028	-3.779e-4	1.829e+1
-0.029	-3.817e-4	1.830e+1
-0.030	-3.856e-4	1.831e+1
-0.031	-3.896e-4	1.832e+1
-0.032	-3.938e-4	1.833e+1
-0.033	-3.980e-4	1.834e+1
-0.034	-4.017e-4	1.835e+1
-0.035	-4.056e-4	1.836e+1
-0.036	-4.096e-4	1.837e+1
-0.037	-4.134e-4	1.838e+1
-0.038	-4.177e-4	1.839e+1
-0.039	-4.217e-4	1.840e+1
-0.040	-4.256e-4	1.841e+1
-0.041	-4.294e-4	1.842e+1
-0.042	-4.335e-4	1.843e+1
-0.043	-4.373e-4	1.844e+1
-0.044	-4.414e-4	1.845e+1
-0.045	-4.454e-4	1.846e+1
-0.046	-4.495e-4	1.847e+1
-0.047	-4.534e-4	1.848e+1
-0.048	-4.574e-4	1.849e+1
-0.049	-4.614e-4	1.850e+1
-0.050	-4.654e-4	1.851e+1
-0.051	-4.694e-4	1.852e+1
-0.052	-4.734e-4	1.853e+1
-0.053	-4.775e-4	1.854e+1
-0.054	-4.813e-4	1.855e+1
-0.055	-4.851e-4	1.856e+1
-0.056	-4.890e-4	1.857e+1
-0.057	-4.931e-4	1.858e+1
-0.058	-4.972e-4	1.859e+1
-0.059	-5.011e-4	1.860e+1
-0.060	-5.050e-4	1.861e+1
-0.061	-5.088e-4	1.862e+1
-0.062	-5.129e-4	1.863e+1
-0.063	-5.169e-4	1.864e+1
-0.064	-5.209e-4	1.865e+1
-0.065	-5.249e-4	1.866e+1
-0.066	-5.289e-4	1.867e+1
-0.067	-5.327e-4	1.868e+1
-0.068	-5.369e-4	1.869e+1
-0.069	-5.408e-4	1.870e+1
-0.070	-5.450e-4	1.871e+1
-0.071	-5.490e-4	1.872e+1
-0.072	-5.528e-4	1.873e+1
-0.073	-5.569e-4	1.874e+1
-0.074	-5.608e-4	1.875e+1
-0.075	-5.648e-4	1.876e+1
-0.076	-5.689e-4	1.877e+1
-0.077	-5.728e-4	1.878e+1
-0.078	-5.769e-4	1.879e+1
-0.079	-5.809e-4	1.880e+1
-0.080	-5.851e-4	1.881e+1
-0.081	-5.893e-4	1.882e+1
-0.082	-5.932e-4	1.883e+1
-0.083	-5.975e-4	1.884e+1
-0.084	-6.015e-4	1.885e+1
-0.085	-6.056e-4	1.886e+1
-0.086	-6.099e-4	1.887e+1
-0.087	-6.141e-4	1.888e+1
-0.088	-6.184e-4	1.889e+1
-0.089	-6.227e-4	1.890e+1
-0.090	-6.268e-4	1.891e+1
-0.091	-6.310e-4	1.892e+1
-0.092	-6.354e-4	1.893e+1
-0.093	-6.397e-4	1.894e+1
-0.094	-6.440e-4	1.895e+1
-0.095	-6.481e-4	1.896e+1
-0.096	-6.526e-4	1.897e+1
-0.097	-6.568e-4	1.898e+1
-0.098	-6.614e-4	1.899e+1
-0.099	-6.657e-4	1.900e+1
-0.100	-6.703e-4	1.901e+1
-0.101	-6.748e-4	1.902e+1
-0.102	-6.791e-4	1.903e+1
-0.103	-6.838e-4	1.904e+1
-0.104	-6.885e-4	1.905e+1
-0.105	-6.928e-4	1.906e+1
-0.106	-6.972e-4	1.907e+1
-0.107	-7.015e-4	1.908e+1
-0.108	-7.063e-4	1.909e+1
-0.109	-7.111e-4	1.910e+1
-0.110	-7.156e-4	1.911e+1
-0.111	-7.204e-4	1.912e+1
-0.112	-7.249e-4	1.913e+1
-0.113	-7.297e-4	1.914e+1
-0.114	-7.344e-4	1.915e+1
-0.115	-7.393e-4	1.916e+1
-0.116	-7.441e-4	1.917e+1
-0.117	-7.487e-4	1.918e+1
-0.118	-7.537e-4	1.919e+1
-0.119	-7.587e-4	1.920e+1
-0.120	-7.636e-4	1.921e+1
-0.121	-7.685e-4	1.922e+1
-0.122	-7.735e-4	1.923e+1
-0.123	-7.783e-4	1.924e+1
-0.124	-7.834e-4	1.925e+1
-0.125	-7.882e-4	1.926e+1
-0.126	-7.932e-4	1.927e+1
-0.127	-7.982e-4	1.928e+1
-0.128	-8.035e-4	1.929e+1
-0.129	-8.086e-4	1.930e+1
-0.130	-8.137e-4	1.931e+1
-0.131	-8.188e-4	1.932e+1
-0.132	-8.240e-4	1.933e+1
-0.133	-8.298e-4	1.934e+1
-0.134	-8.353e-4	1.935e+1
-0.135	-8.408e-4	1.936e+1
-0.136	-8.460e-4	1.937e+1
-0.137	-8.514e-4	1.938e+1
-0.138	-8.569e-4	1.939e+1
-0.139	-8.623e-4	1.940e+1
-0.140	-8.676e-4	1.941e+1
-0.141	-8.731e-4	1.942e+1
-0.142	-8.786e-4	1.943e+1
-0.143	-8.842e-4	1.944e+1
-0.144	-8.896e-4	1.945e+1
-0.145	-8.952e-4	1.946e+1
-0.146	-9.010e-4	1.947e+1
-0.147	-9.067e-4	1.948e+1
-0.148	-9.125e-4	1.949e+1
-0.149	-9.179e-4	1.950e+1
-0.150	-9.236e-4	1.951e+1
-0.151	-9.295e-4	1.952e+1
-0.152	-9.353e-4	1.953e+1
-0.153	-9.412e-4	1.954e+1
-0.154	-9.470e-4	1.955e+1
-0.155	-9.530e-4	1.956e+1
-0.156	-9.590e-4	1.957e+1
-0.157	-9.650e-4	1.958e+1
-0.158	-9.711e-4	1.959e+1
-0.159	-9.774e-4	1.960e+1
-0.160	-9.835e-4	1.961e+1
-0.161	-9.901e-4	1.962e+1
-0.162	-9.963e-4	1.963e+1
-0.163	-1.003e-3	1.964e+1
-0.164	-1.009e-3	1.965e+1
-0.165	-1.015e-3	1.966e+1
-0.166	-1.022e-3	1.967e+1
-0.167	-1.028e-3	1.968e+1
[truncated: 2,834 more rows]
