# Supplementary material for: Decoration of Ag nanoparticles on CoMoO4 rods for efficient electrochemical reduction of CO2
Source: Sci Rep. 2024 Jan 16;14:1406. doi: 10.1038/s41598-024-51680-w (PMC10792071; doi:10.1038/s41598-024-51680-w)
Supplement: Supplementary file 1 — Supplementary Information 1. [file 41598_2024_51680_MOESM1_ESM.zip › raw data for scientific reports/CV CoMoO4 Ag/CV 0.1 scan -0.6 to 0.6.csv]

Mar. 30	2023 10:06:30
Cyclic Voltammetry
File: c:\users\nsb 111 lab\desktop\dr. schindra\ag cm co2 reduction\cm\ag 7 cm\cv 0.1 scan -0.6 to 0.6.csv
Data Source: Experiment
Instrument Model: CHI760E
Header:
Note:
Init E (V) = -0.6
High E (V) = 0.6
Low E (V) = -0.6
Init P/N = P
Scan Rate (V/s) = 0.1
Segment = 4
Sample Interval (V) = 0.001
Quiet Time (sec) = 2
Sensitivity (A/V) = 0.01
Segment 1:
Segment 2:
Ep = -0.315V
ip = -1.386e-3A
Ah = -9.618e-4C
Segment 3:
Ep = 0.116V
ip = 1.804e-4A
Ah = 1.775e-4C
Segment 4:
Ep = -0.327V
ip = -1.324e-3A
Ah = -9.371e-4C
Potential/V	Current/A	Time/s
Segment 1:
-0.600	-3.731e-4	1.000e-2
-0.599	-3.647e-4	2.000e-2
-0.598	-3.590e-4	3.000e-2
-0.597	-3.538e-4	4.000e-2
-0.596	-3.488e-4	5.000e-2
-0.595	-3.441e-4	6.000e-2
-0.594	-3.394e-4	7.000e-2
-0.593	-3.351e-4	8.000e-2
-0.592	-3.309e-4	9.000e-2
-0.591	-3.268e-4	1.000e-1
-0.590	-3.223e-4	1.100e-1
-0.589	-3.184e-4	1.200e-1
-0.588	-3.145e-4	1.300e-1
-0.587	-3.109e-4	1.400e-1
-0.586	-3.071e-4	1.500e-1
-0.585	-3.033e-4	1.600e-1
-0.584	-2.998e-4	1.700e-1
-0.583	-2.962e-4	1.800e-1
-0.582	-2.927e-4	1.900e-1
-0.581	-2.895e-4	2.000e-1
-0.580	-2.862e-4	2.100e-1
-0.579	-2.831e-4	2.200e-1
-0.578	-2.800e-4	2.300e-1
-0.577	-2.768e-4	2.400e-1
-0.576	-2.738e-4	2.500e-1
-0.575	-2.708e-4	2.600e-1
-0.574	-2.678e-4	2.700e-1
-0.573	-2.651e-4	2.800e-1
-0.572	-2.623e-4	2.900e-1
-0.571	-2.595e-4	3.000e-1
-0.570	-2.568e-4	3.100e-1
-0.569	-2.541e-4	3.200e-1
-0.568	-2.518e-4	3.300e-1
-0.567	-2.491e-4	3.400e-1
-0.566	-2.466e-4	3.500e-1
-0.565	-2.440e-4	3.600e-1
-0.564	-2.416e-4	3.700e-1
-0.563	-2.392e-4	3.800e-1
-0.562	-2.369e-4	3.900e-1
-0.561	-2.347e-4	4.000e-1
-0.560	-2.327e-4	4.100e-1
-0.559	-2.307e-4	4.200e-1
-0.558	-2.283e-4	4.300e-1
-0.557	-2.260e-4	4.400e-1
-0.556	-2.239e-4	4.500e-1
-0.555	-2.219e-4	4.600e-1
-0.554	-2.199e-4	4.700e-1
-0.553	-2.179e-4	4.800e-1
-0.552	-2.158e-4	4.900e-1
-0.551	-2.138e-4	5.000e-1
-0.550	-2.117e-4	5.100e-1
-0.549	-2.100e-4	5.200e-1
-0.548	-2.080e-4	5.300e-1
-0.547	-2.063e-4	5.400e-1
-0.546	-2.045e-4	5.500e-1
-0.545	-2.027e-4	5.600e-1
-0.544	-2.008e-4	5.700e-1
-0.543	-1.991e-4	5.800e-1
-0.542	-1.974e-4	5.900e-1
-0.541	-1.958e-4	6.000e-1
-0.540	-1.939e-4	6.100e-1
-0.539	-1.925e-4	6.200e-1
-0.538	-1.908e-4	6.300e-1
-0.537	-1.892e-4	6.400e-1
-0.536	-1.876e-4	6.500e-1
-0.535	-1.861e-4	6.600e-1
-0.534	-1.845e-4	6.700e-1
-0.533	-1.831e-4	6.800e-1
-0.532	-1.816e-4	6.900e-1
-0.531	-1.799e-4	7.000e-1
-0.530	-1.786e-4	7.100e-1
-0.529	-1.771e-4	7.200e-1
-0.528	-1.759e-4	7.300e-1
-0.527	-1.743e-4	7.400e-1
-0.526	-1.729e-4	7.500e-1
-0.525	-1.714e-4	7.600e-1
-0.524	-1.699e-4	7.700e-1
-0.523	-1.687e-4	7.800e-1
-0.522	-1.673e-4	7.900e-1
-0.521	-1.660e-4	8.000e-1
-0.520	-1.648e-4	8.100e-1
-0.519	-1.635e-4	8.200e-1
-0.518	-1.622e-4	8.300e-1
-0.517	-1.609e-4	8.400e-1
-0.516	-1.596e-4	8.500e-1
-0.515	-1.584e-4	8.600e-1
-0.514	-1.572e-4	8.700e-1
-0.513	-1.560e-4	8.800e-1
-0.512	-1.547e-4	8.900e-1
-0.511	-1.536e-4	9.000e-1
-0.510	-1.524e-4	9.100e-1
-0.509	-1.513e-4	9.200e-1
-0.508	-1.501e-4	9.300e-1
-0.507	-1.490e-4	9.400e-1
-0.506	-1.478e-4	9.500e-1
-0.505	-1.466e-4	9.600e-1
-0.504	-1.455e-4	9.700e-1
-0.503	-1.444e-4	9.800e-1
-0.502	-1.433e-4	9.900e-1
-0.501	-1.423e-4	1.000e+0
-0.500	-1.411e-4	1.010e+0
-0.499	-1.400e-4	1.020e+0
-0.498	-1.391e-4	1.030e+0
-0.497	-1.381e-4	1.040e+0
-0.496	-1.371e-4	1.050e+0
-0.495	-1.361e-4	1.060e+0
-0.494	-1.351e-4	1.070e+0
-0.493	-1.340e-4	1.080e+0
-0.492	-1.329e-4	1.090e+0
-0.491	-1.321e-4	1.100e+0
-0.490	-1.311e-4	1.110e+0
-0.489	-1.299e-4	1.120e+0
-0.488	-1.291e-4	1.130e+0
-0.487	-1.280e-4	1.140e+0
-0.486	-1.270e-4	1.150e+0
-0.485	-1.260e-4	1.160e+0
-0.484	-1.250e-4	1.170e+0
-0.483	-1.241e-4	1.180e+0
-0.482	-1.233e-4	1.190e+0
-0.481	-1.222e-4	1.200e+0
-0.480	-1.213e-4	1.210e+0
-0.479	-1.203e-4	1.220e+0
-0.478	-1.194e-4	1.230e+0
-0.477	-1.186e-4	1.240e+0
-0.476	-1.178e-4	1.250e+0
-0.475	-1.168e-4	1.260e+0
-0.474	-1.161e-4	1.270e+0
-0.473	-1.149e-4	1.280e+0
-0.472	-1.141e-4	1.290e+0
-0.471	-1.133e-4	1.300e+0
-0.470	-1.124e-4	1.310e+0
-0.469	-1.115e-4	1.320e+0
-0.468	-1.107e-4	1.330e+0
-0.467	-1.099e-4	1.340e+0
-0.466	-1.091e-4	1.350e+0
-0.465	-1.081e-4	1.360e+0
-0.464	-1.075e-4	1.370e+0
-0.463	-1.065e-4	1.380e+0
-0.462	-1.057e-4	1.390e+0
-0.461	-1.047e-4	1.400e+0
-0.460	-1.038e-4	1.410e+0
-0.459	-1.031e-4	1.420e+0
-0.458	-1.024e-4	1.430e+0
-0.457	-1.015e-4	1.440e+0
-0.456	-1.007e-4	1.450e+0
-0.455	-9.977e-5	1.460e+0
-0.454	-9.895e-5	1.470e+0
-0.453	-9.814e-5	1.480e+0
-0.452	-9.753e-5	1.490e+0
-0.451	-9.669e-5	1.500e+0
-0.450	-9.594e-5	1.510e+0
-0.449	-9.512e-5	1.520e+0
-0.448	-9.444e-5	1.530e+0
-0.447	-9.360e-5	1.540e+0
-0.446	-9.277e-5	1.550e+0
-0.445	-9.202e-5	1.560e+0
-0.444	-9.127e-5	1.570e+0
-0.443	-9.054e-5	1.580e+0
-0.442	-8.979e-5	1.590e+0
-0.441	-8.891e-5	1.600e+0
-0.440	-8.824e-5	1.610e+0
-0.439	-8.730e-5	1.620e+0
-0.438	-8.682e-5	1.630e+0
-0.437	-8.578e-5	1.640e+0
-0.436	-8.503e-5	1.650e+0
-0.435	-8.423e-5	1.660e+0
-0.434	-8.359e-5	1.670e+0
-0.433	-8.259e-5	1.680e+0
-0.432	-8.214e-5	1.690e+0
-0.431	-8.127e-5	1.700e+0
-0.430	-8.057e-5	1.710e+0
-0.429	-7.981e-5	1.720e+0
-0.428	-7.914e-5	1.730e+0
-0.427	-7.841e-5	1.740e+0
-0.426	-7.761e-5	1.750e+0
-0.425	-7.692e-5	1.760e+0
-0.424	-7.627e-5	1.770e+0
-0.423	-7.549e-5	1.780e+0
-0.422	-7.480e-5	1.790e+0
-0.421	-7.408e-5	1.800e+0
-0.420	-7.333e-5	1.810e+0
-0.419	-7.269e-5	1.820e+0
-0.418	-7.206e-5	1.830e+0
-0.417	-7.134e-5	1.840e+0
-0.416	-7.056e-5	1.850e+0
-0.415	-6.980e-5	1.860e+0
-0.414	-6.913e-5	1.870e+0
-0.413	-6.853e-5	1.880e+0
-0.412	-6.775e-5	1.890e+0
-0.411	-6.707e-5	1.900e+0
-0.410	-6.604e-5	1.910e+0
-0.409	-6.526e-5	1.920e+0
-0.408	-6.475e-5	1.930e+0
-0.407	-6.397e-5	1.940e+0
-0.406	-6.335e-5	1.950e+0
-0.405	-6.272e-5	1.960e+0
-0.404	-6.214e-5	1.970e+0
-0.403	-6.135e-5	1.980e+0
-0.402	-6.077e-5	1.990e+0
-0.401	-5.986e-5	2.000e+0
-0.400	-5.930e-5	2.010e+0
-0.399	-5.857e-5	2.020e+0
-0.398	-5.786e-5	2.030e+0
-0.397	-5.728e-5	2.040e+0
-0.396	-5.641e-5	2.050e+0
-0.395	-5.597e-5	2.060e+0
-0.394	-5.528e-5	2.070e+0
-0.393	-5.451e-5	2.080e+0
-0.392	-5.405e-5	2.090e+0
-0.391	-5.328e-5	2.100e+0
-0.390	-5.236e-5	2.110e+0
-0.389	-5.175e-5	2.120e+0
-0.388	-5.109e-5	2.130e+0
-0.387	-5.043e-5	2.140e+0
-0.386	-4.977e-5	2.150e+0
-0.385	-4.901e-5	2.160e+0
-0.384	-4.837e-5	2.170e+0
-0.383	-4.772e-5	2.180e+0
-0.382	-4.702e-5	2.190e+0
-0.381	-4.631e-5	2.200e+0
-0.380	-4.545e-5	2.210e+0
-0.379	-4.484e-5	2.220e+0
-0.378	-4.421e-5	2.230e+0
-0.377	-4.335e-5	2.240e+0
-0.376	-4.275e-5	2.250e+0
-0.375	-4.198e-5	2.260e+0
-0.374	-4.129e-5	2.270e+0
-0.373	-4.064e-5	2.280e+0
-0.372	-3.989e-5	2.290e+0
-0.371	-3.911e-5	2.300e+0
-0.370	-3.837e-5	2.310e+0
-0.369	-3.761e-5	2.320e+0
-0.368	-3.696e-5	2.330e+0
-0.367	-3.599e-5	2.340e+0
-0.366	-3.542e-5	2.350e+0
-0.365	-3.467e-5	2.360e+0
-0.364	-3.395e-5	2.370e+0
-0.363	-3.332e-5	2.380e+0
-0.362	-3.272e-5	2.390e+0
-0.361	-3.178e-5	2.400e+0
-0.360	-3.115e-5	2.410e+0
-0.359	-3.049e-5	2.420e+0
-0.358	-2.972e-5	2.430e+0
-0.357	-2.895e-5	2.440e+0
-0.356	-2.814e-5	2.450e+0
-0.355	-2.776e-5	2.460e+0
-0.354	-2.692e-5	2.470e+0
-0.353	-2.623e-5	2.480e+0
-0.352	-2.552e-5	2.490e+0
-0.351	-2.476e-5	2.500e+0
-0.350	-2.400e-5	2.510e+0
-0.349	-2.351e-5	2.520e+0
-0.348	-2.266e-5	2.530e+0
-0.347	-2.201e-5	2.540e+0
-0.346	-2.134e-5	2.550e+0
-0.345	-2.045e-5	2.560e+0
-0.344	-1.989e-5	2.570e+0
-0.343	-1.926e-5	2.580e+0
-0.342	-1.842e-5	2.590e+0
-0.341	-1.782e-5	2.600e+0
-0.340	-1.700e-5	2.610e+0
-0.339	-1.625e-5	2.620e+0
-0.338	-1.560e-5	2.630e+0
-0.337	-1.499e-5	2.640e+0
-0.336	-1.430e-5	2.650e+0
-0.335	-1.352e-5	2.660e+0
-0.334	-1.284e-5	2.670e+0
-0.333	-1.227e-5	2.680e+0
-0.332	-1.128e-5	2.690e+0
-0.331	-1.051e-5	2.700e+0
-0.330	-9.880e-6	2.710e+0
-0.329	-8.956e-6	2.720e+0
-0.328	-8.415e-6	2.730e+0
-0.327	-7.608e-6	2.740e+0
-0.326	-6.753e-6	2.750e+0
-0.325	-6.005e-6	2.760e+0
-0.324	-5.238e-6	2.770e+0
-0.323	-4.560e-6	2.780e+0
-0.322	-3.891e-6	2.790e+0
-0.321	-2.868e-6	2.800e+0
-0.320	-2.052e-6	2.810e+0
-0.319	-1.373e-6	2.820e+0
-0.318	-5.862e-7	2.830e+0
-0.317	1.908e-7	2.840e+0
-0.316	1.056e-6	2.850e+0
-0.315	1.932e-6	2.860e+0
-0.314	2.679e-6	2.870e+0
-0.313	3.712e-6	2.880e+0
-0.312	4.400e-6	2.890e+0
-0.311	4.961e-6	2.900e+0
-0.310	6.082e-6	2.910e+0
-0.309	6.987e-6	2.920e+0
-0.308	7.902e-6	2.930e+0
-0.307	8.856e-6	2.940e+0
-0.306	9.711e-6	2.950e+0
-0.305	1.068e-5	2.960e+0
-0.304	1.137e-5	2.970e+0
-0.303	1.238e-5	2.980e+0
-0.302	1.329e-5	2.990e+0
-0.301	1.404e-5	3.000e+0
-0.300	1.508e-5	3.010e+0
-0.299	1.597e-5	3.020e+0
-0.298	1.682e-5	3.030e+0
-0.297	1.789e-5	3.040e+0
-0.296	1.866e-5	3.050e+0
-0.295	1.970e-5	3.060e+0
-0.294	2.076e-5	3.070e+0
-0.293	2.161e-5	3.080e+0
-0.292	2.278e-5	3.090e+0
-0.291	2.368e-5	3.100e+0
-0.290	2.481e-5	3.110e+0
-0.289	2.579e-5	3.120e+0
-0.288	2.679e-5	3.130e+0
-0.287	2.785e-5	3.140e+0
-0.286	2.895e-5	3.150e+0
-0.285	3.004e-5	3.160e+0
-0.284	3.108e-5	3.170e+0
-0.283	3.212e-5	3.180e+0
-0.282	3.345e-5	3.190e+0
-0.281	3.453e-5	3.200e+0
-0.280	3.581e-5	3.210e+0
-0.279	3.699e-5	3.220e+0
-0.278	3.809e-5	3.230e+0
-0.277	3.938e-5	3.240e+0
-0.276	4.055e-5	3.250e+0
-0.275	4.190e-5	3.260e+0
-0.274	4.309e-5	3.270e+0
-0.273	4.428e-5	3.280e+0
-0.272	4.568e-5	3.290e+0
-0.271	4.709e-5	3.300e+0
-0.270	4.854e-5	3.310e+0
-0.269	4.978e-5	3.320e+0
-0.268	5.119e-5	3.330e+0
-0.267	5.253e-5	3.340e+0
-0.266	5.409e-5	3.350e+0
-0.265	5.571e-5	3.360e+0
-0.264	5.715e-5	3.370e+0
-0.263	5.862e-5	3.380e+0
-0.262	6.018e-5	3.390e+0
-0.261	6.172e-5	3.400e+0
-0.260	6.354e-5	3.410e+0
-0.259	6.486e-5	3.420e+0
-0.258	6.659e-5	3.430e+0
-0.257	6.836e-5	3.440e+0
-0.256	7.012e-5	3.450e+0
-0.255	7.179e-5	3.460e+0
-0.254	7.347e-5	3.470e+0
-0.253	7.535e-5	3.480e+0
-0.252	7.725e-5	3.490e+0
-0.251	7.882e-5	3.500e+0
-0.250	8.073e-5	3.510e+0
-0.249	8.277e-5	3.520e+0
-0.248	8.449e-5	3.530e+0
-0.247	8.657e-5	3.540e+0
-0.246	8.846e-5	3.550e+0
-0.245	9.047e-5	3.560e+0
-0.244	9.278e-5	3.570e+0
-0.243	9.486e-5	3.580e+0
-0.242	9.697e-5	3.590e+0
-0.241	9.926e-5	3.600e+0
-0.240	1.016e-4	3.610e+0
-0.239	1.038e-4	3.620e+0
-0.238	1.060e-4	3.630e+0
-0.237	1.084e-4	3.640e+0
-0.236	1.107e-4	3.650e+0
-0.235	1.131e-4	3.660e+0
-0.234	1.156e-4	3.670e+0
-0.233	1.179e-4	3.680e+0
-0.232	1.202e-4	3.690e+0
-0.231	1.229e-4	3.700e+0
-0.230	1.254e-4	3.710e+0
-0.229	1.279e-4	3.720e+0
-0.228	1.306e-4	3.730e+0
-0.227	1.332e-4	3.740e+0
-0.226	1.357e-4	3.750e+0
-0.225	1.386e-4	3.760e+0
-0.224	1.411e-4	3.770e+0
-0.223	1.438e-4	3.780e+0
-0.222	1.467e-4	3.790e+0
-0.221	1.493e-4	3.800e+0
-0.220	1.522e-4	3.810e+0
-0.219	1.549e-4	3.820e+0
-0.218	1.576e-4	3.830e+0
-0.217	1.604e-4	3.840e+0
-0.216	1.632e-4	3.850e+0
-0.215	1.663e-4	3.860e+0
-0.214	1.690e-4	3.870e+0
-0.213	1.718e-4	3.880e+0
-0.212	1.749e-4	3.890e+0
-0.211	1.778e-4	3.900e+0
-0.210	1.809e-4	3.910e+0
-0.209	1.838e-4	3.920e+0
-0.208	1.868e-4	3.930e+0
-0.207	1.900e-4	3.940e+0
-0.206	1.932e-4	3.950e+0
-0.205	1.965e-4	3.960e+0
-0.204	1.997e-4	3.970e+0
-0.203	2.025e-4	3.980e+0
-0.202	2.058e-4	3.990e+0
-0.201	2.090e-4	4.000e+0
-0.200	2.120e-4	4.010e+0
-0.199	2.154e-4	4.020e+0
-0.198	2.187e-4	4.030e+0
-0.197	2.219e-4	4.040e+0
-0.196	2.253e-4	4.050e+0
-0.195	2.285e-4	4.060e+0
-0.194	2.319e-4	4.070e+0
-0.193	2.353e-4	4.080e+0
-0.192	2.385e-4	4.090e+0
-0.191	2.419e-4	4.100e+0
-0.190	2.453e-4	4.110e+0
-0.189	2.486e-4	4.120e+0
-0.188	2.519e-4	4.130e+0
-0.187	2.553e-4	4.140e+0
-0.186	2.588e-4	4.150e+0
-0.185	2.624e-4	4.160e+0
-0.184	2.657e-4	4.170e+0
-0.183	2.690e-4	4.180e+0
-0.182	2.724e-4	4.190e+0
-0.181	2.758e-4	4.200e+0
-0.180	2.796e-4	4.210e+0
-0.179	2.828e-4	4.220e+0
-0.178	2.861e-4	4.230e+0
-0.177	2.895e-4	4.240e+0
-0.176	2.926e-4	4.250e+0
-0.175	2.961e-4	4.260e+0
-0.174	2.995e-4	4.270e+0
-0.173	3.028e-4	4.280e+0
-0.172	3.063e-4	4.290e+0
-0.171	3.094e-4	4.300e+0
-0.170	3.129e-4	4.310e+0
-0.169	3.162e-4	4.320e+0
-0.168	3.194e-4	4.330e+0
-0.167	3.228e-4	4.340e+0
-0.166	3.262e-4	4.350e+0
-0.165	3.292e-4	4.360e+0
-0.164	3.326e-4	4.370e+0
-0.163	3.353e-4	4.380e+0
-0.162	3.384e-4	4.390e+0
-0.161	3.417e-4	4.400e+0
-0.160	3.446e-4	4.410e+0
-0.159	3.477e-4	4.420e+0
-0.158	3.507e-4	4.430e+0
-0.157	3.536e-4	4.440e+0
-0.156	3.564e-4	4.450e+0
-0.155	3.589e-4	4.460e+0
-0.154	3.614e-4	4.470e+0
-0.153	3.637e-4	4.480e+0
-0.152	3.658e-4	4.490e+0
-0.151	3.682e-4	4.500e+0
-0.150	3.705e-4	4.510e+0
-0.149	3.730e-4	4.520e+0
-0.148	3.755e-4	4.530e+0
-0.147	3.779e-4	4.540e+0
-0.146	3.802e-4	4.550e+0
-0.145	3.826e-4	4.560e+0
-0.144	3.847e-4	4.570e+0
-0.143	3.870e-4	4.580e+0
-0.142	3.890e-4	4.590e+0
-0.141	3.913e-4	4.600e+0
-0.140	3.934e-4	4.610e+0
-0.139	3.952e-4	4.620e+0
-0.138	3.971e-4	4.630e+0
-0.137	3.991e-4	4.640e+0
-0.136	4.010e-4	4.650e+0
-0.135	4.028e-4	4.660e+0
-0.134	4.044e-4	4.670e+0
-0.133	4.061e-4	4.680e+0
-0.132	4.078e-4	4.690e+0
-0.131	4.091e-4	4.700e+0
-0.130	4.109e-4	4.710e+0
-0.129	4.125e-4	4.720e+0
-0.128	4.139e-4	4.730e+0
-0.127	4.155e-4	4.740e+0
-0.126	4.167e-4	4.750e+0
-0.125	4.182e-4	4.760e+0
-0.124	4.196e-4	4.770e+0
-0.123	4.207e-4	4.780e+0
-0.122	4.220e-4	4.790e+0
-0.121	4.233e-4	4.800e+0
-0.120	4.243e-4	4.810e+0
-0.119	4.256e-4	4.820e+0
-0.118	4.264e-4	4.830e+0
-0.117	4.276e-4	4.840e+0
-0.116	4.287e-4	4.850e+0
-0.115	4.297e-4	4.860e+0
-0.114	4.307e-4	4.870e+0
-0.113	4.317e-4	4.880e+0
-0.112	4.326e-4	4.890e+0
-0.111	4.335e-4	4.900e+0
-0.110	4.343e-4	4.910e+0
-0.109	4.353e-4	4.920e+0
-0.108	4.362e-4	4.930e+0
-0.107	4.371e-4	4.940e+0
-0.106	4.380e-4	4.950e+0
-0.105	4.389e-4	4.960e+0
-0.104	4.395e-4	4.970e+0
-0.103	4.404e-4	4.980e+0
-0.102	4.414e-4	4.990e+0
-0.101	4.422e-4	5.000e+0
-0.100	4.430e-4	5.010e+0
-0.099	4.436e-4	5.020e+0
-0.098	4.443e-4	5.030e+0
-0.097	4.452e-4	5.040e+0
-0.096	4.461e-4	5.050e+0
-0.095	4.468e-4	5.060e+0
-0.094	4.477e-4	5.070e+0
-0.093	4.482e-4	5.080e+0
-0.092	4.491e-4	5.090e+0
-0.091	4.496e-4	5.100e+0
-0.090	4.504e-4	5.110e+0
-0.089	4.513e-4	5.120e+0
-0.088	4.519e-4	5.130e+0
-0.087	4.528e-4	5.140e+0
-0.086	4.535e-4	5.150e+0
-0.085	4.543e-4	5.160e+0
-0.084	4.550e-4	5.170e+0
-0.083	4.558e-4	5.180e+0
-0.082	4.565e-4	5.190e+0
-0.081	4.572e-4	5.200e+0
-0.080	4.580e-4	5.210e+0
-0.079	4.589e-4	5.220e+0
-0.078	4.596e-4	5.230e+0
-0.077	4.604e-4	5.240e+0
-0.076	4.613e-4	5.250e+0
-0.075	4.621e-4	5.260e+0
-0.074	4.629e-4	5.270e+0
-0.073	4.637e-4	5.280e+0
-0.072	4.644e-4	5.290e+0
-0.071	4.654e-4	5.300e+0
-0.070	4.665e-4	5.310e+0
-0.069	4.672e-4	5.320e+0
-0.068	4.680e-4	5.330e+0
-0.067	4.689e-4	5.340e+0
-0.066	4.695e-4	5.350e+0
-0.065	4.706e-4	5.360e+0
-0.064	4.713e-4	5.370e+0
-0.063	4.721e-4	5.380e+0
-0.062	4.732e-4	5.390e+0
-0.061	4.739e-4	5.400e+0
-0.060	4.749e-4	5.410e+0
-0.059	4.756e-4	5.420e+0
-0.058	4.764e-4	5.430e+0
-0.057	4.776e-4	5.440e+0
-0.056	4.783e-4	5.450e+0
-0.055	4.793e-4	5.460e+0
-0.054	4.804e-4	5.470e+0
-0.053	4.811e-4	5.480e+0
-0.052	4.821e-4	5.490e+0
-0.051	4.832e-4	5.500e+0
-0.050	4.841e-4	5.510e+0
-0.049	4.852e-4	5.520e+0
-0.048	4.861e-4	5.530e+0
-0.047	4.872e-4	5.540e+0
-0.046	4.881e-4	5.550e+0
-0.045	4.893e-4	5.560e+0
-0.044	4.903e-4	5.570e+0
-0.043	4.914e-4	5.580e+0
-0.042	4.925e-4	5.590e+0
-0.041	4.936e-4	5.600e+0
-0.040	4.947e-4	5.610e+0
-0.039	4.958e-4	5.620e+0
-0.038	4.970e-4	5.630e+0
-0.037	4.980e-4	5.640e+0
-0.036	4.994e-4	5.650e+0
-0.035	5.005e-4	5.660e+0
-0.034	5.018e-4	5.670e+0
-0.033	5.030e-4	5.680e+0
-0.032	5.044e-4	5.690e+0
-0.031	5.057e-4	5.700e+0
-0.030	5.070e-4	5.710e+0
-0.029	5.084e-4	5.720e+0
-0.028	5.098e-4	5.730e+0
-0.027	5.112e-4	5.740e+0
-0.026	5.126e-4	5.750e+0
-0.025	5.143e-4	5.760e+0
-0.024	5.156e-4	5.770e+0
-0.023	5.171e-4	5.780e+0
-0.022	5.186e-4	5.790e+0
-0.021	5.201e-4	5.800e+0
-0.020	5.219e-4	5.810e+0
-0.019	5.235e-4	5.820e+0
-0.018	5.252e-4	5.830e+0
-0.017	5.269e-4	5.840e+0
-0.016	5.286e-4	5.850e+0
-0.015	5.304e-4	5.860e+0
-0.014	5.322e-4	5.870e+0
-0.013	5.342e-4	5.880e+0
-0.012	5.362e-4	5.890e+0
-0.011	5.381e-4	5.900e+0
-0.010	5.400e-4	5.910e+0
-0.009	5.421e-4	5.920e+0
-0.008	5.440e-4	5.930e+0
-0.007	5.462e-4	5.940e+0
-0.006	5.485e-4	5.950e+0
-0.005	5.505e-4	5.960e+0
-0.004	5.528e-4	5.970e+0
-0.003	5.550e-4	5.980e+0
-0.002	5.572e-4	5.990e+0
-0.001	5.597e-4	6.000e+0
-0.000	5.627e-4	6.010e+0
0.001	5.653e-4	6.020e+0
0.002	5.677e-4	6.030e+0
0.003	5.702e-4	6.040e+0
0.004	5.727e-4	6.050e+0
0.005	5.752e-4	6.060e+0
0.006	5.778e-4	6.070e+0
0.007	5.807e-4	6.080e+0
0.008	5.835e-4	6.090e+0
0.009	5.863e-4	6.100e+0
0.010	5.893e-4	6.110e+0
0.011	5.922e-4	6.120e+0
0.012	5.952e-4	6.130e+0
0.013	5.981e-4	6.140e+0
0.014	6.011e-4	6.150e+0
0.015	6.043e-4	6.160e+0
0.016	6.073e-4	6.170e+0
0.017	6.105e-4	6.180e+0
0.018	6.136e-4	6.190e+0
0.019	6.170e-4	6.200e+0
0.020	6.203e-4	6.210e+0
0.021	6.235e-4	6.220e+0
0.022	6.268e-4	6.230e+0
0.023	6.302e-4	6.240e+0
0.024	6.335e-4	6.250e+0
0.025	6.370e-4	6.260e+0
0.026	6.404e-4	6.270e+0
0.027	6.437e-4	6.280e+0
0.028	6.472e-4	6.290e+0
0.029	6.506e-4	6.300e+0
0.030	6.540e-4	6.310e+0
0.031	6.573e-4	6.320e+0
0.032	6.608e-4	6.330e+0
0.033	6.641e-4	6.340e+0
0.034	6.675e-4	6.350e+0
0.035	6.708e-4	6.360e+0
0.036	6.741e-4	6.370e+0
0.037	6.772e-4	6.380e+0
0.038	6.807e-4	6.390e+0
0.039	6.839e-4	6.400e+0
0.040	6.868e-4	6.410e+0
0.041	6.900e-4	6.420e+0
0.042	6.929e-4	6.430e+0
0.043	6.960e-4	6.440e+0
0.044	6.989e-4	6.450e+0
0.045	7.018e-4	6.460e+0
0.046	7.044e-4	6.470e+0
0.047	7.071e-4	6.480e+0
0.048	7.096e-4	6.490e+0
0.049	7.122e-4	6.500e+0
0.050	7.148e-4	6.510e+0
0.051	7.172e-4	6.520e+0
0.052	7.196e-4	6.530e+0
0.053	7.216e-4	6.540e+0
0.054	7.239e-4	6.550e+0
0.055	7.262e-4	6.560e+0
0.056	7.282e-4	6.570e+0
0.057	7.301e-4	6.580e+0
0.058	7.322e-4	6.590e+0
0.059	7.340e-4	6.600e+0
0.060	7.361e-4	6.610e+0
0.061	7.380e-4	6.620e+0
0.062	7.399e-4	6.630e+0
0.063	7.422e-4	6.640e+0
0.064	7.442e-4	6.650e+0
0.065	7.464e-4	6.660e+0
0.066	7.485e-4	6.670e+0
0.067	7.506e-4	6.680e+0
0.068	7.528e-4	6.690e+0
0.069	7.547e-4	6.700e+0
0.070	7.570e-4	6.710e+0
0.071	7.591e-4	6.720e+0
0.072	7.613e-4	6.730e+0
0.073	7.634e-4	6.740e+0
0.074	7.655e-4	6.750e+0
0.075	7.678e-4	6.760e+0
0.076	7.701e-4	6.770e+0
0.077	7.726e-4	6.780e+0
0.078	7.752e-4	6.790e+0
0.079	7.776e-4	6.800e+0
0.080	7.801e-4	6.810e+0
0.081	7.826e-4	6.820e+0
0.082	7.851e-4	6.830e+0
0.083	7.877e-4	6.840e+0
0.084	7.904e-4	6.850e+0
0.085	7.930e-4	6.860e+0
0.086	7.957e-4	6.870e+0
0.087	7.985e-4	6.880e+0
0.088	8.010e-4	6.890e+0
0.089	8.039e-4	6.900e+0
0.090	8.068e-4	6.910e+0
0.091	8.095e-4	6.920e+0
0.092	8.125e-4	6.930e+0
0.093	8.151e-4	6.940e+0
0.094	8.180e-4	6.950e+0
0.095	8.209e-4	6.960e+0
0.096	8.236e-4	6.970e+0
0.097	8.263e-4	6.980e+0
0.098	8.291e-4	6.990e+0
0.099	8.319e-4	7.000e+0
0.100	8.345e-4	7.010e+0
0.101	8.371e-4	7.020e+0
0.102	8.399e-4	7.030e+0
0.103	8.428e-4	7.040e+0
0.104	8.453e-4	7.050e+0
0.105	8.479e-4	7.060e+0
0.106	8.503e-4	7.070e+0
0.107	8.528e-4	7.080e+0
0.108	8.550e-4	7.090e+0
0.109	8.573e-4	7.100e+0
0.110	8.595e-4	7.110e+0
0.111	8.618e-4	7.120e+0
0.112	8.638e-4	7.130e+0
0.113	8.660e-4	7.140e+0
0.114	8.678e-4	7.150e+0
0.115	8.699e-4	7.160e+0
0.116	8.716e-4	7.170e+0
0.117	8.732e-4	7.180e+0
0.118	8.749e-4	7.190e+0
0.119	8.763e-4	7.200e+0
0.120	8.778e-4	7.210e+0
0.121	8.791e-4	7.220e+0
0.122	8.804e-4	7.230e+0
0.123	8.815e-4	7.240e+0
0.124	8.825e-4	7.250e+0
0.125	8.834e-4	7.260e+0
0.126	8.844e-4	7.270e+0
0.127	8.852e-4	7.280e+0
0.128	8.861e-4	7.290e+0
0.129	8.869e-4	7.300e+0
0.130	8.875e-4	7.310e+0
0.131	8.881e-4	7.320e+0
0.132	8.885e-4	7.330e+0
0.133	8.888e-4	7.340e+0
0.134	8.893e-4	7.350e+0
0.135	8.898e-4	7.360e+0
0.136	8.900e-4	7.370e+0
0.137	8.901e-4	7.380e+0
0.138	8.902e-4	7.390e+0
0.139	8.903e-4	7.400e+0
0.140	8.905e-4	7.410e+0
0.141	8.907e-4	7.420e+0
0.142	8.908e-4	7.430e+0
0.143	8.910e-4	7.440e+0
0.144	8.909e-4	7.450e+0
0.145	8.911e-4	7.460e+0
0.146	8.911e-4	7.470e+0
0.147	8.912e-4	7.480e+0
0.148	8.916e-4	7.490e+0
0.149	8.917e-4	7.500e+0
0.150	8.919e-4	7.510e+0
0.151	8.923e-4	7.520e+0
0.152	8.923e-4	7.530e+0
0.153	8.928e-4	7.540e+0
0.154	8.934e-4	7.550e+0
0.155	8.938e-4	7.560e+0
0.156	8.943e-4	7.570e+0
0.157	8.946e-4	7.580e+0
0.158	8.954e-4	7.590e+0
0.159	8.961e-4	7.600e+0
0.160	8.968e-4	7.610e+0
0.161	8.977e-4	7.620e+0
0.162	8.985e-4	7.630e+0
0.163	8.993e-4	7.640e+0
0.164	9.003e-4	7.650e+0
0.165	9.013e-4	7.660e+0
0.166	9.024e-4	7.670e+0
0.167	9.035e-4	7.680e+0
0.168	9.046e-4	7.690e+0
0.169	9.059e-4	7.700e+0
0.170	9.072e-4	7.710e+0
0.171	9.084e-4	7.720e+0
0.172	9.098e-4	7.730e+0
0.173	9.112e-4	7.740e+0
0.174	9.127e-4	7.750e+0
0.175	9.143e-4	7.760e+0
0.176	9.158e-4	7.770e+0
0.177	9.173e-4	7.780e+0
0.178	9.188e-4	7.790e+0
0.179	9.208e-4	7.800e+0
0.180	9.225e-4	7.810e+0
0.181	9.240e-4	7.820e+0
0.182	9.258e-4	7.830e+0
0.183	9.276e-4	7.840e+0
0.184	9.292e-4	7.850e+0
0.185	9.314e-4	7.860e+0
0.186	9.333e-4	7.870e+0
0.187	9.350e-4	7.880e+0
0.188	9.372e-4	7.890e+0
0.189	9.392e-4	7.900e+0
0.190	9.412e-4	7.910e+0
0.191	9.432e-4	7.920e+0
0.192	9.453e-4	7.930e+0
0.193	9.474e-4	7.940e+0
0.194	9.496e-4	7.950e+0
0.195	9.518e-4	7.960e+0
0.196	9.541e-4	7.970e+0
0.197	9.562e-4	7.980e+0
0.198	9.585e-4	7.990e+0
0.199	9.609e-4	8.000e+0
0.200	9.632e-4	8.010e+0
0.201	9.655e-4	8.020e+0
0.202	9.678e-4	8.030e+0
0.203	9.700e-4	8.040e+0
0.204	9.726e-4	8.050e+0
0.205	9.751e-4	8.060e+0
0.206	9.775e-4	8.070e+0
0.207	9.798e-4	8.080e+0
0.208	9.823e-4	8.090e+0
0.209	9.846e-4	8.100e+0
0.210	9.872e-4	8.110e+0
0.211	9.897e-4	8.120e+0
0.212	9.922e-4	8.130e+0
0.213	9.947e-4	8.140e+0
0.214	9.972e-4	8.150e+0
0.215	9.998e-4	8.160e+0
0.216	1.002e-3	8.170e+0
0.217	1.004e-3	8.180e+0
0.218	1.007e-3	8.190e+0
0.219	1.009e-3	8.200e+0
0.220	1.012e-3	8.210e+0
0.221	1.015e-3	8.220e+0
0.222	1.017e-3	8.230e+0
0.223	1.020e-3	8.240e+0
0.224	1.022e-3	8.250e+0
0.225	1.025e-3	8.260e+0
0.226	1.027e-3	8.270e+0
0.227	1.029e-3	8.280e+0
0.228	1.032e-3	8.290e+0
0.229	1.034e-3	8.300e+0
0.230	1.037e-3	8.310e+0
0.231	1.040e-3	8.320e+0
0.232	1.042e-3	8.330e+0
0.233	1.045e-3	8.340e+0
0.234	1.047e-3	8.350e+0
0.235	1.049e-3	8.360e+0
0.236	1.052e-3	8.370e+0
0.237	1.054e-3	8.380e+0
0.238	1.057e-3	8.390e+0
0.239	1.059e-3	8.400e+0
0.240	1.062e-3	8.410e+0
0.241	1.064e-3	8.420e+0
0.242	1.066e-3	8.430e+0
0.243	1.069e-3	8.440e+0
0.244	1.071e-3	8.450e+0
0.245	1.073e-3	8.460e+0
0.246	1.076e-3	8.470e+0
0.247	1.078e-3	8.480e+0
0.248	1.081e-3	8.490e+0
0.249	1.083e-3	8.500e+0
0.250	1.086e-3	8.510e+0
0.251	1.088e-3	8.520e+0
0.252	1.090e-3	8.530e+0
0.253	1.093e-3	8.540e+0
0.254	1.095e-3	8.550e+0
0.255	1.097e-3	8.560e+0
0.256	1.099e-3	8.570e+0
0.257	1.102e-3	8.580e+0
0.258	1.104e-3	8.590e+0
0.259	1.106e-3	8.600e+0
0.260	1.109e-3	8.610e+0
0.261	1.111e-3	8.620e+0
0.262	1.113e-3	8.630e+0
0.263	1.116e-3	8.640e+0
0.264	1.118e-3	8.650e+0
0.265	1.120e-3	8.660e+0
0.266	1.123e-3	8.670e+0
0.267	1.125e-3	8.680e+0
0.268	1.127e-3	8.690e+0
0.269	1.129e-3	8.700e+0
0.270	1.132e-3	8.710e+0
0.271	1.134e-3	8.720e+0
0.272	1.136e-3	8.730e+0
0.273	1.138e-3	8.740e+0
0.274	1.141e-3	8.750e+0
0.275	1.143e-3	8.760e+0
0.276	1.145e-3	8.770e+0
0.277	1.147e-3	8.780e+0
0.278	1.149e-3	8.790e+0
0.279	1.152e-3	8.800e+0
0.280	1.154e-3	8.810e+0
0.281	1.156e-3	8.820e+0
0.282	1.158e-3	8.830e+0
0.283	1.160e-3	8.840e+0
0.284	1.162e-3	8.850e+0
0.285	1.165e-3	8.860e+0
0.286	1.167e-3	8.870e+0
0.287	1.169e-3	8.880e+0
0.288	1.171e-3	8.890e+0
0.289	1.173e-3	8.900e+0
0.290	1.176e-3	8.910e+0
0.291	1.178e-3	8.920e+0
0.292	1.180e-3	8.930e+0
0.293	1.182e-3	8.940e+0
0.294	1.184e-3	8.950e+0
0.295	1.186e-3	8.960e+0
0.296	1.188e-3	8.970e+0
0.297	1.190e-3	8.980e+0
0.298	1.192e-3	8.990e+0
0.299	1.194e-3	9.000e+0
0.300	1.196e-3	9.010e+0
0.301	1.198e-3	9.020e+0
0.302	1.201e-3	9.030e+0
0.303	1.203e-3	9.040e+0
0.304	1.205e-3	9.050e+0
0.305	1.207e-3	9.060e+0
0.306	1.209e-3	9.070e+0
0.307	1.211e-3	9.080e+0
0.308	1.213e-3	9.090e+0
0.309	1.215e-3	9.100e+0
0.310	1.217e-3	9.110e+0
0.311	1.220e-3	9.120e+0
0.312	1.221e-3	9.130e+0
0.313	1.224e-3	9.140e+0
0.314	1.226e-3	9.150e+0
0.315	1.228e-3	9.160e+0
0.316	1.230e-3	9.170e+0
0.317	1.232e-3	9.180e+0
0.318	1.234e-3	9.190e+0
0.319	1.236e-3	9.200e+0
0.320	1.238e-3	9.210e+0
0.321	1.240e-3	9.220e+0
0.322	1.242e-3	9.230e+0
0.323	1.244e-3	9.240e+0
0.324	1.246e-3	9.250e+0
0.325	1.248e-3	9.260e+0
0.326	1.250e-3	9.270e+0
0.327	1.252e-3	9.280e+0
0.328	1.254e-3	9.290e+0
0.329	1.256e-3	9.300e+0
0.330	1.258e-3	9.310e+0
0.331	1.260e-3	9.320e+0
0.332	1.261e-3	9.330e+0
0.333	1.263e-3	9.340e+0
0.334	1.266e-3	9.350e+0
0.335	1.268e-3	9.360e+0
0.336	1.269e-3	9.370e+0
0.337	1.271e-3	9.380e+0
0.338	1.273e-3	9.390e+0
0.339	1.275e-3	9.400e+0
0.340	1.277e-3	9.410e+0
0.341	1.279e-3	9.420e+0
0.342	1.281e-3	9.430e+0
0.343	1.283e-3	9.440e+0
0.344	1.284e-3	9.450e+0
0.345	1.286e-3	9.460e+0
0.346	1.288e-3	9.470e+0
0.347	1.290e-3	9.480e+0
0.348	1.292e-3	9.490e+0
0.349	1.294e-3	9.500e+0
0.350	1.296e-3	9.510e+0
0.351	1.298e-3	9.520e+0
0.352	1.299e-3	9.530e+0
0.353	1.301e-3	9.540e+0
0.354	1.303e-3	9.550e+0
0.355	1.305e-3	9.560e+0
0.356	1.307e-3	9.570e+0
0.357	1.309e-3	9.580e+0
0.358	1.311e-3	9.590e+0
0.359	1.312e-3	9.600e+0
0.360	1.314e-3	9.610e+0
0.361	1.316e-3	9.620e+0
0.362	1.318e-3	9.630e+0
0.363	1.319e-3	9.640e+0
0.364	1.321e-3	9.650e+0
0.365	1.323e-3	9.660e+0
0.366	1.325e-3	9.670e+0
0.367	1.327e-3	9.680e+0
0.368	1.328e-3	9.690e+0
0.369	1.330e-3	9.700e+0
0.370	1.332e-3	9.710e+0
0.371	1.334e-3	9.720e+0
0.372	1.336e-3	9.730e+0
0.373	1.338e-3	9.740e+0
0.374	1.339e-3	9.750e+0
0.375	1.341e-3	9.760e+0
0.376	1.343e-3	9.770e+0
0.377	1.345e-3	9.780e+0
0.378	1.346e-3	9.790e+0
0.379	1.348e-3	9.800e+0
0.380	1.350e-3	9.810e+0
0.381	1.351e-3	9.820e+0
0.382	1.353e-3	9.830e+0
0.383	1.355e-3	9.840e+0
0.384	1.357e-3	9.850e+0
0.385	1.359e-3	9.860e+0
0.386	1.360e-3	9.870e+0
0.387	1.362e-3	9.880e+0
0.388	1.364e-3	9.890e+0
0.389	1.366e-3	9.900e+0
0.390	1.367e-3	9.910e+0
0.391	1.369e-3	9.920e+0
0.392	1.370e-3	9.930e+0
0.393	1.372e-3	9.940e+0
0.394	1.374e-3	9.950e+0
0.395	1.376e-3	9.960e+0
0.396	1.378e-3	9.970e+0
0.397	1.379e-3	9.980e+0
0.398	1.381e-3	9.990e+0
0.399	1.382e-3	1.000e+1
0.400	1.384e-3	1.001e+1
0.401	1.386e-3	1.002e+1
0.402	1.387e-3	1.003e+1
0.403	1.389e-3	1.004e+1
0.404	1.391e-3	1.005e+1
0.405	1.392e-3	1.006e+1
0.406	1.394e-3	1.007e+1
0.407	1.396e-3	1.008e+1
0.408	1.397e-3	1.009e+1
0.409	1.399e-3	1.010e+1
0.410	1.401e-3	1.011e+1
0.411	1.403e-3	1.012e+1
0.412	1.405e-3	1.013e+1
0.413	1.406e-3	1.014e+1
0.414	1.408e-3	1.015e+1
0.415	1.410e-3	1.016e+1
0.416	1.411e-3	1.017e+1
0.417	1.413e-3	1.018e+1
0.418	1.414e-3	1.019e+1
0.419	1.416e-3	1.020e+1
0.420	1.418e-3	1.021e+1
0.421	1.419e-3	1.022e+1
0.422	1.421e-3	1.023e+1
0.423	1.422e-3	1.024e+1
0.424	1.424e-3	1.025e+1
0.425	1.426e-3	1.026e+1
0.426	1.427e-3	1.027e+1
0.427	1.429e-3	1.028e+1
0.428	1.430e-3	1.029e+1
0.429	1.432e-3	1.030e+1
0.430	1.433e-3	1.031e+1
0.431	1.435e-3	1.032e+1
0.432	1.436e-3	1.033e+1
0.433	1.437e-3	1.034e+1
0.434	1.439e-3	1.035e+1
0.435	1.440e-3	1.036e+1
0.436	1.442e-3	1.037e+1
0.437	1.443e-3	1.038e+1
0.438	1.444e-3	1.039e+1
0.439	1.446e-3	1.040e+1
0.440	1.447e-3	1.041e+1
0.441	1.449e-3	1.042e+1
0.442	1.450e-3	1.043e+1
0.443	1.451e-3	1.044e+1
0.444	1.453e-3	1.045e+1
0.445	1.454e-3	1.046e+1
0.446	1.456e-3	1.047e+1
0.447	1.457e-3	1.048e+1
0.448	1.458e-3	1.049e+1
0.449	1.459e-3	1.050e+1
0.450	1.461e-3	1.051e+1
0.451	1.462e-3	1.052e+1
0.452	1.463e-3	1.053e+1
0.453	1.464e-3	1.054e+1
0.454	1.465e-3	1.055e+1
0.455	1.466e-3	1.056e+1
0.456	1.468e-3	1.057e+1
0.457	1.469e-3	1.058e+1
0.458	1.470e-3	1.059e+1
0.459	1.471e-3	1.060e+1
0.460	1.472e-3	1.061e+1
0.461	1.473e-3	1.062e+1
0.462	1.474e-3	1.063e+1
0.463	1.475e-3	1.064e+1
0.464	1.476e-3	1.065e+1
0.465	1.477e-3	1.066e+1
0.466	1.478e-3	1.067e+1
0.467	1.479e-3	1.068e+1
0.468	1.480e-3	1.069e+1
0.469	1.481e-3	1.070e+1
0.470	1.482e-3	1.071e+1
0.471	1.483e-3	1.072e+1
0.472	1.484e-3	1.073e+1
0.473	1.485e-3	1.074e+1
0.474	1.486e-3	1.075e+1
0.475	1.487e-3	1.076e+1
0.476	1.488e-3	1.077e+1
0.477	1.489e-3	1.078e+1
0.478	1.490e-3	1.079e+1
0.479	1.491e-3	1.080e+1
0.480	1.492e-3	1.081e+1
0.481	1.493e-3	1.082e+1
0.482	1.493e-3	1.083e+1
0.483	1.494e-3	1.084e+1
0.484	1.495e-3	1.085e+1
0.485	1.496e-3	1.086e+1
0.486	1.497e-3	1.087e+1
0.487	1.498e-3	1.088e+1
0.488	1.499e-3	1.089e+1
0.489	1.499e-3	1.090e+1
0.490	1.500e-3	1.091e+1
0.491	1.501e-3	1.092e+1
0.492	1.502e-3	1.093e+1
0.493	1.503e-3	1.094e+1
0.494	1.503e-3	1.095e+1
0.495	1.504e-3	1.096e+1
0.496	1.505e-3	1.097e+1
0.497	1.506e-3	1.098e+1
0.498	1.506e-3	1.099e+1
0.499	1.507e-3	1.100e+1
0.500	1.508e-3	1.101e+1
0.501	1.509e-3	1.102e+1
0.502	1.510e-3	1.103e+1
0.503	1.511e-3	1.104e+1
0.504	1.512e-3	1.105e+1
0.505	1.512e-3	1.106e+1
0.506	1.513e-3	1.107e+1
0.507	1.514e-3	1.108e+1
0.508	1.515e-3	1.109e+1
0.509	1.516e-3	1.110e+1
0.510	1.517e-3	1.111e+1
0.511	1.517e-3	1.112e+1
0.512	1.518e-3	1.113e+1
0.513	1.519e-3	1.114e+1
0.514	1.520e-3	1.115e+1
0.515	1.521e-3	1.116e+1
0.516	1.522e-3	1.117e+1
0.517	1.522e-3	1.118e+1
0.518	1.523e-3	1.119e+1
0.519	1.524e-3	1.120e+1
0.520	1.525e-3	1.121e+1
0.521	1.526e-3	1.122e+1
0.522	1.526e-3	1.123e+1
0.523	1.527e-3	1.124e+1
0.524	1.528e-3	1.125e+1
0.525	1.529e-3	1.126e+1
0.526	1.529e-3	1.127e+1
0.527	1.530e-3	1.128e+1
0.528	1.531e-3	1.129e+1
0.529	1.531e-3	1.130e+1
0.530	1.532e-3	1.131e+1
0.531	1.533e-3	1.132e+1
0.532	1.533e-3	1.133e+1
0.533	1.534e-3	1.134e+1
0.534	1.534e-3	1.135e+1
0.535	1.535e-3	1.136e+1
0.536	1.536e-3	1.137e+1
0.537	1.537e-3	1.138e+1
0.538	1.538e-3	1.139e+1
0.539	1.539e-3	1.140e+1
0.540	1.540e-3	1.141e+1
0.541	1.541e-3	1.142e+1
0.542	1.541e-3	1.143e+1
0.543	1.542e-3	1.144e+1
0.544	1.543e-3	1.145e+1
0.545	1.544e-3	1.146e+1
0.546	1.545e-3	1.147e+1
0.547	1.546e-3	1.148e+1
0.548	1.547e-3	1.149e+1
0.549	1.548e-3	1.150e+1
0.550	1.549e-3	1.151e+1
0.551	1.550e-3	1.152e+1
0.552	1.551e-3	1.153e+1
0.553	1.552e-3	1.154e+1
0.554	1.553e-3	1.155e+1
0.555	1.554e-3	1.156e+1
0.556	1.555e-3	1.157e+1
0.557	1.556e-3	1.158e+1
0.558	1.557e-3	1.159e+1
0.559	1.558e-3	1.160e+1
0.560	1.559e-3	1.161e+1
0.561	1.561e-3	1.162e+1
0.562	1.562e-3	1.163e+1
0.563	1.563e-3	1.164e+1
0.564	1.565e-3	1.165e+1
0.565	1.566e-3	1.166e+1
0.566	1.567e-3	1.167e+1
0.567	1.568e-3	1.168e+1
0.568	1.570e-3	1.169e+1
0.569	1.571e-3	1.170e+1
0.570	1.573e-3	1.171e+1
0.571	1.574e-3	1.172e+1
0.572	1.575e-3	1.173e+1
0.573	1.577e-3	1.174e+1
0.574	1.578e-3	1.175e+1
0.575	1.580e-3	1.176e+1
0.576	1.581e-3	1.177e+1
0.577	1.583e-3	1.178e+1
0.578	1.584e-3	1.179e+1
0.579	1.586e-3	1.180e+1
0.580	1.588e-3	1.181e+1
0.581	1.589e-3	1.182e+1
0.582	1.591e-3	1.183e+1
0.583	1.593e-3	1.184e+1
0.584	1.594e-3	1.185e+1
0.585	1.596e-3	1.186e+1
0.586	1.598e-3	1.187e+1
0.587	1.600e-3	1.188e+1
0.588	1.602e-3	1.189e+1
0.589	1.604e-3	1.190e+1
0.590	1.606e-3	1.191e+1
0.591	1.608e-3	1.192e+1
0.592	1.610e-3	1.193e+1
0.593	1.612e-3	1.194e+1
0.594	1.614e-3	1.195e+1
0.595	1.616e-3	1.196e+1
0.596	1.619e-3	1.197e+1
0.597	1.621e-3	1.198e+1
0.598	1.623e-3	1.199e+1
0.599	1.626e-3	1.200e+1
Segment 2:
0.600	1.619e-3	1.201e+1
0.599	1.598e-3	1.202e+1
0.598	1.577e-3	1.203e+1
0.597	1.557e-3	1.204e+1
0.596	1.537e-3	1.205e+1
0.595	1.517e-3	1.206e+1
0.594	1.497e-3	1.207e+1
0.593	1.479e-3	1.208e+1
0.592	1.460e-3	1.209e+1
0.591	1.443e-3	1.210e+1
0.590	1.425e-3	1.211e+1
0.589	1.408e-3	1.212e+1
0.588	1.390e-3	1.213e+1
0.587	1.374e-3	1.214e+1
0.586	1.358e-3	1.215e+1
0.585	1.342e-3	1.216e+1
0.584	1.326e-3	1.217e+1
0.583	1.311e-3	1.218e+1
0.582	1.296e-3	1.219e+1
0.581	1.281e-3	1.220e+1
0.580	1.266e-3	1.221e+1
0.579	1.252e-3	1.222e+1
0.578	1.238e-3	1.223e+1
0.577	1.224e-3	1.224e+1
0.576	1.211e-3	1.225e+1
0.575	1.197e-3	1.226e+1
0.574	1.184e-3	1.227e+1
0.573	1.171e-3	1.228e+1
0.572	1.158e-3	1.229e+1
0.571	1.145e-3	1.230e+1
0.570	1.133e-3	1.231e+1
0.569	1.120e-3	1.232e+1
0.568	1.108e-3	1.233e+1
0.567	1.097e-3	1.234e+1
0.566	1.085e-3	1.235e+1
0.565	1.074e-3	1.236e+1
0.564	1.062e-3	1.237e+1
0.563	1.052e-3	1.238e+1
0.562	1.041e-3	1.239e+1
0.561	1.030e-3	1.240e+1
0.560	1.019e-3	1.241e+1
0.559	1.009e-3	1.242e+1
0.558	9.986e-4	1.243e+1
0.557	9.882e-4	1.244e+1
0.556	9.781e-4	1.245e+1
0.555	9.684e-4	1.246e+1
0.554	9.586e-4	1.247e+1
0.553	9.491e-4	1.248e+1
0.552	9.396e-4	1.249e+1
0.551	9.299e-4	1.250e+1
0.550	9.208e-4	1.251e+1
0.549	9.117e-4	1.252e+1
0.548	9.026e-4	1.253e+1
0.547	8.941e-4	1.254e+1
0.546	8.851e-4	1.255e+1
0.545	8.770e-4	1.256e+1
0.544	8.686e-4	1.257e+1
0.543	8.599e-4	1.258e+1
0.542	8.518e-4	1.259e+1
0.541	8.436e-4	1.260e+1
0.540	8.357e-4	1.261e+1
0.539	8.276e-4	1.262e+1
0.538	8.197e-4	1.263e+1
0.537	8.119e-4	1.264e+1
0.536	8.041e-4	1.265e+1
0.535	7.966e-4	1.266e+1
0.534	7.892e-4	1.267e+1
0.533	7.819e-4	1.268e+1
0.532	7.747e-4	1.269e+1
0.531	7.676e-4	1.270e+1
0.530	7.606e-4	1.271e+1
0.529	7.534e-4	1.272e+1
0.528	7.460e-4	1.273e+1
0.527	7.385e-4	1.274e+1
0.526	7.318e-4	1.275e+1
0.525	7.251e-4	1.276e+1
0.524	7.185e-4	1.277e+1
0.523	7.120e-4	1.278e+1
0.522	7.055e-4	1.279e+1
0.521	6.993e-4	1.280e+1
0.520	6.929e-4	1.281e+1
0.519	6.867e-4	1.282e+1
0.518	6.807e-4	1.283e+1
0.517	6.747e-4	1.284e+1
0.516	6.684e-4	1.285e+1
0.515	6.628e-4	1.286e+1
0.514	6.571e-4	1.287e+1
0.513	6.512e-4	1.288e+1
0.512	6.453e-4	1.289e+1
0.511	6.396e-4	1.290e+1
0.510	6.341e-4	1.291e+1
0.509	6.287e-4	1.292e+1
0.508	6.231e-4	1.293e+1
0.507	6.178e-4	1.294e+1
0.506	6.124e-4	1.295e+1
0.505	6.073e-4	1.296e+1
0.504	6.021e-4	1.297e+1
0.503	5.969e-4	1.298e+1
0.502	5.917e-4	1.299e+1
0.501	5.869e-4	1.300e+1
0.500	5.820e-4	1.301e+1
0.499	5.768e-4	1.302e+1
0.498	5.721e-4	1.303e+1
0.497	5.674e-4	1.304e+1
0.496	5.626e-4	1.305e+1
0.495	5.580e-4	1.306e+1
0.494	5.534e-4	1.307e+1
0.493	5.488e-4	1.308e+1
0.492	5.441e-4	1.309e+1
0.491	5.396e-4	1.310e+1
0.490	5.351e-4	1.311e+1
0.489	5.307e-4	1.312e+1
0.488	5.263e-4	1.313e+1
0.487	5.221e-4	1.314e+1
0.486	5.178e-4	1.315e+1
0.485	5.135e-4	1.316e+1
0.484	5.092e-4	1.317e+1
0.483	5.050e-4	1.318e+1
0.482	5.009e-4	1.319e+1
0.481	4.967e-4	1.320e+1
0.480	4.929e-4	1.321e+1
0.479	4.887e-4	1.322e+1
0.478	4.848e-4	1.323e+1
0.477	4.810e-4	1.324e+1
0.476	4.772e-4	1.325e+1
0.475	4.734e-4	1.326e+1
0.474	4.696e-4	1.327e+1
0.473	4.659e-4	1.328e+1
0.472	4.621e-4	1.329e+1
0.471	4.584e-4	1.330e+1
0.470	4.547e-4	1.331e+1
0.469	4.513e-4	1.332e+1
0.468	4.476e-4	1.333e+1
0.467	4.442e-4	1.334e+1
0.466	4.407e-4	1.335e+1
0.465	4.372e-4	1.336e+1
0.464	4.337e-4	1.337e+1
0.463	4.304e-4	1.338e+1
0.462	4.271e-4	1.339e+1
0.461	4.237e-4	1.340e+1
0.460	4.203e-4	1.341e+1
0.459	4.171e-4	1.342e+1
0.458	4.137e-4	1.343e+1
0.457	4.106e-4	1.344e+1
0.456	4.073e-4	1.345e+1
0.455	4.044e-4	1.346e+1
0.454	4.011e-4	1.347e+1
0.453	3.982e-4	1.348e+1
0.452	3.951e-4	1.349e+1
0.451	3.921e-4	1.350e+1
0.450	3.892e-4	1.351e+1
0.449	3.862e-4	1.352e+1
0.448	3.831e-4	1.353e+1
0.447	3.803e-4	1.354e+1
0.446	3.774e-4	1.355e+1
0.445	3.747e-4	1.356e+1
0.444	3.718e-4	1.357e+1
0.443	3.691e-4	1.358e+1
0.442	3.666e-4	1.359e+1
0.441	3.641e-4	1.360e+1
0.440	3.620e-4	1.361e+1
0.439	3.596e-4	1.362e+1
0.438	3.572e-4	1.363e+1
0.437	3.548e-4	1.364e+1
0.436	3.521e-4	1.365e+1
0.435	3.495e-4	1.366e+1
0.434	3.467e-4	1.367e+1
0.433	3.440e-4	1.368e+1
0.432	3.414e-4	1.369e+1
0.431	3.390e-4	1.370e+1
0.430	3.365e-4	1.371e+1
0.429	3.340e-4	1.372e+1
0.428	3.316e-4	1.373e+1
0.427	3.293e-4	1.374e+1
0.426	3.267e-4	1.375e+1
0.425	3.242e-4	1.376e+1
0.424	3.218e-4	1.377e+1
0.423	3.195e-4	1.378e+1
0.422	3.171e-4	1.379e+1
0.421	3.147e-4	1.380e+1
0.420	3.122e-4	1.381e+1
0.419	3.099e-4	1.382e+1
0.418	3.076e-4	1.383e+1
0.417	3.054e-4	1.384e+1
0.416	3.032e-4	1.385e+1
0.415	3.009e-4	1.386e+1
0.414	2.985e-4	1.387e+1
0.413	2.963e-4	1.388e+1
0.412	2.941e-4	1.389e+1
0.411	2.920e-4	1.390e+1
0.410	2.898e-4	1.391e+1
0.409	2.878e-4	1.392e+1
0.408	2.858e-4	1.393e+1
0.407	2.836e-4	1.394e+1
0.406	2.815e-4	1.395e+1
0.405	2.796e-4	1.396e+1
0.404	2.773e-4	1.397e+1
0.403	2.752e-4	1.398e+1
0.402	2.730e-4	1.399e+1
0.401	2.711e-4	1.400e+1
0.400	2.693e-4	1.401e+1
0.399	2.672e-4	1.402e+1
0.398	2.652e-4	1.403e+1
0.397	2.633e-4	1.404e+1
0.396	2.612e-4	1.405e+1
0.395	2.595e-4	1.406e+1
0.394	2.575e-4	1.407e+1
0.393	2.555e-4	1.408e+1
0.392	2.538e-4	1.409e+1
0.391	2.518e-4	1.410e+1
0.390	2.501e-4	1.411e+1
0.389	2.481e-4	1.412e+1
0.388	2.462e-4	1.413e+1
0.387	2.444e-4	1.414e+1
0.386	2.426e-4	1.415e+1
0.385	2.409e-4	1.416e+1
0.384	2.391e-4	1.417e+1
0.383	2.373e-4	1.418e+1
0.382	2.356e-4	1.419e+1
0.381	2.338e-4	1.420e+1
0.380	2.321e-4	1.421e+1
0.379	2.302e-4	1.422e+1
0.378	2.285e-4	1.423e+1
0.377	2.267e-4	1.424e+1
0.376	2.252e-4	1.425e+1
0.375	2.235e-4	1.426e+1
0.374	2.216e-4	1.427e+1
0.373	2.200e-4	1.428e+1
0.372	2.183e-4	1.429e+1
0.371	2.166e-4	1.430e+1
0.370	2.151e-4	1.431e+1
0.369	2.132e-4	1.432e+1
0.368	2.118e-4	1.433e+1
0.367	2.102e-4	1.434e+1
0.366	2.086e-4	1.435e+1
0.365	2.070e-4	1.436e+1
0.364	2.054e-4	1.437e+1
0.363	2.038e-4	1.438e+1
0.362	2.023e-4	1.439e+1
0.361	2.006e-4	1.440e+1
0.360	1.992e-4	1.441e+1
0.359	1.975e-4	1.442e+1
0.358	1.961e-4	1.443e+1
0.357	1.946e-4	1.444e+1
0.356	1.930e-4	1.445e+1
0.355	1.915e-4	1.446e+1
0.354	1.900e-4	1.447e+1
0.353	1.885e-4	1.448e+1
0.352	1.869e-4	1.449e+1
0.351	1.854e-4	1.450e+1
0.350	1.840e-4	1.451e+1
0.349	1.827e-4	1.452e+1
0.348	1.812e-4	1.453e+1
0.347	1.799e-4	1.454e+1
0.346	1.782e-4	1.455e+1
0.345	1.769e-4	1.456e+1
0.344	1.754e-4	1.457e+1
0.343	1.740e-4	1.458e+1
0.342	1.727e-4	1.459e+1
0.341	1.713e-4	1.460e+1
0.340	1.699e-4	1.461e+1
0.339	1.686e-4	1.462e+1
0.338	1.671e-4	1.463e+1
0.337	1.659e-4	1.464e+1
0.336	1.645e-4	1.465e+1
0.335	1.631e-4	1.466e+1
0.334	1.618e-4	1.467e+1
0.333	1.605e-4	1.468e+1
0.332	1.591e-4	1.469e+1
0.331	1.579e-4	1.470e+1
0.330	1.568e-4	1.471e+1
0.329	1.554e-4	1.472e+1
0.328	1.541e-4	1.473e+1
0.327	1.528e-4	1.474e+1
0.326	1.516e-4	1.475e+1
0.325	1.504e-4	1.476e+1
0.324	1.490e-4	1.477e+1
0.323	1.478e-4	1.478e+1
0.322	1.465e-4	1.479e+1
0.321	1.452e-4	1.480e+1
0.320	1.439e-4	1.481e+1
0.319	1.427e-4	1.482e+1
0.318	1.415e-4	1.483e+1
0.317	1.403e-4	1.484e+1
0.316	1.391e-4	1.485e+1
0.315	1.380e-4	1.486e+1
0.314	1.365e-4	1.487e+1
0.313	1.353e-4	1.488e+1
0.312	1.342e-4	1.489e+1
0.311	1.329e-4	1.490e+1
0.310	1.318e-4	1.491e+1
0.309	1.304e-4	1.492e+1
0.308	1.292e-4	1.493e+1
0.307	1.279e-4	1.494e+1
0.306	1.268e-4	1.495e+1
0.305	1.255e-4	1.496e+1
0.304	1.245e-4	1.497e+1
0.303	1.232e-4	1.498e+1
0.302	1.222e-4	1.499e+1
0.301	1.211e-4	1.500e+1
0.300	1.199e-4	1.501e+1
0.299	1.187e-4	1.502e+1
0.298	1.175e-4	1.503e+1
0.297	1.165e-4	1.504e+1
0.296	1.153e-4	1.505e+1
0.295	1.142e-4	1.506e+1
0.294	1.129e-4	1.507e+1
0.293	1.120e-4	1.508e+1
0.292	1.108e-4	1.509e+1
0.291	1.097e-4	1.510e+1
0.290	1.087e-4	1.511e+1
0.289	1.075e-4	1.512e+1
0.288	1.065e-4	1.513e+1
0.287	1.053e-4	1.514e+1
0.286	1.043e-4	1.515e+1
0.285	1.031e-4	1.516e+1
0.284	1.021e-4	1.517e+1
0.283	1.010e-4	1.518e+1
0.282	9.975e-5	1.519e+1
0.281	9.876e-5	1.520e+1
0.280	9.765e-5	1.521e+1
0.279	9.663e-5	1.522e+1
0.278	9.550e-5	1.523e+1
0.277	9.439e-5	1.524e+1
0.276	9.341e-5	1.525e+1
0.275	9.228e-5	1.526e+1
0.274	9.133e-5	1.527e+1
0.273	9.018e-5	1.528e+1
0.272	8.925e-5	1.529e+1
0.271	8.799e-5	1.530e+1
0.270	8.709e-5	1.531e+1
0.269	8.606e-5	1.532e+1
0.268	8.492e-5	1.533e+1
0.267	8.403e-5	1.534e+1
0.266	8.306e-5	1.535e+1
0.265	8.203e-5	1.536e+1
0.264	8.103e-5	1.537e+1
0.263	8.003e-5	1.538e+1
0.262	7.893e-5	1.539e+1
0.261	7.800e-5	1.540e+1
0.260	7.706e-5	1.541e+1
0.259	7.598e-5	1.542e+1
0.258	7.515e-5	1.543e+1
0.257	7.404e-5	1.544e+1
0.256	7.299e-5	1.545e+1
0.255	7.215e-5	1.546e+1
0.254	7.134e-5	1.547e+1
0.253	7.029e-5	1.548e+1
0.252	6.915e-5	1.549e+1
0.251	6.846e-5	1.550e+1
0.250	6.732e-5	1.551e+1
0.249	6.624e-5	1.552e+1
0.248	6.527e-5	1.553e+1
0.247	6.437e-5	1.554e+1
0.246	6.334e-5	1.555e+1
0.245	6.240e-5	1.556e+1
0.244	6.148e-5	1.557e+1
0.243	6.039e-5	1.558e+1
0.242	5.949e-5	1.559e+1
0.241	5.855e-5	1.560e+1
0.240	5.772e-5	1.561e+1
0.239	5.671e-5	1.562e+1
0.238	5.567e-5	1.563e+1
0.237	5.465e-5	1.564e+1
0.236	5.369e-5	1.565e+1
0.235	5.287e-5	1.566e+1
0.234	5.197e-5	1.567e+1
0.233	5.093e-5	1.568e+1
0.232	5.001e-5	1.569e+1
0.231	4.909e-5	1.570e+1
0.230	4.809e-5	1.571e+1
0.229	4.714e-5	1.572e+1
0.228	4.624e-5	1.573e+1
0.227	4.532e-5	1.574e+1
0.226	4.438e-5	1.575e+1
0.225	4.347e-5	1.576e+1
0.224	4.260e-5	1.577e+1
0.223	4.166e-5	1.578e+1
0.222	4.076e-5	1.579e+1
0.221	3.988e-5	1.580e+1
0.220	3.892e-5	1.581e+1
0.219	3.808e-5	1.582e+1
0.218	3.707e-5	1.583e+1
0.217	3.625e-5	1.584e+1
0.216	3.529e-5	1.585e+1
0.215	3.441e-5	1.586e+1
0.214	3.343e-5	1.587e+1
0.213	3.265e-5	1.588e+1
0.212	3.179e-5	1.589e+1
0.211	3.088e-5	1.590e+1
0.210	3.004e-5	1.591e+1
0.209	2.905e-5	1.592e+1
0.208	2.823e-5	1.593e+1
0.207	2.738e-5	1.594e+1
0.206	2.649e-5	1.595e+1
0.205	2.558e-5	1.596e+1
0.204	2.448e-5	1.597e+1
0.203	2.375e-5	1.598e+1
0.202	2.281e-5	1.599e+1
0.201	2.205e-5	1.600e+1
0.200	2.114e-5	1.601e+1
0.199	2.024e-5	1.602e+1
0.198	1.934e-5	1.603e+1
0.197	1.836e-5	1.604e+1
0.196	1.760e-5	1.605e+1
0.195	1.671e-5	1.606e+1
0.194	1.593e-5	1.607e+1
0.193	1.505e-5	1.608e+1
0.192	1.419e-5	1.609e+1
0.191	1.321e-5	1.610e+1
0.190	1.236e-5	1.611e+1
0.189	1.159e-5	1.612e+1
0.188	1.060e-5	1.613e+1
0.187	9.790e-6	1.614e+1
0.186	8.885e-6	1.615e+1
0.185	7.862e-6	1.616e+1
0.184	7.164e-6	1.617e+1
0.183	6.230e-6	1.618e+1
0.182	5.413e-6	1.619e+1
0.181	4.597e-6	1.620e+1
0.180	3.751e-6	1.621e+1
0.179	2.699e-6	1.622e+1
0.178	1.873e-6	1.623e+1
0.177	1.125e-6	1.624e+1
0.176	2.301e-7	1.625e+1
0.175	-6.649e-7	1.626e+1
0.174	-1.589e-6	1.627e+1
0.173	-2.425e-6	1.628e+1
0.172	-3.330e-6	1.629e+1
0.171	-4.206e-6	1.630e+1
0.170	-4.992e-6	1.631e+1
0.169	-5.868e-6	1.632e+1
0.168	-6.753e-6	1.633e+1
0.167	-7.618e-6	1.634e+1
0.166	-8.503e-6	1.635e+1
0.165	-9.418e-6	1.636e+1
0.164	-1.021e-5	1.637e+1
0.163	-1.107e-5	1.638e+1
0.162	-1.181e-5	1.639e+1
0.161	-1.266e-5	1.640e+1
0.160	-1.338e-5	1.641e+1
0.159	-1.426e-5	1.642e+1
0.158	-1.514e-5	1.643e+1
0.157	-1.595e-5	1.644e+1
0.156	-1.689e-5	1.645e+1
0.155	-1.743e-5	1.646e+1
0.154	-1.838e-5	1.647e+1
0.153	-1.943e-5	1.648e+1
0.152	-2.020e-5	1.649e+1
0.151	-2.101e-5	1.650e+1
0.150	-2.181e-5	1.651e+1
0.149	-2.269e-5	1.652e+1
0.148	-2.362e-5	1.653e+1
0.147	-2.461e-5	1.654e+1
0.146	-2.554e-5	1.655e+1
0.145	-2.628e-5	1.656e+1
0.144	-2.725e-5	1.657e+1
0.143	-2.815e-5	1.658e+1
0.142	-2.889e-5	1.659e+1
0.141	-2.986e-5	1.660e+1
0.140	-3.078e-5	1.661e+1
0.139	-3.172e-5	1.662e+1
0.138	-3.265e-5	1.663e+1
0.137	-3.355e-5	1.664e+1
0.136	-3.443e-5	1.665e+1
0.135	-3.533e-5	1.666e+1
0.134	-3.635e-5	1.667e+1
0.133	-3.736e-5	1.668e+1
0.132	-3.822e-5	1.669e+1
0.131	-3.909e-5	1.670e+1
0.130	-4.004e-5	1.671e+1
0.129	-4.104e-5	1.672e+1
0.128	-4.220e-5	1.673e+1
0.127	-4.303e-5	1.674e+1
0.126	-4.403e-5	1.675e+1
0.125	-4.505e-5	1.676e+1
0.124	-4.601e-5	1.677e+1
0.123	-4.682e-5	1.678e+1
0.122	-4.779e-5	1.679e+1
0.121	-4.860e-5	1.680e+1
0.120	-4.949e-5	1.681e+1
0.119	-5.043e-5	1.682e+1
0.118	-5.131e-5	1.683e+1
0.117	-5.219e-5	1.684e+1
0.116	-5.316e-5	1.685e+1
0.115	-5.409e-5	1.686e+1
0.114	-5.507e-5	1.687e+1
0.113	-5.588e-5	1.688e+1
0.112	-5.674e-5	1.689e+1
0.111	-5.773e-5	1.690e+1
0.110	-5.849e-5	1.691e+1
0.109	-5.946e-5	1.692e+1
0.108	-6.046e-5	1.693e+1
0.107	-6.123e-5	1.694e+1
0.106	-6.219e-5	1.695e+1
0.105	-6.305e-5	1.696e+1
0.104	-6.384e-5	1.697e+1
0.103	-6.489e-5	1.698e+1
0.102	-6.585e-5	1.699e+1
0.101	-6.682e-5	1.700e+1
0.100	-6.783e-5	1.701e+1
0.099	-6.863e-5	1.702e+1
0.098	-6.972e-5	1.703e+1
0.097	-7.049e-5	1.704e+1
0.096	-7.149e-5	1.705e+1
0.095	-7.234e-5	1.706e+1
0.094	-7.321e-5	1.707e+1
0.093	-7.418e-5	1.708e+1
0.092	-7.524e-5	1.709e+1
0.091	-7.609e-5	1.710e+1
0.090	-7.714e-5	1.711e+1
0.089	-7.801e-5	1.712e+1
0.088	-7.913e-5	1.713e+1
0.087	-8.006e-5	1.714e+1
0.086	-8.099e-5	1.715e+1
0.085	-8.206e-5	1.716e+1
0.084	-8.288e-5	1.717e+1
0.083	-8.406e-5	1.718e+1
0.082	-8.517e-5	1.719e+1
0.081	-8.591e-5	1.720e+1
0.080	-8.709e-5	1.721e+1
0.079	-8.811e-5	1.722e+1
0.078	-8.910e-5	1.723e+1
0.077	-9.017e-5	1.724e+1
0.076	-9.121e-5	1.725e+1
0.075	-9.225e-5	1.726e+1
0.074	-9.326e-5	1.727e+1
0.073	-9.426e-5	1.728e+1
0.072	-9.533e-5	1.729e+1
0.071	-9.653e-5	1.730e+1
0.070	-9.762e-5	1.731e+1
0.069	-9.863e-5	1.732e+1
0.068	-9.968e-5	1.733e+1
0.067	-1.010e-4	1.734e+1
0.066	-1.020e-4	1.735e+1
0.065	-1.030e-4	1.736e+1
0.064	-1.042e-4	1.737e+1
0.063	-1.055e-4	1.738e+1
0.062	-1.066e-4	1.739e+1
0.061	-1.076e-4	1.740e+1
0.060	-1.089e-4	1.741e+1
0.059	-1.099e-4	1.742e+1
0.058	-1.113e-4	1.743e+1
0.057	-1.125e-4	1.744e+1
0.056	-1.137e-4	1.745e+1
0.055	-1.149e-4	1.746e+1
0.054	-1.161e-4	1.747e+1
0.053	-1.174e-4	1.748e+1
0.052	-1.187e-4	1.749e+1
0.051	-1.201e-4	1.750e+1
0.050	-1.213e-4	1.751e+1
0.049	-1.227e-4	1.752e+1
0.048	-1.240e-4	1.753e+1
0.047	-1.256e-4	1.754e+1
0.046	-1.269e-4	1.755e+1
0.045	-1.283e-4	1.756e+1
0.044	-1.300e-4	1.757e+1
0.043	-1.315e-4	1.758e+1
0.042	-1.329e-4	1.759e+1
0.041	-1.344e-4	1.760e+1
0.040	-1.360e-4	1.761e+1
0.039	-1.376e-4	1.762e+1
0.038	-1.393e-4	1.763e+1
0.037	-1.407e-4	1.764e+1
0.036	-1.425e-4	1.765e+1
0.035	-1.440e-4	1.766e+1
0.034	-1.457e-4	1.767e+1
0.033	-1.475e-4	1.768e+1
0.032	-1.494e-4	1.769e+1
0.031	-1.513e-4	1.770e+1
0.030	-1.530e-4	1.771e+1
0.029	-1.551e-4	1.772e+1
0.028	-1.570e-4	1.773e+1
0.027	-1.589e-4	1.774e+1
0.026	-1.607e-4	1.775e+1
0.025	-1.628e-4	1.776e+1
0.024	-1.648e-4	1.777e+1
0.023	-1.668e-4	1.778e+1
0.022	-1.690e-4	1.779e+1
0.021	-1.711e-4	1.780e+1
0.020	-1.733e-4	1.781e+1
0.019	-1.757e-4	1.782e+1
0.018	-1.779e-4	1.783e+1
0.017	-1.800e-4	1.784e+1
0.016	-1.823e-4	1.785e+1
0.015	-1.845e-4	1.786e+1
0.014	-1.868e-4	1.787e+1
0.013	-1.891e-4	1.788e+1
0.012	-1.913e-4	1.789e+1
0.011	-1.936e-4	1.790e+1
0.010	-1.961e-4	1.791e+1
0.009	-1.983e-4	1.792e+1
0.008	-2.007e-4	1.793e+1
0.007	-2.031e-4	1.794e+1
0.006	-2.055e-4	1.795e+1
0.005	-2.079e-4	1.796e+1
0.004	-2.103e-4	1.797e+1
0.003	-2.126e-4	1.798e+1
0.002	-2.151e-4	1.799e+1
0.001	-2.174e-4	1.800e+1
0.000	-2.203e-4	1.801e+1
-0.001	-2.229e-4	1.802e+1
-0.002	-2.253e-4	1.803e+1
-0.003	-2.278e-4	1.804e+1
-0.004	-2.303e-4	1.805e+1
-0.005	-2.325e-4	1.806e+1
-0.006	-2.351e-4	1.807e+1
-0.007	-2.376e-4	1.808e+1
-0.008	-2.398e-4	1.809e+1
-0.009	-2.423e-4	1.810e+1
-0.010	-2.445e-4	1.811e+1
-0.011	-2.470e-4	1.812e+1
-0.012	-2.494e-4	1.813e+1
-0.013	-2.519e-4	1.814e+1
-0.014	-2.544e-4	1.815e+1
-0.015	-2.567e-4	1.816e+1
-0.016	-2.590e-4	1.817e+1
-0.017	-2.615e-4	1.818e+1
-0.018	-2.638e-4	1.819e+1
-0.019	-2.662e-4	1.820e+1
-0.020	-2.686e-4	1.821e+1
-0.021	-2.709e-4	1.822e+1
-0.022	-2.732e-4	1.823e+1
-0.023	-2.755e-4	1.824e+1
-0.024	-2.778e-4	1.825e+1
-0.025	-2.801e-4	1.826e+1
-0.026	-2.824e-4	1.827e+1
-0.027	-2.848e-4	1.828e+1
-0.028	-2.869e-4	1.829e+1
-0.029	-2.892e-4	1.830e+1
-0.030	-2.914e-4	1.831e+1
-0.031	-2.935e-4	1.832e+1
-0.032	-2.957e-4	1.833e+1
-0.033	-2.981e-4	1.834e+1
-0.034	-3.001e-4	1.835e+1
-0.035	-3.022e-4	1.836e+1
-0.036	-3.045e-4	1.837e+1
-0.037	-3.064e-4	1.838e+1
-0.038	-3.086e-4	1.839e+1
-0.039	-3.108e-4	1.840e+1
-0.040	-3.127e-4	1.841e+1
-0.041	-3.150e-4	1.842e+1
-0.042	-3.170e-4	1.843e+1
-0.043	-3.190e-4	1.844e+1
-0.044	-3.211e-4	1.845e+1
-0.045	-3.231e-4	1.846e+1
-0.046	-3.252e-4	1.847e+1
-0.047	-3.270e-4	1.848e+1
-0.048	-3.290e-4	1.849e+1
-0.049	-3.309e-4	1.850e+1
-0.050	-3.327e-4	1.851e+1
-0.051	-3.348e-4	1.852e+1
-0.052	-3.368e-4	1.853e+1
-0.053	-3.387e-4	1.854e+1
-0.054	-3.406e-4	1.855e+1
-0.055	-3.424e-4	1.856e+1
-0.056	-3.443e-4	1.857e+1
-0.057	-3.463e-4	1.858e+1
-0.058	-3.482e-4	1.859e+1
-0.059	-3.498e-4	1.860e+1
-0.060	-3.519e-4	1.861e+1
-0.061	-3.536e-4	1.862e+1
-0.062	-3.554e-4	1.863e+1
-0.063	-3.573e-4	1.864e+1
-0.064	-3.591e-4	1.865e+1
-0.065	-3.607e-4	1.866e+1
-0.066	-3.626e-4	1.867e+1
-0.067	-3.645e-4	1.868e+1
-0.068	-3.663e-4	1.869e+1
-0.069	-3.681e-4	1.870e+1
-0.070	-3.698e-4	1.871e+1
-0.071	-3.716e-4	1.872e+1
-0.072	-3.734e-4	1.873e+1
-0.073	-3.752e-4	1.874e+1
-0.074	-3.769e-4	1.875e+1
-0.075	-3.787e-4	1.876e+1
-0.076	-3.807e-4	1.877e+1
-0.077	-3.823e-4	1.878e+1
-0.078	-3.840e-4	1.879e+1
-0.079	-3.858e-4	1.880e+1
-0.080	-3.876e-4	1.881e+1
-0.081	-3.894e-4	1.882e+1
-0.082	-3.912e-4	1.883e+1
-0.083	-3.931e-4	1.884e+1
-0.084	-3.951e-4	1.885e+1
-0.085	-3.968e-4	1.886e+1
-0.086	-3.986e-4	1.887e+1
-0.087	-4.006e-4	1.888e+1
-0.088	-4.023e-4	1.889e+1
-0.089	-4.042e-4	1.890e+1
-0.090	-4.060e-4	1.891e+1
-0.091	-4.079e-4	1.892e+1
-0.092	-4.099e-4	1.893e+1
-0.093	-4.117e-4	1.894e+1
-0.094	-4.137e-4	1.895e+1
-0.095	-4.156e-4	1.896e+1
-0.096	-4.177e-4	1.897e+1
-0.097	-4.194e-4	1.898e+1
-0.098	-4.214e-4	1.899e+1
-0.099	-4.234e-4	1.900e+1
-0.100	-4.255e-4	1.901e+1
-0.101	-4.275e-4	1.902e+1
-0.102	-4.296e-4	1.903e+1
-0.103	-4.318e-4	1.904e+1
-0.104	-4.339e-4	1.905e+1
-0.105	-4.361e-4	1.906e+1
-0.106	-4.382e-4	1.907e+1
-0.107	-4.404e-4	1.908e+1
-0.108	-4.427e-4	1.909e+1
-0.109	-4.449e-4	1.910e+1
-0.110	-4.471e-4	1.911e+1
-0.111	-4.495e-4	1.912e+1
-0.112	-4.519e-4	1.913e+1
-0.113	-4.542e-4	1.914e+1
-0.114	-4.566e-4	1.915e+1
-0.115	-4.592e-4	1.916e+1
-0.116	-4.618e-4	1.917e+1
-0.117	-4.642e-4	1.918e+1
-0.118	-4.665e-4	1.919e+1
-0.119	-4.692e-4	1.920e+1
-0.120	-4.714e-4	1.921e+1
-0.121	-4.740e-4	1.922e+1
-0.122	-4.767e-4	1.923e+1
-0.123	-4.794e-4	1.924e+1
-0.124	-4.819e-4	1.925e+1
-0.125	-4.843e-4	1.926e+1
-0.126	-4.868e-4	1.927e+1
-0.127	-4.896e-4	1.928e+1
-0.128	-4.926e-4	1.929e+1
-0.129	-4.956e-4	1.930e+1
-0.130	-4.984e-4	1.931e+1
-0.131	-5.014e-4	1.932e+1
-0.132	-5.043e-4	1.933e+1
-0.133	-5.068e-4	1.934e+1
-0.134	-5.101e-4	1.935e+1
-0.135	-5.133e-4	1.936e+1
-0.136	-5.165e-4	1.937e+1
-0.137	-5.195e-4	1.938e+1
-0.138	-5.226e-4	1.939e+1
-0.139	-5.258e-4	1.940e+1
-0.140	-5.292e-4	1.941e+1
-0.141	-5.325e-4	1.942e+1
-0.142	-5.360e-4	1.943e+1
-0.143	-5.394e-4	1.944e+1
-0.144	-5.428e-4	1.945e+1
-0.145	-5.462e-4	1.946e+1
-0.146	-5.497e-4	1.947e+1
-0.147	-5.533e-4	1.948e+1
-0.148	-5.571e-4	1.949e+1
-0.149	-5.607e-4	1.950e+1
-0.150	-5.643e-4	1.951e+1
-0.151	-5.681e-4	1.952e+1
-0.152	-5.717e-4	1.953e+1
-0.153	-5.755e-4	1.954e+1
-0.154	-5.795e-4	1.955e+1
-0.155	-5.836e-4	1.956e+1
-0.156	-5.877e-4	1.957e+1
-0.157	-5.920e-4	1.958e+1
-0.158	-5.960e-4	1.959e+1
-0.159	-6.004e-4	1.960e+1
-0.160	-6.050e-4	1.961e+1
-0.161	-6.093e-4	1.962e+1
-0.162	-6.138e-4	1.963e+1
-0.163	-6.180e-4	1.964e+1
-0.164	-6.224e-4	1.965e+1
-0.165	-6.270e-4	1.966e+1
-0.166	-6.316e-4	1.967e+1
-0.167	-6.363e-4	1.968e+1
[truncated: 2,834 more rows]
