# Supplementary material for: Decoration of Ag nanoparticles on CoMoO4 rods for efficient electrochemical reduction of CO2
Source: Sci Rep. 2024 Jan 16;14:1406. doi: 10.1038/s41598-024-51680-w (PMC10792071; doi:10.1038/s41598-024-51680-w)
Supplement: Supplementary file 1 — Supplementary Information 1. [file 41598_2024_51680_MOESM1_ESM.zip › raw data for scientific reports/CV CoMoO4 Ag/CV 0.15 scan -0.6 to 0.6.csv]

Mar. 30	2023 10:28:26
Cyclic Voltammetry
File: c:\users\nsb 111 lab\desktop\dr. schindra\ag cm co2 reduction\cm\ag 7 cm\cv 0.15 scan -0.6 to 0.6.csv
Data Source: Experiment
Instrument Model: CHI760E
Header:
Note:
Init E (V) = -0.6
High E (V) = 0.6
Low E (V) = -0.6
Init P/N = P
Scan Rate (V/s) = 0.15
Segment = 4
Sample Interval (V) = 0.001
Quiet Time (sec) = 2
Sensitivity (A/V) = 0.01
Segment 1:
Ep = 0.143V
ip = 7.654e-4A
Ah = 4.770e-4C
Segment 2:
Segment 3:
Ep = 0.132V
ip = 5.589e-4A
Ah = 3.786e-4C
Segment 4:
Ep = -0.411V
ip = -1.067e-3A
Ah = -8.192e-4C
Potential/V	Current/A	Time/s
Segment 1:
-0.600	-4.057e-4	6.667e-3
-0.599	-3.983e-4	1.333e-2
-0.598	-3.928e-4	2.000e-2
-0.597	-3.885e-4	2.667e-2
-0.596	-3.845e-4	3.333e-2
-0.595	-3.807e-4	4.000e-2
-0.594	-3.775e-4	4.667e-2
-0.593	-3.742e-4	5.333e-2
-0.592	-3.707e-4	6.000e-2
-0.591	-3.677e-4	6.667e-2
-0.590	-3.646e-4	7.333e-2
-0.589	-3.616e-4	8.000e-2
-0.588	-3.586e-4	8.667e-2
-0.587	-3.557e-4	9.333e-2
-0.586	-3.531e-4	1.000e-1
-0.585	-3.504e-4	1.067e-1
-0.584	-3.481e-4	1.133e-1
-0.583	-3.453e-4	1.200e-1
-0.582	-3.425e-4	1.267e-1
-0.581	-3.400e-4	1.333e-1
-0.580	-3.374e-4	1.400e-1
-0.579	-3.350e-4	1.467e-1
-0.578	-3.328e-4	1.533e-1
-0.577	-3.301e-4	1.600e-1
-0.576	-3.281e-4	1.667e-1
-0.575	-3.258e-4	1.733e-1
-0.574	-3.235e-4	1.800e-1
-0.573	-3.212e-4	1.867e-1
-0.572	-3.189e-4	1.933e-1
-0.571	-3.169e-4	2.000e-1
-0.570	-3.143e-4	2.067e-1
-0.569	-3.123e-4	2.133e-1
-0.568	-3.102e-4	2.200e-1
-0.567	-3.081e-4	2.267e-1
-0.566	-3.063e-4	2.333e-1
-0.565	-3.042e-4	2.400e-1
-0.564	-3.023e-4	2.467e-1
-0.563	-3.002e-4	2.533e-1
-0.562	-2.981e-4	2.600e-1
-0.561	-2.962e-4	2.667e-1
-0.560	-2.943e-4	2.733e-1
-0.559	-2.924e-4	2.800e-1
-0.558	-2.906e-4	2.867e-1
-0.557	-2.887e-4	2.933e-1
-0.556	-2.871e-4	3.000e-1
-0.555	-2.851e-4	3.067e-1
-0.554	-2.835e-4	3.133e-1
-0.553	-2.816e-4	3.200e-1
-0.552	-2.798e-4	3.267e-1
-0.551	-2.782e-4	3.333e-1
-0.550	-2.763e-4	3.400e-1
-0.549	-2.747e-4	3.467e-1
-0.548	-2.729e-4	3.533e-1
-0.547	-2.714e-4	3.600e-1
-0.546	-2.696e-4	3.667e-1
-0.545	-2.680e-4	3.733e-1
-0.544	-2.664e-4	3.800e-1
-0.543	-2.648e-4	3.867e-1
-0.542	-2.630e-4	3.933e-1
-0.541	-2.616e-4	4.000e-1
-0.540	-2.598e-4	4.067e-1
-0.539	-2.581e-4	4.133e-1
-0.538	-2.566e-4	4.200e-1
-0.537	-2.551e-4	4.267e-1
-0.536	-2.536e-4	4.333e-1
-0.535	-2.521e-4	4.400e-1
-0.534	-2.505e-4	4.467e-1
-0.533	-2.490e-4	4.533e-1
-0.532	-2.475e-4	4.600e-1
-0.531	-2.462e-4	4.667e-1
-0.530	-2.445e-4	4.733e-1
-0.529	-2.432e-4	4.800e-1
-0.528	-2.419e-4	4.867e-1
-0.527	-2.403e-4	4.933e-1
-0.526	-2.391e-4	5.000e-1
-0.525	-2.375e-4	5.067e-1
-0.524	-2.360e-4	5.133e-1
-0.523	-2.348e-4	5.200e-1
-0.522	-2.335e-4	5.267e-1
-0.521	-2.321e-4	5.333e-1
-0.520	-2.310e-4	5.400e-1
-0.519	-2.296e-4	5.467e-1
-0.518	-2.281e-4	5.533e-1
-0.517	-2.269e-4	5.600e-1
-0.516	-2.254e-4	5.667e-1
-0.515	-2.242e-4	5.733e-1
-0.514	-2.231e-4	5.800e-1
-0.513	-2.215e-4	5.867e-1
-0.512	-2.201e-4	5.933e-1
-0.511	-2.191e-4	6.000e-1
-0.510	-2.175e-4	6.067e-1
-0.509	-2.162e-4	6.133e-1
-0.508	-2.153e-4	6.200e-1
-0.507	-2.139e-4	6.267e-1
-0.506	-2.126e-4	6.333e-1
-0.505	-2.113e-4	6.400e-1
-0.504	-2.102e-4	6.467e-1
-0.503	-2.089e-4	6.533e-1
-0.502	-2.077e-4	6.600e-1
-0.501	-2.065e-4	6.667e-1
-0.500	-2.052e-4	6.733e-1
-0.499	-2.040e-4	6.800e-1
-0.498	-2.029e-4	6.867e-1
-0.497	-2.015e-4	6.933e-1
-0.496	-2.005e-4	7.000e-1
-0.495	-1.995e-4	7.067e-1
-0.494	-1.984e-4	7.133e-1
-0.493	-1.972e-4	7.200e-1
-0.492	-1.959e-4	7.267e-1
-0.491	-1.947e-4	7.333e-1
-0.490	-1.936e-4	7.400e-1
-0.489	-1.924e-4	7.467e-1
-0.488	-1.913e-4	7.533e-1
-0.487	-1.900e-4	7.600e-1
-0.486	-1.890e-4	7.667e-1
-0.485	-1.881e-4	7.733e-1
-0.484	-1.868e-4	7.800e-1
-0.483	-1.860e-4	7.867e-1
-0.482	-1.849e-4	7.933e-1
-0.481	-1.834e-4	8.000e-1
-0.480	-1.826e-4	8.067e-1
-0.479	-1.816e-4	8.133e-1
-0.478	-1.806e-4	8.200e-1
-0.477	-1.794e-4	8.267e-1
-0.476	-1.782e-4	8.333e-1
-0.475	-1.772e-4	8.400e-1
-0.474	-1.763e-4	8.467e-1
-0.473	-1.751e-4	8.533e-1
-0.472	-1.741e-4	8.600e-1
-0.471	-1.730e-4	8.667e-1
-0.470	-1.720e-4	8.733e-1
-0.469	-1.709e-4	8.800e-1
-0.468	-1.699e-4	8.867e-1
-0.467	-1.691e-4	8.933e-1
-0.466	-1.679e-4	9.000e-1
-0.465	-1.668e-4	9.067e-1
-0.464	-1.661e-4	9.133e-1
-0.463	-1.649e-4	9.200e-1
-0.462	-1.639e-4	9.267e-1
-0.461	-1.630e-4	9.333e-1
-0.460	-1.617e-4	9.400e-1
-0.459	-1.611e-4	9.467e-1
-0.458	-1.601e-4	9.533e-1
-0.457	-1.590e-4	9.600e-1
-0.456	-1.583e-4	9.667e-1
-0.455	-1.573e-4	9.733e-1
-0.454	-1.562e-4	9.800e-1
-0.453	-1.554e-4	9.867e-1
-0.452	-1.542e-4	9.933e-1
-0.451	-1.533e-4	1.000e+0
-0.450	-1.528e-4	1.007e+0
-0.449	-1.516e-4	1.013e+0
-0.448	-1.506e-4	1.020e+0
-0.447	-1.496e-4	1.027e+0
-0.446	-1.487e-4	1.033e+0
-0.445	-1.478e-4	1.040e+0
-0.444	-1.471e-4	1.047e+0
-0.443	-1.462e-4	1.053e+0
-0.442	-1.450e-4	1.060e+0
-0.441	-1.442e-4	1.067e+0
-0.440	-1.433e-4	1.073e+0
-0.439	-1.427e-4	1.080e+0
-0.438	-1.417e-4	1.087e+0
-0.437	-1.408e-4	1.093e+0
-0.436	-1.400e-4	1.100e+0
-0.435	-1.391e-4	1.107e+0
-0.434	-1.382e-4	1.113e+0
-0.433	-1.372e-4	1.120e+0
-0.432	-1.366e-4	1.127e+0
-0.431	-1.357e-4	1.133e+0
-0.430	-1.347e-4	1.140e+0
-0.429	-1.342e-4	1.147e+0
-0.428	-1.332e-4	1.153e+0
-0.427	-1.323e-4	1.160e+0
-0.426	-1.314e-4	1.167e+0
-0.425	-1.305e-4	1.173e+0
-0.424	-1.299e-4	1.180e+0
-0.423	-1.290e-4	1.187e+0
-0.422	-1.279e-4	1.193e+0
-0.421	-1.271e-4	1.200e+0
-0.420	-1.263e-4	1.207e+0
-0.419	-1.255e-4	1.213e+0
-0.418	-1.246e-4	1.220e+0
-0.417	-1.238e-4	1.227e+0
-0.416	-1.229e-4	1.233e+0
-0.415	-1.220e-4	1.240e+0
-0.414	-1.214e-4	1.247e+0
-0.413	-1.208e-4	1.253e+0
-0.412	-1.196e-4	1.260e+0
-0.411	-1.189e-4	1.267e+0
-0.410	-1.178e-4	1.273e+0
-0.409	-1.170e-4	1.280e+0
-0.408	-1.164e-4	1.287e+0
-0.407	-1.156e-4	1.293e+0
-0.406	-1.147e-4	1.300e+0
-0.405	-1.142e-4	1.307e+0
-0.404	-1.133e-4	1.313e+0
-0.403	-1.123e-4	1.320e+0
-0.402	-1.117e-4	1.327e+0
-0.401	-1.109e-4	1.333e+0
-0.400	-1.098e-4	1.340e+0
-0.399	-1.094e-4	1.347e+0
-0.398	-1.085e-4	1.353e+0
-0.397	-1.076e-4	1.360e+0
-0.396	-1.068e-4	1.367e+0
-0.395	-1.061e-4	1.373e+0
-0.394	-1.052e-4	1.380e+0
-0.393	-1.045e-4	1.387e+0
-0.392	-1.038e-4	1.393e+0
-0.391	-1.027e-4	1.400e+0
-0.390	-1.020e-4	1.407e+0
-0.389	-1.014e-4	1.413e+0
-0.388	-1.005e-4	1.420e+0
-0.387	-9.977e-5	1.427e+0
-0.386	-9.892e-5	1.433e+0
-0.385	-9.796e-5	1.440e+0
-0.384	-9.748e-5	1.447e+0
-0.383	-9.664e-5	1.453e+0
-0.382	-9.574e-5	1.460e+0
-0.381	-9.515e-5	1.467e+0
-0.380	-9.422e-5	1.473e+0
-0.379	-9.365e-5	1.480e+0
-0.378	-9.291e-5	1.487e+0
-0.377	-9.193e-5	1.493e+0
-0.376	-9.139e-5	1.500e+0
-0.375	-9.039e-5	1.507e+0
-0.374	-8.963e-5	1.513e+0
-0.373	-8.887e-5	1.520e+0
-0.372	-8.787e-5	1.527e+0
-0.371	-8.732e-5	1.533e+0
-0.370	-8.635e-5	1.540e+0
-0.369	-8.553e-5	1.547e+0
-0.368	-8.495e-5	1.553e+0
-0.367	-8.397e-5	1.560e+0
-0.366	-8.340e-5	1.567e+0
-0.365	-8.242e-5	1.573e+0
-0.364	-8.157e-5	1.580e+0
-0.363	-8.109e-5	1.587e+0
-0.362	-8.021e-5	1.593e+0
-0.361	-7.917e-5	1.600e+0
-0.360	-7.848e-5	1.607e+0
-0.359	-7.774e-5	1.613e+0
-0.358	-7.682e-5	1.620e+0
-0.357	-7.600e-5	1.627e+0
-0.356	-7.522e-5	1.633e+0
-0.355	-7.445e-5	1.640e+0
-0.354	-7.378e-5	1.647e+0
-0.353	-7.315e-5	1.653e+0
-0.352	-7.205e-5	1.660e+0
-0.351	-7.126e-5	1.667e+0
-0.350	-7.031e-5	1.673e+0
-0.349	-6.971e-5	1.680e+0
-0.348	-6.884e-5	1.687e+0
-0.347	-6.799e-5	1.693e+0
-0.346	-6.705e-5	1.700e+0
-0.345	-6.632e-5	1.707e+0
-0.344	-6.556e-5	1.713e+0
-0.343	-6.474e-5	1.720e+0
-0.342	-6.375e-5	1.727e+0
-0.341	-6.308e-5	1.733e+0
-0.340	-6.200e-5	1.740e+0
-0.339	-6.157e-5	1.747e+0
-0.338	-6.080e-5	1.753e+0
-0.337	-5.958e-5	1.760e+0
-0.336	-5.904e-5	1.767e+0
-0.335	-5.806e-5	1.773e+0
-0.334	-5.720e-5	1.780e+0
-0.333	-5.663e-5	1.787e+0
-0.332	-5.540e-5	1.793e+0
-0.331	-5.454e-5	1.800e+0
-0.330	-5.373e-5	1.807e+0
-0.329	-5.295e-5	1.813e+0
-0.328	-5.207e-5	1.820e+0
-0.327	-5.108e-5	1.827e+0
-0.326	-5.032e-5	1.833e+0
-0.325	-4.935e-5	1.840e+0
-0.324	-4.863e-5	1.847e+0
-0.323	-4.759e-5	1.853e+0
-0.322	-4.641e-5	1.860e+0
-0.321	-4.577e-5	1.867e+0
-0.320	-4.467e-5	1.873e+0
-0.319	-4.386e-5	1.880e+0
-0.318	-4.278e-5	1.887e+0
-0.317	-4.182e-5	1.893e+0
-0.316	-4.063e-5	1.900e+0
-0.315	-3.990e-5	1.907e+0
-0.314	-3.883e-5	1.913e+0
-0.313	-3.756e-5	1.920e+0
-0.312	-3.678e-5	1.927e+0
-0.311	-3.558e-5	1.933e+0
-0.310	-3.462e-5	1.940e+0
-0.309	-3.367e-5	1.947e+0
-0.308	-3.253e-5	1.953e+0
-0.307	-3.133e-5	1.960e+0
-0.306	-3.060e-5	1.967e+0
-0.305	-2.917e-5	1.973e+0
-0.304	-2.856e-5	1.980e+0
-0.303	-2.745e-5	1.987e+0
-0.302	-2.599e-5	1.993e+0
-0.301	-2.520e-5	2.000e+0
-0.300	-2.410e-5	2.007e+0
-0.299	-2.285e-5	2.013e+0
-0.298	-2.179e-5	2.020e+0
-0.297	-2.074e-5	2.027e+0
-0.296	-1.961e-5	2.033e+0
-0.295	-1.848e-5	2.040e+0
-0.294	-1.741e-5	2.047e+0
-0.293	-1.633e-5	2.053e+0
-0.292	-1.517e-5	2.060e+0
-0.291	-1.400e-5	2.067e+0
-0.290	-1.278e-5	2.073e+0
-0.289	-1.164e-5	2.080e+0
-0.288	-1.014e-5	2.087e+0
-0.287	-8.900e-6	2.093e+0
-0.286	-7.874e-6	2.100e+0
-0.285	-6.663e-6	2.107e+0
-0.284	-5.179e-6	2.113e+0
-0.283	-4.057e-6	2.120e+0
-0.282	-2.646e-6	2.127e+0
-0.281	-1.140e-6	2.133e+0
-0.280	1.964e-7	2.140e+0
-0.279	1.740e-6	2.147e+0
-0.278	3.143e-6	2.153e+0
-0.277	4.457e-6	2.160e+0
-0.276	6.052e-6	2.167e+0
-0.275	7.735e-6	2.173e+0
-0.274	8.990e-6	2.180e+0
-0.273	1.071e-5	2.187e+0
-0.272	1.209e-5	2.193e+0
-0.271	1.368e-5	2.200e+0
-0.270	1.548e-5	2.207e+0
-0.269	1.696e-5	2.213e+0
-0.268	1.872e-5	2.220e+0
-0.267	2.035e-5	2.227e+0
-0.266	2.221e-5	2.233e+0
-0.265	2.402e-5	2.240e+0
-0.264	2.556e-5	2.247e+0
-0.263	2.751e-5	2.253e+0
-0.262	2.935e-5	2.260e+0
-0.261	3.099e-5	2.267e+0
-0.260	3.308e-5	2.273e+0
-0.259	3.497e-5	2.280e+0
-0.258	3.698e-5	2.287e+0
-0.257	3.925e-5	2.293e+0
-0.256	4.099e-5	2.300e+0
-0.255	4.333e-5	2.307e+0
-0.254	4.550e-5	2.313e+0
-0.253	4.741e-5	2.320e+0
-0.252	4.982e-5	2.327e+0
-0.251	5.210e-5	2.333e+0
-0.250	5.459e-5	2.340e+0
-0.249	5.669e-5	2.347e+0
-0.248	5.924e-5	2.353e+0
-0.247	6.165e-5	2.360e+0
-0.246	6.412e-5	2.367e+0
-0.245	6.658e-5	2.373e+0
-0.244	6.915e-5	2.380e+0
-0.243	7.181e-5	2.387e+0
-0.242	7.433e-5	2.393e+0
-0.241	7.673e-5	2.400e+0
-0.240	7.959e-5	2.407e+0
-0.239	8.216e-5	2.413e+0
-0.238	8.505e-5	2.420e+0
-0.237	8.783e-5	2.427e+0
-0.236	9.080e-5	2.433e+0
-0.235	9.369e-5	2.440e+0
-0.234	9.651e-5	2.447e+0
-0.233	9.932e-5	2.453e+0
-0.232	1.026e-4	2.460e+0
-0.231	1.057e-4	2.467e+0
-0.230	1.088e-4	2.473e+0
-0.229	1.117e-4	2.480e+0
-0.228	1.149e-4	2.487e+0
-0.227	1.180e-4	2.493e+0
-0.226	1.210e-4	2.500e+0
-0.225	1.244e-4	2.507e+0
-0.224	1.275e-4	2.513e+0
-0.223	1.308e-4	2.520e+0
-0.222	1.343e-4	2.527e+0
-0.221	1.375e-4	2.533e+0
-0.220	1.409e-4	2.540e+0
-0.219	1.442e-4	2.547e+0
-0.218	1.474e-4	2.553e+0
-0.217	1.510e-4	2.560e+0
-0.216	1.542e-4	2.567e+0
-0.215	1.579e-4	2.573e+0
-0.214	1.613e-4	2.580e+0
-0.213	1.648e-4	2.587e+0
-0.212	1.683e-4	2.593e+0
-0.211	1.718e-4	2.600e+0
-0.210	1.756e-4	2.607e+0
-0.209	1.789e-4	2.613e+0
-0.208	1.826e-4	2.620e+0
-0.207	1.864e-4	2.627e+0
-0.206	1.899e-4	2.633e+0
-0.205	1.939e-4	2.640e+0
-0.204	1.976e-4	2.647e+0
-0.203	2.012e-4	2.653e+0
-0.202	2.049e-4	2.660e+0
-0.201	2.088e-4	2.667e+0
-0.200	2.123e-4	2.673e+0
-0.199	2.160e-4	2.680e+0
-0.198	2.202e-4	2.687e+0
-0.197	2.239e-4	2.693e+0
-0.196	2.276e-4	2.700e+0
-0.195	2.314e-4	2.707e+0
-0.194	2.351e-4	2.713e+0
-0.193	2.390e-4	2.720e+0
-0.192	2.427e-4	2.727e+0
-0.191	2.463e-4	2.733e+0
-0.190	2.504e-4	2.740e+0
-0.189	2.542e-4	2.747e+0
-0.188	2.578e-4	2.753e+0
-0.187	2.619e-4	2.760e+0
-0.186	2.656e-4	2.767e+0
-0.185	2.695e-4	2.773e+0
-0.184	2.730e-4	2.780e+0
-0.183	2.767e-4	2.787e+0
-0.182	2.808e-4	2.793e+0
-0.181	2.842e-4	2.800e+0
-0.180	2.882e-4	2.807e+0
-0.179	2.915e-4	2.813e+0
-0.178	2.952e-4	2.820e+0
-0.177	2.988e-4	2.827e+0
-0.176	3.024e-4	2.833e+0
-0.175	3.061e-4	2.840e+0
-0.174	3.097e-4	2.847e+0
-0.173	3.132e-4	2.853e+0
-0.172	3.167e-4	2.860e+0
-0.171	3.202e-4	2.867e+0
-0.170	3.238e-4	2.873e+0
-0.169	3.274e-4	2.880e+0
-0.168	3.303e-4	2.887e+0
-0.167	3.338e-4	2.893e+0
-0.166	3.371e-4	2.900e+0
-0.165	3.406e-4	2.907e+0
-0.164	3.436e-4	2.913e+0
-0.163	3.467e-4	2.920e+0
-0.162	3.501e-4	2.927e+0
-0.161	3.530e-4	2.933e+0
-0.160	3.563e-4	2.940e+0
-0.159	3.590e-4	2.947e+0
-0.158	3.616e-4	2.953e+0
-0.157	3.639e-4	2.960e+0
-0.156	3.664e-4	2.967e+0
-0.155	3.690e-4	2.973e+0
-0.154	3.715e-4	2.980e+0
-0.153	3.743e-4	2.987e+0
-0.152	3.770e-4	2.993e+0
-0.151	3.795e-4	3.000e+0
-0.150	3.822e-4	3.007e+0
-0.149	3.845e-4	3.013e+0
-0.148	3.872e-4	3.020e+0
-0.147	3.897e-4	3.027e+0
-0.146	3.919e-4	3.033e+0
-0.145	3.945e-4	3.040e+0
-0.144	3.966e-4	3.047e+0
-0.143	3.990e-4	3.053e+0
-0.142	4.012e-4	3.060e+0
-0.141	4.034e-4	3.067e+0
-0.140	4.058e-4	3.073e+0
-0.139	4.076e-4	3.080e+0
-0.138	4.095e-4	3.087e+0
-0.137	4.118e-4	3.093e+0
-0.136	4.136e-4	3.100e+0
-0.135	4.160e-4	3.107e+0
-0.134	4.177e-4	3.113e+0
-0.133	4.196e-4	3.120e+0
-0.132	4.216e-4	3.127e+0
-0.131	4.232e-4	3.133e+0
-0.130	4.253e-4	3.140e+0
-0.129	4.269e-4	3.147e+0
-0.128	4.285e-4	3.153e+0
-0.127	4.304e-4	3.160e+0
-0.126	4.320e-4	3.167e+0
-0.125	4.336e-4	3.173e+0
-0.124	4.352e-4	3.180e+0
-0.123	4.367e-4	3.187e+0
-0.122	4.383e-4	3.193e+0
-0.121	4.401e-4	3.200e+0
-0.120	4.417e-4	3.207e+0
-0.119	4.430e-4	3.213e+0
-0.118	4.445e-4	3.220e+0
-0.117	4.460e-4	3.227e+0
-0.116	4.475e-4	3.233e+0
-0.115	4.491e-4	3.240e+0
-0.114	4.504e-4	3.247e+0
-0.113	4.518e-4	3.253e+0
-0.112	4.532e-4	3.260e+0
-0.111	4.547e-4	3.267e+0
-0.110	4.561e-4	3.273e+0
-0.109	4.574e-4	3.280e+0
-0.108	4.590e-4	3.287e+0
-0.107	4.604e-4	3.293e+0
-0.106	4.617e-4	3.300e+0
-0.105	4.632e-4	3.307e+0
-0.104	4.645e-4	3.313e+0
-0.103	4.659e-4	3.320e+0
-0.102	4.677e-4	3.327e+0
-0.101	4.690e-4	3.333e+0
-0.100	4.704e-4	3.340e+0
-0.099	4.718e-4	3.347e+0
-0.098	4.731e-4	3.353e+0
-0.097	4.745e-4	3.360e+0
-0.096	4.761e-4	3.367e+0
-0.095	4.774e-4	3.373e+0
-0.094	4.789e-4	3.380e+0
-0.093	4.804e-4	3.387e+0
-0.092	4.819e-4	3.393e+0
-0.091	4.830e-4	3.400e+0
-0.090	4.849e-4	3.407e+0
-0.089	4.863e-4	3.413e+0
-0.088	4.878e-4	3.420e+0
-0.087	4.894e-4	3.427e+0
-0.086	4.910e-4	3.433e+0
-0.085	4.925e-4	3.440e+0
-0.084	4.941e-4	3.447e+0
-0.083	4.956e-4	3.453e+0
-0.082	4.972e-4	3.460e+0
-0.081	4.990e-4	3.467e+0
-0.080	5.005e-4	3.473e+0
-0.079	5.023e-4	3.480e+0
-0.078	5.040e-4	3.487e+0
-0.077	5.056e-4	3.493e+0
-0.076	5.073e-4	3.500e+0
-0.075	5.093e-4	3.507e+0
-0.074	5.109e-4	3.513e+0
-0.073	5.126e-4	3.520e+0
-0.072	5.144e-4	3.527e+0
-0.071	5.162e-4	3.533e+0
-0.070	5.182e-4	3.540e+0
-0.069	5.197e-4	3.547e+0
-0.068	5.216e-4	3.553e+0
-0.067	5.234e-4	3.560e+0
-0.066	5.254e-4	3.567e+0
-0.065	5.273e-4	3.573e+0
-0.064	5.291e-4	3.580e+0
-0.063	5.310e-4	3.587e+0
-0.062	5.329e-4	3.593e+0
-0.061	5.346e-4	3.600e+0
-0.060	5.370e-4	3.607e+0
-0.059	5.385e-4	3.613e+0
-0.058	5.408e-4	3.620e+0
-0.057	5.430e-4	3.627e+0
-0.056	5.448e-4	3.633e+0
-0.055	5.471e-4	3.640e+0
-0.054	5.491e-4	3.647e+0
-0.053	5.509e-4	3.653e+0
-0.052	5.532e-4	3.660e+0
-0.051	5.553e-4	3.667e+0
-0.050	5.576e-4	3.673e+0
-0.049	5.597e-4	3.680e+0
-0.048	5.618e-4	3.687e+0
-0.047	5.643e-4	3.693e+0
-0.046	5.664e-4	3.700e+0
-0.045	5.687e-4	3.707e+0
-0.044	5.709e-4	3.713e+0
-0.043	5.732e-4	3.720e+0
-0.042	5.755e-4	3.727e+0
-0.041	5.777e-4	3.733e+0
-0.040	5.802e-4	3.740e+0
-0.039	5.826e-4	3.747e+0
-0.038	5.850e-4	3.753e+0
-0.037	5.877e-4	3.760e+0
-0.036	5.903e-4	3.767e+0
-0.035	5.928e-4	3.773e+0
-0.034	5.954e-4	3.780e+0
-0.033	5.981e-4	3.787e+0
-0.032	6.006e-4	3.793e+0
-0.031	6.036e-4	3.800e+0
-0.030	6.064e-4	3.807e+0
-0.029	6.088e-4	3.813e+0
-0.028	6.118e-4	3.820e+0
-0.027	6.149e-4	3.827e+0
-0.026	6.177e-4	3.833e+0
-0.025	6.209e-4	3.840e+0
-0.024	6.237e-4	3.847e+0
-0.023	6.269e-4	3.853e+0
-0.022	6.300e-4	3.860e+0
-0.021	6.334e-4	3.867e+0
-0.020	6.367e-4	3.873e+0
-0.019	6.400e-4	3.880e+0
-0.018	6.432e-4	3.887e+0
-0.017	6.468e-4	3.893e+0
-0.016	6.502e-4	3.900e+0
-0.015	6.541e-4	3.907e+0
-0.014	6.575e-4	3.913e+0
-0.013	6.613e-4	3.920e+0
-0.012	6.651e-4	3.927e+0
-0.011	6.688e-4	3.933e+0
-0.010	6.729e-4	3.940e+0
-0.009	6.772e-4	3.947e+0
-0.008	6.811e-4	3.953e+0
-0.007	6.854e-4	3.960e+0
-0.006	6.896e-4	3.967e+0
-0.005	6.943e-4	3.973e+0
-0.004	6.989e-4	3.980e+0
-0.003	7.033e-4	3.987e+0
-0.002	7.082e-4	3.993e+0
-0.001	7.129e-4	4.000e+0
-0.000	7.186e-4	4.007e+0
0.001	7.238e-4	4.013e+0
0.002	7.289e-4	4.020e+0
0.003	7.342e-4	4.027e+0
0.004	7.397e-4	4.033e+0
0.005	7.458e-4	4.040e+0
0.006	7.517e-4	4.047e+0
0.007	7.576e-4	4.053e+0
0.008	7.635e-4	4.060e+0
0.009	7.696e-4	4.067e+0
0.010	7.756e-4	4.073e+0
0.011	7.819e-4	4.080e+0
0.012	7.884e-4	4.087e+0
0.013	7.948e-4	4.093e+0
0.014	8.015e-4	4.100e+0
0.015	8.086e-4	4.107e+0
0.016	8.151e-4	4.113e+0
0.017	8.225e-4	4.120e+0
0.018	8.297e-4	4.127e+0
0.019	8.367e-4	4.133e+0
0.020	8.444e-4	4.140e+0
0.021	8.518e-4	4.147e+0
0.022	8.593e-4	4.153e+0
0.023	8.672e-4	4.160e+0
0.024	8.749e-4	4.167e+0
0.025	8.827e-4	4.173e+0
0.026	8.906e-4	4.180e+0
0.027	8.987e-4	4.187e+0
0.028	9.070e-4	4.193e+0
0.029	9.150e-4	4.200e+0
0.030	9.233e-4	4.207e+0
0.031	9.314e-4	4.213e+0
0.032	9.398e-4	4.220e+0
0.033	9.481e-4	4.227e+0
0.034	9.561e-4	4.233e+0
0.035	9.647e-4	4.240e+0
0.036	9.730e-4	4.247e+0
0.037	9.807e-4	4.253e+0
0.038	9.893e-4	4.260e+0
0.039	9.974e-4	4.267e+0
0.040	1.005e-3	4.273e+0
0.041	1.013e-3	4.280e+0
0.042	1.021e-3	4.287e+0
0.043	1.029e-3	4.293e+0
0.044	1.036e-3	4.300e+0
0.045	1.044e-3	4.307e+0
0.046	1.051e-3	4.313e+0
0.047	1.058e-3	4.320e+0
0.048	1.066e-3	4.327e+0
0.049	1.072e-3	4.333e+0
0.050	1.079e-3	4.340e+0
0.051	1.086e-3	4.347e+0
0.052	1.093e-3	4.353e+0
0.053	1.099e-3	4.360e+0
0.054	1.106e-3	4.367e+0
0.055	1.112e-3	4.373e+0
0.056	1.118e-3	4.380e+0
0.057	1.125e-3	4.387e+0
0.058	1.130e-3	4.393e+0
0.059	1.136e-3	4.400e+0
0.060	1.143e-3	4.407e+0
0.061	1.148e-3	4.413e+0
0.062	1.154e-3	4.420e+0
0.063	1.160e-3	4.427e+0
0.064	1.165e-3	4.433e+0
0.065	1.171e-3	4.440e+0
0.066	1.176e-3	4.447e+0
0.067	1.182e-3	4.453e+0
0.068	1.188e-3	4.460e+0
0.069	1.193e-3	4.467e+0
0.070	1.199e-3	4.473e+0
0.071	1.204e-3	4.480e+0
0.072	1.210e-3	4.487e+0
0.073	1.216e-3	4.493e+0
0.074	1.221e-3	4.500e+0
0.075	1.227e-3	4.507e+0
0.076	1.233e-3	4.513e+0
0.077	1.238e-3	4.520e+0
0.078	1.244e-3	4.527e+0
0.079	1.250e-3	4.533e+0
0.080	1.256e-3	4.540e+0
0.081	1.262e-3	4.547e+0
0.082	1.268e-3	4.553e+0
0.083	1.274e-3	4.560e+0
0.084	1.281e-3	4.567e+0
0.085	1.287e-3	4.573e+0
0.086	1.293e-3	4.580e+0
0.087	1.300e-3	4.587e+0
0.088	1.306e-3	4.593e+0
0.089	1.313e-3	4.600e+0
0.090	1.320e-3	4.607e+0
0.091	1.326e-3	4.613e+0
0.092	1.334e-3	4.620e+0
0.093	1.340e-3	4.627e+0
0.094	1.347e-3	4.633e+0
0.095	1.354e-3	4.640e+0
0.096	1.362e-3	4.647e+0
0.097	1.369e-3	4.653e+0
0.098	1.376e-3	4.660e+0
0.099	1.383e-3	4.667e+0
0.100	1.391e-3	4.673e+0
0.101	1.398e-3	4.680e+0
0.102	1.406e-3	4.687e+0
0.103	1.413e-3	4.693e+0
0.104	1.420e-3	4.700e+0
0.105	1.428e-3	4.707e+0
0.106	1.435e-3	4.713e+0
0.107	1.442e-3	4.720e+0
0.108	1.449e-3	4.727e+0
0.109	1.456e-3	4.733e+0
0.110	1.463e-3	4.740e+0
0.111	1.469e-3	4.747e+0
0.112	1.476e-3	4.753e+0
0.113	1.483e-3	4.760e+0
0.114	1.489e-3	4.767e+0
0.115	1.495e-3	4.773e+0
0.116	1.501e-3	4.780e+0
0.117	1.507e-3	4.787e+0
0.118	1.513e-3	4.793e+0
0.119	1.518e-3	4.800e+0
0.120	1.524e-3	4.807e+0
0.121	1.529e-3	4.813e+0
0.122	1.535e-3	4.820e+0
0.123	1.540e-3	4.827e+0
0.124	1.545e-3	4.833e+0
0.125	1.549e-3	4.840e+0
0.126	1.553e-3	4.847e+0
0.127	1.557e-3	4.853e+0
0.128	1.561e-3	4.860e+0
0.129	1.564e-3	4.867e+0
0.130	1.567e-3	4.873e+0
0.131	1.570e-3	4.880e+0
0.132	1.573e-3	4.887e+0
0.133	1.575e-3	4.893e+0
0.134	1.577e-3	4.900e+0
0.135	1.580e-3	4.907e+0
0.136	1.581e-3	4.913e+0
0.137	1.583e-3	4.920e+0
0.138	1.584e-3	4.927e+0
0.139	1.585e-3	4.933e+0
0.140	1.586e-3	4.940e+0
0.141	1.586e-3	4.947e+0
0.142	1.586e-3	4.953e+0
0.143	1.587e-3	4.960e+0
0.144	1.586e-3	4.967e+0
0.145	1.586e-3	4.973e+0
0.146	1.585e-3	4.980e+0
0.147	1.584e-3	4.987e+0
0.148	1.583e-3	4.993e+0
0.149	1.582e-3	5.000e+0
0.150	1.580e-3	5.007e+0
0.151	1.578e-3	5.013e+0
0.152	1.577e-3	5.020e+0
0.153	1.575e-3	5.027e+0
0.154	1.573e-3	5.033e+0
0.155	1.570e-3	5.040e+0
0.156	1.568e-3	5.047e+0
0.157	1.565e-3	5.053e+0
0.158	1.563e-3	5.060e+0
0.159	1.560e-3	5.067e+0
0.160	1.558e-3	5.073e+0
0.161	1.555e-3	5.080e+0
0.162	1.552e-3	5.087e+0
0.163	1.549e-3	5.093e+0
0.164	1.547e-3	5.100e+0
0.165	1.543e-3	5.107e+0
0.166	1.540e-3	5.113e+0
0.167	1.538e-3	5.120e+0
0.168	1.534e-3	5.127e+0
0.169	1.531e-3	5.133e+0
0.170	1.529e-3	5.140e+0
0.171	1.526e-3	5.147e+0
0.172	1.523e-3	5.153e+0
0.173	1.521e-3	5.160e+0
0.174	1.518e-3	5.167e+0
0.175	1.516e-3	5.173e+0
0.176	1.513e-3	5.180e+0
0.177	1.511e-3	5.187e+0
0.178	1.509e-3	5.193e+0
0.179	1.507e-3	5.200e+0
0.180	1.505e-3	5.207e+0
0.181	1.503e-3	5.213e+0
0.182	1.502e-3	5.220e+0
0.183	1.500e-3	5.227e+0
0.184	1.499e-3	5.233e+0
0.185	1.498e-3	5.240e+0
0.186	1.496e-3	5.247e+0
0.187	1.495e-3	5.253e+0
0.188	1.494e-3	5.260e+0
0.189	1.493e-3	5.267e+0
0.190	1.493e-3	5.273e+0
0.191	1.492e-3	5.280e+0
0.192	1.492e-3	5.287e+0
0.193	1.492e-3	5.293e+0
0.194	1.492e-3	5.300e+0
0.195	1.492e-3	5.307e+0
0.196	1.493e-3	5.313e+0
0.197	1.493e-3	5.320e+0
0.198	1.494e-3	5.327e+0
0.199	1.495e-3	5.333e+0
0.200	1.495e-3	5.340e+0
0.201	1.496e-3	5.347e+0
0.202	1.497e-3	5.353e+0
0.203	1.499e-3	5.360e+0
0.204	1.500e-3	5.367e+0
0.205	1.502e-3	5.373e+0
0.206	1.504e-3	5.380e+0
0.207	1.506e-3	5.387e+0
0.208	1.507e-3	5.393e+0
0.209	1.509e-3	5.400e+0
0.210	1.512e-3	5.407e+0
0.211	1.514e-3	5.413e+0
0.212	1.516e-3	5.420e+0
0.213	1.519e-3	5.427e+0
0.214	1.521e-3	5.433e+0
0.215	1.524e-3	5.440e+0
0.216	1.527e-3	5.447e+0
0.217	1.530e-3	5.453e+0
0.218	1.533e-3	5.460e+0
0.219	1.536e-3	5.467e+0
0.220	1.540e-3	5.473e+0
0.221	1.543e-3	5.480e+0
0.222	1.546e-3	5.487e+0
0.223	1.550e-3	5.493e+0
0.224	1.554e-3	5.500e+0
0.225	1.557e-3	5.507e+0
0.226	1.561e-3	5.513e+0
0.227	1.565e-3	5.520e+0
0.228	1.568e-3	5.527e+0
0.229	1.572e-3	5.533e+0
0.230	1.576e-3	5.540e+0
0.231	1.580e-3	5.547e+0
0.232	1.584e-3	5.553e+0
0.233	1.588e-3	5.560e+0
0.234	1.592e-3	5.567e+0
0.235	1.597e-3	5.573e+0
0.236	1.601e-3	5.580e+0
0.237	1.605e-3	5.587e+0
0.238	1.609e-3	5.593e+0
0.239	1.614e-3	5.600e+0
0.240	1.618e-3	5.607e+0
0.241	1.623e-3	5.613e+0
0.242	1.627e-3	5.620e+0
0.243	1.632e-3	5.627e+0
0.244	1.636e-3	5.633e+0
0.245	1.641e-3	5.640e+0
0.246	1.645e-3	5.647e+0
0.247	1.650e-3	5.653e+0
0.248	1.655e-3	5.660e+0
0.249	1.659e-3	5.667e+0
0.250	1.664e-3	5.673e+0
0.251	1.669e-3	5.680e+0
0.252	1.674e-3	5.687e+0
0.253	1.678e-3	5.693e+0
0.254	1.683e-3	5.700e+0
0.255	1.688e-3	5.707e+0
0.256	1.693e-3	5.713e+0
0.257	1.698e-3	5.720e+0
0.258	1.703e-3	5.727e+0
0.259	1.708e-3	5.733e+0
0.260	1.713e-3	5.740e+0
0.261	1.717e-3	5.747e+0
0.262	1.722e-3	5.753e+0
0.263	1.727e-3	5.760e+0
0.264	1.732e-3	5.767e+0
0.265	1.737e-3	5.773e+0
0.266	1.742e-3	5.780e+0
0.267	1.746e-3	5.787e+0
0.268	1.752e-3	5.793e+0
0.269	1.757e-3	5.800e+0
0.270	1.762e-3	5.807e+0
0.271	1.767e-3	5.813e+0
0.272	1.772e-3	5.820e+0
0.273	1.776e-3	5.827e+0
0.274	1.781e-3	5.833e+0
0.275	1.787e-3	5.840e+0
0.276	1.792e-3	5.847e+0
0.277	1.797e-3	5.853e+0
0.278	1.802e-3	5.860e+0
0.279	1.807e-3	5.867e+0
0.280	1.812e-3	5.873e+0
0.281	1.817e-3	5.880e+0
0.282	1.822e-3	5.887e+0
0.283	1.827e-3	5.893e+0
0.284	1.832e-3	5.900e+0
0.285	1.837e-3	5.907e+0
0.286	1.842e-3	5.913e+0
0.287	1.847e-3	5.920e+0
0.288	1.852e-3	5.927e+0
0.289	1.857e-3	5.933e+0
0.290	1.862e-3	5.940e+0
0.291	1.867e-3	5.947e+0
0.292	1.872e-3	5.953e+0
0.293	1.877e-3	5.960e+0
0.294	1.882e-3	5.967e+0
0.295	1.887e-3	5.973e+0
0.296	1.892e-3	5.980e+0
0.297	1.897e-3	5.987e+0
0.298	1.902e-3	5.993e+0
0.299	1.907e-3	6.000e+0
0.300	1.912e-3	6.007e+0
0.301	1.917e-3	6.013e+0
0.302	1.922e-3	6.020e+0
0.303	1.927e-3	6.027e+0
0.304	1.932e-3	6.033e+0
0.305	1.936e-3	6.040e+0
0.306	1.941e-3	6.047e+0
0.307	1.946e-3	6.053e+0
0.308	1.951e-3	6.060e+0
0.309	1.956e-3	6.067e+0
0.310	1.961e-3	6.073e+0
0.311	1.966e-3	6.080e+0
0.312	1.971e-3	6.087e+0
0.313	1.976e-3	6.093e+0
0.314	1.981e-3	6.100e+0
0.315	1.986e-3	6.107e+0
0.316	1.991e-3	6.113e+0
0.317	1.995e-3	6.120e+0
0.318	2.001e-3	6.127e+0
0.319	2.005e-3	6.133e+0
0.320	2.010e-3	6.140e+0
0.321	2.015e-3	6.147e+0
0.322	2.020e-3	6.153e+0
0.323	2.025e-3	6.160e+0
0.324	2.030e-3	6.167e+0
0.325	2.035e-3	6.173e+0
0.326	2.040e-3	6.180e+0
0.327	2.045e-3	6.187e+0
0.328	2.050e-3	6.193e+0
0.329	2.055e-3	6.200e+0
0.330	2.060e-3	6.207e+0
0.331	2.064e-3	6.213e+0
0.332	2.069e-3	6.220e+0
0.333	2.074e-3	6.227e+0
0.334	2.079e-3	6.233e+0
0.335	2.084e-3	6.240e+0
0.336	2.089e-3	6.247e+0
0.337	2.094e-3	6.253e+0
0.338	2.099e-3	6.260e+0
0.339	2.103e-3	6.267e+0
0.340	2.108e-3	6.273e+0
0.341	2.113e-3	6.280e+0
0.342	2.118e-3	6.287e+0
0.343	2.122e-3	6.293e+0
0.344	2.127e-3	6.300e+0
0.345	2.132e-3	6.307e+0
0.346	2.137e-3	6.313e+0
0.347	2.142e-3	6.320e+0
0.348	2.146e-3	6.327e+0
0.349	2.151e-3	6.333e+0
0.350	2.156e-3	6.340e+0
0.351	2.160e-3	6.347e+0
0.352	2.165e-3	6.353e+0
0.353	2.170e-3	6.360e+0
0.354	2.175e-3	6.367e+0
0.355	2.179e-3	6.373e+0
0.356	2.184e-3	6.380e+0
0.357	2.189e-3	6.387e+0
0.358	2.193e-3	6.393e+0
0.359	2.198e-3	6.400e+0
0.360	2.203e-3	6.407e+0
0.361	2.207e-3	6.413e+0
0.362	2.212e-3	6.420e+0
0.363	2.217e-3	6.427e+0
0.364	2.221e-3	6.433e+0
0.365	2.226e-3	6.440e+0
0.366	2.231e-3	6.447e+0
0.367	2.235e-3	6.453e+0
0.368	2.240e-3	6.460e+0
0.369	2.244e-3	6.467e+0
0.370	2.249e-3	6.473e+0
0.371	2.253e-3	6.480e+0
0.372	2.258e-3	6.487e+0
0.373	2.262e-3	6.493e+0
0.374	2.267e-3	6.500e+0
0.375	2.272e-3	6.507e+0
0.376	2.276e-3	6.513e+0
0.377	2.280e-3	6.520e+0
0.378	2.285e-3	6.527e+0
0.379	2.289e-3	6.533e+0
0.380	2.294e-3	6.540e+0
0.381	2.298e-3	6.547e+0
0.382	2.302e-3	6.553e+0
0.383	2.307e-3	6.560e+0
0.384	2.311e-3	6.567e+0
0.385	2.316e-3	6.573e+0
0.386	2.321e-3	6.580e+0
0.387	2.326e-3	6.587e+0
0.388	2.330e-3	6.593e+0
0.389	2.334e-3	6.600e+0
0.390	2.339e-3	6.607e+0
0.391	2.343e-3	6.613e+0
0.392	2.347e-3	6.620e+0
0.393	2.352e-3	6.627e+0
0.394	2.356e-3	6.633e+0
0.395	2.360e-3	6.640e+0
0.396	2.364e-3	6.647e+0
0.397	2.369e-3	6.653e+0
0.398	2.373e-3	6.660e+0
0.399	2.377e-3	6.667e+0
0.400	2.381e-3	6.673e+0
0.401	2.385e-3	6.680e+0
0.402	2.390e-3	6.687e+0
0.403	2.394e-3	6.693e+0
0.404	2.398e-3	6.700e+0
0.405	2.402e-3	6.707e+0
0.406	2.406e-3	6.713e+0
0.407	2.410e-3	6.720e+0
0.408	2.414e-3	6.727e+0
0.409	2.419e-3	6.733e+0
0.410	2.423e-3	6.740e+0
0.411	2.427e-3	6.747e+0
0.412	2.431e-3	6.753e+0
0.413	2.435e-3	6.760e+0
0.414	2.439e-3	6.767e+0
0.415	2.443e-3	6.773e+0
0.416	2.447e-3	6.780e+0
0.417	2.451e-3	6.787e+0
0.418	2.455e-3	6.793e+0
0.419	2.458e-3	6.800e+0
0.420	2.462e-3	6.807e+0
0.421	2.466e-3	6.813e+0
0.422	2.470e-3	6.820e+0
0.423	2.474e-3	6.827e+0
0.424	2.477e-3	6.833e+0
0.425	2.481e-3	6.840e+0
0.426	2.485e-3	6.847e+0
0.427	2.489e-3	6.853e+0
0.428	2.493e-3	6.860e+0
0.429	2.497e-3	6.867e+0
0.430	2.500e-3	6.873e+0
0.431	2.504e-3	6.880e+0
0.432	2.507e-3	6.887e+0
0.433	2.511e-3	6.893e+0
0.434	2.515e-3	6.900e+0
0.435	2.519e-3	6.907e+0
0.436	2.522e-3	6.913e+0
0.437	2.526e-3	6.920e+0
0.438	2.529e-3	6.927e+0
0.439	2.533e-3	6.933e+0
0.440	2.536e-3	6.940e+0
0.441	2.540e-3	6.947e+0
0.442	2.543e-3	6.953e+0
0.443	2.547e-3	6.960e+0
0.444	2.550e-3	6.967e+0
0.445	2.554e-3	6.973e+0
0.446	2.557e-3	6.980e+0
0.447	2.560e-3	6.987e+0
0.448	2.564e-3	6.993e+0
0.449	2.567e-3	7.000e+0
0.450	2.571e-3	7.007e+0
0.451	2.574e-3	7.013e+0
0.452	2.577e-3	7.020e+0
0.453	2.580e-3	7.027e+0
0.454	2.583e-3	7.033e+0
0.455	2.587e-3	7.040e+0
0.456	2.590e-3	7.047e+0
0.457	2.593e-3	7.053e+0
0.458	2.597e-3	7.060e+0
0.459	2.599e-3	7.067e+0
0.460	2.603e-3	7.073e+0
0.461	2.606e-3	7.080e+0
0.462	2.609e-3	7.087e+0
0.463	2.612e-3	7.093e+0
0.464	2.615e-3	7.100e+0
0.465	2.618e-3	7.107e+0
0.466	2.621e-3	7.113e+0
0.467	2.624e-3	7.120e+0
0.468	2.627e-3	7.127e+0
0.469	2.630e-3	7.133e+0
0.470	2.633e-3	7.140e+0
0.471	2.636e-3	7.147e+0
0.472	2.639e-3	7.153e+0
0.473	2.642e-3	7.160e+0
0.474	2.645e-3	7.167e+0
0.475	2.648e-3	7.173e+0
0.476	2.651e-3	7.180e+0
0.477	2.653e-3	7.187e+0
0.478	2.656e-3	7.193e+0
0.479	2.659e-3	7.200e+0
0.480	2.662e-3	7.207e+0
0.481	2.664e-3	7.213e+0
0.482	2.667e-3	7.220e+0
0.483	2.670e-3	7.227e+0
0.484	2.673e-3	7.233e+0
0.485	2.676e-3	7.240e+0
0.486	2.678e-3	7.247e+0
0.487	2.681e-3	7.253e+0
0.488	2.684e-3	7.260e+0
0.489	2.686e-3	7.267e+0
0.490	2.689e-3	7.273e+0
0.491	2.691e-3	7.280e+0
0.492	2.694e-3	7.287e+0
0.493	2.696e-3	7.293e+0
0.494	2.699e-3	7.300e+0
0.495	2.701e-3	7.307e+0
0.496	2.704e-3	7.313e+0
0.497	2.706e-3	7.320e+0
0.498	2.709e-3	7.327e+0
0.499	2.711e-3	7.333e+0
0.500	2.714e-3	7.340e+0
0.501	2.716e-3	7.347e+0
0.502	2.718e-3	7.353e+0
0.503	2.721e-3	7.360e+0
0.504	2.723e-3	7.367e+0
0.505	2.725e-3	7.373e+0
0.506	2.728e-3	7.380e+0
0.507	2.730e-3	7.387e+0
0.508	2.733e-3	7.393e+0
0.509	2.735e-3	7.400e+0
0.510	2.737e-3	7.407e+0
0.511	2.739e-3	7.413e+0
0.512	2.741e-3	7.420e+0
0.513	2.744e-3	7.427e+0
0.514	2.746e-3	7.433e+0
0.515	2.748e-3	7.440e+0
0.516	2.750e-3	7.447e+0
0.517	2.752e-3	7.453e+0
0.518	2.754e-3	7.460e+0
0.519	2.757e-3	7.467e+0
0.520	2.759e-3	7.473e+0
0.521	2.761e-3	7.480e+0
0.522	2.763e-3	7.487e+0
0.523	2.765e-3	7.493e+0
0.524	2.767e-3	7.500e+0
0.525	2.769e-3	7.507e+0
0.526	2.771e-3	7.513e+0
0.527	2.773e-3	7.520e+0
0.528	2.775e-3	7.527e+0
0.529	2.777e-3	7.533e+0
0.530	2.779e-3	7.540e+0
0.531	2.781e-3	7.547e+0
0.532	2.783e-3	7.553e+0
0.533	2.785e-3	7.560e+0
0.534	2.787e-3	7.567e+0
0.535	2.789e-3	7.573e+0
0.536	2.790e-3	7.580e+0
0.537	2.792e-3	7.587e+0
0.538	2.794e-3	7.593e+0
0.539	2.796e-3	7.600e+0
0.540	2.798e-3	7.607e+0
0.541	2.799e-3	7.613e+0
0.542	2.801e-3	7.620e+0
0.543	2.803e-3	7.627e+0
0.544	2.805e-3	7.633e+0
0.545	2.807e-3	7.640e+0
0.546	2.808e-3	7.647e+0
0.547	2.810e-3	7.653e+0
0.548	2.812e-3	7.660e+0
0.549	2.814e-3	7.667e+0
0.550	2.816e-3	7.673e+0
0.551	2.817e-3	7.680e+0
0.552	2.819e-3	7.687e+0
0.553	2.821e-3	7.693e+0
0.554	2.822e-3	7.700e+0
0.555	2.824e-3	7.707e+0
0.556	2.826e-3	7.713e+0
0.557	2.827e-3	7.720e+0
0.558	2.829e-3	7.727e+0
0.559	2.831e-3	7.733e+0
0.560	2.832e-3	7.740e+0
0.561	2.834e-3	7.747e+0
0.562	2.835e-3	7.753e+0
0.563	2.837e-3	7.760e+0
0.564	2.839e-3	7.767e+0
0.565	2.841e-3	7.773e+0
0.566	2.842e-3	7.780e+0
0.567	2.844e-3	7.787e+0
0.568	2.845e-3	7.793e+0
0.569	2.847e-3	7.800e+0
0.570	2.849e-3	7.807e+0
0.571	2.850e-3	7.813e+0
0.572	2.852e-3	7.820e+0
0.573	2.854e-3	7.827e+0
0.574	2.855e-3	7.833e+0
0.575	2.857e-3	7.840e+0
0.576	2.859e-3	7.847e+0
0.577	2.860e-3	7.853e+0
0.578	2.862e-3	7.860e+0
0.579	2.863e-3	7.867e+0
0.580	2.865e-3	7.873e+0
0.581	2.866e-3	7.880e+0
0.582	2.868e-3	7.887e+0
0.583	2.870e-3	7.893e+0
0.584	2.871e-3	7.900e+0
0.585	2.873e-3	7.907e+0
0.586	2.874e-3	7.913e+0
0.587	2.876e-3	7.920e+0
0.588	2.878e-3	7.927e+0
0.589	2.879e-3	7.933e+0
0.590	2.881e-3	7.940e+0
0.591	2.882e-3	7.947e+0
0.592	2.884e-3	7.953e+0
0.593	2.886e-3	7.960e+0
0.594	2.888e-3	7.967e+0
0.595	2.889e-3	7.973e+0
0.596	2.891e-3	7.980e+0
0.597	2.892e-3	7.987e+0
0.598	2.894e-3	7.993e+0
0.599	2.895e-3	8.000e+0
Segment 2:
0.600	2.887e-3	8.007e+0
0.599	2.862e-3	8.013e+0
0.598	2.838e-3	8.020e+0
0.597	2.816e-3	8.027e+0
0.596	2.793e-3	8.033e+0
0.595	2.771e-3	8.040e+0
0.594	2.748e-3	8.047e+0
0.593	2.727e-3	8.053e+0
0.592	2.705e-3	8.060e+0
0.591	2.684e-3	8.067e+0
0.590	2.664e-3	8.073e+0
0.589	2.643e-3	8.080e+0
0.588	2.623e-3	8.087e+0
0.587	2.603e-3	8.093e+0
0.586	2.584e-3	8.100e+0
0.585	2.565e-3	8.107e+0
0.584	2.546e-3	8.113e+0
0.583	2.528e-3	8.120e+0
0.582	2.509e-3	8.127e+0
0.581	2.491e-3	8.133e+0
0.580	2.474e-3	8.140e+0
0.579	2.456e-3	8.147e+0
0.578	2.439e-3	8.153e+0
0.577	2.422e-3	8.160e+0
0.576	2.405e-3	8.167e+0
0.575	2.389e-3	8.173e+0
0.574	2.372e-3	8.180e+0
0.573	2.356e-3	8.187e+0
0.572	2.340e-3	8.193e+0
0.571	2.325e-3	8.200e+0
0.570	2.308e-3	8.207e+0
0.569	2.293e-3	8.213e+0
0.568	2.278e-3	8.220e+0
0.567	2.263e-3	8.227e+0
0.566	2.248e-3	8.233e+0
0.565	2.234e-3	8.240e+0
0.564	2.219e-3	8.247e+0
0.563	2.205e-3	8.253e+0
0.562	2.191e-3	8.260e+0
0.561	2.177e-3	8.267e+0
0.560	2.164e-3	8.273e+0
0.559	2.150e-3	8.280e+0
0.558	2.137e-3	8.287e+0
0.557	2.124e-3	8.293e+0
0.556	2.111e-3	8.300e+0
0.555	2.098e-3	8.307e+0
0.554	2.085e-3	8.313e+0
0.553	2.072e-3	8.320e+0
0.552	2.060e-3	8.327e+0
0.551	2.048e-3	8.333e+0
0.550	2.035e-3	8.340e+0
0.549	2.023e-3	8.347e+0
0.548	2.011e-3	8.353e+0
0.547	2.000e-3	8.360e+0
0.546	1.988e-3	8.367e+0
0.545	1.976e-3	8.373e+0
0.544	1.965e-3	8.380e+0
0.543	1.953e-3	8.387e+0
0.542	1.942e-3	8.393e+0
0.541	1.932e-3	8.400e+0
0.540	1.922e-3	8.407e+0
0.539	1.911e-3	8.413e+0
0.538	1.900e-3	8.420e+0
0.537	1.889e-3	8.427e+0
0.536	1.879e-3	8.433e+0
0.535	1.869e-3	8.440e+0
0.534	1.858e-3	8.447e+0
0.533	1.848e-3	8.453e+0
0.532	1.838e-3	8.460e+0
0.531	1.827e-3	8.467e+0
0.530	1.818e-3	8.473e+0
0.529	1.808e-3	8.480e+0
0.528	1.798e-3	8.487e+0
0.527	1.788e-3	8.493e+0
0.526	1.778e-3	8.500e+0
0.525	1.769e-3	8.507e+0
0.524	1.760e-3	8.513e+0
0.523	1.750e-3	8.520e+0
0.522	1.741e-3	8.527e+0
0.521	1.732e-3	8.533e+0
0.520	1.723e-3	8.540e+0
0.519	1.713e-3	8.547e+0
0.518	1.704e-3	8.553e+0
0.517	1.696e-3	8.560e+0
0.516	1.687e-3	8.567e+0
0.515	1.678e-3	8.573e+0
0.514	1.669e-3	8.580e+0
0.513	1.661e-3	8.587e+0
0.512	1.652e-3	8.593e+0
0.511	1.644e-3	8.600e+0
0.510	1.635e-3	8.607e+0
0.509	1.627e-3	8.613e+0
0.508	1.619e-3	8.620e+0
0.507	1.610e-3	8.627e+0
0.506	1.602e-3	8.633e+0
0.505	1.594e-3	8.640e+0
0.504	1.586e-3	8.647e+0
0.503	1.578e-3	8.653e+0
0.502	1.570e-3	8.660e+0
0.501	1.562e-3	8.667e+0
0.500	1.555e-3	8.673e+0
0.499	1.547e-3	8.680e+0
0.498	1.539e-3	8.687e+0
0.497	1.531e-3	8.693e+0
0.496	1.523e-3	8.700e+0
0.495	1.516e-3	8.707e+0
0.494	1.508e-3	8.713e+0
0.493	1.501e-3	8.720e+0
0.492	1.493e-3	8.727e+0
0.491	1.486e-3	8.733e+0
0.490	1.479e-3	8.740e+0
0.489	1.471e-3	8.747e+0
0.488	1.464e-3	8.753e+0
0.487	1.457e-3	8.760e+0
0.486	1.450e-3	8.767e+0
0.485	1.444e-3	8.773e+0
0.484	1.436e-3	8.780e+0
0.483	1.430e-3	8.787e+0
0.482	1.423e-3	8.793e+0
0.481	1.416e-3	8.800e+0
0.480	1.409e-3	8.807e+0
0.479	1.403e-3	8.813e+0
0.478	1.396e-3	8.820e+0
0.477	1.389e-3	8.827e+0
0.476	1.383e-3	8.833e+0
0.475	1.376e-3	8.840e+0
0.474	1.370e-3	8.847e+0
0.473	1.363e-3	8.853e+0
0.472	1.357e-3	8.860e+0
0.471	1.351e-3	8.867e+0
0.470	1.345e-3	8.873e+0
0.469	1.338e-3	8.880e+0
0.468	1.332e-3	8.887e+0
0.467	1.326e-3	8.893e+0
0.466	1.319e-3	8.900e+0
0.465	1.314e-3	8.907e+0
0.464	1.308e-3	8.913e+0
0.463	1.301e-3	8.920e+0
0.462	1.295e-3	8.927e+0
0.461	1.289e-3	8.933e+0
0.460	1.284e-3	8.940e+0
0.459	1.278e-3	8.947e+0
0.458	1.272e-3	8.953e+0
0.457	1.266e-3	8.960e+0
0.456	1.260e-3	8.967e+0
0.455	1.255e-3	8.973e+0
0.454	1.249e-3	8.980e+0
0.453	1.243e-3	8.987e+0
0.452	1.238e-3	8.993e+0
0.451	1.232e-3	9.000e+0
0.450	1.226e-3	9.007e+0
0.449	1.221e-3	9.013e+0
0.448	1.215e-3	9.020e+0
0.447	1.210e-3	9.027e+0
0.446	1.204e-3	9.033e+0
0.445	1.199e-3	9.040e+0
0.444	1.193e-3	9.047e+0
0.443	1.188e-3	9.053e+0
0.442	1.183e-3	9.060e+0
0.441	1.177e-3	9.067e+0
0.440	1.172e-3	9.073e+0
0.439	1.167e-3	9.080e+0
0.438	1.162e-3	9.087e+0
0.437	1.157e-3	9.093e+0
0.436	1.151e-3	9.100e+0
0.435	1.146e-3	9.107e+0
0.434	1.141e-3	9.113e+0
0.433	1.136e-3	9.120e+0
0.432	1.131e-3	9.127e+0
0.431	1.126e-3	9.133e+0
0.430	1.121e-3	9.140e+0
0.429	1.116e-3	9.147e+0
0.428	1.111e-3	9.153e+0
0.427	1.106e-3	9.160e+0
0.426	1.101e-3	9.167e+0
0.425	1.096e-3	9.173e+0
0.424	1.091e-3	9.180e+0
0.423	1.086e-3	9.187e+0
0.422	1.082e-3	9.193e+0
0.421	1.076e-3	9.200e+0
0.420	1.072e-3	9.207e+0
0.419	1.067e-3	9.213e+0
0.418	1.062e-3	9.220e+0
0.417	1.058e-3	9.227e+0
0.416	1.053e-3	9.233e+0
0.415	1.049e-3	9.240e+0
0.414	1.044e-3	9.247e+0
0.413	1.039e-3	9.253e+0
0.412	1.034e-3	9.260e+0
0.411	1.030e-3	9.267e+0
0.410	1.025e-3	9.273e+0
0.409	1.021e-3	9.280e+0
0.408	1.016e-3	9.287e+0
0.407	1.012e-3	9.293e+0
0.406	1.007e-3	9.300e+0
0.405	1.003e-3	9.307e+0
0.404	9.986e-4	9.313e+0
0.403	9.941e-4	9.320e+0
0.402	9.897e-4	9.327e+0
0.401	9.853e-4	9.333e+0
0.400	9.811e-4	9.340e+0
0.399	9.767e-4	9.347e+0
0.398	9.725e-4	9.353e+0
0.397	9.683e-4	9.360e+0
0.396	9.639e-4	9.367e+0
0.395	9.598e-4	9.373e+0
0.394	9.553e-4	9.380e+0
0.393	9.510e-4	9.387e+0
0.392	9.469e-4	9.393e+0
0.391	9.428e-4	9.400e+0
0.390	9.388e-4	9.407e+0
0.389	9.345e-4	9.413e+0
0.388	9.303e-4	9.420e+0
0.387	9.262e-4	9.427e+0
0.386	9.223e-4	9.433e+0
0.385	9.184e-4	9.440e+0
0.384	9.140e-4	9.447e+0
0.383	9.099e-4	9.453e+0
0.382	9.057e-4	9.460e+0
0.381	9.018e-4	9.467e+0
0.380	8.978e-4	9.473e+0
0.379	8.938e-4	9.480e+0
0.378	8.896e-4	9.487e+0
0.377	8.858e-4	9.493e+0
0.376	8.817e-4	9.500e+0
0.375	8.782e-4	9.507e+0
0.374	8.743e-4	9.513e+0
0.373	8.705e-4	9.520e+0
0.372	8.664e-4	9.527e+0
0.371	8.623e-4	9.533e+0
0.370	8.589e-4	9.540e+0
0.369	8.547e-4	9.547e+0
0.368	8.510e-4	9.553e+0
0.367	8.471e-4	9.560e+0
0.366	8.433e-4	9.567e+0
0.365	8.396e-4	9.573e+0
0.364	8.355e-4	9.580e+0
0.363	8.319e-4	9.587e+0
0.362	8.281e-4	9.593e+0
0.361	8.245e-4	9.600e+0
0.360	8.208e-4	9.607e+0
0.359	8.170e-4	9.613e+0
0.358	8.131e-4	9.620e+0
0.357	8.094e-4	9.627e+0
0.356	8.055e-4	9.633e+0
0.355	8.022e-4	9.640e+0
0.354	7.983e-4	9.647e+0
0.353	7.945e-4	9.653e+0
0.352	7.909e-4	9.660e+0
0.351	7.873e-4	9.667e+0
0.350	7.839e-4	9.673e+0
0.349	7.802e-4	9.680e+0
0.348	7.766e-4	9.687e+0
0.347	7.730e-4	9.693e+0
0.346	7.693e-4	9.700e+0
0.345	7.658e-4	9.707e+0
0.344	7.621e-4	9.713e+0
0.343	7.586e-4	9.720e+0
0.342	7.549e-4	9.727e+0
0.341	7.512e-4	9.733e+0
0.340	7.479e-4	9.740e+0
0.339	7.436e-4	9.747e+0
0.338	7.398e-4	9.753e+0
0.337	7.364e-4	9.760e+0
0.336	7.328e-4	9.767e+0
0.335	7.296e-4	9.773e+0
0.334	7.260e-4	9.780e+0
0.333	7.224e-4	9.787e+0
0.332	7.189e-4	9.793e+0
0.331	7.154e-4	9.800e+0
0.330	7.119e-4	9.807e+0
0.329	7.083e-4	9.813e+0
0.328	7.049e-4	9.820e+0
0.327	7.016e-4	9.827e+0
0.326	6.981e-4	9.833e+0
0.325	6.948e-4	9.840e+0
0.324	6.913e-4	9.847e+0
0.323	6.880e-4	9.853e+0
0.322	6.846e-4	9.860e+0
0.321	6.813e-4	9.867e+0
0.320	6.781e-4	9.873e+0
0.319	6.744e-4	9.880e+0
0.318	6.711e-4	9.887e+0
0.317	6.678e-4	9.893e+0
0.316	6.645e-4	9.900e+0
0.315	6.614e-4	9.907e+0
0.314	6.578e-4	9.913e+0
0.313	6.545e-4	9.920e+0
0.312	6.515e-4	9.927e+0
0.311	6.478e-4	9.933e+0
0.310	6.447e-4	9.940e+0
0.309	6.414e-4	9.947e+0
0.308	6.380e-4	9.953e+0
0.307	6.349e-4	9.960e+0
0.306	6.315e-4	9.967e+0
0.305	6.283e-4	9.973e+0
0.304	6.249e-4	9.980e+0
0.303	6.216e-4	9.987e+0
0.302	6.185e-4	9.993e+0
0.301	6.152e-4	1.000e+1
0.300	6.122e-4	1.001e+1
0.299	6.087e-4	1.001e+1
0.298	6.055e-4	1.002e+1
0.297	6.025e-4	1.003e+1
0.296	5.991e-4	1.003e+1
0.295	5.960e-4	1.004e+1
0.294	5.929e-4	1.005e+1
0.293	5.895e-4	1.005e+1
0.292	5.863e-4	1.006e+1
0.291	5.831e-4	1.007e+1
0.290	5.800e-4	1.007e+1
0.289	5.767e-4	1.008e+1
0.288	5.737e-4	1.009e+1
0.287	5.706e-4	1.009e+1
0.286	5.674e-4	1.010e+1
0.285	5.645e-4	1.011e+1
0.284	5.611e-4	1.011e+1
0.283	5.580e-4	1.012e+1
0.282	5.550e-4	1.013e+1
0.281	5.517e-4	1.013e+1
0.280	5.488e-4	1.014e+1
0.279	5.455e-4	1.015e+1
0.278	5.425e-4	1.015e+1
0.277	5.393e-4	1.016e+1
0.276	5.361e-4	1.017e+1
0.275	5.332e-4	1.017e+1
0.274	5.300e-4	1.018e+1
0.273	5.270e-4	1.019e+1
0.272	5.239e-4	1.019e+1
0.271	5.206e-4	1.020e+1
0.270	5.178e-4	1.021e+1
0.269	5.145e-4	1.021e+1
0.268	5.114e-4	1.022e+1
0.267	5.085e-4	1.023e+1
0.266	5.052e-4	1.023e+1
0.265	5.023e-4	1.024e+1
0.264	4.990e-4	1.025e+1
0.263	4.959e-4	1.025e+1
0.262	4.928e-4	1.026e+1
0.261	4.898e-4	1.027e+1
0.260	4.868e-4	1.027e+1
0.259	4.837e-4	1.028e+1
0.258	4.807e-4	1.029e+1
0.257	4.774e-4	1.029e+1
0.256	4.746e-4	1.030e+1
0.255	4.717e-4	1.031e+1
0.254	4.685e-4	1.031e+1
0.253	4.654e-4	1.032e+1
0.252	4.624e-4	1.033e+1
0.251	4.592e-4	1.033e+1
0.250	4.562e-4	1.034e+1
0.249	4.531e-4	1.035e+1
0.248	4.501e-4	1.035e+1
0.247	4.473e-4	1.036e+1
0.246	4.441e-4	1.037e+1
0.245	4.414e-4	1.037e+1
0.244	4.382e-4	1.038e+1
0.243	4.350e-4	1.039e+1
0.242	4.322e-4	1.039e+1
0.241	4.292e-4	1.040e+1
0.240	4.263e-4	1.041e+1
0.239	4.231e-4	1.041e+1
0.238	4.202e-4	1.042e+1
0.237	4.170e-4	1.043e+1
0.236	4.140e-4	1.043e+1
0.235	4.111e-4	1.044e+1
0.234	4.079e-4	1.045e+1
0.233	4.049e-4	1.045e+1
0.232	4.019e-4	1.046e+1
0.231	3.988e-4	1.047e+1
0.230	3.960e-4	1.047e+1
0.229	3.927e-4	1.048e+1
0.228	3.899e-4	1.049e+1
0.227	3.870e-4	1.049e+1
0.226	3.838e-4	1.050e+1
0.225	3.809e-4	1.051e+1
0.224	3.779e-4	1.051e+1
0.223	3.749e-4	1.052e+1
0.222	3.720e-4	1.053e+1
0.221	3.692e-4	1.053e+1
0.220	3.664e-4	1.054e+1
0.219	3.639e-4	1.055e+1
0.218	3.616e-4	1.055e+1
0.217	3.588e-4	1.056e+1
0.216	3.560e-4	1.057e+1
0.215	3.533e-4	1.057e+1
0.214	3.499e-4	1.058e+1
0.213	3.468e-4	1.059e+1
0.212	3.439e-4	1.059e+1
0.211	3.406e-4	1.060e+1
0.210	3.379e-4	1.061e+1
0.209	3.347e-4	1.061e+1
0.208	3.319e-4	1.062e+1
0.207	3.289e-4	1.063e+1
0.206	3.258e-4	1.063e+1
0.205	3.229e-4	1.064e+1
0.204	3.195e-4	1.065e+1
0.203	3.167e-4	1.065e+1
0.202	3.135e-4	1.066e+1
0.201	3.106e-4	1.067e+1
0.200	3.078e-4	1.067e+1
0.199	3.046e-4	1.068e+1
0.198	3.014e-4	1.069e+1
0.197	2.986e-4	1.069e+1
0.196	2.953e-4	1.070e+1
0.195	2.927e-4	1.071e+1
0.194	2.897e-4	1.071e+1
0.193	2.870e-4	1.072e+1
0.192	2.839e-4	1.073e+1
0.191	2.808e-4	1.073e+1
0.190	2.781e-4	1.074e+1
0.189	2.749e-4	1.075e+1
0.188	2.716e-4	1.075e+1
0.187	2.688e-4	1.076e+1
0.186	2.657e-4	1.077e+1
0.185	2.629e-4	1.077e+1
0.184	2.598e-4	1.078e+1
0.183	2.566e-4	1.079e+1
0.182	2.538e-4	1.079e+1
0.181	2.507e-4	1.080e+1
0.180	2.477e-4	1.081e+1
0.179	2.446e-4	1.081e+1
0.178	2.416e-4	1.082e+1
0.177	2.386e-4	1.083e+1
0.176	2.358e-4	1.083e+1
0.175	2.329e-4	1.084e+1
0.174	2.295e-4	1.085e+1
0.173	2.267e-4	1.085e+1
0.172	2.235e-4	1.086e+1
0.171	2.204e-4	1.087e+1
0.170	2.177e-4	1.087e+1
0.169	2.145e-4	1.088e+1
0.168	2.113e-4	1.089e+1
0.167	2.084e-4	1.089e+1
0.166	2.054e-4	1.090e+1
0.165	2.026e-4	1.091e+1
0.164	1.994e-4	1.091e+1
0.163	1.964e-4	1.092e+1
0.162	1.935e-4	1.093e+1
0.161	1.904e-4	1.093e+1
0.160	1.876e-4	1.094e+1
0.159	1.843e-4	1.095e+1
0.158	1.814e-4	1.095e+1
0.157	1.785e-4	1.096e+1
0.156	1.753e-4	1.097e+1
0.155	1.726e-4	1.097e+1
0.154	1.695e-4	1.098e+1
0.153	1.661e-4	1.099e+1
0.152	1.635e-4	1.099e+1
0.151	1.605e-4	1.100e+1
0.150	1.576e-4	1.101e+1
0.149	1.546e-4	1.101e+1
0.148	1.515e-4	1.102e+1
0.147	1.486e-4	1.103e+1
0.146	1.456e-4	1.103e+1
0.145	1.429e-4	1.104e+1
0.144	1.398e-4	1.105e+1
0.143	1.367e-4	1.105e+1
0.142	1.339e-4	1.106e+1
0.141	1.307e-4	1.107e+1
0.140	1.278e-4	1.107e+1
0.139	1.248e-4	1.108e+1
0.138	1.218e-4	1.109e+1
0.137	1.190e-4	1.109e+1
0.136	1.163e-4	1.110e+1
0.135	1.130e-4	1.111e+1
0.134	1.102e-4	1.111e+1
0.133	1.074e-4	1.112e+1
0.132	1.043e-4	1.113e+1
0.131	1.013e-4	1.113e+1
0.130	9.884e-5	1.114e+1
0.129	9.554e-5	1.115e+1
0.128	9.263e-5	1.115e+1
0.127	9.001e-5	1.116e+1
0.126	8.685e-5	1.117e+1
0.125	8.422e-5	1.117e+1
0.124	8.137e-5	1.118e+1
0.123	7.846e-5	1.119e+1
0.122	7.564e-5	1.119e+1
0.121	7.291e-5	1.120e+1
0.120	7.028e-5	1.121e+1
0.119	6.726e-5	1.121e+1
0.118	6.449e-5	1.122e+1
0.117	6.163e-5	1.123e+1
0.116	5.885e-5	1.123e+1
0.115	5.632e-5	1.124e+1
0.114	5.341e-5	1.125e+1
0.113	5.044e-5	1.125e+1
0.112	4.795e-5	1.126e+1
0.111	4.493e-5	1.127e+1
0.110	4.253e-5	1.127e+1
0.109	3.977e-5	1.128e+1
0.108	3.690e-5	1.129e+1
0.107	3.442e-5	1.129e+1
0.106	3.164e-5	1.130e+1
0.105	2.922e-5	1.131e+1
0.104	2.636e-5	1.131e+1
0.103	2.372e-5	1.132e+1
0.102	2.094e-5	1.133e+1
0.101	1.832e-5	1.133e+1
0.100	1.603e-5	1.134e+1
0.099	1.320e-5	1.135e+1
0.098	1.052e-5	1.135e+1
0.097	7.920e-6	1.136e+1
0.096	5.306e-6	1.137e+1
0.095	2.692e-6	1.137e+1
0.094	1.595e-7	1.138e+1
0.093	-2.536e-6	1.139e+1
0.092	-5.068e-6	1.139e+1
0.091	-7.630e-6	1.140e+1
0.090	-1.027e-5	1.141e+1
0.089	-1.288e-5	1.141e+1
0.088	-1.552e-5	1.142e+1
0.087	-1.790e-5	1.143e+1
0.086	-2.041e-5	1.143e+1
0.085	-2.273e-5	1.144e+1
0.084	-2.544e-5	1.145e+1
0.083	-2.811e-5	1.145e+1
0.082	-3.063e-5	1.146e+1
0.081	-3.353e-5	1.147e+1
0.080	-3.602e-5	1.147e+1
0.079	-3.875e-5	1.148e+1
0.078	-4.154e-5	1.149e+1
0.077	-4.444e-5	1.149e+1
0.076	-4.719e-5	1.150e+1
0.075	-4.967e-5	1.151e+1
0.074	-5.231e-5	1.151e+1
0.073	-5.507e-5	1.152e+1
0.072	-5.753e-5	1.153e+1
0.071	-6.034e-5	1.153e+1
0.070	-6.272e-5	1.154e+1
0.069	-6.540e-5	1.155e+1
0.068	-6.812e-5	1.155e+1
0.067	-7.068e-5	1.156e+1
0.066	-7.332e-5	1.157e+1
0.065	-7.594e-5	1.157e+1
0.064	-7.864e-5	1.158e+1
0.063	-8.127e-5	1.159e+1
0.062	-8.407e-5	1.159e+1
0.061	-8.692e-5	1.160e+1
0.060	-8.926e-5	1.161e+1
0.059	-9.226e-5	1.161e+1
0.058	-9.505e-5	1.162e+1
0.057	-9.765e-5	1.163e+1
0.056	-1.005e-4	1.163e+1
0.055	-1.031e-4	1.164e+1
0.054	-1.057e-4	1.165e+1
0.053	-1.086e-4	1.165e+1
0.052	-1.115e-4	1.166e+1
0.051	-1.144e-4	1.167e+1
0.050	-1.170e-4	1.167e+1
0.049	-1.200e-4	1.168e+1
0.048	-1.227e-4	1.169e+1
0.047	-1.258e-4	1.169e+1
0.046	-1.287e-4	1.170e+1
0.045	-1.314e-4	1.171e+1
0.044	-1.345e-4	1.171e+1
0.043	-1.377e-4	1.172e+1
0.042	-1.404e-4	1.173e+1
0.041	-1.435e-4	1.173e+1
0.040	-1.463e-4	1.174e+1
0.039	-1.494e-4	1.175e+1
0.038	-1.525e-4	1.175e+1
0.037	-1.556e-4	1.176e+1
0.036	-1.586e-4	1.177e+1
0.035	-1.615e-4	1.177e+1
0.034	-1.646e-4	1.178e+1
0.033	-1.677e-4	1.179e+1
0.032	-1.711e-4	1.179e+1
0.031	-1.745e-4	1.180e+1
0.030	-1.774e-4	1.181e+1
0.029	-1.808e-4	1.181e+1
0.028	-1.841e-4	1.182e+1
0.027	-1.872e-4	1.183e+1
0.026	-1.908e-4	1.183e+1
0.025	-1.939e-4	1.184e+1
0.024	-1.972e-4	1.185e+1
0.023	-2.008e-4	1.185e+1
0.022	-2.040e-4	1.186e+1
0.021	-2.074e-4	1.187e+1
0.020	-2.107e-4	1.187e+1
0.019	-2.142e-4	1.188e+1
0.018	-2.178e-4	1.189e+1
0.017	-2.213e-4	1.189e+1
0.016	-2.250e-4	1.190e+1
0.015	-2.282e-4	1.191e+1
0.014	-2.321e-4	1.191e+1
0.013	-2.354e-4	1.192e+1
0.012	-2.391e-4	1.193e+1
0.011	-2.429e-4	1.193e+1
0.010	-2.460e-4	1.194e+1
0.009	-2.499e-4	1.195e+1
0.008	-2.536e-4	1.195e+1
0.007	-2.571e-4	1.196e+1
0.006	-2.611e-4	1.197e+1
0.005	-2.647e-4	1.197e+1
0.004	-2.684e-4	1.198e+1
0.003	-2.722e-4	1.199e+1
0.002	-2.760e-4	1.199e+1
0.001	-2.800e-4	1.200e+1
0.000	-2.838e-4	1.201e+1
-0.001	-2.877e-4	1.201e+1
-0.002	-2.916e-4	1.202e+1
-0.003	-2.952e-4	1.203e+1
-0.004	-2.994e-4	1.203e+1
-0.005	-3.029e-4	1.204e+1
-0.006	-3.069e-4	1.205e+1
-0.007	-3.109e-4	1.205e+1
-0.008	-3.149e-4	1.206e+1
-0.009	-3.187e-4	1.207e+1
-0.010	-3.226e-4	1.207e+1
-0.011	-3.266e-4	1.208e+1
-0.012	-3.306e-4	1.209e+1
-0.013	-3.346e-4	1.209e+1
-0.014	-3.385e-4	1.210e+1
-0.015	-3.424e-4	1.211e+1
-0.016	-3.466e-4	1.211e+1
-0.017	-3.507e-4	1.212e+1
-0.018	-3.546e-4	1.213e+1
-0.019	-3.588e-4	1.213e+1
-0.020	-3.625e-4	1.214e+1
-0.021	-3.665e-4	1.215e+1
-0.022	-3.709e-4	1.215e+1
-0.023	-3.747e-4	1.216e+1
-0.024	-3.788e-4	1.217e+1
-0.025	-3.827e-4	1.217e+1
-0.026	-3.869e-4	1.218e+1
-0.027	-3.911e-4	1.219e+1
-0.028	-3.952e-4	1.219e+1
-0.029	-3.994e-4	1.220e+1
-0.030	-4.034e-4	1.221e+1
-0.031	-4.074e-4	1.221e+1
-0.032	-4.116e-4	1.222e+1
-0.033	-4.157e-4	1.223e+1
-0.034	-4.201e-4	1.223e+1
-0.035	-4.240e-4	1.224e+1
-0.036	-4.281e-4	1.225e+1
-0.037	-4.323e-4	1.225e+1
-0.038	-4.366e-4	1.226e+1
-0.039	-4.408e-4	1.227e+1
-0.040	-4.447e-4	1.227e+1
-0.041	-4.492e-4	1.228e+1
-0.042	-4.533e-4	1.229e+1
-0.043	-4.576e-4	1.229e+1
-0.044	-4.619e-4	1.230e+1
-0.045	-4.658e-4	1.231e+1
-0.046	-4.703e-4	1.231e+1
-0.047	-4.749e-4	1.232e+1
-0.048	-4.789e-4	1.233e+1
-0.049	-4.831e-4	1.233e+1
-0.050	-4.872e-4	1.234e+1
-0.051	-4.917e-4	1.235e+1
-0.052	-4.962e-4	1.235e+1
-0.053	-5.005e-4	1.236e+1
-0.054	-5.049e-4	1.237e+1
-0.055	-5.090e-4	1.237e+1
-0.056	-5.135e-4	1.238e+1
-0.057	-5.178e-4	1.239e+1
-0.058	-5.222e-4	1.239e+1
-0.059	-5.266e-4	1.240e+1
-0.060	-5.309e-4	1.241e+1
-0.061	-5.354e-4	1.241e+1
-0.062	-5.401e-4	1.242e+1
-0.063	-5.444e-4	1.243e+1
-0.064	-5.490e-4	1.243e+1
-0.065	-5.532e-4	1.244e+1
-0.066	-5.578e-4	1.245e+1
-0.067	-5.623e-4	1.245e+1
-0.068	-5.669e-4	1.246e+1
-0.069	-5.714e-4	1.247e+1
-0.070	-5.756e-4	1.247e+1
-0.071	-5.803e-4	1.248e+1
-0.072	-5.849e-4	1.249e+1
-0.073	-5.897e-4	1.249e+1
-0.074	-5.944e-4	1.250e+1
-0.075	-5.987e-4	1.251e+1
-0.076	-6.035e-4	1.251e+1
-0.077	-6.082e-4	1.252e+1
-0.078	-6.128e-4	1.253e+1
-0.079	-6.179e-4	1.253e+1
-0.080	-6.222e-4	1.254e+1
-0.081	-6.270e-4	1.255e+1
-0.082	-6.320e-4	1.255e+1
-0.083	-6.367e-4	1.256e+1
-0.084	-6.417e-4	1.257e+1
-0.085	-6.462e-4	1.257e+1
-0.086	-6.510e-4	1.258e+1
-0.087	-6.559e-4	1.259e+1
-0.088	-6.608e-4	1.259e+1
-0.089	-6.659e-4	1.260e+1
-0.090	-6.708e-4	1.261e+1
-0.091	-6.756e-4	1.261e+1
-0.092	-6.808e-4	1.262e+1
-0.093	-6.857e-4	1.263e+1
-0.094	-6.908e-4	1.263e+1
-0.095	-6.955e-4	1.264e+1
-0.096	-7.005e-4	1.265e+1
-0.097	-7.054e-4	1.265e+1
-0.098	-7.108e-4	1.266e+1
-0.099	-7.158e-4	1.267e+1
-0.100	-7.208e-4	1.267e+1
-0.101	-7.260e-4	1.268e+1
-0.102	-7.313e-4	1.269e+1
-0.103	-7.365e-4	1.269e+1
-0.104	-7.417e-4	1.270e+1
-0.105	-7.467e-4	1.271e+1
-0.106	-7.519e-4	1.271e+1
-0.107	-7.574e-4	1.272e+1
-0.108	-7.627e-4	1.273e+1
-0.109	-7.680e-4	1.273e+1
-0.110	-7.732e-4	1.274e+1
-0.111	-7.786e-4	1.275e+1
-0.112	-7.839e-4	1.275e+1
-0.113	-7.893e-4	1.276e+1
-0.114	-7.945e-4	1.277e+1
-0.115	-8.000e-4	1.277e+1
-0.116	-8.055e-4	1.278e+1
-0.117	-8.107e-4	1.279e+1
-0.118	-8.163e-4	1.279e+1
-0.119	-8.219e-4	1.280e+1
-0.120	-8.275e-4	1.281e+1
-0.121	-8.336e-4	1.281e+1
-0.122	-8.393e-4	1.282e+1
-0.123	-8.447e-4	1.283e+1
-0.124	-8.504e-4	1.283e+1
-0.125	-8.558e-4	1.284e+1
-0.126	-8.616e-4	1.285e+1
-0.127	-8.673e-4	1.285e+1
-0.128	-8.729e-4	1.286e+1
-0.129	-8.786e-4	1.287e+1
-0.130	-8.838e-4	1.287e+1
-0.131	-8.899e-4	1.288e+1
-0.132	-8.954e-4	1.289e+1
-0.133	-9.012e-4	1.289e+1
-0.134	-9.071e-4	1.290e+1
-0.135	-9.124e-4	1.291e+1
-0.136	-9.181e-4	1.291e+1
-0.137	-9.239e-4	1.292e+1
-0.138	-9.297e-4	1.293e+1
-0.139	-9.356e-4	1.293e+1
-0.140	-9.414e-4	1.294e+1
-0.141	-9.470e-4	1.295e+1
-0.142	-9.531e-4	1.295e+1
-0.143	-9.590e-4	1.296e+1
-0.144	-9.649e-4	1.297e+1
-0.145	-9.705e-4	1.297e+1
-0.146	-9.766e-4	1.298e+1
-0.147	-9.825e-4	1.299e+1
-0.148	-9.887e-4	1.299e+1
-0.149	-9.947e-4	1.300e+1
-0.150	-1.000e-3	1.301e+1
-0.151	-1.006e-3	1.301e+1
-0.152	-1.012e-3	1.302e+1
-0.153	-1.018e-3	1.303e+1
-0.154	-1.024e-3	1.303e+1
-0.155	-1.030e-3	1.304e+1
-0.156	-1.037e-3	1.305e+1
-0.157	-1.043e-3	1.305e+1
-0.158	-1.049e-3	1.306e+1
-0.159	-1.055e-3	1.307e+1
-0.160	-1.061e-3	1.307e+1
-0.161	-1.067e-3	1.308e+1
-0.162	-1.074e-3	1.309e+1
-0.163	-1.080e-3	1.309e+1
-0.164	-1.086e-3	1.310e+1
-0.165	-1.092e-3	1.311e+1
-0.166	-1.098e-3	1.311e+1
-0.167	-1.105e-3	1.312e+1
[truncated: 2,834 more rows]
