# Supplementary material for: Decoration of Ag nanoparticles on CoMoO4 rods for efficient electrochemical reduction of CO2
Source: Sci Rep. 2024 Jan 16;14:1406. doi: 10.1038/s41598-024-51680-w (PMC10792071; doi:10.1038/s41598-024-51680-w)
Supplement: Supplementary file 1 — Supplementary Information 1. [file 41598_2024_51680_MOESM1_ESM.zip › raw data for scientific reports/CV CoMoO4 Ag/CV 0.2 scan -0.6 to 0.6.csv]

Mar. 30	2023 10:29:19
Cyclic Voltammetry
File: c:\users\nsb 111 lab\desktop\dr. schindra\ag cm co2 reduction\cm\ag 7 cm\cv 0.2 scan -0.6 to 0.6.csv
Data Source: Experiment
Instrument Model: CHI760E
Header:
Note:
Init E (V) = -0.6
High E (V) = 0.6
Low E (V) = -0.6
Init P/N = P
Scan Rate (V/s) = 0.2
Segment = 4
Sample Interval (V) = 0.001
Quiet Time (sec) = 2
Sensitivity (A/V) = 0.01
Segment 1:
Ep = 0.149V
ip = 7.577e-4A
Ah = 3.603e-4C
Segment 2:
Segment 3:
Ep = 0.140V
ip = 5.988e-4A
Ah = 3.191e-4C
Segment 4:
Potential/V	Current/A	Time/s
Segment 1:
-0.600	-4.629e-4	5.000e-3
-0.599	-4.534e-4	1.000e-2
-0.598	-4.480e-4	1.500e-2
-0.597	-4.432e-4	2.000e-2
-0.596	-4.383e-4	2.500e-2
-0.595	-4.344e-4	3.000e-2
-0.594	-4.302e-4	3.500e-2
-0.593	-4.266e-4	4.000e-2
-0.592	-4.231e-4	4.500e-2
-0.591	-4.195e-4	5.000e-2
-0.590	-4.159e-4	5.500e-2
-0.589	-4.127e-4	6.000e-2
-0.588	-4.092e-4	6.500e-2
-0.587	-4.062e-4	7.000e-2
-0.586	-4.028e-4	7.500e-2
-0.585	-4.001e-4	8.000e-2
-0.584	-3.970e-4	8.500e-2
-0.583	-3.942e-4	9.000e-2
-0.582	-3.907e-4	9.500e-2
-0.581	-3.879e-4	1.000e-1
-0.580	-3.849e-4	1.050e-1
-0.579	-3.826e-4	1.100e-1
-0.578	-3.796e-4	1.150e-1
-0.577	-3.771e-4	1.200e-1
-0.576	-3.744e-4	1.250e-1
-0.575	-3.721e-4	1.300e-1
-0.574	-3.692e-4	1.350e-1
-0.573	-3.669e-4	1.400e-1
-0.572	-3.642e-4	1.450e-1
-0.571	-3.618e-4	1.500e-1
-0.570	-3.593e-4	1.550e-1
-0.569	-3.567e-4	1.600e-1
-0.568	-3.547e-4	1.650e-1
-0.567	-3.524e-4	1.700e-1
-0.566	-3.497e-4	1.750e-1
-0.565	-3.477e-4	1.800e-1
-0.564	-3.450e-4	1.850e-1
-0.563	-3.431e-4	1.900e-1
-0.562	-3.408e-4	1.950e-1
-0.561	-3.386e-4	2.000e-1
-0.560	-3.366e-4	2.050e-1
-0.559	-3.345e-4	2.100e-1
-0.558	-3.324e-4	2.150e-1
-0.557	-3.303e-4	2.200e-1
-0.556	-3.279e-4	2.250e-1
-0.555	-3.261e-4	2.300e-1
-0.554	-3.241e-4	2.350e-1
-0.553	-3.220e-4	2.400e-1
-0.552	-3.202e-4	2.450e-1
-0.551	-3.182e-4	2.500e-1
-0.550	-3.161e-4	2.550e-1
-0.549	-3.140e-4	2.600e-1
-0.548	-3.122e-4	2.650e-1
-0.547	-3.106e-4	2.700e-1
-0.546	-3.083e-4	2.750e-1
-0.545	-3.068e-4	2.800e-1
-0.544	-3.048e-4	2.850e-1
-0.543	-3.030e-4	2.900e-1
-0.542	-3.012e-4	2.950e-1
-0.541	-2.995e-4	3.000e-1
-0.540	-2.976e-4	3.050e-1
-0.539	-2.958e-4	3.100e-1
-0.538	-2.942e-4	3.150e-1
-0.537	-2.924e-4	3.200e-1
-0.536	-2.907e-4	3.250e-1
-0.535	-2.891e-4	3.300e-1
-0.534	-2.872e-4	3.350e-1
-0.533	-2.856e-4	3.400e-1
-0.532	-2.839e-4	3.450e-1
-0.531	-2.822e-4	3.500e-1
-0.530	-2.808e-4	3.550e-1
-0.529	-2.790e-4	3.600e-1
-0.528	-2.776e-4	3.650e-1
-0.527	-2.759e-4	3.700e-1
-0.526	-2.740e-4	3.750e-1
-0.525	-2.727e-4	3.800e-1
-0.524	-2.709e-4	3.850e-1
-0.523	-2.694e-4	3.900e-1
-0.522	-2.678e-4	3.950e-1
-0.521	-2.663e-4	4.000e-1
-0.520	-2.650e-4	4.050e-1
-0.519	-2.631e-4	4.100e-1
-0.518	-2.617e-4	4.150e-1
-0.517	-2.603e-4	4.200e-1
-0.516	-2.586e-4	4.250e-1
-0.515	-2.574e-4	4.300e-1
-0.514	-2.561e-4	4.350e-1
-0.513	-2.543e-4	4.400e-1
-0.512	-2.529e-4	4.450e-1
-0.511	-2.514e-4	4.500e-1
-0.510	-2.499e-4	4.550e-1
-0.509	-2.484e-4	4.600e-1
-0.508	-2.471e-4	4.650e-1
-0.507	-2.458e-4	4.700e-1
-0.506	-2.441e-4	4.750e-1
-0.505	-2.430e-4	4.800e-1
-0.504	-2.415e-4	4.850e-1
-0.503	-2.402e-4	4.900e-1
-0.502	-2.388e-4	4.950e-1
-0.501	-2.376e-4	5.000e-1
-0.500	-2.362e-4	5.050e-1
-0.499	-2.346e-4	5.100e-1
-0.498	-2.335e-4	5.150e-1
-0.497	-2.324e-4	5.200e-1
-0.496	-2.309e-4	5.250e-1
-0.495	-2.298e-4	5.300e-1
-0.494	-2.282e-4	5.350e-1
-0.493	-2.270e-4	5.400e-1
-0.492	-2.258e-4	5.450e-1
-0.491	-2.244e-4	5.500e-1
-0.490	-2.231e-4	5.550e-1
-0.489	-2.217e-4	5.600e-1
-0.488	-2.207e-4	5.650e-1
-0.487	-2.193e-4	5.700e-1
-0.486	-2.176e-4	5.750e-1
-0.485	-2.168e-4	5.800e-1
-0.484	-2.153e-4	5.850e-1
-0.483	-2.141e-4	5.900e-1
-0.482	-2.130e-4	5.950e-1
-0.481	-2.116e-4	6.000e-1
-0.480	-2.106e-4	6.050e-1
-0.479	-2.089e-4	6.100e-1
-0.478	-2.080e-4	6.150e-1
-0.477	-2.070e-4	6.200e-1
-0.476	-2.056e-4	6.250e-1
-0.475	-2.046e-4	6.300e-1
-0.474	-2.034e-4	6.350e-1
-0.473	-2.020e-4	6.400e-1
-0.472	-2.009e-4	6.450e-1
-0.471	-1.997e-4	6.500e-1
-0.470	-1.986e-4	6.550e-1
-0.469	-1.974e-4	6.600e-1
-0.468	-1.963e-4	6.650e-1
-0.467	-1.951e-4	6.700e-1
-0.466	-1.938e-4	6.750e-1
-0.465	-1.929e-4	6.800e-1
-0.464	-1.917e-4	6.850e-1
-0.463	-1.904e-4	6.900e-1
-0.462	-1.896e-4	6.950e-1
-0.461	-1.882e-4	7.000e-1
-0.460	-1.870e-4	7.050e-1
-0.459	-1.859e-4	7.100e-1
-0.458	-1.851e-4	7.150e-1
-0.457	-1.839e-4	7.200e-1
-0.456	-1.828e-4	7.250e-1
-0.455	-1.817e-4	7.300e-1
-0.454	-1.807e-4	7.350e-1
-0.453	-1.795e-4	7.400e-1
-0.452	-1.783e-4	7.450e-1
-0.451	-1.774e-4	7.500e-1
-0.450	-1.763e-4	7.550e-1
-0.449	-1.748e-4	7.600e-1
-0.448	-1.743e-4	7.650e-1
-0.447	-1.730e-4	7.700e-1
-0.446	-1.717e-4	7.750e-1
-0.445	-1.709e-4	7.800e-1
-0.444	-1.696e-4	7.850e-1
-0.443	-1.687e-4	7.900e-1
-0.442	-1.678e-4	7.950e-1
-0.441	-1.665e-4	8.000e-1
-0.440	-1.656e-4	8.050e-1
-0.439	-1.644e-4	8.100e-1
-0.438	-1.636e-4	8.150e-1
-0.437	-1.627e-4	8.200e-1
-0.436	-1.613e-4	8.250e-1
-0.435	-1.607e-4	8.300e-1
-0.434	-1.594e-4	8.350e-1
-0.433	-1.585e-4	8.400e-1
-0.432	-1.577e-4	8.450e-1
-0.431	-1.565e-4	8.500e-1
-0.430	-1.554e-4	8.550e-1
-0.429	-1.546e-4	8.600e-1
-0.428	-1.534e-4	8.650e-1
-0.427	-1.528e-4	8.700e-1
-0.426	-1.515e-4	8.750e-1
-0.425	-1.504e-4	8.800e-1
-0.424	-1.498e-4	8.850e-1
-0.423	-1.485e-4	8.900e-1
-0.422	-1.476e-4	8.950e-1
-0.421	-1.468e-4	9.000e-1
-0.420	-1.456e-4	9.050e-1
-0.419	-1.447e-4	9.100e-1
-0.418	-1.437e-4	9.150e-1
-0.417	-1.428e-4	9.200e-1
-0.416	-1.417e-4	9.250e-1
-0.415	-1.410e-4	9.300e-1
-0.414	-1.401e-4	9.350e-1
-0.413	-1.390e-4	9.400e-1
-0.412	-1.379e-4	9.450e-1
-0.411	-1.371e-4	9.500e-1
-0.410	-1.360e-4	9.550e-1
-0.409	-1.349e-4	9.600e-1
-0.408	-1.342e-4	9.650e-1
-0.407	-1.333e-4	9.700e-1
-0.406	-1.319e-4	9.750e-1
-0.405	-1.311e-4	9.800e-1
-0.404	-1.302e-4	9.850e-1
-0.403	-1.293e-4	9.900e-1
-0.402	-1.285e-4	9.950e-1
-0.401	-1.274e-4	1.000e+0
-0.400	-1.267e-4	1.005e+0
-0.399	-1.255e-4	1.010e+0
-0.398	-1.247e-4	1.015e+0
-0.397	-1.236e-4	1.020e+0
-0.396	-1.225e-4	1.025e+0
-0.395	-1.219e-4	1.030e+0
-0.394	-1.210e-4	1.035e+0
-0.393	-1.199e-4	1.040e+0
-0.392	-1.190e-4	1.045e+0
-0.391	-1.179e-4	1.050e+0
-0.390	-1.170e-4	1.055e+0
-0.389	-1.161e-4	1.060e+0
-0.388	-1.153e-4	1.065e+0
-0.387	-1.146e-4	1.070e+0
-0.386	-1.135e-4	1.075e+0
-0.385	-1.127e-4	1.080e+0
-0.384	-1.117e-4	1.085e+0
-0.383	-1.105e-4	1.090e+0
-0.382	-1.097e-4	1.095e+0
-0.381	-1.091e-4	1.100e+0
-0.380	-1.080e-4	1.105e+0
-0.379	-1.069e-4	1.110e+0
-0.378	-1.061e-4	1.115e+0
-0.377	-1.052e-4	1.120e+0
-0.376	-1.042e-4	1.125e+0
-0.375	-1.034e-4	1.130e+0
-0.374	-1.024e-4	1.135e+0
-0.373	-1.015e-4	1.140e+0
-0.372	-1.003e-4	1.145e+0
-0.371	-9.969e-5	1.150e+0
-0.370	-9.868e-5	1.155e+0
-0.369	-9.763e-5	1.160e+0
-0.368	-9.676e-5	1.165e+0
-0.367	-9.612e-5	1.170e+0
-0.366	-9.499e-5	1.175e+0
-0.365	-9.407e-5	1.180e+0
-0.364	-9.284e-5	1.185e+0
-0.363	-9.211e-5	1.190e+0
-0.362	-9.111e-5	1.195e+0
-0.361	-9.011e-5	1.200e+0
-0.360	-8.946e-5	1.205e+0
-0.359	-8.818e-5	1.210e+0
-0.358	-8.733e-5	1.215e+0
-0.357	-8.649e-5	1.220e+0
-0.356	-8.509e-5	1.225e+0
-0.355	-8.451e-5	1.230e+0
-0.354	-8.331e-5	1.235e+0
-0.353	-8.235e-5	1.240e+0
-0.352	-8.143e-5	1.245e+0
-0.351	-8.037e-5	1.250e+0
-0.350	-7.948e-5	1.255e+0
-0.349	-7.855e-5	1.260e+0
-0.348	-7.751e-5	1.265e+0
-0.347	-7.649e-5	1.270e+0
-0.346	-7.529e-5	1.275e+0
-0.345	-7.459e-5	1.280e+0
-0.344	-7.339e-5	1.285e+0
-0.343	-7.238e-5	1.290e+0
-0.342	-7.154e-5	1.295e+0
-0.341	-7.032e-5	1.300e+0
-0.340	-6.934e-5	1.305e+0
-0.339	-6.837e-5	1.310e+0
-0.338	-6.740e-5	1.315e+0
-0.337	-6.623e-5	1.320e+0
-0.336	-6.515e-5	1.325e+0
-0.335	-6.431e-5	1.330e+0
-0.334	-6.321e-5	1.335e+0
-0.333	-6.213e-5	1.340e+0
-0.332	-6.095e-5	1.345e+0
-0.331	-6.002e-5	1.350e+0
-0.330	-5.905e-5	1.355e+0
-0.329	-5.781e-5	1.360e+0
-0.328	-5.698e-5	1.365e+0
-0.327	-5.574e-5	1.370e+0
-0.326	-5.439e-5	1.375e+0
-0.325	-5.362e-5	1.380e+0
-0.324	-5.256e-5	1.385e+0
-0.323	-5.130e-5	1.390e+0
-0.322	-5.031e-5	1.395e+0
-0.321	-4.915e-5	1.400e+0
-0.320	-4.819e-5	1.405e+0
-0.319	-4.664e-5	1.410e+0
-0.318	-4.568e-5	1.415e+0
-0.317	-4.459e-5	1.420e+0
-0.316	-4.301e-5	1.425e+0
-0.315	-4.217e-5	1.430e+0
-0.314	-4.087e-5	1.435e+0
-0.313	-3.933e-5	1.440e+0
-0.312	-3.799e-5	1.445e+0
-0.311	-3.679e-5	1.450e+0
-0.310	-3.570e-5	1.455e+0
-0.309	-3.414e-5	1.460e+0
-0.308	-3.282e-5	1.465e+0
-0.307	-3.150e-5	1.470e+0
-0.306	-3.005e-5	1.475e+0
-0.305	-2.877e-5	1.480e+0
-0.304	-2.752e-5	1.485e+0
-0.303	-2.614e-5	1.490e+0
-0.302	-2.487e-5	1.495e+0
-0.301	-2.370e-5	1.500e+0
-0.300	-2.218e-5	1.505e+0
-0.299	-2.076e-5	1.510e+0
-0.298	-1.944e-5	1.515e+0
-0.297	-1.823e-5	1.520e+0
-0.296	-1.657e-5	1.525e+0
-0.295	-1.554e-5	1.530e+0
-0.294	-1.392e-5	1.535e+0
-0.293	-1.247e-5	1.540e+0
-0.292	-1.116e-5	1.545e+0
-0.291	-9.517e-6	1.550e+0
-0.290	-8.041e-6	1.555e+0
-0.289	-6.251e-6	1.560e+0
-0.288	-4.884e-6	1.565e+0
-0.287	-3.409e-6	1.570e+0
-0.286	-1.619e-6	1.575e+0
-0.285	-2.026e-7	1.580e+0
-0.284	1.450e-6	1.585e+0
-0.283	3.269e-6	1.590e+0
-0.282	4.843e-6	1.595e+0
-0.281	6.849e-6	1.600e+0
-0.280	8.275e-6	1.605e+0
-0.279	1.043e-5	1.610e+0
-0.278	1.186e-5	1.615e+0
-0.277	1.365e-5	1.620e+0
-0.276	1.586e-5	1.625e+0
-0.275	1.748e-5	1.630e+0
-0.274	1.928e-5	1.635e+0
-0.273	2.146e-5	1.640e+0
-0.272	2.312e-5	1.645e+0
-0.271	2.496e-5	1.650e+0
-0.270	2.708e-5	1.655e+0
-0.269	2.913e-5	1.660e+0
-0.268	3.104e-5	1.665e+0
-0.267	3.301e-5	1.670e+0
-0.266	3.540e-5	1.675e+0
-0.265	3.744e-5	1.680e+0
-0.264	3.936e-5	1.685e+0
-0.263	4.197e-5	1.690e+0
-0.262	4.397e-5	1.695e+0
-0.261	4.631e-5	1.700e+0
-0.260	4.890e-5	1.705e+0
-0.259	5.101e-5	1.710e+0
-0.258	5.337e-5	1.715e+0
-0.257	5.581e-5	1.720e+0
-0.256	5.868e-5	1.725e+0
-0.255	6.097e-5	1.730e+0
-0.254	6.368e-5	1.735e+0
-0.253	6.646e-5	1.740e+0
-0.252	6.906e-5	1.745e+0
-0.251	7.154e-5	1.750e+0
-0.250	7.441e-5	1.755e+0
-0.249	7.730e-5	1.760e+0
-0.248	7.982e-5	1.765e+0
-0.247	8.264e-5	1.770e+0
-0.246	8.567e-5	1.775e+0
-0.245	8.835e-5	1.780e+0
-0.244	9.147e-5	1.785e+0
-0.243	9.454e-5	1.790e+0
-0.242	9.779e-5	1.795e+0
-0.241	1.009e-4	1.800e+0
-0.240	1.039e-4	1.805e+0
-0.239	1.072e-4	1.810e+0
-0.238	1.103e-4	1.815e+0
-0.237	1.137e-4	1.820e+0
-0.236	1.174e-4	1.825e+0
-0.235	1.204e-4	1.830e+0
-0.234	1.237e-4	1.835e+0
-0.233	1.274e-4	1.840e+0
-0.232	1.308e-4	1.845e+0
-0.231	1.344e-4	1.850e+0
-0.230	1.380e-4	1.855e+0
-0.229	1.416e-4	1.860e+0
-0.228	1.453e-4	1.865e+0
-0.227	1.485e-4	1.870e+0
-0.226	1.527e-4	1.875e+0
-0.225	1.561e-4	1.880e+0
-0.224	1.595e-4	1.885e+0
-0.223	1.636e-4	1.890e+0
-0.222	1.672e-4	1.895e+0
-0.221	1.710e-4	1.900e+0
-0.220	1.749e-4	1.905e+0
-0.219	1.788e-4	1.910e+0
-0.218	1.826e-4	1.915e+0
-0.217	1.868e-4	1.920e+0
-0.216	1.909e-4	1.925e+0
-0.215	1.946e-4	1.930e+0
-0.214	1.988e-4	1.935e+0
-0.213	2.026e-4	1.940e+0
-0.212	2.068e-4	1.945e+0
-0.211	2.109e-4	1.950e+0
-0.210	2.150e-4	1.955e+0
-0.209	2.193e-4	1.960e+0
-0.208	2.233e-4	1.965e+0
-0.207	2.274e-4	1.970e+0
-0.206	2.320e-4	1.975e+0
-0.205	2.363e-4	1.980e+0
-0.204	2.405e-4	1.985e+0
-0.203	2.447e-4	1.990e+0
-0.202	2.488e-4	1.995e+0
-0.201	2.535e-4	2.000e+0
-0.200	2.574e-4	2.005e+0
-0.199	2.620e-4	2.010e+0
-0.198	2.663e-4	2.015e+0
-0.197	2.706e-4	2.020e+0
-0.196	2.753e-4	2.025e+0
-0.195	2.793e-4	2.030e+0
-0.194	2.838e-4	2.035e+0
-0.193	2.880e-4	2.040e+0
-0.192	2.922e-4	2.045e+0
-0.191	2.967e-4	2.050e+0
-0.190	3.008e-4	2.055e+0
-0.189	3.052e-4	2.060e+0
-0.188	3.097e-4	2.065e+0
-0.187	3.140e-4	2.070e+0
-0.186	3.185e-4	2.075e+0
-0.185	3.231e-4	2.080e+0
-0.184	3.271e-4	2.085e+0
-0.183	3.317e-4	2.090e+0
-0.182	3.357e-4	2.095e+0
-0.181	3.402e-4	2.100e+0
-0.180	3.447e-4	2.105e+0
-0.179	3.488e-4	2.110e+0
-0.178	3.533e-4	2.115e+0
-0.177	3.574e-4	2.120e+0
-0.176	3.613e-4	2.125e+0
-0.175	3.646e-4	2.130e+0
-0.174	3.682e-4	2.135e+0
-0.173	3.722e-4	2.140e+0
-0.172	3.764e-4	2.145e+0
-0.171	3.802e-4	2.150e+0
-0.170	3.844e-4	2.155e+0
-0.169	3.887e-4	2.160e+0
-0.168	3.923e-4	2.165e+0
-0.167	3.965e-4	2.170e+0
-0.166	4.005e-4	2.175e+0
-0.165	4.041e-4	2.180e+0
-0.164	4.080e-4	2.185e+0
-0.163	4.118e-4	2.190e+0
-0.162	4.156e-4	2.195e+0
-0.161	4.195e-4	2.200e+0
-0.160	4.232e-4	2.205e+0
-0.159	4.271e-4	2.210e+0
-0.158	4.304e-4	2.215e+0
-0.157	4.340e-4	2.220e+0
-0.156	4.381e-4	2.225e+0
-0.155	4.410e-4	2.230e+0
-0.154	4.445e-4	2.235e+0
-0.153	4.482e-4	2.240e+0
-0.152	4.511e-4	2.245e+0
-0.151	4.545e-4	2.250e+0
-0.150	4.576e-4	2.255e+0
-0.149	4.610e-4	2.260e+0
-0.148	4.643e-4	2.265e+0
-0.147	4.673e-4	2.270e+0
-0.146	4.705e-4	2.275e+0
-0.145	4.734e-4	2.280e+0
-0.144	4.764e-4	2.285e+0
-0.143	4.795e-4	2.290e+0
-0.142	4.822e-4	2.295e+0
-0.141	4.853e-4	2.300e+0
-0.140	4.880e-4	2.305e+0
-0.139	4.909e-4	2.310e+0
-0.138	4.933e-4	2.315e+0
-0.137	4.958e-4	2.320e+0
-0.136	4.989e-4	2.325e+0
-0.135	5.012e-4	2.330e+0
-0.134	5.040e-4	2.335e+0
-0.133	5.068e-4	2.340e+0
-0.132	5.090e-4	2.345e+0
-0.131	5.115e-4	2.350e+0
-0.130	5.137e-4	2.355e+0
-0.129	5.164e-4	2.360e+0
-0.128	5.186e-4	2.365e+0
-0.127	5.210e-4	2.370e+0
-0.126	5.234e-4	2.375e+0
-0.125	5.252e-4	2.380e+0
-0.124	5.276e-4	2.385e+0
-0.123	5.298e-4	2.390e+0
-0.122	5.320e-4	2.395e+0
-0.121	5.343e-4	2.400e+0
-0.120	5.360e-4	2.405e+0
-0.119	5.381e-4	2.410e+0
-0.118	5.402e-4	2.415e+0
-0.117	5.419e-4	2.420e+0
-0.116	5.443e-4	2.425e+0
-0.115	5.461e-4	2.430e+0
-0.114	5.480e-4	2.435e+0
-0.113	5.502e-4	2.440e+0
-0.112	5.518e-4	2.445e+0
-0.111	5.536e-4	2.450e+0
-0.110	5.558e-4	2.455e+0
-0.109	5.574e-4	2.460e+0
-0.108	5.596e-4	2.465e+0
-0.107	5.611e-4	2.470e+0
-0.106	5.631e-4	2.475e+0
-0.105	5.647e-4	2.480e+0
-0.104	5.664e-4	2.485e+0
-0.103	5.685e-4	2.490e+0
-0.102	5.704e-4	2.495e+0
-0.101	5.720e-4	2.500e+0
-0.100	5.737e-4	2.505e+0
-0.099	5.754e-4	2.510e+0
-0.098	5.770e-4	2.515e+0
-0.097	5.789e-4	2.520e+0
-0.096	5.808e-4	2.525e+0
-0.095	5.825e-4	2.530e+0
-0.094	5.843e-4	2.535e+0
-0.093	5.861e-4	2.540e+0
-0.092	5.880e-4	2.545e+0
-0.091	5.899e-4	2.550e+0
-0.090	5.915e-4	2.555e+0
-0.089	5.933e-4	2.560e+0
-0.088	5.949e-4	2.565e+0
-0.087	5.969e-4	2.570e+0
-0.086	5.986e-4	2.575e+0
-0.085	6.002e-4	2.580e+0
-0.084	6.021e-4	2.585e+0
-0.083	6.043e-4	2.590e+0
-0.082	6.060e-4	2.595e+0
-0.081	6.078e-4	2.600e+0
-0.080	6.097e-4	2.605e+0
-0.079	6.118e-4	2.610e+0
-0.078	6.135e-4	2.615e+0
-0.077	6.153e-4	2.620e+0
-0.076	6.175e-4	2.625e+0
-0.075	6.191e-4	2.630e+0
-0.074	6.213e-4	2.635e+0
-0.073	6.234e-4	2.640e+0
-0.072	6.252e-4	2.645e+0
-0.071	6.273e-4	2.650e+0
-0.070	6.294e-4	2.655e+0
-0.069	6.313e-4	2.660e+0
-0.068	6.336e-4	2.665e+0
-0.067	6.353e-4	2.670e+0
-0.066	6.378e-4	2.675e+0
-0.065	6.395e-4	2.680e+0
-0.064	6.418e-4	2.685e+0
-0.063	6.439e-4	2.690e+0
-0.062	6.458e-4	2.695e+0
-0.061	6.482e-4	2.700e+0
-0.060	6.504e-4	2.705e+0
-0.059	6.525e-4	2.710e+0
-0.058	6.549e-4	2.715e+0
-0.057	6.569e-4	2.720e+0
-0.056	6.594e-4	2.725e+0
-0.055	6.613e-4	2.730e+0
-0.054	6.635e-4	2.735e+0
-0.053	6.658e-4	2.740e+0
-0.052	6.682e-4	2.745e+0
-0.051	6.706e-4	2.750e+0
-0.050	6.729e-4	2.755e+0
-0.049	6.754e-4	2.760e+0
-0.048	6.776e-4	2.765e+0
-0.047	6.801e-4	2.770e+0
-0.046	6.829e-4	2.775e+0
-0.045	6.850e-4	2.780e+0
-0.044	6.877e-4	2.785e+0
-0.043	6.900e-4	2.790e+0
-0.042	6.927e-4	2.795e+0
-0.041	6.951e-4	2.800e+0
-0.040	6.976e-4	2.805e+0
-0.039	7.004e-4	2.810e+0
-0.038	7.030e-4	2.815e+0
-0.037	7.056e-4	2.820e+0
-0.036	7.086e-4	2.825e+0
-0.035	7.108e-4	2.830e+0
-0.034	7.137e-4	2.835e+0
-0.033	7.167e-4	2.840e+0
-0.032	7.196e-4	2.845e+0
-0.031	7.225e-4	2.850e+0
-0.030	7.253e-4	2.855e+0
-0.029	7.284e-4	2.860e+0
-0.028	7.311e-4	2.865e+0
-0.027	7.340e-4	2.870e+0
-0.026	7.375e-4	2.875e+0
-0.025	7.405e-4	2.880e+0
-0.024	7.441e-4	2.885e+0
-0.023	7.475e-4	2.890e+0
-0.022	7.508e-4	2.895e+0
-0.021	7.542e-4	2.900e+0
-0.020	7.577e-4	2.905e+0
-0.019	7.609e-4	2.910e+0
-0.018	7.646e-4	2.915e+0
-0.017	7.679e-4	2.920e+0
-0.016	7.717e-4	2.925e+0
-0.015	7.753e-4	2.930e+0
-0.014	7.791e-4	2.935e+0
-0.013	7.830e-4	2.940e+0
-0.012	7.868e-4	2.945e+0
-0.011	7.905e-4	2.950e+0
-0.010	7.944e-4	2.955e+0
-0.009	7.984e-4	2.960e+0
-0.008	8.027e-4	2.965e+0
-0.007	8.069e-4	2.970e+0
-0.006	8.116e-4	2.975e+0
-0.005	8.157e-4	2.980e+0
-0.004	8.204e-4	2.985e+0
-0.003	8.248e-4	2.990e+0
-0.002	8.297e-4	2.995e+0
-0.001	8.343e-4	3.000e+0
-0.000	8.398e-4	3.005e+0
0.001	8.453e-4	3.010e+0
0.002	8.503e-4	3.015e+0
0.003	8.551e-4	3.020e+0
0.004	8.609e-4	3.025e+0
0.005	8.660e-4	3.030e+0
0.006	8.715e-4	3.035e+0
0.007	8.777e-4	3.040e+0
0.008	8.827e-4	3.045e+0
0.009	8.888e-4	3.050e+0
0.010	8.947e-4	3.055e+0
0.011	9.010e-4	3.060e+0
0.012	9.073e-4	3.065e+0
0.013	9.135e-4	3.070e+0
0.014	9.204e-4	3.075e+0
0.015	9.270e-4	3.080e+0
0.016	9.333e-4	3.085e+0
0.017	9.404e-4	3.090e+0
0.018	9.474e-4	3.095e+0
0.019	9.545e-4	3.100e+0
0.020	9.618e-4	3.105e+0
0.021	9.692e-4	3.110e+0
0.022	9.769e-4	3.115e+0
0.023	9.843e-4	3.120e+0
0.024	9.922e-4	3.125e+0
0.025	1.000e-3	3.130e+0
0.026	1.008e-3	3.135e+0
0.027	1.016e-3	3.140e+0
0.028	1.024e-3	3.145e+0
0.029	1.032e-3	3.150e+0
0.030	1.041e-3	3.155e+0
0.031	1.049e-3	3.160e+0
0.032	1.057e-3	3.165e+0
0.033	1.066e-3	3.170e+0
0.034	1.075e-3	3.175e+0
0.035	1.083e-3	3.180e+0
0.036	1.092e-3	3.185e+0
0.037	1.100e-3	3.190e+0
0.038	1.109e-3	3.195e+0
0.039	1.118e-3	3.200e+0
0.040	1.126e-3	3.205e+0
0.041	1.135e-3	3.210e+0
0.042	1.144e-3	3.215e+0
0.043	1.152e-3	3.220e+0
0.044	1.161e-3	3.225e+0
0.045	1.169e-3	3.230e+0
0.046	1.177e-3	3.235e+0
0.047	1.186e-3	3.240e+0
0.048	1.194e-3	3.245e+0
0.049	1.202e-3	3.250e+0
0.050	1.210e-3	3.255e+0
0.051	1.218e-3	3.260e+0
0.052	1.226e-3	3.265e+0
0.053	1.233e-3	3.270e+0
0.054	1.241e-3	3.275e+0
0.055	1.248e-3	3.280e+0
0.056	1.255e-3	3.285e+0
0.057	1.263e-3	3.290e+0
0.058	1.270e-3	3.295e+0
0.059	1.277e-3	3.300e+0
0.060	1.283e-3	3.305e+0
0.061	1.290e-3	3.310e+0
0.062	1.297e-3	3.315e+0
0.063	1.303e-3	3.320e+0
0.064	1.310e-3	3.325e+0
0.065	1.316e-3	3.330e+0
0.066	1.322e-3	3.335e+0
0.067	1.328e-3	3.340e+0
0.068	1.334e-3	3.345e+0
0.069	1.340e-3	3.350e+0
0.070	1.346e-3	3.355e+0
0.071	1.352e-3	3.360e+0
0.072	1.358e-3	3.365e+0
0.073	1.364e-3	3.370e+0
0.074	1.370e-3	3.375e+0
0.075	1.375e-3	3.380e+0
0.076	1.381e-3	3.385e+0
0.077	1.387e-3	3.390e+0
0.078	1.393e-3	3.395e+0
0.079	1.399e-3	3.400e+0
0.080	1.405e-3	3.405e+0
0.081	1.411e-3	3.410e+0
0.082	1.416e-3	3.415e+0
0.083	1.423e-3	3.420e+0
0.084	1.429e-3	3.425e+0
0.085	1.435e-3	3.430e+0
0.086	1.441e-3	3.435e+0
0.087	1.447e-3	3.440e+0
0.088	1.453e-3	3.445e+0
0.089	1.460e-3	3.450e+0
0.090	1.466e-3	3.455e+0
0.091	1.473e-3	3.460e+0
0.092	1.479e-3	3.465e+0
0.093	1.486e-3	3.470e+0
0.094	1.493e-3	3.475e+0
0.095	1.500e-3	3.480e+0
0.096	1.507e-3	3.485e+0
0.097	1.514e-3	3.490e+0
0.098	1.521e-3	3.495e+0
0.099	1.528e-3	3.500e+0
0.100	1.536e-3	3.505e+0
0.101	1.543e-3	3.510e+0
0.102	1.551e-3	3.515e+0
0.103	1.558e-3	3.520e+0
0.104	1.566e-3	3.525e+0
0.105	1.573e-3	3.530e+0
0.106	1.581e-3	3.535e+0
0.107	1.588e-3	3.540e+0
0.108	1.596e-3	3.545e+0
0.109	1.603e-3	3.550e+0
0.110	1.611e-3	3.555e+0
0.111	1.618e-3	3.560e+0
0.112	1.625e-3	3.565e+0
0.113	1.633e-3	3.570e+0
0.114	1.640e-3	3.575e+0
0.115	1.647e-3	3.580e+0
0.116	1.654e-3	3.585e+0
0.117	1.661e-3	3.590e+0
0.118	1.668e-3	3.595e+0
0.119	1.674e-3	3.600e+0
0.120	1.681e-3	3.605e+0
0.121	1.687e-3	3.610e+0
0.122	1.694e-3	3.615e+0
0.123	1.700e-3	3.620e+0
0.124	1.706e-3	3.625e+0
0.125	1.711e-3	3.630e+0
0.126	1.717e-3	3.635e+0
0.127	1.722e-3	3.640e+0
0.128	1.727e-3	3.645e+0
0.129	1.732e-3	3.650e+0
0.130	1.736e-3	3.655e+0
0.131	1.741e-3	3.660e+0
0.132	1.745e-3	3.665e+0
0.133	1.749e-3	3.670e+0
0.134	1.753e-3	3.675e+0
0.135	1.757e-3	3.680e+0
0.136	1.760e-3	3.685e+0
0.137	1.763e-3	3.690e+0
0.138	1.766e-3	3.695e+0
0.139	1.768e-3	3.700e+0
0.140	1.771e-3	3.705e+0
0.141	1.772e-3	3.710e+0
0.142	1.774e-3	3.715e+0
0.143	1.776e-3	3.720e+0
0.144	1.777e-3	3.725e+0
0.145	1.778e-3	3.730e+0
0.146	1.779e-3	3.735e+0
0.147	1.780e-3	3.740e+0
0.148	1.780e-3	3.745e+0
0.149	1.780e-3	3.750e+0
0.150	1.780e-3	3.755e+0
0.151	1.780e-3	3.760e+0
0.152	1.779e-3	3.765e+0
0.153	1.778e-3	3.770e+0
0.154	1.777e-3	3.775e+0
0.155	1.776e-3	3.780e+0
0.156	1.774e-3	3.785e+0
0.157	1.773e-3	3.790e+0
0.158	1.771e-3	3.795e+0
0.159	1.769e-3	3.800e+0
0.160	1.767e-3	3.805e+0
0.161	1.765e-3	3.810e+0
0.162	1.762e-3	3.815e+0
0.163	1.759e-3	3.820e+0
0.164	1.757e-3	3.825e+0
0.165	1.754e-3	3.830e+0
0.166	1.751e-3	3.835e+0
0.167	1.748e-3	3.840e+0
0.168	1.744e-3	3.845e+0
0.169	1.741e-3	3.850e+0
0.170	1.738e-3	3.855e+0
0.171	1.735e-3	3.860e+0
0.172	1.732e-3	3.865e+0
0.173	1.728e-3	3.870e+0
0.174	1.725e-3	3.875e+0
0.175	1.722e-3	3.880e+0
0.176	1.718e-3	3.885e+0
0.177	1.715e-3	3.890e+0
0.178	1.712e-3	3.895e+0
0.179	1.708e-3	3.900e+0
0.180	1.705e-3	3.905e+0
0.181	1.702e-3	3.910e+0
0.182	1.699e-3	3.915e+0
0.183	1.695e-3	3.920e+0
0.184	1.693e-3	3.925e+0
0.185	1.690e-3	3.930e+0
0.186	1.687e-3	3.935e+0
0.187	1.684e-3	3.940e+0
0.188	1.682e-3	3.945e+0
0.189	1.679e-3	3.950e+0
0.190	1.676e-3	3.955e+0
0.191	1.674e-3	3.960e+0
0.192	1.671e-3	3.965e+0
0.193	1.669e-3	3.970e+0
0.194	1.668e-3	3.975e+0
0.195	1.665e-3	3.980e+0
0.196	1.663e-3	3.985e+0
0.197	1.662e-3	3.990e+0
0.198	1.660e-3	3.995e+0
0.199	1.659e-3	4.000e+0
0.200	1.658e-3	4.005e+0
0.201	1.657e-3	4.010e+0
0.202	1.656e-3	4.015e+0
0.203	1.655e-3	4.020e+0
0.204	1.655e-3	4.025e+0
0.205	1.655e-3	4.030e+0
0.206	1.654e-3	4.035e+0
0.207	1.654e-3	4.040e+0
0.208	1.654e-3	4.045e+0
0.209	1.654e-3	4.050e+0
0.210	1.655e-3	4.055e+0
0.211	1.655e-3	4.060e+0
0.212	1.656e-3	4.065e+0
0.213	1.657e-3	4.070e+0
0.214	1.658e-3	4.075e+0
0.215	1.659e-3	4.080e+0
0.216	1.660e-3	4.085e+0
0.217	1.662e-3	4.090e+0
0.218	1.663e-3	4.095e+0
0.219	1.665e-3	4.100e+0
0.220	1.666e-3	4.105e+0
0.221	1.668e-3	4.110e+0
0.222	1.670e-3	4.115e+0
0.223	1.672e-3	4.120e+0
0.224	1.675e-3	4.125e+0
0.225	1.677e-3	4.130e+0
0.226	1.680e-3	4.135e+0
0.227	1.682e-3	4.140e+0
0.228	1.685e-3	4.145e+0
0.229	1.688e-3	4.150e+0
0.230	1.691e-3	4.155e+0
0.231	1.694e-3	4.160e+0
0.232	1.697e-3	4.165e+0
0.233	1.700e-3	4.170e+0
0.234	1.704e-3	4.175e+0
0.235	1.707e-3	4.180e+0
0.236	1.710e-3	4.185e+0
0.237	1.714e-3	4.190e+0
0.238	1.718e-3	4.195e+0
0.239	1.722e-3	4.200e+0
0.240	1.725e-3	4.205e+0
0.241	1.729e-3	4.210e+0
0.242	1.733e-3	4.215e+0
0.243	1.737e-3	4.220e+0
0.244	1.741e-3	4.225e+0
0.245	1.745e-3	4.230e+0
0.246	1.749e-3	4.235e+0
0.247	1.754e-3	4.240e+0
0.248	1.758e-3	4.245e+0
0.249	1.762e-3	4.250e+0
0.250	1.767e-3	4.255e+0
0.251	1.771e-3	4.260e+0
0.252	1.776e-3	4.265e+0
0.253	1.780e-3	4.270e+0
0.254	1.785e-3	4.275e+0
0.255	1.789e-3	4.280e+0
0.256	1.794e-3	4.285e+0
0.257	1.799e-3	4.290e+0
0.258	1.803e-3	4.295e+0
0.259	1.808e-3	4.300e+0
0.260	1.813e-3	4.305e+0
0.261	1.818e-3	4.310e+0
0.262	1.822e-3	4.315e+0
0.263	1.827e-3	4.320e+0
0.264	1.833e-3	4.325e+0
0.265	1.837e-3	4.330e+0
0.266	1.842e-3	4.335e+0
0.267	1.847e-3	4.340e+0
0.268	1.852e-3	4.345e+0
0.269	1.857e-3	4.350e+0
0.270	1.862e-3	4.355e+0
0.271	1.867e-3	4.360e+0
0.272	1.872e-3	4.365e+0
0.273	1.877e-3	4.370e+0
0.274	1.882e-3	4.375e+0
0.275	1.887e-3	4.380e+0
0.276	1.892e-3	4.385e+0
0.277	1.898e-3	4.390e+0
0.278	1.903e-3	4.395e+0
0.279	1.908e-3	4.400e+0
0.280	1.913e-3	4.405e+0
0.281	1.918e-3	4.410e+0
0.282	1.923e-3	4.415e+0
0.283	1.928e-3	4.420e+0
0.284	1.933e-3	4.425e+0
0.285	1.938e-3	4.430e+0
0.286	1.942e-3	4.435e+0
0.287	1.948e-3	4.440e+0
0.288	1.953e-3	4.445e+0
0.289	1.958e-3	4.450e+0
0.290	1.964e-3	4.455e+0
0.291	1.969e-3	4.460e+0
0.292	1.974e-3	4.465e+0
0.293	1.979e-3	4.470e+0
0.294	1.985e-3	4.475e+0
0.295	1.990e-3	4.480e+0
0.296	1.995e-3	4.485e+0
0.297	2.001e-3	4.490e+0
0.298	2.006e-3	4.495e+0
0.299	2.011e-3	4.500e+0
0.300	2.017e-3	4.505e+0
0.301	2.022e-3	4.510e+0
0.302	2.028e-3	4.515e+0
0.303	2.033e-3	4.520e+0
0.304	2.038e-3	4.525e+0
0.305	2.044e-3	4.530e+0
0.306	2.049e-3	4.535e+0
0.307	2.055e-3	4.540e+0
0.308	2.060e-3	4.545e+0
0.309	2.066e-3	4.550e+0
0.310	2.071e-3	4.555e+0
0.311	2.076e-3	4.560e+0
0.312	2.082e-3	4.565e+0
0.313	2.087e-3	4.570e+0
0.314	2.093e-3	4.575e+0
0.315	2.098e-3	4.580e+0
0.316	2.104e-3	4.585e+0
0.317	2.109e-3	4.590e+0
0.318	2.114e-3	4.595e+0
0.319	2.120e-3	4.600e+0
0.320	2.125e-3	4.605e+0
0.321	2.131e-3	4.610e+0
0.322	2.136e-3	4.615e+0
0.323	2.142e-3	4.620e+0
0.324	2.147e-3	4.625e+0
0.325	2.152e-3	4.630e+0
0.326	2.158e-3	4.635e+0
0.327	2.164e-3	4.640e+0
0.328	2.169e-3	4.645e+0
0.329	2.175e-3	4.650e+0
0.330	2.180e-3	4.655e+0
0.331	2.186e-3	4.660e+0
0.332	2.191e-3	4.665e+0
0.333	2.196e-3	4.670e+0
0.334	2.202e-3	4.675e+0
0.335	2.207e-3	4.680e+0
0.336	2.213e-3	4.685e+0
0.337	2.219e-3	4.690e+0
0.338	2.224e-3	4.695e+0
0.339	2.229e-3	4.700e+0
0.340	2.235e-3	4.705e+0
0.341	2.240e-3	4.710e+0
0.342	2.246e-3	4.715e+0
0.343	2.251e-3	4.720e+0
0.344	2.257e-3	4.725e+0
0.345	2.262e-3	4.730e+0
0.346	2.268e-3	4.735e+0
0.347	2.273e-3	4.740e+0
0.348	2.279e-3	4.745e+0
0.349	2.284e-3	4.750e+0
0.350	2.290e-3	4.755e+0
0.351	2.295e-3	4.760e+0
0.352	2.301e-3	4.765e+0
0.353	2.306e-3	4.770e+0
0.354	2.312e-3	4.775e+0
0.355	2.317e-3	4.780e+0
0.356	2.323e-3	4.785e+0
0.357	2.329e-3	4.790e+0
0.358	2.334e-3	4.795e+0
0.359	2.340e-3	4.800e+0
0.360	2.345e-3	4.805e+0
0.361	2.351e-3	4.810e+0
0.362	2.356e-3	4.815e+0
0.363	2.361e-3	4.820e+0
0.364	2.367e-3	4.825e+0
0.365	2.372e-3	4.830e+0
0.366	2.378e-3	4.835e+0
0.367	2.383e-3	4.840e+0
0.368	2.388e-3	4.845e+0
0.369	2.394e-3	4.850e+0
0.370	2.399e-3	4.855e+0
0.371	2.405e-3	4.860e+0
0.372	2.410e-3	4.865e+0
0.373	2.415e-3	4.870e+0
0.374	2.421e-3	4.875e+0
0.375	2.426e-3	4.880e+0
0.376	2.431e-3	4.885e+0
0.377	2.437e-3	4.890e+0
0.378	2.442e-3	4.895e+0
0.379	2.448e-3	4.900e+0
0.380	2.453e-3	4.905e+0
0.381	2.458e-3	4.910e+0
0.382	2.463e-3	4.915e+0
0.383	2.469e-3	4.920e+0
0.384	2.474e-3	4.925e+0
0.385	2.479e-3	4.930e+0
0.386	2.485e-3	4.935e+0
0.387	2.490e-3	4.940e+0
0.388	2.495e-3	4.945e+0
0.389	2.501e-3	4.950e+0
0.390	2.506e-3	4.955e+0
0.391	2.511e-3	4.960e+0
0.392	2.517e-3	4.965e+0
0.393	2.522e-3	4.970e+0
0.394	2.527e-3	4.975e+0
0.395	2.532e-3	4.980e+0
0.396	2.538e-3	4.985e+0
0.397	2.543e-3	4.990e+0
0.398	2.548e-3	4.995e+0
0.399	2.553e-3	5.000e+0
0.400	2.558e-3	5.005e+0
0.401	2.563e-3	5.010e+0
0.402	2.569e-3	5.015e+0
0.403	2.574e-3	5.020e+0
0.404	2.579e-3	5.025e+0
0.405	2.584e-3	5.030e+0
0.406	2.589e-3	5.035e+0
0.407	2.595e-3	5.040e+0
0.408	2.599e-3	5.045e+0
0.409	2.605e-3	5.050e+0
0.410	2.611e-3	5.055e+0
0.411	2.616e-3	5.060e+0
0.412	2.621e-3	5.065e+0
0.413	2.625e-3	5.070e+0
0.414	2.631e-3	5.075e+0
0.415	2.636e-3	5.080e+0
0.416	2.641e-3	5.085e+0
0.417	2.646e-3	5.090e+0
0.418	2.651e-3	5.095e+0
0.419	2.656e-3	5.100e+0
0.420	2.661e-3	5.105e+0
0.421	2.666e-3	5.110e+0
0.422	2.671e-3	5.115e+0
0.423	2.676e-3	5.120e+0
0.424	2.681e-3	5.125e+0
0.425	2.686e-3	5.130e+0
0.426	2.691e-3	5.135e+0
0.427	2.696e-3	5.140e+0
0.428	2.701e-3	5.145e+0
0.429	2.706e-3	5.150e+0
0.430	2.711e-3	5.155e+0
0.431	2.716e-3	5.160e+0
0.432	2.721e-3	5.165e+0
0.433	2.726e-3	5.170e+0
0.434	2.731e-3	5.175e+0
0.435	2.736e-3	5.180e+0
0.436	2.741e-3	5.185e+0
0.437	2.745e-3	5.190e+0
0.438	2.750e-3	5.195e+0
0.439	2.755e-3	5.200e+0
0.440	2.760e-3	5.205e+0
0.441	2.765e-3	5.210e+0
0.442	2.770e-3	5.215e+0
0.443	2.774e-3	5.220e+0
0.444	2.779e-3	5.225e+0
0.445	2.784e-3	5.230e+0
0.446	2.789e-3	5.235e+0
0.447	2.793e-3	5.240e+0
0.448	2.798e-3	5.245e+0
0.449	2.803e-3	5.250e+0
0.450	2.808e-3	5.255e+0
0.451	2.812e-3	5.260e+0
0.452	2.817e-3	5.265e+0
0.453	2.822e-3	5.270e+0
0.454	2.827e-3	5.275e+0
0.455	2.831e-3	5.280e+0
0.456	2.836e-3	5.285e+0
0.457	2.841e-3	5.290e+0
0.458	2.845e-3	5.295e+0
0.459	2.850e-3	5.300e+0
0.460	2.854e-3	5.305e+0
0.461	2.859e-3	5.310e+0
0.462	2.864e-3	5.315e+0
0.463	2.868e-3	5.320e+0
0.464	2.873e-3	5.325e+0
0.465	2.877e-3	5.330e+0
0.466	2.882e-3	5.335e+0
0.467	2.886e-3	5.340e+0
0.468	2.891e-3	5.345e+0
0.469	2.895e-3	5.350e+0
0.470	2.900e-3	5.355e+0
0.471	2.904e-3	5.360e+0
0.472	2.909e-3	5.365e+0
0.473	2.913e-3	5.370e+0
0.474	2.918e-3	5.375e+0
0.475	2.922e-3	5.380e+0
0.476	2.926e-3	5.385e+0
0.477	2.931e-3	5.390e+0
0.478	2.935e-3	5.395e+0
0.479	2.939e-3	5.400e+0
0.480	2.944e-3	5.405e+0
0.481	2.948e-3	5.410e+0
0.482	2.953e-3	5.415e+0
0.483	2.957e-3	5.420e+0
0.484	2.962e-3	5.425e+0
0.485	2.966e-3	5.430e+0
0.486	2.970e-3	5.435e+0
0.487	2.975e-3	5.440e+0
0.488	2.979e-3	5.445e+0
0.489	2.983e-3	5.450e+0
0.490	2.987e-3	5.455e+0
0.491	2.992e-3	5.460e+0
0.492	2.996e-3	5.465e+0
0.493	3.000e-3	5.470e+0
0.494	3.004e-3	5.475e+0
0.495	3.008e-3	5.480e+0
0.496	3.013e-3	5.485e+0
0.497	3.017e-3	5.490e+0
0.498	3.021e-3	5.495e+0
0.499	3.025e-3	5.500e+0
0.500	3.030e-3	5.505e+0
0.501	3.034e-3	5.510e+0
0.502	3.038e-3	5.515e+0
0.503	3.042e-3	5.520e+0
0.504	3.046e-3	5.525e+0
0.505	3.050e-3	5.530e+0
0.506	3.054e-3	5.535e+0
0.507	3.058e-3	5.540e+0
0.508	3.062e-3	5.545e+0
0.509	3.066e-3	5.550e+0
0.510	3.071e-3	5.555e+0
0.511	3.075e-3	5.560e+0
0.512	3.079e-3	5.565e+0
0.513	3.083e-3	5.570e+0
0.514	3.087e-3	5.575e+0
0.515	3.091e-3	5.580e+0
0.516	3.095e-3	5.585e+0
0.517	3.099e-3	5.590e+0
0.518	3.103e-3	5.595e+0
0.519	3.108e-3	5.600e+0
0.520	3.112e-3	5.605e+0
0.521	3.116e-3	5.610e+0
0.522	3.120e-3	5.615e+0
0.523	3.124e-3	5.620e+0
0.524	3.128e-3	5.625e+0
0.525	3.132e-3	5.630e+0
0.526	3.136e-3	5.635e+0
0.527	3.140e-3	5.640e+0
0.528	3.143e-3	5.645e+0
0.529	3.148e-3	5.650e+0
0.530	3.151e-3	5.655e+0
0.531	3.155e-3	5.660e+0
0.532	3.159e-3	5.665e+0
0.533	3.163e-3	5.670e+0
0.534	3.167e-3	5.675e+0
0.535	3.171e-3	5.680e+0
0.536	3.174e-3	5.685e+0
0.537	3.178e-3	5.690e+0
0.538	3.182e-3	5.695e+0
0.539	3.186e-3	5.700e+0
0.540	3.190e-3	5.705e+0
0.541	3.194e-3	5.710e+0
0.542	3.197e-3	5.715e+0
0.543	3.201e-3	5.720e+0
0.544	3.205e-3	5.725e+0
0.545	3.209e-3	5.730e+0
0.546	3.213e-3	5.735e+0
0.547	3.217e-3	5.740e+0
0.548	3.220e-3	5.745e+0
0.549	3.224e-3	5.750e+0
0.550	3.228e-3	5.755e+0
0.551	3.231e-3	5.760e+0
0.552	3.235e-3	5.765e+0
0.553	3.239e-3	5.770e+0
0.554	3.243e-3	5.775e+0
0.555	3.246e-3	5.780e+0
0.556	3.250e-3	5.785e+0
0.557	3.254e-3	5.790e+0
0.558	3.258e-3	5.795e+0
0.559	3.261e-3	5.800e+0
0.560	3.265e-3	5.805e+0
0.561	3.269e-3	5.810e+0
0.562	3.272e-3	5.815e+0
0.563	3.276e-3	5.820e+0
0.564	3.280e-3	5.825e+0
0.565	3.283e-3	5.830e+0
0.566	3.287e-3	5.835e+0
0.567	3.291e-3	5.840e+0
0.568	3.294e-3	5.845e+0
0.569	3.298e-3	5.850e+0
0.570	3.301e-3	5.855e+0
0.571	3.305e-3	5.860e+0
0.572	3.309e-3	5.865e+0
0.573	3.312e-3	5.870e+0
0.574	3.316e-3	5.875e+0
0.575	3.319e-3	5.880e+0
0.576	3.323e-3	5.885e+0
0.577	3.327e-3	5.890e+0
0.578	3.330e-3	5.895e+0
0.579	3.334e-3	5.900e+0
0.580	3.337e-3	5.905e+0
0.581	3.341e-3	5.910e+0
0.582	3.345e-3	5.915e+0
0.583	3.348e-3	5.920e+0
0.584	3.352e-3	5.925e+0
0.585	3.355e-3	5.930e+0
0.586	3.359e-3	5.935e+0
0.587	3.363e-3	5.940e+0
0.588	3.366e-3	5.945e+0
0.589	3.370e-3	5.950e+0
0.590	3.373e-3	5.955e+0
0.591	3.377e-3	5.960e+0
0.592	3.380e-3	5.965e+0
0.593	3.384e-3	5.970e+0
0.594	3.388e-3	5.975e+0
0.595	3.391e-3	5.980e+0
0.596	3.395e-3	5.985e+0
0.597	3.398e-3	5.990e+0
0.598	3.402e-3	5.995e+0
0.599	3.406e-3	6.000e+0
Segment 2:
0.600	3.398e-3	6.005e+0
0.599	3.371e-3	6.010e+0
0.598	3.346e-3	6.015e+0
0.597	3.320e-3	6.020e+0
0.596	3.296e-3	6.025e+0
0.595	3.271e-3	6.030e+0
0.594	3.247e-3	6.035e+0
0.593	3.223e-3	6.040e+0
0.592	3.200e-3	6.045e+0
0.591	3.176e-3	6.050e+0
0.590	3.154e-3	6.055e+0
0.589	3.131e-3	6.060e+0
0.588	3.109e-3	6.065e+0
0.587	3.086e-3	6.070e+0
0.586	3.065e-3	6.075e+0
0.585	3.044e-3	6.080e+0
0.584	3.023e-3	6.085e+0
0.583	3.002e-3	6.090e+0
0.582	2.982e-3	6.095e+0
0.581	2.962e-3	6.100e+0
0.580	2.942e-3	6.105e+0
0.579	2.923e-3	6.110e+0
0.578	2.904e-3	6.115e+0
0.577	2.885e-3	6.120e+0
0.576	2.866e-3	6.125e+0
0.575	2.848e-3	6.130e+0
0.574	2.830e-3	6.135e+0
0.573	2.812e-3	6.140e+0
0.572	2.794e-3	6.145e+0
0.571	2.777e-3	6.150e+0
0.570	2.759e-3	6.155e+0
0.569	2.743e-3	6.160e+0
0.568	2.726e-3	6.165e+0
0.567	2.709e-3	6.170e+0
0.566	2.693e-3	6.175e+0
0.565	2.676e-3	6.180e+0
0.564	2.660e-3	6.185e+0
0.563	2.644e-3	6.190e+0
0.562	2.628e-3	6.195e+0
0.561	2.613e-3	6.200e+0
0.560	2.598e-3	6.205e+0
0.559	2.583e-3	6.210e+0
0.558	2.568e-3	6.215e+0
0.557	2.553e-3	6.220e+0
0.556	2.539e-3	6.225e+0
0.555	2.524e-3	6.230e+0
0.554	2.510e-3	6.235e+0
0.553	2.496e-3	6.240e+0
0.552	2.481e-3	6.245e+0
0.551	2.468e-3	6.250e+0
0.550	2.454e-3	6.255e+0
0.549	2.441e-3	6.260e+0
0.548	2.427e-3	6.265e+0
0.547	2.414e-3	6.270e+0
0.546	2.401e-3	6.275e+0
0.545	2.388e-3	6.280e+0
0.544	2.375e-3	6.285e+0
0.543	2.362e-3	6.290e+0
0.542	2.350e-3	6.295e+0
0.541	2.337e-3	6.300e+0
0.540	2.325e-3	6.305e+0
0.539	2.312e-3	6.310e+0
0.538	2.299e-3	6.315e+0
0.537	2.287e-3	6.320e+0
0.536	2.275e-3	6.325e+0
0.535	2.263e-3	6.330e+0
0.534	2.252e-3	6.335e+0
0.533	2.240e-3	6.340e+0
0.532	2.229e-3	6.345e+0
0.531	2.217e-3	6.350e+0
0.530	2.206e-3	6.355e+0
0.529	2.194e-3	6.360e+0
0.528	2.184e-3	6.365e+0
0.527	2.172e-3	6.370e+0
0.526	2.162e-3	6.375e+0
0.525	2.151e-3	6.380e+0
0.524	2.140e-3	6.385e+0
0.523	2.130e-3	6.390e+0
0.522	2.119e-3	6.395e+0
0.521	2.109e-3	6.400e+0
0.520	2.099e-3	6.405e+0
0.519	2.088e-3	6.410e+0
0.518	2.078e-3	6.415e+0
0.517	2.068e-3	6.420e+0
0.516	2.058e-3	6.425e+0
0.515	2.048e-3	6.430e+0
0.514	2.037e-3	6.435e+0
0.513	2.028e-3	6.440e+0
0.512	2.018e-3	6.445e+0
0.511	2.009e-3	6.450e+0
0.510	1.999e-3	6.455e+0
0.509	1.989e-3	6.460e+0
0.508	1.980e-3	6.465e+0
0.507	1.971e-3	6.470e+0
0.506	1.961e-3	6.475e+0
0.505	1.952e-3	6.480e+0
0.504	1.943e-3	6.485e+0
0.503	1.935e-3	6.490e+0
0.502	1.926e-3	6.495e+0
0.501	1.917e-3	6.500e+0
0.500	1.909e-3	6.505e+0
0.499	1.900e-3	6.510e+0
0.498	1.891e-3	6.515e+0
0.497	1.882e-3	6.520e+0
0.496	1.873e-3	6.525e+0
0.495	1.865e-3	6.530e+0
0.494	1.857e-3	6.535e+0
0.493	1.848e-3	6.540e+0
0.492	1.839e-3	6.545e+0
0.491	1.831e-3	6.550e+0
0.490	1.823e-3	6.555e+0
0.489	1.815e-3	6.560e+0
0.488	1.807e-3	6.565e+0
0.487	1.798e-3	6.570e+0
0.486	1.790e-3	6.575e+0
0.485	1.782e-3	6.580e+0
0.484	1.774e-3	6.585e+0
0.483	1.766e-3	6.590e+0
0.482	1.758e-3	6.595e+0
0.481	1.751e-3	6.600e+0
0.480	1.743e-3	6.605e+0
0.479	1.735e-3	6.610e+0
0.478	1.727e-3	6.615e+0
0.477	1.720e-3	6.620e+0
0.476	1.712e-3	6.625e+0
0.475	1.705e-3	6.630e+0
0.474	1.697e-3	6.635e+0
0.473	1.690e-3	6.640e+0
0.472	1.682e-3	6.645e+0
0.471	1.675e-3	6.650e+0
0.470	1.667e-3	6.655e+0
0.469	1.660e-3	6.660e+0
0.468	1.653e-3	6.665e+0
0.467	1.646e-3	6.670e+0
0.466	1.639e-3	6.675e+0
0.465	1.632e-3	6.680e+0
0.464	1.624e-3	6.685e+0
0.463	1.617e-3	6.690e+0
0.462	1.610e-3	6.695e+0
0.461	1.603e-3	6.700e+0
0.460	1.596e-3	6.705e+0
0.459	1.590e-3	6.710e+0
0.458	1.583e-3	6.715e+0
0.457	1.576e-3	6.720e+0
0.456	1.569e-3	6.725e+0
0.455	1.562e-3	6.730e+0
0.454	1.556e-3	6.735e+0
0.453	1.549e-3	6.740e+0
0.452	1.542e-3	6.745e+0
0.451	1.535e-3	6.750e+0
0.450	1.528e-3	6.755e+0
0.449	1.522e-3	6.760e+0
0.448	1.515e-3	6.765e+0
0.447	1.508e-3	6.770e+0
0.446	1.502e-3	6.775e+0
0.445	1.496e-3	6.780e+0
0.444	1.489e-3	6.785e+0
0.443	1.483e-3	6.790e+0
0.442	1.476e-3	6.795e+0
0.441	1.470e-3	6.800e+0
0.440	1.464e-3	6.805e+0
0.439	1.458e-3	6.810e+0
0.438	1.452e-3	6.815e+0
0.437	1.445e-3	6.820e+0
0.436	1.439e-3	6.825e+0
0.435	1.433e-3	6.830e+0
0.434	1.427e-3	6.835e+0
0.433	1.421e-3	6.840e+0
0.432	1.415e-3	6.845e+0
0.431	1.409e-3	6.850e+0
0.430	1.403e-3	6.855e+0
0.429	1.397e-3	6.860e+0
0.428	1.391e-3	6.865e+0
0.427	1.385e-3	6.870e+0
0.426	1.379e-3	6.875e+0
0.425	1.374e-3	6.880e+0
0.424	1.368e-3	6.885e+0
0.423	1.362e-3	6.890e+0
0.422	1.356e-3	6.895e+0
0.421	1.351e-3	6.900e+0
0.420	1.345e-3	6.905e+0
0.419	1.339e-3	6.910e+0
0.418	1.334e-3	6.915e+0
0.417	1.328e-3	6.920e+0
0.416	1.322e-3	6.925e+0
0.415	1.317e-3	6.930e+0
0.414	1.311e-3	6.935e+0
0.413	1.306e-3	6.940e+0
0.412	1.300e-3	6.945e+0
0.411	1.295e-3	6.950e+0
0.410	1.289e-3	6.955e+0
0.409	1.283e-3	6.960e+0
0.408	1.278e-3	6.965e+0
0.407	1.273e-3	6.970e+0
0.406	1.267e-3	6.975e+0
0.405	1.262e-3	6.980e+0
0.404	1.256e-3	6.985e+0
0.403	1.251e-3	6.990e+0
0.402	1.246e-3	6.995e+0
0.401	1.240e-3	7.000e+0
0.400	1.235e-3	7.005e+0
0.399	1.230e-3	7.010e+0
0.398	1.225e-3	7.015e+0
0.397	1.219e-3	7.020e+0
0.396	1.214e-3	7.025e+0
0.395	1.209e-3	7.030e+0
0.394	1.204e-3	7.035e+0
0.393	1.199e-3	7.040e+0
0.392	1.194e-3	7.045e+0
0.391	1.189e-3	7.050e+0
0.390	1.184e-3	7.055e+0
0.389	1.178e-3	7.060e+0
0.388	1.173e-3	7.065e+0
0.387	1.168e-3	7.070e+0
0.386	1.163e-3	7.075e+0
0.385	1.158e-3	7.080e+0
0.384	1.153e-3	7.085e+0
0.383	1.148e-3	7.090e+0
0.382	1.143e-3	7.095e+0
0.381	1.138e-3	7.100e+0
0.380	1.133e-3	7.105e+0
0.379	1.128e-3	7.110e+0
0.378	1.123e-3	7.115e+0
0.377	1.118e-3	7.120e+0
0.376	1.114e-3	7.125e+0
0.375	1.109e-3	7.130e+0
0.374	1.104e-3	7.135e+0
0.373	1.099e-3	7.140e+0
0.372	1.094e-3	7.145e+0
0.371	1.089e-3	7.150e+0
0.370	1.085e-3	7.155e+0
0.369	1.080e-3	7.160e+0
0.368	1.075e-3	7.165e+0
0.367	1.070e-3	7.170e+0
0.366	1.066e-3	7.175e+0
0.365	1.061e-3	7.180e+0
0.364	1.056e-3	7.185e+0
0.363	1.052e-3	7.190e+0
0.362	1.047e-3	7.195e+0
0.361	1.042e-3	7.200e+0
0.360	1.038e-3	7.205e+0
0.359	1.033e-3	7.210e+0
0.358	1.028e-3	7.215e+0
0.357	1.024e-3	7.220e+0
0.356	1.019e-3	7.225e+0
0.355	1.014e-3	7.230e+0
0.354	1.010e-3	7.235e+0
0.353	1.005e-3	7.240e+0
0.352	1.001e-3	7.245e+0
0.351	9.962e-4	7.250e+0
0.350	9.920e-4	7.255e+0
0.349	9.873e-4	7.260e+0
0.348	9.826e-4	7.265e+0
0.347	9.783e-4	7.270e+0
0.346	9.739e-4	7.275e+0
0.345	9.691e-4	7.280e+0
0.344	9.646e-4	7.285e+0
0.343	9.606e-4	7.290e+0
0.342	9.557e-4	7.295e+0
0.341	9.513e-4	7.300e+0
0.340	9.470e-4	7.305e+0
0.339	9.424e-4	7.310e+0
0.338	9.381e-4	7.315e+0
0.337	9.337e-4	7.320e+0
0.336	9.293e-4	7.325e+0
0.335	9.251e-4	7.330e+0
0.334	9.205e-4	7.335e+0
0.333	9.165e-4	7.340e+0
0.332	9.117e-4	7.345e+0
0.331	9.075e-4	7.350e+0
0.330	9.031e-4	7.355e+0
0.329	8.990e-4	7.360e+0
0.328	8.945e-4	7.365e+0
0.327	8.901e-4	7.370e+0
0.326	8.859e-4	7.375e+0
0.325	8.817e-4	7.380e+0
0.324	8.775e-4	7.385e+0
0.323	8.736e-4	7.390e+0
0.322	8.689e-4	7.395e+0
0.321	8.648e-4	7.400e+0
0.320	8.606e-4	7.405e+0
0.319	8.563e-4	7.410e+0
0.318	8.520e-4	7.415e+0
0.317	8.478e-4	7.420e+0
0.316	8.436e-4	7.425e+0
0.315	8.391e-4	7.430e+0
0.314	8.350e-4	7.435e+0
0.313	8.311e-4	7.440e+0
0.312	8.268e-4	7.445e+0
0.311	8.227e-4	7.450e+0
0.310	8.186e-4	7.455e+0
0.309	8.143e-4	7.460e+0
0.308	8.100e-4	7.465e+0
0.307	8.058e-4	7.470e+0
0.306	8.019e-4	7.475e+0
0.305	7.975e-4	7.480e+0
0.304	7.934e-4	7.485e+0
0.303	7.894e-4	7.490e+0
0.302	7.853e-4	7.495e+0
0.301	7.811e-4	7.500e+0
0.300	7.770e-4	7.505e+0
0.299	7.729e-4	7.510e+0
0.298	7.687e-4	7.515e+0
0.297	7.647e-4	7.520e+0
0.296	7.607e-4	7.525e+0
0.295	7.565e-4	7.530e+0
0.294	7.522e-4	7.535e+0
0.293	7.483e-4	7.540e+0
0.292	7.435e-4	7.545e+0
0.291	7.394e-4	7.550e+0
0.290	7.353e-4	7.555e+0
0.289	7.311e-4	7.560e+0
0.288	7.272e-4	7.565e+0
0.287	7.231e-4	7.570e+0
0.286	7.192e-4	7.575e+0
0.285	7.149e-4	7.580e+0
0.284	7.106e-4	7.585e+0
0.283	7.072e-4	7.590e+0
0.282	7.029e-4	7.595e+0
0.281	6.990e-4	7.600e+0
0.280	6.948e-4	7.605e+0
0.279	6.908e-4	7.610e+0
0.278	6.871e-4	7.615e+0
0.277	6.829e-4	7.620e+0
0.276	6.789e-4	7.625e+0
0.275	6.751e-4	7.630e+0
0.274	6.708e-4	7.635e+0
0.273	6.670e-4	7.640e+0
0.272	6.630e-4	7.645e+0
0.271	6.590e-4	7.650e+0
0.270	6.553e-4	7.655e+0
0.269	6.512e-4	7.660e+0
0.268	6.473e-4	7.665e+0
0.267	6.432e-4	7.670e+0
0.266	6.394e-4	7.675e+0
0.265	6.353e-4	7.680e+0
0.264	6.315e-4	7.685e+0
0.263	6.276e-4	7.690e+0
0.262	6.234e-4	7.695e+0
0.261	6.196e-4	7.700e+0
0.260	6.159e-4	7.705e+0
0.259	6.119e-4	7.710e+0
0.258	6.080e-4	7.715e+0
0.257	6.040e-4	7.720e+0
0.256	6.002e-4	7.725e+0
0.255	5.962e-4	7.730e+0
0.254	5.921e-4	7.735e+0
0.253	5.885e-4	7.740e+0
0.252	5.843e-4	7.745e+0
0.251	5.806e-4	7.750e+0
0.250	5.768e-4	7.755e+0
0.249	5.727e-4	7.760e+0
0.248	5.690e-4	7.765e+0
0.247	5.652e-4	7.770e+0
0.246	5.614e-4	7.775e+0
0.245	5.573e-4	7.780e+0
0.244	5.534e-4	7.785e+0
0.243	5.501e-4	7.790e+0
0.242	5.457e-4	7.795e+0
0.241	5.421e-4	7.800e+0
0.240	5.382e-4	7.805e+0
0.239	5.343e-4	7.810e+0
0.238	5.306e-4	7.815e+0
0.237	5.267e-4	7.820e+0
0.236	5.227e-4	7.825e+0
0.235	5.188e-4	7.830e+0
0.234	5.149e-4	7.835e+0
0.233	5.114e-4	7.840e+0
0.232	5.073e-4	7.845e+0
0.231	5.034e-4	7.850e+0
0.230	4.995e-4	7.855e+0
0.229	4.958e-4	7.860e+0
0.228	4.919e-4	7.865e+0
0.227	4.880e-4	7.870e+0
0.226	4.843e-4	7.875e+0
0.225	4.804e-4	7.880e+0
0.224	4.764e-4	7.885e+0
0.223	4.729e-4	7.890e+0
0.222	4.688e-4	7.895e+0
0.221	4.651e-4	7.900e+0
0.220	4.612e-4	7.905e+0
0.219	4.572e-4	7.910e+0
0.218	4.537e-4	7.915e+0
0.217	4.494e-4	7.920e+0
0.216	4.461e-4	7.925e+0
0.215	4.419e-4	7.930e+0
0.214	4.382e-4	7.935e+0
0.213	4.346e-4	7.940e+0
0.212	4.306e-4	7.945e+0
0.211	4.271e-4	7.950e+0
0.210	4.233e-4	7.955e+0
0.209	4.194e-4	7.960e+0
0.208	4.155e-4	7.965e+0
0.207	4.114e-4	7.970e+0
0.206	4.076e-4	7.975e+0
0.205	4.039e-4	7.980e+0
0.204	3.999e-4	7.985e+0
0.203	3.965e-4	7.990e+0
0.202	3.923e-4	7.995e+0
0.201	3.885e-4	8.000e+0
0.200	3.848e-4	8.005e+0
0.199	3.810e-4	8.010e+0
0.198	3.773e-4	8.015e+0
0.197	3.734e-4	8.020e+0
0.196	3.697e-4	8.025e+0
0.195	3.663e-4	8.030e+0
0.194	3.631e-4	8.035e+0
0.193	3.602e-4	8.040e+0
0.192	3.564e-4	8.045e+0
0.191	3.526e-4	8.050e+0
0.190	3.488e-4	8.055e+0
0.189	3.451e-4	8.060e+0
0.188	3.412e-4	8.065e+0
0.187	3.374e-4	8.070e+0
0.186	3.338e-4	8.075e+0
0.185	3.300e-4	8.080e+0
0.184	3.260e-4	8.085e+0
0.183	3.224e-4	8.090e+0
0.182	3.184e-4	8.095e+0
0.181	3.146e-4	8.100e+0
0.180	3.109e-4	8.105e+0
0.179	3.069e-4	8.110e+0
0.178	3.033e-4	8.115e+0
0.177	2.994e-4	8.120e+0
0.176	2.957e-4	8.125e+0
0.175	2.920e-4	8.130e+0
0.174	2.881e-4	8.135e+0
0.173	2.847e-4	8.140e+0
0.172	2.809e-4	8.145e+0
0.171	2.773e-4	8.150e+0
0.170	2.733e-4	8.155e+0
0.169	2.694e-4	8.160e+0
0.168	2.659e-4	8.165e+0
0.167	2.620e-4	8.170e+0
0.166	2.582e-4	8.175e+0
0.165	2.545e-4	8.180e+0
0.164	2.505e-4	8.185e+0
0.163	2.472e-4	8.190e+0
0.162	2.433e-4	8.195e+0
0.161	2.395e-4	8.200e+0
0.160	2.358e-4	8.205e+0
0.159	2.321e-4	8.210e+0
0.158	2.286e-4	8.215e+0
0.157	2.246e-4	8.220e+0
0.156	2.209e-4	8.225e+0
0.155	2.171e-4	8.230e+0
0.154	2.132e-4	8.235e+0
0.153	2.097e-4	8.240e+0
0.152	2.060e-4	8.245e+0
0.151	2.023e-4	8.250e+0
0.150	1.988e-4	8.255e+0
0.149	1.949e-4	8.260e+0
0.148	1.912e-4	8.265e+0
0.147	1.877e-4	8.270e+0
0.146	1.839e-4	8.275e+0
0.145	1.800e-4	8.280e+0
0.144	1.765e-4	8.285e+0
0.143	1.730e-4	8.290e+0
0.142	1.692e-4	8.295e+0
0.141	1.655e-4	8.300e+0
0.140	1.622e-4	8.305e+0
0.139	1.585e-4	8.310e+0
0.138	1.551e-4	8.315e+0
0.137	1.515e-4	8.320e+0
0.136	1.478e-4	8.325e+0
0.135	1.444e-4	8.330e+0
0.134	1.406e-4	8.335e+0
0.133	1.373e-4	8.340e+0
0.132	1.336e-4	8.345e+0
0.131	1.299e-4	8.350e+0
0.130	1.266e-4	8.355e+0
0.129	1.229e-4	8.360e+0
0.128	1.195e-4	8.365e+0
0.127	1.159e-4	8.370e+0
0.126	1.126e-4	8.375e+0
0.125	1.091e-4	8.380e+0
0.124	1.055e-4	8.385e+0
0.123	1.024e-4	8.390e+0
0.122	9.863e-5	8.395e+0
0.121	9.523e-5	8.400e+0
0.120	9.187e-5	8.405e+0
0.119	8.846e-5	8.410e+0
0.118	8.515e-5	8.415e+0
0.117	8.174e-5	8.420e+0
0.116	7.860e-5	8.425e+0
0.115	7.514e-5	8.430e+0
0.114	7.206e-5	8.435e+0
0.113	6.896e-5	8.440e+0
0.112	6.550e-5	8.445e+0
0.111	6.214e-5	8.450e+0
0.110	5.901e-5	8.455e+0
0.109	5.573e-5	8.460e+0
0.108	5.242e-5	8.465e+0
0.107	4.923e-5	8.470e+0
0.106	4.607e-5	8.475e+0
0.105	4.280e-5	8.480e+0
0.104	3.955e-5	8.485e+0
0.103	3.653e-5	8.490e+0
0.102	3.326e-5	8.495e+0
0.101	3.032e-5	8.500e+0
0.100	2.729e-5	8.505e+0
0.099	2.443e-5	8.510e+0
0.098	2.109e-5	8.515e+0
0.097	1.792e-5	8.520e+0
0.096	1.517e-5	8.525e+0
0.095	1.196e-5	8.530e+0
0.094	8.836e-6	8.535e+0
0.093	6.269e-6	8.540e+0
0.092	2.886e-6	8.545e+0
0.091	-1.534e-7	8.550e+0
0.090	-2.848e-6	8.555e+0
0.089	-6.114e-6	8.560e+0
0.088	-8.995e-6	8.565e+0
0.087	-1.215e-5	8.570e+0
0.086	-1.495e-5	8.575e+0
0.085	-1.766e-5	8.580e+0
0.084	-2.070e-5	8.585e+0
0.083	-2.321e-5	8.590e+0
0.082	-2.642e-5	8.595e+0
0.081	-2.970e-5	8.600e+0
0.080	-3.224e-5	8.605e+0
0.079	-3.535e-5	8.610e+0
0.078	-3.855e-5	8.615e+0
0.077	-4.176e-5	8.620e+0
0.076	-4.480e-5	8.625e+0
0.075	-4.783e-5	8.630e+0
0.074	-5.084e-5	8.635e+0
0.073	-5.361e-5	8.640e+0
0.072	-5.661e-5	8.645e+0
0.071	-5.957e-5	8.650e+0
0.070	-6.232e-5	8.655e+0
0.069	-6.546e-5	8.660e+0
0.068	-6.821e-5	8.665e+0
0.067	-7.114e-5	8.670e+0
0.066	-7.413e-5	8.675e+0
0.065	-7.696e-5	8.680e+0
0.064	-7.998e-5	8.685e+0
0.063	-8.278e-5	8.690e+0
0.062	-8.604e-5	8.695e+0
0.061	-8.890e-5	8.700e+0
0.060	-9.167e-5	8.705e+0
0.059	-9.470e-5	8.710e+0
0.058	-9.766e-5	8.715e+0
0.057	-1.006e-4	8.720e+0
0.056	-1.036e-4	8.725e+0
0.055	-1.065e-4	8.730e+0
0.054	-1.096e-4	8.735e+0
0.053	-1.123e-4	8.740e+0
0.052	-1.156e-4	8.745e+0
0.051	-1.185e-4	8.750e+0
0.050	-1.214e-4	8.755e+0
0.049	-1.245e-4	8.760e+0
0.048	-1.274e-4	8.765e+0
0.047	-1.308e-4	8.770e+0
0.046	-1.338e-4	8.775e+0
0.045	-1.368e-4	8.780e+0
0.044	-1.401e-4	8.785e+0
0.043	-1.426e-4	8.790e+0
0.042	-1.461e-4	8.795e+0
0.041	-1.492e-4	8.800e+0
0.040	-1.521e-4	8.805e+0
0.039	-1.552e-4	8.810e+0
0.038	-1.586e-4	8.815e+0
0.037	-1.617e-4	8.820e+0
0.036	-1.647e-4	8.825e+0
0.035	-1.679e-4	8.830e+0
0.034	-1.713e-4	8.835e+0
0.033	-1.742e-4	8.840e+0
0.032	-1.779e-4	8.845e+0
0.031	-1.811e-4	8.850e+0
0.030	-1.841e-4	8.855e+0
0.029	-1.874e-4	8.860e+0
0.028	-1.905e-4	8.865e+0
0.027	-1.940e-4	8.870e+0
0.026	-1.973e-4	8.875e+0
0.025	-2.005e-4	8.880e+0
0.024	-2.041e-4	8.885e+0
0.023	-2.072e-4	8.890e+0
0.022	-2.106e-4	8.895e+0
0.021	-2.141e-4	8.900e+0
0.020	-2.172e-4	8.905e+0
0.019	-2.209e-4	8.910e+0
0.018	-2.243e-4	8.915e+0
0.017	-2.278e-4	8.920e+0
0.016	-2.311e-4	8.925e+0
0.015	-2.347e-4	8.930e+0
0.014	-2.380e-4	8.935e+0
0.013	-2.413e-4	8.940e+0
0.012	-2.451e-4	8.945e+0
0.011	-2.485e-4	8.950e+0
0.010	-2.518e-4	8.955e+0
0.009	-2.557e-4	8.960e+0
0.008	-2.590e-4	8.965e+0
0.007	-2.628e-4	8.970e+0
0.006	-2.663e-4	8.975e+0
0.005	-2.699e-4	8.980e+0
0.004	-2.737e-4	8.985e+0
0.003	-2.772e-4	8.990e+0
0.002	-2.811e-4	8.995e+0
0.001	-2.846e-4	9.000e+0
0.000	-2.887e-4	9.005e+0
-0.001	-2.925e-4	9.010e+0
-0.002	-2.961e-4	9.015e+0
-0.003	-3.000e-4	9.020e+0
-0.004	-3.037e-4	9.025e+0
-0.005	-3.076e-4	9.030e+0
-0.006	-3.115e-4	9.035e+0
-0.007	-3.151e-4	9.040e+0
-0.008	-3.193e-4	9.045e+0
-0.009	-3.231e-4	9.050e+0
-0.010	-3.267e-4	9.055e+0
-0.011	-3.310e-4	9.060e+0
-0.012	-3.347e-4	9.065e+0
-0.013	-3.387e-4	9.070e+0
-0.014	-3.426e-4	9.075e+0
-0.015	-3.466e-4	9.080e+0
-0.016	-3.509e-4	9.085e+0
-0.017	-3.545e-4	9.090e+0
-0.018	-3.587e-4	9.095e+0
-0.019	-3.630e-4	9.100e+0
-0.020	-3.667e-4	9.105e+0
-0.021	-3.709e-4	9.110e+0
-0.022	-3.751e-4	9.115e+0
-0.023	-3.792e-4	9.120e+0
-0.024	-3.831e-4	9.125e+0
-0.025	-3.873e-4	9.130e+0
-0.026	-3.917e-4	9.135e+0
-0.027	-3.958e-4	9.140e+0
-0.028	-4.004e-4	9.145e+0
-0.029	-4.044e-4	9.150e+0
-0.030	-4.085e-4	9.155e+0
-0.031	-4.127e-4	9.160e+0
-0.032	-4.169e-4	9.165e+0
-0.033	-4.216e-4	9.170e+0
-0.034	-4.256e-4	9.175e+0
-0.035	-4.299e-4	9.180e+0
-0.036	-4.345e-4	9.185e+0
-0.037	-4.386e-4	9.190e+0
-0.038	-4.433e-4	9.195e+0
-0.039	-4.477e-4	9.200e+0
-0.040	-4.520e-4	9.205e+0
-0.041	-4.567e-4	9.210e+0
-0.042	-4.608e-4	9.215e+0
-0.043	-4.656e-4	9.220e+0
-0.044	-4.700e-4	9.225e+0
-0.045	-4.746e-4	9.230e+0
-0.046	-4.793e-4	9.235e+0
-0.047	-4.834e-4	9.240e+0
-0.048	-4.881e-4	9.245e+0
-0.049	-4.928e-4	9.250e+0
-0.050	-4.974e-4	9.255e+0
-0.051	-5.021e-4	9.260e+0
-0.052	-5.066e-4	9.265e+0
-0.053	-5.113e-4	9.270e+0
-0.054	-5.161e-4	9.275e+0
-0.055	-5.208e-4	9.280e+0
-0.056	-5.253e-4	9.285e+0
-0.057	-5.299e-4	9.290e+0
-0.058	-5.349e-4	9.295e+0
-0.059	-5.397e-4	9.300e+0
-0.060	-5.443e-4	9.305e+0
-0.061	-5.491e-4	9.310e+0
-0.062	-5.537e-4	9.315e+0
-0.063	-5.587e-4	9.320e+0
-0.064	-5.636e-4	9.325e+0
-0.065	-5.684e-4	9.330e+0
-0.066	-5.731e-4	9.335e+0
-0.067	-5.775e-4	9.340e+0
-0.068	-5.827e-4	9.345e+0
-0.069	-5.877e-4	9.350e+0
-0.070	-5.928e-4	9.355e+0
-0.071	-5.976e-4	9.360e+0
-0.072	-6.026e-4	9.365e+0
-0.073	-6.075e-4	9.370e+0
-0.074	-6.123e-4	9.375e+0
-0.075	-6.176e-4	9.380e+0
-0.076	-6.227e-4	9.385e+0
-0.077	-6.275e-4	9.390e+0
-0.078	-6.328e-4	9.395e+0
-0.079	-6.379e-4	9.400e+0
-0.080	-6.427e-4	9.405e+0
-0.081	-6.480e-4	9.410e+0
-0.082	-6.527e-4	9.415e+0
-0.083	-6.582e-4	9.420e+0
-0.084	-6.633e-4	9.425e+0
-0.085	-6.686e-4	9.430e+0
-0.086	-6.740e-4	9.435e+0
-0.087	-6.786e-4	9.440e+0
-0.088	-6.843e-4	9.445e+0
-0.089	-6.895e-4	9.450e+0
-0.090	-6.946e-4	9.455e+0
-0.091	-6.997e-4	9.460e+0
-0.092	-7.048e-4	9.465e+0
-0.093	-7.103e-4	9.470e+0
-0.094	-7.157e-4	9.475e+0
-0.095	-7.211e-4	9.480e+0
-0.096	-7.266e-4	9.485e+0
-0.097	-7.317e-4	9.490e+0
-0.098	-7.374e-4	9.495e+0
-0.099	-7.426e-4	9.500e+0
-0.100	-7.478e-4	9.505e+0
-0.101	-7.533e-4	9.510e+0
-0.102	-7.592e-4	9.515e+0
-0.103	-7.645e-4	9.520e+0
-0.104	-7.700e-4	9.525e+0
-0.105	-7.754e-4	9.530e+0
-0.106	-7.811e-4	9.535e+0
-0.107	-7.865e-4	9.540e+0
-0.108	-7.921e-4	9.545e+0
-0.109	-7.977e-4	9.550e+0
-0.110	-8.033e-4	9.555e+0
-0.111	-8.090e-4	9.560e+0
-0.112	-8.145e-4	9.565e+0
-0.113	-8.204e-4	9.570e+0
-0.114	-8.261e-4	9.575e+0
-0.115	-8.322e-4	9.580e+0
-0.116	-8.383e-4	9.585e+0
-0.117	-8.439e-4	9.590e+0
-0.118	-8.495e-4	9.595e+0
-0.119	-8.555e-4	9.600e+0
-0.120	-8.610e-4	9.605e+0
-0.121	-8.672e-4	9.610e+0
-0.122	-8.727e-4	9.615e+0
-0.123	-8.788e-4	9.620e+0
-0.124	-8.844e-4	9.625e+0
-0.125	-8.904e-4	9.630e+0
-0.126	-8.962e-4	9.635e+0
-0.127	-9.020e-4	9.640e+0
-0.128	-9.078e-4	9.645e+0
-0.129	-9.138e-4	9.650e+0
-0.130	-9.194e-4	9.655e+0
-0.131	-9.255e-4	9.660e+0
-0.132	-9.316e-4	9.665e+0
-0.133	-9.374e-4	9.670e+0
-0.134	-9.435e-4	9.675e+0
-0.135	-9.496e-4	9.680e+0
-0.136	-9.557e-4	9.685e+0
-0.137	-9.616e-4	9.690e+0
-0.138	-9.675e-4	9.695e+0
-0.139	-9.738e-4	9.700e+0
-0.140	-9.798e-4	9.705e+0
-0.141	-9.859e-4	9.710e+0
-0.142	-9.920e-4	9.715e+0
-0.143	-9.981e-4	9.720e+0
-0.144	-1.004e-3	9.725e+0
-0.145	-1.010e-3	9.730e+0
-0.146	-1.016e-3	9.735e+0
-0.147	-1.022e-3	9.740e+0
-0.148	-1.029e-3	9.745e+0
-0.149	-1.035e-3	9.750e+0
-0.150	-1.041e-3	9.755e+0
-0.151	-1.047e-3	9.760e+0
-0.152	-1.054e-3	9.765e+0
-0.153	-1.060e-3	9.770e+0
-0.154	-1.066e-3	9.775e+0
-0.155	-1.073e-3	9.780e+0
-0.156	-1.079e-3	9.785e+0
-0.157	-1.085e-3	9.790e+0
-0.158	-1.092e-3	9.795e+0
-0.159	-1.098e-3	9.800e+0
-0.160	-1.104e-3	9.805e+0
-0.161	-1.111e-3	9.810e+0
-0.162	-1.118e-3	9.815e+0
-0.163	-1.124e-3	9.820e+0
-0.164	-1.130e-3	9.825e+0
-0.165	-1.137e-3	9.830e+0
-0.166	-1.144e-3	9.835e+0
-0.167	-1.150e-3	9.840e+0
-0.168	-1.157e-3	9.845e+0
-0.169	-1.164e-3	9.850e+0
-0.170	-1.170e-3	9.855e+0
[truncated: 2,831 more rows]
