# Supplementary material for: Decoration of Ag nanoparticles on CoMoO4 rods for efficient electrochemical reduction of CO2
Source: Sci Rep. 2024 Jan 16;14:1406. doi: 10.1038/s41598-024-51680-w (PMC10792071; doi:10.1038/s41598-024-51680-w)
Supplement: Supplementary file 1 — Supplementary Information 1. [file 41598_2024_51680_MOESM1_ESM.zip › raw data for scientific reports/CV CoMoO4/CV 0.02 scan -0.6 to 0.6 03282023.csv]

Mar. 28	2023 15:21:51
Cyclic Voltammetry
File: c:\users\nsb 111 lab\desktop\dr. schindra\ag cm co2 reduction\cm\cv 0.02 scan -0.6 to 0.6 03282023.csv
Data Source: Experiment
Instrument Model: CHI760E
Header:
Note:
Init E (V) = -0.6
High E (V) = 0.6
Low E (V) = -0.6
Init P/N = P
Scan Rate (V/s) = 0.02
Segment = 4
Sample Interval (V) = 0.001
Quiet Time (sec) = 2
Sensitivity (A/V) = 0.01
Segment 1:
Segment 2:
Ep = -0.307V
ip = -1.690e-4A
Ah = -6.473e-4C
Segment 3:
Segment 4:
Ep = -0.301V
ip = -2.079e-4A
Ah = -9.209e-4C
Potential/V	Current/A	Time/s
Segment 1:
-0.600	-4.161e-4	5.000e-2
-0.599	-4.083e-4	1.000e-1
-0.598	-4.013e-4	1.500e-1
-0.597	-3.945e-4	2.000e-1
-0.596	-3.879e-4	2.500e-1
-0.595	-3.815e-4	3.000e-1
-0.594	-3.757e-4	3.500e-1
-0.593	-3.699e-4	4.000e-1
-0.592	-3.646e-4	4.500e-1
-0.591	-3.592e-4	5.000e-1
-0.590	-3.541e-4	5.500e-1
-0.589	-3.493e-4	6.000e-1
-0.588	-3.445e-4	6.500e-1
-0.587	-3.399e-4	7.000e-1
-0.586	-3.356e-4	7.500e-1
-0.585	-3.313e-4	8.000e-1
-0.584	-3.272e-4	8.500e-1
-0.583	-3.232e-4	9.000e-1
-0.582	-3.193e-4	9.500e-1
-0.581	-3.156e-4	1.000e+0
-0.580	-3.119e-4	1.050e+0
-0.579	-3.084e-4	1.100e+0
-0.578	-3.051e-4	1.150e+0
-0.577	-3.018e-4	1.200e+0
-0.576	-2.985e-4	1.250e+0
-0.575	-2.954e-4	1.300e+0
-0.574	-2.925e-4	1.350e+0
-0.573	-2.895e-4	1.400e+0
-0.572	-2.866e-4	1.450e+0
-0.571	-2.840e-4	1.500e+0
-0.570	-2.813e-4	1.550e+0
-0.569	-2.788e-4	1.600e+0
-0.568	-2.762e-4	1.650e+0
-0.567	-2.737e-4	1.700e+0
-0.566	-2.713e-4	1.750e+0
-0.565	-2.689e-4	1.800e+0
-0.564	-2.667e-4	1.850e+0
-0.563	-2.642e-4	1.900e+0
-0.562	-2.620e-4	1.950e+0
-0.561	-2.598e-4	2.000e+0
-0.560	-2.579e-4	2.050e+0
-0.559	-2.558e-4	2.100e+0
-0.558	-2.538e-4	2.150e+0
-0.557	-2.517e-4	2.200e+0
-0.556	-2.497e-4	2.250e+0
-0.555	-2.478e-4	2.300e+0
-0.554	-2.461e-4	2.350e+0
-0.553	-2.443e-4	2.400e+0
-0.552	-2.425e-4	2.450e+0
-0.551	-2.407e-4	2.500e+0
-0.550	-2.389e-4	2.550e+0
-0.549	-2.373e-4	2.600e+0
-0.548	-2.357e-4	2.650e+0
-0.547	-2.340e-4	2.700e+0
-0.546	-2.325e-4	2.750e+0
-0.545	-2.310e-4	2.800e+0
-0.544	-2.294e-4	2.850e+0
-0.543	-2.279e-4	2.900e+0
-0.542	-2.263e-4	2.950e+0
-0.541	-2.249e-4	3.000e+0
-0.540	-2.235e-4	3.050e+0
-0.539	-2.222e-4	3.100e+0
-0.538	-2.206e-4	3.150e+0
-0.537	-2.191e-4	3.200e+0
-0.536	-2.177e-4	3.250e+0
-0.535	-2.164e-4	3.300e+0
-0.534	-2.152e-4	3.350e+0
-0.533	-2.138e-4	3.400e+0
-0.532	-2.125e-4	3.450e+0
-0.531	-2.113e-4	3.500e+0
-0.530	-2.102e-4	3.550e+0
-0.529	-2.089e-4	3.600e+0
-0.528	-2.076e-4	3.650e+0
-0.527	-2.064e-4	3.700e+0
-0.526	-2.054e-4	3.750e+0
-0.525	-2.041e-4	3.800e+0
-0.524	-2.030e-4	3.850e+0
-0.523	-2.020e-4	3.900e+0
-0.522	-2.008e-4	3.950e+0
-0.521	-1.997e-4	4.000e+0
-0.520	-1.987e-4	4.050e+0
-0.519	-1.975e-4	4.100e+0
-0.518	-1.964e-4	4.150e+0
-0.517	-1.953e-4	4.200e+0
-0.516	-1.943e-4	4.250e+0
-0.515	-1.932e-4	4.300e+0
-0.514	-1.922e-4	4.350e+0
-0.513	-1.913e-4	4.400e+0
-0.512	-1.903e-4	4.450e+0
-0.511	-1.892e-4	4.500e+0
-0.510	-1.883e-4	4.550e+0
-0.509	-1.874e-4	4.600e+0
-0.508	-1.864e-4	4.650e+0
-0.507	-1.856e-4	4.700e+0
-0.506	-1.846e-4	4.750e+0
-0.505	-1.837e-4	4.800e+0
-0.504	-1.827e-4	4.850e+0
-0.503	-1.818e-4	4.900e+0
-0.502	-1.809e-4	4.950e+0
-0.501	-1.800e-4	5.000e+0
-0.500	-1.791e-4	5.050e+0
-0.499	-1.782e-4	5.100e+0
-0.498	-1.773e-4	5.150e+0
-0.497	-1.765e-4	5.200e+0
-0.496	-1.757e-4	5.250e+0
-0.495	-1.749e-4	5.300e+0
-0.494	-1.740e-4	5.350e+0
-0.493	-1.731e-4	5.400e+0
-0.492	-1.723e-4	5.450e+0
-0.491	-1.714e-4	5.500e+0
-0.490	-1.706e-4	5.550e+0
-0.489	-1.698e-4	5.600e+0
-0.488	-1.689e-4	5.650e+0
-0.487	-1.680e-4	5.700e+0
-0.486	-1.672e-4	5.750e+0
-0.485	-1.665e-4	5.800e+0
-0.484	-1.659e-4	5.850e+0
-0.483	-1.651e-4	5.900e+0
-0.482	-1.643e-4	5.950e+0
-0.481	-1.636e-4	6.000e+0
-0.480	-1.628e-4	6.050e+0
-0.479	-1.620e-4	6.100e+0
-0.478	-1.614e-4	6.150e+0
-0.477	-1.607e-4	6.200e+0
-0.476	-1.599e-4	6.250e+0
-0.475	-1.592e-4	6.300e+0
-0.474	-1.585e-4	6.350e+0
-0.473	-1.577e-4	6.400e+0
-0.472	-1.570e-4	6.450e+0
-0.471	-1.564e-4	6.500e+0
-0.470	-1.557e-4	6.550e+0
-0.469	-1.550e-4	6.600e+0
-0.468	-1.544e-4	6.650e+0
-0.467	-1.537e-4	6.700e+0
-0.466	-1.531e-4	6.750e+0
-0.465	-1.525e-4	6.800e+0
-0.464	-1.516e-4	6.850e+0
-0.463	-1.509e-4	6.900e+0
-0.462	-1.503e-4	6.950e+0
-0.461	-1.494e-4	7.000e+0
-0.460	-1.488e-4	7.050e+0
-0.459	-1.483e-4	7.100e+0
-0.458	-1.477e-4	7.150e+0
-0.457	-1.471e-4	7.200e+0
-0.456	-1.465e-4	7.250e+0
-0.455	-1.460e-4	7.300e+0
-0.454	-1.452e-4	7.350e+0
-0.453	-1.445e-4	7.400e+0
-0.452	-1.439e-4	7.450e+0
-0.451	-1.433e-4	7.500e+0
-0.450	-1.427e-4	7.550e+0
-0.449	-1.421e-4	7.600e+0
-0.448	-1.415e-4	7.650e+0
-0.447	-1.409e-4	7.700e+0
-0.446	-1.403e-4	7.750e+0
-0.445	-1.397e-4	7.800e+0
-0.444	-1.391e-4	7.850e+0
-0.443	-1.385e-4	7.900e+0
-0.442	-1.379e-4	7.950e+0
-0.441	-1.373e-4	8.000e+0
-0.440	-1.368e-4	8.050e+0
-0.439	-1.363e-4	8.100e+0
-0.438	-1.357e-4	8.150e+0
-0.437	-1.351e-4	8.200e+0
-0.436	-1.345e-4	8.250e+0
-0.435	-1.339e-4	8.300e+0
-0.434	-1.334e-4	8.350e+0
-0.433	-1.328e-4	8.400e+0
-0.432	-1.324e-4	8.450e+0
-0.431	-1.317e-4	8.500e+0
-0.430	-1.312e-4	8.550e+0
-0.429	-1.307e-4	8.600e+0
-0.428	-1.299e-4	8.650e+0
-0.427	-1.295e-4	8.700e+0
-0.426	-1.289e-4	8.750e+0
-0.425	-1.284e-4	8.800e+0
-0.424	-1.279e-4	8.850e+0
-0.423	-1.273e-4	8.900e+0
-0.422	-1.267e-4	8.950e+0
-0.421	-1.262e-4	9.000e+0
-0.420	-1.256e-4	9.050e+0
-0.419	-1.250e-4	9.100e+0
-0.418	-1.245e-4	9.150e+0
-0.417	-1.240e-4	9.200e+0
-0.416	-1.234e-4	9.250e+0
-0.415	-1.229e-4	9.300e+0
-0.414	-1.224e-4	9.350e+0
-0.413	-1.220e-4	9.400e+0
-0.412	-1.215e-4	9.450e+0
-0.411	-1.210e-4	9.500e+0
-0.410	-1.203e-4	9.550e+0
-0.409	-1.197e-4	9.600e+0
-0.408	-1.194e-4	9.650e+0
-0.407	-1.188e-4	9.700e+0
-0.406	-1.183e-4	9.750e+0
-0.405	-1.178e-4	9.800e+0
-0.404	-1.174e-4	9.850e+0
-0.403	-1.169e-4	9.900e+0
-0.402	-1.165e-4	9.950e+0
-0.401	-1.160e-4	1.000e+1
-0.400	-1.155e-4	1.005e+1
-0.399	-1.151e-4	1.010e+1
-0.398	-1.145e-4	1.015e+1
-0.397	-1.140e-4	1.020e+1
-0.396	-1.135e-4	1.025e+1
-0.395	-1.131e-4	1.030e+1
-0.394	-1.126e-4	1.035e+1
-0.393	-1.122e-4	1.040e+1
-0.392	-1.118e-4	1.045e+1
-0.391	-1.114e-4	1.050e+1
-0.390	-1.108e-4	1.055e+1
-0.389	-1.103e-4	1.060e+1
-0.388	-1.099e-4	1.065e+1
-0.387	-1.095e-4	1.070e+1
-0.386	-1.091e-4	1.075e+1
-0.385	-1.086e-4	1.080e+1
-0.384	-1.081e-4	1.085e+1
-0.383	-1.076e-4	1.090e+1
-0.382	-1.073e-4	1.095e+1
-0.381	-1.068e-4	1.100e+1
-0.380	-1.063e-4	1.105e+1
-0.379	-1.059e-4	1.110e+1
-0.378	-1.055e-4	1.115e+1
-0.377	-1.051e-4	1.120e+1
-0.376	-1.046e-4	1.125e+1
-0.375	-1.041e-4	1.130e+1
-0.374	-1.038e-4	1.135e+1
-0.373	-1.034e-4	1.140e+1
-0.372	-1.029e-4	1.145e+1
-0.371	-1.024e-4	1.150e+1
-0.370	-1.020e-4	1.155e+1
-0.369	-1.017e-4	1.160e+1
-0.368	-1.012e-4	1.165e+1
-0.367	-1.008e-4	1.170e+1
-0.366	-1.004e-4	1.175e+1
-0.365	-9.989e-5	1.180e+1
-0.364	-9.949e-5	1.185e+1
-0.363	-9.905e-5	1.190e+1
-0.362	-9.861e-5	1.195e+1
-0.361	-9.814e-5	1.200e+1
-0.360	-9.788e-5	1.205e+1
-0.359	-9.745e-5	1.210e+1
-0.358	-9.681e-5	1.215e+1
-0.357	-9.646e-5	1.220e+1
-0.356	-9.602e-5	1.225e+1
-0.355	-9.568e-5	1.230e+1
-0.354	-9.530e-5	1.235e+1
-0.353	-9.487e-5	1.240e+1
-0.352	-9.454e-5	1.245e+1
-0.351	-9.422e-5	1.250e+1
-0.350	-9.388e-5	1.255e+1
-0.349	-9.343e-5	1.260e+1
-0.348	-9.296e-5	1.265e+1
-0.347	-9.251e-5	1.270e+1
-0.346	-9.221e-5	1.275e+1
-0.345	-9.177e-5	1.280e+1
-0.344	-9.146e-5	1.285e+1
-0.343	-9.099e-5	1.290e+1
-0.342	-9.055e-5	1.295e+1
-0.341	-9.025e-5	1.300e+1
-0.340	-8.986e-5	1.305e+1
-0.339	-8.944e-5	1.310e+1
-0.338	-8.905e-5	1.315e+1
-0.337	-8.862e-5	1.320e+1
-0.336	-8.817e-5	1.325e+1
-0.335	-8.781e-5	1.330e+1
-0.334	-8.740e-5	1.335e+1
-0.333	-8.698e-5	1.340e+1
-0.332	-8.660e-5	1.345e+1
-0.331	-8.613e-5	1.350e+1
-0.330	-8.582e-5	1.355e+1
-0.329	-8.538e-5	1.360e+1
-0.328	-8.504e-5	1.365e+1
-0.327	-8.464e-5	1.370e+1
-0.326	-8.415e-5	1.375e+1
-0.325	-8.383e-5	1.380e+1
-0.324	-8.348e-5	1.385e+1
-0.323	-8.311e-5	1.390e+1
-0.322	-8.266e-5	1.395e+1
-0.321	-8.236e-5	1.400e+1
-0.320	-8.187e-5	1.405e+1
-0.319	-8.156e-5	1.410e+1
-0.318	-8.111e-5	1.415e+1
-0.317	-8.068e-5	1.420e+1
-0.316	-8.036e-5	1.425e+1
-0.315	-7.998e-5	1.430e+1
-0.314	-7.961e-5	1.435e+1
-0.313	-7.922e-5	1.440e+1
-0.312	-7.882e-5	1.445e+1
-0.311	-7.831e-5	1.450e+1
-0.310	-7.798e-5	1.455e+1
-0.309	-7.767e-5	1.460e+1
-0.308	-7.733e-5	1.465e+1
-0.307	-7.684e-5	1.470e+1
-0.306	-7.658e-5	1.475e+1
-0.305	-7.627e-5	1.480e+1
-0.304	-7.579e-5	1.485e+1
-0.303	-7.540e-5	1.490e+1
-0.302	-7.502e-5	1.495e+1
-0.301	-7.473e-5	1.500e+1
-0.300	-7.435e-5	1.505e+1
-0.299	-7.400e-5	1.510e+1
-0.298	-7.361e-5	1.515e+1
-0.297	-7.324e-5	1.520e+1
-0.296	-7.282e-5	1.525e+1
-0.295	-7.252e-5	1.530e+1
-0.294	-7.206e-5	1.535e+1
-0.293	-7.171e-5	1.540e+1
-0.292	-7.147e-5	1.545e+1
-0.291	-7.110e-5	1.550e+1
-0.290	-7.067e-5	1.555e+1
-0.289	-7.023e-5	1.560e+1
-0.288	-6.983e-5	1.565e+1
-0.287	-6.950e-5	1.570e+1
-0.286	-6.905e-5	1.575e+1
-0.285	-6.874e-5	1.580e+1
-0.284	-6.841e-5	1.585e+1
-0.283	-6.802e-5	1.590e+1
-0.282	-6.778e-5	1.595e+1
-0.281	-6.743e-5	1.600e+1
-0.280	-6.706e-5	1.605e+1
-0.279	-6.680e-5	1.610e+1
-0.278	-6.645e-5	1.615e+1
-0.277	-6.603e-5	1.620e+1
-0.276	-6.559e-5	1.625e+1
-0.275	-6.529e-5	1.630e+1
-0.274	-6.493e-5	1.635e+1
-0.273	-6.457e-5	1.640e+1
-0.272	-6.423e-5	1.645e+1
-0.271	-6.386e-5	1.650e+1
-0.270	-6.357e-5	1.655e+1
-0.269	-6.309e-5	1.660e+1
-0.268	-6.270e-5	1.665e+1
-0.267	-6.235e-5	1.670e+1
-0.266	-6.201e-5	1.675e+1
-0.265	-6.161e-5	1.680e+1
-0.264	-6.156e-5	1.685e+1
-0.263	-6.115e-5	1.690e+1
-0.262	-6.066e-5	1.695e+1
-0.261	-6.044e-5	1.700e+1
-0.260	-6.007e-5	1.705e+1
-0.259	-5.975e-5	1.710e+1
-0.258	-5.935e-5	1.715e+1
-0.257	-5.890e-5	1.720e+1
-0.256	-5.854e-5	1.725e+1
-0.255	-5.818e-5	1.730e+1
-0.254	-5.785e-5	1.735e+1
-0.253	-5.755e-5	1.740e+1
-0.252	-5.708e-5	1.745e+1
-0.251	-5.681e-5	1.750e+1
-0.250	-5.664e-5	1.755e+1
-0.249	-5.615e-5	1.760e+1
-0.248	-5.586e-5	1.765e+1
-0.247	-5.543e-5	1.770e+1
-0.246	-5.504e-5	1.775e+1
-0.245	-5.472e-5	1.780e+1
-0.244	-5.435e-5	1.785e+1
-0.243	-5.384e-5	1.790e+1
-0.242	-5.354e-5	1.795e+1
-0.241	-5.310e-5	1.800e+1
-0.240	-5.284e-5	1.805e+1
-0.239	-5.252e-5	1.810e+1
-0.238	-5.217e-5	1.815e+1
-0.237	-5.180e-5	1.820e+1
-0.236	-5.143e-5	1.825e+1
-0.235	-5.111e-5	1.830e+1
-0.234	-5.077e-5	1.835e+1
-0.233	-5.041e-5	1.840e+1
-0.232	-5.003e-5	1.845e+1
-0.231	-4.966e-5	1.850e+1
-0.230	-4.928e-5	1.855e+1
-0.229	-4.891e-5	1.860e+1
-0.228	-4.840e-5	1.865e+1
-0.227	-4.812e-5	1.870e+1
-0.226	-4.769e-5	1.875e+1
-0.225	-4.740e-5	1.880e+1
-0.224	-4.691e-5	1.885e+1
-0.223	-4.650e-5	1.890e+1
-0.222	-4.615e-5	1.895e+1
-0.221	-4.582e-5	1.900e+1
-0.220	-4.530e-5	1.905e+1
-0.219	-4.483e-5	1.910e+1
-0.218	-4.447e-5	1.915e+1
-0.217	-4.411e-5	1.920e+1
-0.216	-4.357e-5	1.925e+1
-0.215	-4.318e-5	1.930e+1
-0.214	-4.271e-5	1.935e+1
-0.213	-4.234e-5	1.940e+1
-0.212	-4.181e-5	1.945e+1
-0.211	-4.128e-5	1.950e+1
-0.210	-4.075e-5	1.955e+1
-0.209	-4.036e-5	1.960e+1
-0.208	-3.993e-5	1.965e+1
-0.207	-3.947e-5	1.970e+1
-0.206	-3.914e-5	1.975e+1
-0.205	-3.864e-5	1.980e+1
-0.204	-3.817e-5	1.985e+1
-0.203	-3.773e-5	1.990e+1
-0.202	-3.709e-5	1.995e+1
-0.201	-3.665e-5	2.000e+1
-0.200	-3.615e-5	2.005e+1
-0.199	-3.560e-5	2.010e+1
-0.198	-3.500e-5	2.015e+1
-0.197	-3.450e-5	2.020e+1
-0.196	-3.401e-5	2.025e+1
-0.195	-3.360e-5	2.030e+1
-0.194	-3.303e-5	2.035e+1
-0.193	-3.240e-5	2.040e+1
-0.192	-3.186e-5	2.045e+1
-0.191	-3.125e-5	2.050e+1
-0.190	-3.064e-5	2.055e+1
-0.189	-3.008e-5	2.060e+1
-0.188	-2.965e-5	2.065e+1
-0.187	-2.899e-5	2.070e+1
-0.186	-2.841e-5	2.075e+1
-0.185	-2.780e-5	2.080e+1
-0.184	-2.723e-5	2.085e+1
-0.183	-2.657e-5	2.090e+1
-0.182	-2.589e-5	2.095e+1
-0.181	-2.537e-5	2.100e+1
-0.180	-2.464e-5	2.105e+1
-0.179	-2.401e-5	2.110e+1
-0.178	-2.328e-5	2.115e+1
-0.177	-2.257e-5	2.120e+1
-0.176	-2.202e-5	2.125e+1
-0.175	-2.120e-5	2.130e+1
-0.174	-2.050e-5	2.135e+1
-0.173	-1.981e-5	2.140e+1
-0.172	-1.895e-5	2.145e+1
-0.171	-1.825e-5	2.150e+1
-0.170	-1.746e-5	2.155e+1
-0.169	-1.675e-5	2.160e+1
-0.168	-1.599e-5	2.165e+1
-0.167	-1.520e-5	2.170e+1
-0.166	-1.425e-5	2.175e+1
-0.165	-1.341e-5	2.180e+1
-0.164	-1.258e-5	2.185e+1
-0.163	-1.174e-5	2.190e+1
-0.162	-1.086e-5	2.195e+1
-0.161	-9.937e-6	2.200e+1
-0.160	-8.946e-6	2.205e+1
-0.159	-8.025e-6	2.210e+1
-0.158	-7.018e-6	2.215e+1
-0.157	-6.074e-6	2.220e+1
-0.156	-5.106e-6	2.225e+1
-0.155	-3.989e-6	2.230e+1
-0.154	-2.951e-6	2.235e+1
-0.153	-1.810e-6	2.240e+1
-0.152	-7.711e-7	2.245e+1
-0.151	3.541e-7	2.250e+1
-0.150	1.314e-6	2.255e+1
-0.149	2.423e-6	2.260e+1
-0.148	3.737e-6	2.265e+1
-0.147	4.925e-6	2.270e+1
-0.146	6.074e-6	2.275e+1
-0.145	7.325e-6	2.280e+1
-0.144	8.443e-6	2.285e+1
-0.143	9.678e-6	2.290e+1
-0.142	1.099e-5	2.295e+1
-0.141	1.231e-5	2.300e+1
-0.140	1.361e-5	2.305e+1
-0.139	1.489e-5	2.310e+1
-0.138	1.611e-5	2.315e+1
-0.137	1.748e-5	2.320e+1
-0.136	1.868e-5	2.325e+1
-0.135	2.010e-5	2.330e+1
-0.134	2.146e-5	2.335e+1
-0.133	2.276e-5	2.340e+1
-0.132	2.409e-5	2.345e+1
-0.131	2.537e-5	2.350e+1
-0.130	2.670e-5	2.355e+1
-0.129	2.807e-5	2.360e+1
-0.128	2.933e-5	2.365e+1
-0.127	3.076e-5	2.370e+1
-0.126	3.211e-5	2.375e+1
-0.125	3.351e-5	2.380e+1
-0.124	3.489e-5	2.385e+1
-0.123	3.627e-5	2.390e+1
-0.122	3.772e-5	2.395e+1
-0.121	3.915e-5	2.400e+1
-0.120	4.044e-5	2.405e+1
-0.119	4.177e-5	2.410e+1
-0.118	4.324e-5	2.415e+1
-0.117	4.462e-5	2.420e+1
-0.116	4.602e-5	2.425e+1
-0.115	4.722e-5	2.430e+1
-0.114	4.866e-5	2.435e+1
-0.113	5.016e-5	2.440e+1
-0.112	5.144e-5	2.445e+1
-0.111	5.269e-5	2.450e+1
-0.110	5.409e-5	2.455e+1
-0.109	5.538e-5	2.460e+1
-0.108	5.667e-5	2.465e+1
-0.107	5.807e-5	2.470e+1
-0.106	5.930e-5	2.475e+1
-0.105	6.073e-5	2.480e+1
-0.104	6.213e-5	2.485e+1
-0.103	6.346e-5	2.490e+1
-0.102	6.487e-5	2.495e+1
-0.101	6.605e-5	2.500e+1
-0.100	6.729e-5	2.505e+1
-0.099	6.856e-5	2.510e+1
-0.098	6.970e-5	2.515e+1
-0.097	7.094e-5	2.520e+1
-0.096	7.214e-5	2.525e+1
-0.095	7.335e-5	2.530e+1
-0.094	7.446e-5	2.535e+1
-0.093	7.569e-5	2.540e+1
-0.092	7.697e-5	2.545e+1
-0.091	7.801e-5	2.550e+1
-0.090	7.916e-5	2.555e+1
-0.089	8.038e-5	2.560e+1
-0.088	8.147e-5	2.565e+1
-0.087	8.263e-5	2.570e+1
-0.086	8.373e-5	2.575e+1
-0.085	8.477e-5	2.580e+1
-0.084	8.576e-5	2.585e+1
-0.083	8.688e-5	2.590e+1
-0.082	8.801e-5	2.595e+1
-0.081	8.898e-5	2.600e+1
-0.080	9.012e-5	2.605e+1
-0.079	9.125e-5	2.610e+1
-0.078	9.204e-5	2.615e+1
-0.077	9.319e-5	2.620e+1
-0.076	9.443e-5	2.625e+1
-0.075	9.539e-5	2.630e+1
-0.074	9.646e-5	2.635e+1
-0.073	9.749e-5	2.640e+1
-0.072	9.845e-5	2.645e+1
-0.071	9.949e-5	2.650e+1
-0.070	1.006e-4	2.655e+1
-0.069	1.015e-4	2.660e+1
-0.068	1.025e-4	2.665e+1
-0.067	1.034e-4	2.670e+1
-0.066	1.044e-4	2.675e+1
-0.065	1.055e-4	2.680e+1
-0.064	1.064e-4	2.685e+1
-0.063	1.075e-4	2.690e+1
-0.062	1.084e-4	2.695e+1
-0.061	1.094e-4	2.700e+1
-0.060	1.102e-4	2.705e+1
-0.059	1.112e-4	2.710e+1
-0.058	1.122e-4	2.715e+1
-0.057	1.132e-4	2.720e+1
-0.056	1.141e-4	2.725e+1
-0.055	1.150e-4	2.730e+1
-0.054	1.159e-4	2.735e+1
-0.053	1.167e-4	2.740e+1
-0.052	1.177e-4	2.745e+1
-0.051	1.185e-4	2.750e+1
-0.050	1.195e-4	2.755e+1
-0.049	1.205e-4	2.760e+1
-0.048	1.214e-4	2.765e+1
-0.047	1.225e-4	2.770e+1
-0.046	1.234e-4	2.775e+1
-0.045	1.243e-4	2.780e+1
-0.044	1.253e-4	2.785e+1
-0.043	1.262e-4	2.790e+1
-0.042	1.271e-4	2.795e+1
-0.041	1.280e-4	2.800e+1
-0.040	1.289e-4	2.805e+1
-0.039	1.300e-4	2.810e+1
-0.038	1.308e-4	2.815e+1
-0.037	1.317e-4	2.820e+1
-0.036	1.328e-4	2.825e+1
-0.035	1.337e-4	2.830e+1
-0.034	1.347e-4	2.835e+1
-0.033	1.357e-4	2.840e+1
-0.032	1.365e-4	2.845e+1
-0.031	1.376e-4	2.850e+1
-0.030	1.387e-4	2.855e+1
-0.029	1.397e-4	2.860e+1
-0.028	1.407e-4	2.865e+1
-0.027	1.415e-4	2.870e+1
-0.026	1.426e-4	2.875e+1
-0.025	1.436e-4	2.880e+1
-0.024	1.446e-4	2.885e+1
-0.023	1.456e-4	2.890e+1
-0.022	1.466e-4	2.895e+1
-0.021	1.477e-4	2.900e+1
-0.020	1.488e-4	2.905e+1
-0.019	1.500e-4	2.910e+1
-0.018	1.511e-4	2.915e+1
-0.017	1.521e-4	2.920e+1
-0.016	1.532e-4	2.925e+1
-0.015	1.543e-4	2.930e+1
-0.014	1.555e-4	2.935e+1
-0.013	1.568e-4	2.940e+1
-0.012	1.580e-4	2.945e+1
-0.011	1.591e-4	2.950e+1
-0.010	1.604e-4	2.955e+1
-0.009	1.617e-4	2.960e+1
-0.008	1.630e-4	2.965e+1
-0.007	1.643e-4	2.970e+1
-0.006	1.658e-4	2.975e+1
-0.005	1.670e-4	2.980e+1
-0.004	1.684e-4	2.985e+1
-0.003	1.699e-4	2.990e+1
-0.002	1.714e-4	2.995e+1
-0.001	1.729e-4	3.000e+1
-0.000	1.746e-4	3.005e+1
0.001	1.762e-4	3.010e+1
0.002	1.777e-4	3.015e+1
0.003	1.793e-4	3.020e+1
0.004	1.811e-4	3.025e+1
0.005	1.827e-4	3.030e+1
0.006	1.845e-4	3.035e+1
0.007	1.862e-4	3.040e+1
0.008	1.880e-4	3.045e+1
0.009	1.900e-4	3.050e+1
0.010	1.918e-4	3.055e+1
0.011	1.937e-4	3.060e+1
0.012	1.957e-4	3.065e+1
0.013	1.976e-4	3.070e+1
0.014	1.997e-4	3.075e+1
0.015	2.018e-4	3.080e+1
0.016	2.041e-4	3.085e+1
0.017	2.062e-4	3.090e+1
0.018	2.083e-4	3.095e+1
0.019	2.107e-4	3.100e+1
0.020	2.131e-4	3.105e+1
0.021	2.154e-4	3.110e+1
0.022	2.179e-4	3.115e+1
0.023	2.204e-4	3.120e+1
0.024	2.229e-4	3.125e+1
0.025	2.256e-4	3.130e+1
0.026	2.282e-4	3.135e+1
0.027	2.310e-4	3.140e+1
0.028	2.338e-4	3.145e+1
0.029	2.365e-4	3.150e+1
0.030	2.394e-4	3.155e+1
0.031	2.422e-4	3.160e+1
0.032	2.452e-4	3.165e+1
0.033	2.482e-4	3.170e+1
0.034	2.513e-4	3.175e+1
0.035	2.545e-4	3.180e+1
0.036	2.576e-4	3.185e+1
0.037	2.606e-4	3.190e+1
0.038	2.640e-4	3.195e+1
0.039	2.674e-4	3.200e+1
0.040	2.707e-4	3.205e+1
0.041	2.742e-4	3.210e+1
0.042	2.777e-4	3.215e+1
0.043	2.813e-4	3.220e+1
0.044	2.849e-4	3.225e+1
0.045	2.884e-4	3.230e+1
0.046	2.919e-4	3.235e+1
0.047	2.957e-4	3.240e+1
0.048	2.995e-4	3.245e+1
0.049	3.034e-4	3.250e+1
0.050	3.073e-4	3.255e+1
0.051	3.114e-4	3.260e+1
0.052	3.154e-4	3.265e+1
0.053	3.195e-4	3.270e+1
0.054	3.237e-4	3.275e+1
0.055	3.279e-4	3.280e+1
0.056	3.321e-4	3.285e+1
0.057	3.363e-4	3.290e+1
0.058	3.406e-4	3.295e+1
0.059	3.449e-4	3.300e+1
0.060	3.495e-4	3.305e+1
0.061	3.539e-4	3.310e+1
0.062	3.582e-4	3.315e+1
0.063	3.622e-4	3.320e+1
0.064	3.660e-4	3.325e+1
0.065	3.702e-4	3.330e+1
0.066	3.747e-4	3.335e+1
0.067	3.794e-4	3.340e+1
0.068	3.841e-4	3.345e+1
0.069	3.889e-4	3.350e+1
0.070	3.936e-4	3.355e+1
0.071	3.984e-4	3.360e+1
0.072	4.031e-4	3.365e+1
0.073	4.081e-4	3.370e+1
0.074	4.130e-4	3.375e+1
0.075	4.180e-4	3.380e+1
0.076	4.230e-4	3.385e+1
0.077	4.279e-4	3.390e+1
0.078	4.330e-4	3.395e+1
0.079	4.381e-4	3.400e+1
0.080	4.429e-4	3.405e+1
0.081	4.480e-4	3.410e+1
0.082	4.533e-4	3.415e+1
0.083	4.583e-4	3.420e+1
0.084	4.635e-4	3.425e+1
0.085	4.687e-4	3.430e+1
0.086	4.739e-4	3.435e+1
0.087	4.792e-4	3.440e+1
0.088	4.843e-4	3.445e+1
0.089	4.894e-4	3.450e+1
0.090	4.948e-4	3.455e+1
0.091	5.003e-4	3.460e+1
0.092	5.056e-4	3.465e+1
0.093	5.108e-4	3.470e+1
0.094	5.162e-4	3.475e+1
0.095	5.215e-4	3.480e+1
0.096	5.268e-4	3.485e+1
0.097	5.323e-4	3.490e+1
0.098	5.377e-4	3.495e+1
0.099	5.432e-4	3.500e+1
0.100	5.486e-4	3.505e+1
0.101	5.540e-4	3.510e+1
0.102	5.595e-4	3.515e+1
0.103	5.652e-4	3.520e+1
0.104	5.706e-4	3.525e+1
0.105	5.761e-4	3.530e+1
0.106	5.815e-4	3.535e+1
0.107	5.872e-4	3.540e+1
0.108	5.928e-4	3.545e+1
0.109	5.984e-4	3.550e+1
0.110	6.039e-4	3.555e+1
0.111	6.096e-4	3.560e+1
0.112	6.151e-4	3.565e+1
0.113	6.208e-4	3.570e+1
0.114	6.265e-4	3.575e+1
0.115	6.323e-4	3.580e+1
0.116	6.380e-4	3.585e+1
0.117	6.437e-4	3.590e+1
0.118	6.495e-4	3.595e+1
0.119	6.552e-4	3.600e+1
0.120	6.608e-4	3.605e+1
0.121	6.665e-4	3.610e+1
0.122	6.723e-4	3.615e+1
0.123	6.781e-4	3.620e+1
0.124	6.839e-4	3.625e+1
0.125	6.896e-4	3.630e+1
0.126	6.954e-4	3.635e+1
0.127	7.013e-4	3.640e+1
0.128	7.070e-4	3.645e+1
0.129	7.129e-4	3.650e+1
0.130	7.188e-4	3.655e+1
0.131	7.247e-4	3.660e+1
0.132	7.304e-4	3.665e+1
0.133	7.362e-4	3.670e+1
0.134	7.423e-4	3.675e+1
0.135	7.487e-4	3.680e+1
0.136	7.548e-4	3.685e+1
0.137	7.605e-4	3.690e+1
0.138	7.661e-4	3.695e+1
0.139	7.720e-4	3.700e+1
0.140	7.779e-4	3.705e+1
0.141	7.837e-4	3.710e+1
0.142	7.893e-4	3.715e+1
0.143	7.950e-4	3.720e+1
0.144	8.009e-4	3.725e+1
0.145	8.066e-4	3.730e+1
0.146	8.122e-4	3.735e+1
0.147	8.182e-4	3.740e+1
0.148	8.240e-4	3.745e+1
0.149	8.295e-4	3.750e+1
0.150	8.352e-4	3.755e+1
0.151	8.410e-4	3.760e+1
0.152	8.468e-4	3.765e+1
0.153	8.527e-4	3.770e+1
0.154	8.581e-4	3.775e+1
0.155	8.637e-4	3.780e+1
0.156	8.696e-4	3.785e+1
0.157	8.752e-4	3.790e+1
0.158	8.806e-4	3.795e+1
0.159	8.862e-4	3.800e+1
0.160	8.919e-4	3.805e+1
0.161	8.976e-4	3.810e+1
0.162	9.033e-4	3.815e+1
0.163	9.088e-4	3.820e+1
0.164	9.145e-4	3.825e+1
0.165	9.199e-4	3.830e+1
0.166	9.255e-4	3.835e+1
0.167	9.311e-4	3.840e+1
0.168	9.365e-4	3.845e+1
0.169	9.420e-4	3.850e+1
0.170	9.473e-4	3.855e+1
0.171	9.528e-4	3.860e+1
0.172	9.584e-4	3.865e+1
0.173	9.639e-4	3.870e+1
0.174	9.695e-4	3.875e+1
0.175	9.748e-4	3.880e+1
0.176	9.800e-4	3.885e+1
0.177	9.855e-4	3.890e+1
0.178	9.910e-4	3.895e+1
0.179	9.965e-4	3.900e+1
0.180	1.002e-3	3.905e+1
0.181	1.007e-3	3.910e+1
0.182	1.012e-3	3.915e+1
0.183	1.017e-3	3.920e+1
0.184	1.023e-3	3.925e+1
0.185	1.028e-3	3.930e+1
0.186	1.033e-3	3.935e+1
0.187	1.039e-3	3.940e+1
0.188	1.044e-3	3.945e+1
0.189	1.049e-3	3.950e+1
0.190	1.054e-3	3.955e+1
0.191	1.059e-3	3.960e+1
0.192	1.065e-3	3.965e+1
0.193	1.070e-3	3.970e+1
0.194	1.075e-3	3.975e+1
0.195	1.080e-3	3.980e+1
0.196	1.085e-3	3.985e+1
0.197	1.090e-3	3.990e+1
0.198	1.095e-3	3.995e+1
0.199	1.100e-3	4.000e+1
0.200	1.105e-3	4.005e+1
0.201	1.110e-3	4.010e+1
0.202	1.116e-3	4.015e+1
0.203	1.121e-3	4.020e+1
0.204	1.126e-3	4.025e+1
0.205	1.132e-3	4.030e+1
0.206	1.137e-3	4.035e+1
0.207	1.142e-3	4.040e+1
0.208	1.148e-3	4.045e+1
0.209	1.153e-3	4.050e+1
0.210	1.159e-3	4.055e+1
0.211	1.165e-3	4.060e+1
0.212	1.170e-3	4.065e+1
0.213	1.176e-3	4.070e+1
0.214	1.181e-3	4.075e+1
0.215	1.187e-3	4.080e+1
0.216	1.193e-3	4.085e+1
0.217	1.198e-3	4.090e+1
0.218	1.204e-3	4.095e+1
0.219	1.210e-3	4.100e+1
0.220	1.215e-3	4.105e+1
0.221	1.221e-3	4.110e+1
0.222	1.227e-3	4.115e+1
0.223	1.233e-3	4.120e+1
0.224	1.239e-3	4.125e+1
0.225	1.244e-3	4.130e+1
0.226	1.250e-3	4.135e+1
0.227	1.256e-3	4.140e+1
0.228	1.262e-3	4.145e+1
0.229	1.268e-3	4.150e+1
0.230	1.274e-3	4.155e+1
0.231	1.280e-3	4.160e+1
0.232	1.286e-3	4.165e+1
0.233	1.292e-3	4.170e+1
0.234	1.298e-3	4.175e+1
0.235	1.304e-3	4.180e+1
0.236	1.310e-3	4.185e+1
0.237	1.316e-3	4.190e+1
0.238	1.322e-3	4.195e+1
0.239	1.328e-3	4.200e+1
0.240	1.334e-3	4.205e+1
0.241	1.340e-3	4.210e+1
0.242	1.346e-3	4.215e+1
0.243	1.352e-3	4.220e+1
0.244	1.358e-3	4.225e+1
0.245	1.364e-3	4.230e+1
0.246	1.370e-3	4.235e+1
0.247	1.376e-3	4.240e+1
0.248	1.382e-3	4.245e+1
0.249	1.388e-3	4.250e+1
0.250	1.395e-3	4.255e+1
0.251	1.401e-3	4.260e+1
0.252	1.407e-3	4.265e+1
0.253	1.413e-3	4.270e+1
0.254	1.419e-3	4.275e+1
0.255	1.425e-3	4.280e+1
0.256	1.431e-3	4.285e+1
0.257	1.437e-3	4.290e+1
0.258	1.443e-3	4.295e+1
0.259	1.450e-3	4.300e+1
0.260	1.456e-3	4.305e+1
0.261	1.462e-3	4.310e+1
0.262	1.468e-3	4.315e+1
0.263	1.474e-3	4.320e+1
0.264	1.480e-3	4.325e+1
0.265	1.487e-3	4.330e+1
0.266	1.493e-3	4.335e+1
0.267	1.499e-3	4.340e+1
0.268	1.505e-3	4.345e+1
0.269	1.511e-3	4.350e+1
0.270	1.518e-3	4.355e+1
0.271	1.524e-3	4.360e+1
0.272	1.530e-3	4.365e+1
0.273	1.537e-3	4.370e+1
0.274	1.543e-3	4.375e+1
0.275	1.550e-3	4.380e+1
0.276	1.556e-3	4.385e+1
0.277	1.562e-3	4.390e+1
0.278	1.568e-3	4.395e+1
0.279	1.574e-3	4.400e+1
0.280	1.580e-3	4.405e+1
0.281	1.587e-3	4.410e+1
0.282	1.592e-3	4.415e+1
0.283	1.598e-3	4.420e+1
0.284	1.604e-3	4.425e+1
0.285	1.611e-3	4.430e+1
0.286	1.618e-3	4.435e+1
0.287	1.624e-3	4.440e+1
0.288	1.630e-3	4.445e+1
0.289	1.636e-3	4.450e+1
0.290	1.643e-3	4.455e+1
0.291	1.649e-3	4.460e+1
0.292	1.655e-3	4.465e+1
0.293	1.661e-3	4.470e+1
0.294	1.667e-3	4.475e+1
0.295	1.674e-3	4.480e+1
0.296	1.680e-3	4.485e+1
0.297	1.687e-3	4.490e+1
0.298	1.693e-3	4.495e+1
0.299	1.699e-3	4.500e+1
0.300	1.706e-3	4.505e+1
0.301	1.712e-3	4.510e+1
0.302	1.718e-3	4.515e+1
0.303	1.724e-3	4.520e+1
0.304	1.730e-3	4.525e+1
0.305	1.737e-3	4.530e+1
0.306	1.743e-3	4.535e+1
0.307	1.749e-3	4.540e+1
0.308	1.756e-3	4.545e+1
0.309	1.762e-3	4.550e+1
0.310	1.768e-3	4.555e+1
0.311	1.775e-3	4.560e+1
0.312	1.781e-3	4.565e+1
0.313	1.787e-3	4.570e+1
0.314	1.793e-3	4.575e+1
0.315	1.800e-3	4.580e+1
0.316	1.806e-3	4.585e+1
0.317	1.812e-3	4.590e+1
0.318	1.818e-3	4.595e+1
0.319	1.825e-3	4.600e+1
0.320	1.831e-3	4.605e+1
0.321	1.838e-3	4.610e+1
0.322	1.844e-3	4.615e+1
0.323	1.850e-3	4.620e+1
0.324	1.856e-3	4.625e+1
0.325	1.863e-3	4.630e+1
0.326	1.869e-3	4.635e+1
0.327	1.875e-3	4.640e+1
0.328	1.881e-3	4.645e+1
0.329	1.888e-3	4.650e+1
0.330	1.894e-3	4.655e+1
0.331	1.900e-3	4.660e+1
0.332	1.907e-3	4.665e+1
0.333	1.913e-3	4.670e+1
0.334	1.920e-3	4.675e+1
0.335	1.926e-3	4.680e+1
0.336	1.932e-3	4.685e+1
0.337	1.938e-3	4.690e+1
0.338	1.944e-3	4.695e+1
0.339	1.950e-3	4.700e+1
0.340	1.957e-3	4.705e+1
0.341	1.963e-3	4.710e+1
0.342	1.970e-3	4.715e+1
0.343	1.976e-3	4.720e+1
0.344	1.983e-3	4.725e+1
0.345	1.989e-3	4.730e+1
0.346	1.996e-3	4.735e+1
0.347	2.003e-3	4.740e+1
0.348	2.009e-3	4.745e+1
0.349	2.016e-3	4.750e+1
0.350	2.023e-3	4.755e+1
0.351	2.029e-3	4.760e+1
0.352	2.036e-3	4.765e+1
0.353	2.043e-3	4.770e+1
0.354	2.050e-3	4.775e+1
0.355	2.056e-3	4.780e+1
0.356	2.063e-3	4.785e+1
0.357	2.069e-3	4.790e+1
0.358	2.077e-3	4.795e+1
0.359	2.083e-3	4.800e+1
0.360	2.090e-3	4.805e+1
0.361	2.097e-3	4.810e+1
0.362	2.104e-3	4.815e+1
0.363	2.111e-3	4.820e+1
0.364	2.117e-3	4.825e+1
0.365	2.124e-3	4.830e+1
0.366	2.131e-3	4.835e+1
0.367	2.138e-3	4.840e+1
0.368	2.145e-3	4.845e+1
0.369	2.152e-3	4.850e+1
0.370	2.159e-3	4.855e+1
0.371	2.166e-3	4.860e+1
0.372	2.173e-3	4.865e+1
0.373	2.180e-3	4.870e+1
0.374	2.187e-3	4.875e+1
0.375	2.194e-3	4.880e+1
0.376	2.201e-3	4.885e+1
0.377	2.208e-3	4.890e+1
0.378	2.215e-3	4.895e+1
0.379	2.223e-3	4.900e+1
0.380	2.230e-3	4.905e+1
0.381	2.237e-3	4.910e+1
0.382	2.244e-3	4.915e+1
0.383	2.251e-3	4.920e+1
0.384	2.259e-3	4.925e+1
0.385	2.266e-3	4.930e+1
0.386	2.273e-3	4.935e+1
0.387	2.281e-3	4.940e+1
0.388	2.288e-3	4.945e+1
0.389	2.296e-3	4.950e+1
0.390	2.303e-3	4.955e+1
0.391	2.311e-3	4.960e+1
0.392	2.318e-3	4.965e+1
0.393	2.327e-3	4.970e+1
0.394	2.334e-3	4.975e+1
0.395	2.341e-3	4.980e+1
0.396	2.349e-3	4.985e+1
0.397	2.357e-3	4.990e+1
0.398	2.364e-3	4.995e+1
0.399	2.372e-3	5.000e+1
0.400	2.380e-3	5.005e+1
0.401	2.387e-3	5.010e+1
0.402	2.395e-3	5.015e+1
0.403	2.403e-3	5.020e+1
0.404	2.411e-3	5.025e+1
0.405	2.418e-3	5.030e+1
0.406	2.426e-3	5.035e+1
0.407	2.434e-3	5.040e+1
0.408	2.442e-3	5.045e+1
0.409	2.450e-3	5.050e+1
0.410	2.458e-3	5.055e+1
0.411	2.466e-3	5.060e+1
0.412	2.473e-3	5.065e+1
0.413	2.481e-3	5.070e+1
0.414	2.489e-3	5.075e+1
0.415	2.497e-3	5.080e+1
0.416	2.505e-3	5.085e+1
0.417	2.513e-3	5.090e+1
0.418	2.521e-3	5.095e+1
0.419	2.529e-3	5.100e+1
0.420	2.537e-3	5.105e+1
0.421	2.545e-3	5.110e+1
0.422	2.553e-3	5.115e+1
0.423	2.561e-3	5.120e+1
0.424	2.569e-3	5.125e+1
0.425	2.577e-3	5.130e+1
0.426	2.585e-3	5.135e+1
0.427	2.593e-3	5.140e+1
0.428	2.601e-3	5.145e+1
0.429	2.609e-3	5.150e+1
0.430	2.617e-3	5.155e+1
0.431	2.625e-3	5.160e+1
0.432	2.633e-3	5.165e+1
0.433	2.641e-3	5.170e+1
0.434	2.650e-3	5.175e+1
0.435	2.658e-3	5.180e+1
0.436	2.666e-3	5.185e+1
0.437	2.674e-3	5.190e+1
0.438	2.682e-3	5.195e+1
0.439	2.690e-3	5.200e+1
0.440	2.699e-3	5.205e+1
0.441	2.707e-3	5.210e+1
0.442	2.715e-3	5.215e+1
0.443	2.723e-3	5.220e+1
0.444	2.732e-3	5.225e+1
0.445	2.740e-3	5.230e+1
0.446	2.748e-3	5.235e+1
0.447	2.756e-3	5.240e+1
0.448	2.765e-3	5.245e+1
0.449	2.773e-3	5.250e+1
0.450	2.781e-3	5.255e+1
0.451	2.789e-3	5.260e+1
0.452	2.797e-3	5.265e+1
0.453	2.806e-3	5.270e+1
0.454	2.814e-3	5.275e+1
0.455	2.822e-3	5.280e+1
0.456	2.831e-3	5.285e+1
0.457	2.839e-3	5.290e+1
0.458	2.847e-3	5.295e+1
0.459	2.856e-3	5.300e+1
0.460	2.864e-3	5.305e+1
0.461	2.872e-3	5.310e+1
0.462	2.881e-3	5.315e+1
0.463	2.889e-3	5.320e+1
0.464	2.897e-3	5.325e+1
0.465	2.905e-3	5.330e+1
0.466	2.914e-3	5.335e+1
0.467	2.922e-3	5.340e+1
0.468	2.930e-3	5.345e+1
0.469	2.939e-3	5.350e+1
0.470	2.947e-3	5.355e+1
0.471	2.955e-3	5.360e+1
0.472	2.963e-3	5.365e+1
0.473	2.972e-3	5.370e+1
0.474	2.980e-3	5.375e+1
0.475	2.988e-3	5.380e+1
0.476	2.997e-3	5.385e+1
0.477	3.005e-3	5.390e+1
0.478	3.013e-3	5.395e+1
0.479	3.022e-3	5.400e+1
0.480	3.030e-3	5.405e+1
0.481	3.038e-3	5.410e+1
0.482	3.047e-3	5.415e+1
0.483	3.055e-3	5.420e+1
0.484	3.064e-3	5.425e+1
0.485	3.072e-3	5.430e+1
0.486	3.080e-3	5.435e+1
0.487	3.088e-3	5.440e+1
0.488	3.097e-3	5.445e+1
0.489	3.105e-3	5.450e+1
0.490	3.114e-3	5.455e+1
0.491	3.123e-3	5.460e+1
0.492	3.131e-3	5.465e+1
0.493	3.139e-3	5.470e+1
0.494	3.147e-3	5.475e+1
0.495	3.155e-3	5.480e+1
0.496	3.164e-3	5.485e+1
0.497	3.172e-3	5.490e+1
0.498	3.181e-3	5.495e+1
0.499	3.189e-3	5.500e+1
0.500	3.197e-3	5.505e+1
0.501	3.205e-3	5.510e+1
0.502	3.214e-3	5.515e+1
0.503	3.222e-3	5.520e+1
0.504	3.230e-3	5.525e+1
0.505	3.238e-3	5.530e+1
0.506	3.246e-3	5.535e+1
0.507	3.255e-3	5.540e+1
0.508	3.263e-3	5.545e+1
0.509	3.271e-3	5.550e+1
0.510	3.279e-3	5.555e+1
0.511	3.288e-3	5.560e+1
0.512	3.296e-3	5.565e+1
0.513	3.305e-3	5.570e+1
0.514	3.313e-3	5.575e+1
0.515	3.321e-3	5.580e+1
0.516	3.329e-3	5.585e+1
0.517	3.337e-3	5.590e+1
0.518	3.345e-3	5.595e+1
0.519	3.353e-3	5.600e+1
0.520	3.361e-3	5.605e+1
0.521	3.369e-3	5.610e+1
0.522	3.377e-3	5.615e+1
0.523	3.386e-3	5.620e+1
0.524	3.394e-3	5.625e+1
0.525	3.402e-3	5.630e+1
0.526	3.410e-3	5.635e+1
0.527	3.418e-3	5.640e+1
0.528	3.427e-3	5.645e+1
0.529	3.434e-3	5.650e+1
0.530	3.442e-3	5.655e+1
0.531	3.450e-3	5.660e+1
0.532	3.458e-3	5.665e+1
0.533	3.466e-3	5.670e+1
0.534	3.474e-3	5.675e+1
0.535	3.482e-3	5.680e+1
0.536	3.490e-3	5.685e+1
0.537	3.498e-3	5.690e+1
0.538	3.506e-3	5.695e+1
0.539	3.512e-3	5.700e+1
0.540	3.520e-3	5.705e+1
0.541	3.528e-3	5.710e+1
0.542	3.536e-3	5.715e+1
0.543	3.544e-3	5.720e+1
0.544	3.552e-3	5.725e+1
0.545	3.560e-3	5.730e+1
0.546	3.568e-3	5.735e+1
0.547	3.576e-3	5.740e+1
0.548	3.584e-3	5.745e+1
0.549	3.591e-3	5.750e+1
0.550	3.600e-3	5.755e+1
0.551	3.608e-3	5.760e+1
0.552	3.616e-3	5.765e+1
0.553	3.623e-3	5.770e+1
0.554	3.631e-3	5.775e+1
0.555	3.639e-3	5.780e+1
0.556	3.647e-3	5.785e+1
0.557	3.655e-3	5.790e+1
0.558	3.663e-3	5.795e+1
0.559	3.671e-3	5.800e+1
0.560	3.679e-3	5.805e+1
0.561	3.687e-3	5.810e+1
0.562	3.694e-3	5.815e+1
0.563	3.702e-3	5.820e+1
0.564	3.710e-3	5.825e+1
0.565	3.717e-3	5.830e+1
0.566	3.725e-3	5.835e+1
0.567	3.733e-3	5.840e+1
0.568	3.740e-3	5.845e+1
0.569	3.748e-3	5.850e+1
0.570	3.755e-3	5.855e+1
0.571	3.763e-3	5.860e+1
0.572	3.771e-3	5.865e+1
0.573	3.778e-3	5.870e+1
0.574	3.786e-3	5.875e+1
0.575	3.793e-3	5.880e+1
0.576	3.801e-3	5.885e+1
0.577	3.809e-3	5.890e+1
0.578	3.816e-3	5.895e+1
0.579	3.824e-3	5.900e+1
0.580	3.831e-3	5.905e+1
0.581	3.839e-3	5.910e+1
0.582	3.846e-3	5.915e+1
0.583	3.854e-3	5.920e+1
0.584	3.861e-3	5.925e+1
0.585	3.869e-3	5.930e+1
0.586	3.876e-3	5.935e+1
0.587	3.883e-3	5.940e+1
0.588	3.891e-3	5.945e+1
0.589	3.899e-3	5.950e+1
0.590	3.907e-3	5.955e+1
0.591	3.914e-3	5.960e+1
0.592	3.921e-3	5.965e+1
0.593	3.929e-3	5.970e+1
0.594	3.936e-3	5.975e+1
0.595	3.943e-3	5.980e+1
0.596	3.950e-3	5.985e+1
0.597	3.958e-3	5.990e+1
0.598	3.965e-3	5.995e+1
0.599	3.972e-3	6.000e+1
Segment 2:
0.600	3.974e-3	6.005e+1
0.599	3.963e-3	6.010e+1
0.598	3.952e-3	6.015e+1
0.597	3.940e-3	6.020e+1
0.596	3.929e-3	6.025e+1
0.595	3.917e-3	6.030e+1
0.594	3.906e-3	6.035e+1
0.593	3.894e-3	6.040e+1
0.592	3.883e-3	6.045e+1
0.591	3.872e-3	6.050e+1
0.590	3.861e-3	6.055e+1
0.589	3.850e-3	6.060e+1
0.588	3.839e-3	6.065e+1
0.587	3.828e-3	6.070e+1
0.586	3.818e-3	6.075e+1
0.585	3.807e-3	6.080e+1
0.584	3.797e-3	6.085e+1
0.583	3.786e-3	6.090e+1
0.582	3.776e-3	6.095e+1
0.581	3.765e-3	6.100e+1
0.580	3.755e-3	6.105e+1
0.579	3.744e-3	6.110e+1
0.578	3.734e-3	6.115e+1
0.577	3.724e-3	6.120e+1
0.576	3.713e-3	6.125e+1
0.575	3.703e-3	6.130e+1
0.574	3.693e-3	6.135e+1
0.573	3.683e-3	6.140e+1
0.572	3.673e-3	6.145e+1
0.571	3.662e-3	6.150e+1
0.570	3.652e-3	6.155e+1
0.569	3.642e-3	6.160e+1
0.568	3.632e-3	6.165e+1
0.567	3.622e-3	6.170e+1
0.566	3.612e-3	6.175e+1
0.565	3.602e-3	6.180e+1
0.564	3.592e-3	6.185e+1
0.563	3.582e-3	6.190e+1
0.562	3.572e-3	6.195e+1
0.561	3.562e-3	6.200e+1
0.560	3.552e-3	6.205e+1
0.559	3.542e-3	6.210e+1
0.558	3.533e-3	6.215e+1
0.557	3.523e-3	6.220e+1
0.556	3.513e-3	6.225e+1
0.555	3.505e-3	6.230e+1
0.554	3.495e-3	6.235e+1
0.553	3.485e-3	6.240e+1
0.552	3.476e-3	6.245e+1
0.551	3.466e-3	6.250e+1
0.550	3.456e-3	6.255e+1
0.549	3.446e-3	6.260e+1
0.548	3.436e-3	6.265e+1
0.547	3.427e-3	6.270e+1
0.546	3.417e-3	6.275e+1
0.545	3.407e-3	6.280e+1
0.544	3.397e-3	6.285e+1
0.543	3.387e-3	6.290e+1
0.542	3.378e-3	6.295e+1
0.541	3.368e-3	6.300e+1
0.540	3.358e-3	6.305e+1
0.539	3.348e-3	6.310e+1
0.538	3.338e-3	6.315e+1
0.537	3.329e-3	6.320e+1
0.536	3.319e-3	6.325e+1
0.535	3.309e-3	6.330e+1
0.534	3.299e-3	6.335e+1
0.533	3.290e-3	6.340e+1
0.532	3.280e-3	6.345e+1
0.531	3.271e-3	6.350e+1
0.530	3.261e-3	6.355e+1
0.529	3.251e-3	6.360e+1
0.528	3.242e-3	6.365e+1
0.527	3.232e-3	6.370e+1
0.526	3.222e-3	6.375e+1
0.525	3.213e-3	6.380e+1
0.524	3.203e-3	6.385e+1
0.523	3.193e-3	6.390e+1
0.522	3.183e-3	6.395e+1
0.521	3.174e-3	6.400e+1
0.520	3.164e-3	6.405e+1
0.519	3.155e-3	6.410e+1
0.518	3.145e-3	6.415e+1
0.517	3.135e-3	6.420e+1
0.516	3.126e-3	6.425e+1
0.515	3.116e-3	6.430e+1
0.514	3.106e-3	6.435e+1
0.513	3.096e-3	6.440e+1
0.512	3.086e-3	6.445e+1
0.511	3.077e-3	6.450e+1
0.510	3.067e-3	6.455e+1
0.509	3.058e-3	6.460e+1
0.508	3.048e-3	6.465e+1
0.507	3.039e-3	6.470e+1
0.506	3.029e-3	6.475e+1
0.505	3.020e-3	6.480e+1
0.504	3.010e-3	6.485e+1
0.503	3.001e-3	6.490e+1
0.502	2.992e-3	6.495e+1
0.501	2.982e-3	6.500e+1
0.500	2.972e-3	6.505e+1
0.499	2.963e-3	6.510e+1
0.498	2.954e-3	6.515e+1
0.497	2.944e-3	6.520e+1
0.496	2.935e-3	6.525e+1
0.495	2.926e-3	6.530e+1
0.494	2.916e-3	6.535e+1
0.493	2.907e-3	6.540e+1
0.492	2.898e-3	6.545e+1
0.491	2.889e-3	6.550e+1
0.490	2.879e-3	6.555e+1
0.489	2.870e-3	6.560e+1
0.488	2.861e-3	6.565e+1
0.487	2.851e-3	6.570e+1
0.486	2.842e-3	6.575e+1
0.485	2.834e-3	6.580e+1
0.484	2.825e-3	6.585e+1
0.483	2.818e-3	6.590e+1
0.482	2.810e-3	6.595e+1
0.481	2.802e-3	6.600e+1
0.480	2.793e-3	6.605e+1
0.479	2.784e-3	6.610e+1
0.478	2.775e-3	6.615e+1
0.477	2.766e-3	6.620e+1
0.476	2.756e-3	6.625e+1
0.475	2.747e-3	6.630e+1
0.474	2.738e-3	6.635e+1
0.473	2.729e-3	6.640e+1
0.472	2.720e-3	6.645e+1
0.471	2.711e-3	6.650e+1
0.470	2.702e-3	6.655e+1
0.469	2.693e-3	6.660e+1
0.468	2.684e-3	6.665e+1
0.467	2.674e-3	6.670e+1
0.466	2.665e-3	6.675e+1
0.465	2.656e-3	6.680e+1
0.464	2.647e-3	6.685e+1
0.463	2.638e-3	6.690e+1
0.462	2.629e-3	6.695e+1
0.461	2.620e-3	6.700e+1
0.460	2.611e-3	6.705e+1
0.459	2.603e-3	6.710e+1
0.458	2.594e-3	6.715e+1
0.457	2.586e-3	6.720e+1
0.456	2.577e-3	6.725e+1
0.455	2.568e-3	6.730e+1
0.454	2.559e-3	6.735e+1
0.453	2.551e-3	6.740e+1
0.452	2.542e-3	6.745e+1
0.451	2.533e-3	6.750e+1
0.450	2.524e-3	6.755e+1
0.449	2.515e-3	6.760e+1
0.448	2.507e-3	6.765e+1
0.447	2.498e-3	6.770e+1
0.446	2.489e-3	6.775e+1
0.445	2.480e-3	6.780e+1
0.444	2.471e-3	6.785e+1
0.443	2.463e-3	6.790e+1
0.442	2.454e-3	6.795e+1
0.441	2.445e-3	6.800e+1
0.440	2.437e-3	6.805e+1
0.439	2.428e-3	6.810e+1
0.438	2.419e-3	6.815e+1
0.437	2.411e-3	6.820e+1
0.436	2.402e-3	6.825e+1
0.435	2.393e-3	6.830e+1
0.434	2.384e-3	6.835e+1
0.433	2.376e-3	6.840e+1
0.432	2.367e-3	6.845e+1
0.431	2.359e-3	6.850e+1
0.430	2.350e-3	6.855e+1
0.429	2.341e-3	6.860e+1
0.428	2.333e-3	6.865e+1
0.427	2.324e-3	6.870e+1
0.426	2.315e-3	6.875e+1
0.425	2.307e-3	6.880e+1
0.424	2.298e-3	6.885e+1
0.423	2.289e-3	6.890e+1
0.422	2.281e-3	6.895e+1
0.421	2.273e-3	6.900e+1
0.420	2.264e-3	6.905e+1
0.419	2.256e-3	6.910e+1
0.418	2.247e-3	6.915e+1
0.417	2.239e-3	6.920e+1
0.416	2.230e-3	6.925e+1
0.415	2.222e-3	6.930e+1
0.414	2.213e-3	6.935e+1
0.413	2.205e-3	6.940e+1
0.412	2.197e-3	6.945e+1
0.411	2.188e-3	6.950e+1
0.410	2.180e-3	6.955e+1
0.409	2.171e-3	6.960e+1
0.408	2.163e-3	6.965e+1
0.407	2.154e-3	6.970e+1
0.406	2.146e-3	6.975e+1
0.405	2.138e-3	6.980e+1
0.404	2.129e-3	6.985e+1
0.403	2.121e-3	6.990e+1
0.402	2.113e-3	6.995e+1
0.401	2.105e-3	7.000e+1
0.400	2.097e-3	7.005e+1
0.399	2.089e-3	7.010e+1
0.398	2.080e-3	7.015e+1
0.397	2.072e-3	7.020e+1
0.396	2.064e-3	7.025e+1
0.395	2.056e-3	7.030e+1
0.394	2.047e-3	7.035e+1
0.393	2.039e-3	7.040e+1
0.392	2.031e-3	7.045e+1
0.391	2.023e-3	7.050e+1
0.390	2.015e-3	7.055e+1
0.389	2.007e-3	7.060e+1
0.388	1.999e-3	7.065e+1
0.387	1.991e-3	7.070e+1
0.386	1.983e-3	7.075e+1
0.385	1.975e-3	7.080e+1
0.384	1.966e-3	7.085e+1
0.383	1.958e-3	7.090e+1
0.382	1.951e-3	7.095e+1
0.381	1.943e-3	7.100e+1
0.380	1.935e-3	7.105e+1
0.379	1.929e-3	7.110e+1
0.378	1.921e-3	7.115e+1
0.377	1.913e-3	7.120e+1
0.376	1.905e-3	7.125e+1
0.375	1.897e-3	7.130e+1
0.374	1.889e-3	7.135e+1
0.373	1.881e-3	7.140e+1
0.372	1.873e-3	7.145e+1
0.371	1.865e-3	7.150e+1
0.370	1.858e-3	7.155e+1
0.369	1.850e-3	7.160e+1
0.368	1.842e-3	7.165e+1
0.367	1.834e-3	7.170e+1
0.366	1.826e-3	7.175e+1
0.365	1.818e-3	7.180e+1
0.364	1.810e-3	7.185e+1
0.363	1.802e-3	7.190e+1
0.362	1.794e-3	7.195e+1
0.361	1.787e-3	7.200e+1
0.360	1.779e-3	7.205e+1
0.359	1.771e-3	7.210e+1
0.358	1.763e-3	7.215e+1
0.357	1.755e-3	7.220e+1
0.356	1.747e-3	7.225e+1
0.355	1.740e-3	7.230e+1
0.354	1.732e-3	7.235e+1
0.353	1.724e-3	7.240e+1
0.352	1.717e-3	7.245e+1
0.351	1.709e-3	7.250e+1
0.350	1.701e-3	7.255e+1
0.349	1.693e-3	7.260e+1
0.348	1.686e-3	7.265e+1
0.347	1.678e-3	7.270e+1
0.346	1.670e-3	7.275e+1
0.345	1.662e-3	7.280e+1
0.344	1.655e-3	7.285e+1
0.343	1.647e-3	7.290e+1
0.342	1.640e-3	7.295e+1
0.341	1.632e-3	7.300e+1
0.340	1.624e-3	7.305e+1
0.339	1.617e-3	7.310e+1
0.338	1.609e-3	7.315e+1
0.337	1.602e-3	7.320e+1
0.336	1.594e-3	7.325e+1
0.335	1.586e-3	7.330e+1
0.334	1.579e-3	7.335e+1
0.333	1.571e-3	7.340e+1
0.332	1.564e-3	7.345e+1
0.331	1.557e-3	7.350e+1
0.330	1.549e-3	7.355e+1
0.329	1.541e-3	7.360e+1
0.328	1.533e-3	7.365e+1
0.327	1.526e-3	7.370e+1
0.326	1.518e-3	7.375e+1
0.325	1.510e-3	7.380e+1
0.324	1.503e-3	7.385e+1
0.323	1.496e-3	7.390e+1
0.322	1.488e-3	7.395e+1
0.321	1.480e-3	7.400e+1
0.320	1.473e-3	7.405e+1
0.319	1.466e-3	7.410e+1
0.318	1.458e-3	7.415e+1
0.317	1.451e-3	7.420e+1
0.316	1.443e-3	7.425e+1
0.315	1.436e-3	7.430e+1
0.314	1.429e-3	7.435e+1
0.313	1.421e-3	7.440e+1
0.312	1.414e-3	7.445e+1
0.311	1.407e-3	7.450e+1
0.310	1.399e-3	7.455e+1
0.309	1.392e-3	7.460e+1
0.308	1.384e-3	7.465e+1
0.307	1.377e-3	7.470e+1
0.306	1.370e-3	7.475e+1
0.305	1.362e-3	7.480e+1
0.304	1.355e-3	7.485e+1
0.303	1.348e-3	7.490e+1
0.302	1.340e-3	7.495e+1
0.301	1.333e-3	7.500e+1
0.300	1.326e-3	7.505e+1
0.299	1.319e-3	7.510e+1
0.298	1.312e-3	7.515e+1
0.297	1.304e-3	7.520e+1
0.296	1.297e-3	7.525e+1
0.295	1.290e-3	7.530e+1
0.294	1.283e-3	7.535e+1
0.293	1.276e-3	7.540e+1
0.292	1.269e-3	7.545e+1
0.291	1.262e-3	7.550e+1
0.290	1.255e-3	7.555e+1
0.289	1.247e-3	7.560e+1
0.288	1.240e-3	7.565e+1
0.287	1.233e-3	7.570e+1
0.286	1.226e-3	7.575e+1
0.285	1.219e-3	7.580e+1
0.284	1.212e-3	7.585e+1
0.283	1.205e-3	7.590e+1
0.282	1.198e-3	7.595e+1
0.281	1.191e-3	7.600e+1
0.280	1.184e-3	7.605e+1
0.279	1.177e-3	7.610e+1
0.278	1.170e-3	7.615e+1
0.277	1.163e-3	7.620e+1
0.276	1.156e-3	7.625e+1
0.275	1.149e-3	7.630e+1
0.274	1.142e-3	7.635e+1
0.273	1.135e-3	7.640e+1
0.272	1.127e-3	7.645e+1
0.271	1.120e-3	7.650e+1
0.270	1.113e-3	7.655e+1
0.269	1.106e-3	7.660e+1
0.268	1.099e-3	7.665e+1
0.267	1.092e-3	7.670e+1
0.266	1.085e-3	7.675e+1
0.265	1.078e-3	7.680e+1
0.264	1.071e-3	7.685e+1
0.263	1.065e-3	7.690e+1
0.262	1.058e-3	7.695e+1
0.261	1.051e-3	7.700e+1
0.260	1.044e-3	7.705e+1
0.259	1.037e-3	7.710e+1
0.258	1.030e-3	7.715e+1
0.257	1.023e-3	7.720e+1
0.256	1.016e-3	7.725e+1
0.255	1.009e-3	7.730e+1
0.254	1.002e-3	7.735e+1
0.253	9.958e-4	7.740e+1
0.252	9.889e-4	7.745e+1
0.251	9.820e-4	7.750e+1
0.250	9.752e-4	7.755e+1
0.249	9.685e-4	7.760e+1
0.248	9.617e-4	7.765e+1
0.247	9.548e-4	7.770e+1
0.246	9.481e-4	7.775e+1
0.245	9.413e-4	7.780e+1
0.244	9.344e-4	7.785e+1
0.243	9.276e-4	7.790e+1
0.242	9.210e-4	7.795e+1
0.241	9.143e-4	7.800e+1
0.240	9.074e-4	7.805e+1
0.239	9.007e-4	7.810e+1
0.238	8.939e-4	7.815e+1
0.237	8.873e-4	7.820e+1
0.236	8.806e-4	7.825e+1
0.235	8.741e-4	7.830e+1
0.234	8.673e-4	7.835e+1
0.233	8.606e-4	7.840e+1
0.232	8.540e-4	7.845e+1
0.231	8.474e-4	7.850e+1
0.230	8.407e-4	7.855e+1
0.229	8.340e-4	7.860e+1
0.228	8.274e-4	7.865e+1
0.227	8.208e-4	7.870e+1
0.226	8.141e-4	7.875e+1
0.225	8.075e-4	7.880e+1
0.224	8.009e-4	7.885e+1
0.223	7.943e-4	7.890e+1
0.222	7.878e-4	7.895e+1
0.221	7.814e-4	7.900e+1
0.220	7.747e-4	7.905e+1
0.219	7.681e-4	7.910e+1
0.218	7.615e-4	7.915e+1
0.217	7.550e-4	7.920e+1
0.216	7.482e-4	7.925e+1
0.215	7.411e-4	7.930e+1
0.214	7.345e-4	7.935e+1
0.213	7.281e-4	7.940e+1
0.212	7.215e-4	7.945e+1
0.211	7.148e-4	7.950e+1
0.210	7.085e-4	7.955e+1
0.209	7.020e-4	7.960e+1
0.208	6.955e-4	7.965e+1
0.207	6.891e-4	7.970e+1
0.206	6.827e-4	7.975e+1
0.205	6.762e-4	7.980e+1
0.204	6.696e-4	7.985e+1
0.203	6.633e-4	7.990e+1
0.202	6.570e-4	7.995e+1
0.201	6.506e-4	8.000e+1
0.200	6.443e-4	8.005e+1
0.199	6.379e-4	8.010e+1
0.198	6.316e-4	8.015e+1
0.197	6.252e-4	8.020e+1
0.196	6.189e-4	8.025e+1
0.195	6.126e-4	8.030e+1
0.194	6.064e-4	8.035e+1
0.193	6.001e-4	8.040e+1
0.192	5.937e-4	8.045e+1
0.191	5.873e-4	8.050e+1
0.190	5.811e-4	8.055e+1
0.189	5.749e-4	8.060e+1
0.188	5.688e-4	8.065e+1
0.187	5.627e-4	8.070e+1
0.186	5.565e-4	8.075e+1
0.185	5.503e-4	8.080e+1
0.184	5.442e-4	8.085e+1
0.183	5.380e-4	8.090e+1
0.182	5.319e-4	8.095e+1
0.181	5.257e-4	8.100e+1
0.180	5.197e-4	8.105e+1
0.179	5.135e-4	8.110e+1
0.178	5.074e-4	8.115e+1
0.177	5.012e-4	8.120e+1
0.176	4.951e-4	8.125e+1
0.175	4.892e-4	8.130e+1
0.174	4.832e-4	8.135e+1
0.173	4.771e-4	8.140e+1
0.172	4.712e-4	8.145e+1
0.171	4.652e-4	8.150e+1
0.170	4.590e-4	8.155e+1
0.169	4.530e-4	8.160e+1
0.168	4.471e-4	8.165e+1
0.167	4.411e-4	8.170e+1
0.166	4.352e-4	8.175e+1
0.165	4.293e-4	8.180e+1
0.164	4.233e-4	8.185e+1
0.163	4.174e-4	8.190e+1
0.162	4.113e-4	8.195e+1
0.161	4.055e-4	8.200e+1
0.160	3.996e-4	8.205e+1
0.159	3.938e-4	8.210e+1
0.158	3.880e-4	8.215e+1
0.157	3.822e-4	8.220e+1
0.156	3.764e-4	8.225e+1
0.155	3.709e-4	8.230e+1
0.154	3.656e-4	8.235e+1
0.153	3.609e-4	8.240e+1
0.152	3.554e-4	8.245e+1
0.151	3.496e-4	8.250e+1
0.150	3.439e-4	8.255e+1
0.149	3.382e-4	8.260e+1
0.148	3.326e-4	8.265e+1
0.147	3.270e-4	8.270e+1
0.146	3.212e-4	8.275e+1
0.145	3.155e-4	8.280e+1
0.144	3.099e-4	8.285e+1
0.143	3.043e-4	8.290e+1
0.142	2.988e-4	8.295e+1
0.141	2.933e-4	8.300e+1
0.140	2.879e-4	8.305e+1
0.139	2.825e-4	8.310e+1
0.138	2.769e-4	8.315e+1
0.137	2.715e-4	8.320e+1
0.136	2.661e-4	8.325e+1
0.135	2.606e-4	8.330e+1
0.134	2.551e-4	8.335e+1
0.133	2.496e-4	8.340e+1
0.132	2.442e-4	8.345e+1
0.131	2.390e-4	8.350e+1
0.130	2.337e-4	8.355e+1
0.129	2.283e-4	8.360e+1
0.128	2.229e-4	8.365e+1
0.127	2.175e-4	8.370e+1
0.126	2.123e-4	8.375e+1
0.125	2.071e-4	8.380e+1
0.124	2.019e-4	8.385e+1
0.123	1.969e-4	8.390e+1
0.122	1.916e-4	8.395e+1
0.121	1.864e-4	8.400e+1
0.120	1.813e-4	8.405e+1
0.119	1.762e-4	8.410e+1
0.118	1.711e-4	8.415e+1
0.117	1.660e-4	8.420e+1
0.116	1.610e-4	8.425e+1
0.115	1.559e-4	8.430e+1
0.114	1.511e-4	8.435e+1
0.113	1.461e-4	8.440e+1
0.112	1.413e-4	8.445e+1
0.111	1.363e-4	8.450e+1
0.110	1.312e-4	8.455e+1
0.109	1.264e-4	8.460e+1
0.108	1.215e-4	8.465e+1
0.107	1.168e-4	8.470e+1
0.106	1.119e-4	8.475e+1
0.105	1.070e-4	8.480e+1
0.104	1.023e-4	8.485e+1
0.103	9.756e-5	8.490e+1
0.102	9.273e-5	8.495e+1
0.101	8.805e-5	8.500e+1
0.100	8.325e-5	8.505e+1
0.099	7.874e-5	8.510e+1
0.098	7.403e-5	8.515e+1
0.097	6.966e-5	8.520e+1
0.096	6.506e-5	8.525e+1
0.095	6.032e-5	8.530e+1
0.094	5.591e-5	8.535e+1
0.093	5.145e-5	8.540e+1
0.092	4.689e-5	8.545e+1
0.091	4.240e-5	8.550e+1
0.090	3.778e-5	8.555e+1
0.089	3.353e-5	8.560e+1
0.088	2.918e-5	8.565e+1
0.087	2.497e-5	8.570e+1
0.086	2.069e-5	8.575e+1
0.085	1.649e-5	8.580e+1
0.084	1.209e-5	8.585e+1
0.083	7.821e-6	8.590e+1
0.082	3.454e-6	8.595e+1
0.081	-7.632e-7	8.600e+1
0.080	-4.902e-6	8.605e+1
0.079	-8.954e-6	8.610e+1
0.078	-1.323e-5	8.615e+1
0.077	-1.725e-5	8.620e+1
0.076	-2.119e-5	8.625e+1
0.075	-2.528e-5	8.630e+1
0.074	-2.947e-5	8.635e+1
0.073	-3.360e-5	8.640e+1
0.072	-3.789e-5	8.645e+1
0.071	-4.232e-5	8.650e+1
0.070	-4.674e-5	8.655e+1
0.069	-5.068e-5	8.660e+1
0.068	-5.476e-5	8.665e+1
0.067	-5.863e-5	8.670e+1
0.066	-6.258e-5	8.675e+1
0.065	-6.642e-5	8.680e+1
0.064	-7.039e-5	8.685e+1
0.063	-7.434e-5	8.690e+1
0.062	-7.841e-5	8.695e+1
0.061	-8.235e-5	8.700e+1
0.060	-8.630e-5	8.705e+1
0.059	-9.017e-5	8.710e+1
0.058	-9.413e-5	8.715e+1
0.057	-9.795e-5	8.720e+1
0.056	-1.017e-4	8.725e+1
0.055	-1.056e-4	8.730e+1
0.054	-1.095e-4	8.735e+1
0.053	-1.133e-4	8.740e+1
0.052	-1.172e-4	8.745e+1
0.051	-1.210e-4	8.750e+1
0.050	-1.250e-4	8.755e+1
0.049	-1.289e-4	8.760e+1
0.048	-1.329e-4	8.765e+1
0.047	-1.367e-4	8.770e+1
0.046	-1.405e-4	8.775e+1
0.045	-1.444e-4	8.780e+1
0.044	-1.483e-4	8.785e+1
0.043	-1.519e-4	8.790e+1
0.042	-1.557e-4	8.795e+1
0.041	-1.595e-4	8.800e+1
0.040	-1.634e-4	8.805e+1
0.039	-1.672e-4	8.810e+1
0.038	-1.711e-4	8.815e+1
0.037	-1.751e-4	8.820e+1
0.036	-1.789e-4	8.825e+1
0.035	-1.827e-4	8.830e+1
0.034	-1.864e-4	8.835e+1
0.033	-1.902e-4	8.840e+1
0.032	-1.940e-4	8.845e+1
0.031	-1.978e-4	8.850e+1
0.030	-2.014e-4	8.855e+1
0.029	-2.051e-4	8.860e+1
0.028	-2.088e-4	8.865e+1
0.027	-2.123e-4	8.870e+1
0.026	-2.162e-4	8.875e+1
0.025	-2.199e-4	8.880e+1
0.024	-2.236e-4	8.885e+1
0.023	-2.272e-4	8.890e+1
0.022	-2.307e-4	8.895e+1
0.021	-2.343e-4	8.900e+1
0.020	-2.378e-4	8.905e+1
0.019	-2.411e-4	8.910e+1
0.018	-2.446e-4	8.915e+1
0.017	-2.480e-4	8.920e+1
0.016	-2.514e-4	8.925e+1
0.015	-2.549e-4	8.930e+1
0.014	-2.581e-4	8.935e+1
0.013	-2.616e-4	8.940e+1
0.012	-2.651e-4	8.945e+1
0.011	-2.684e-4	8.950e+1
0.010	-2.718e-4	8.955e+1
0.009	-2.751e-4	8.960e+1
0.008	-2.782e-4	8.965e+1
0.007	-2.815e-4	8.970e+1
0.006	-2.847e-4	8.975e+1
0.005	-2.878e-4	8.980e+1
0.004	-2.911e-4	8.985e+1
0.003	-2.942e-4	8.990e+1
0.002	-2.974e-4	8.995e+1
0.001	-3.004e-4	9.000e+1
0.000	-3.037e-4	9.005e+1
-0.001	-3.066e-4	9.010e+1
-0.002	-3.097e-4	9.015e+1
-0.003	-3.129e-4	9.020e+1
-0.004	-3.158e-4	9.025e+1
-0.005	-3.186e-4	9.030e+1
-0.006	-3.216e-4	9.035e+1
-0.007	-3.245e-4	9.040e+1
-0.008	-3.274e-4	9.045e+1
-0.009	-3.302e-4	9.050e+1
-0.010	-3.328e-4	9.055e+1
-0.011	-3.356e-4	9.060e+1
-0.012	-3.383e-4	9.065e+1
-0.013	-3.411e-4	9.070e+1
-0.014	-3.439e-4	9.075e+1
-0.015	-3.464e-4	9.080e+1
-0.016	-3.489e-4	9.085e+1
-0.017	-3.515e-4	9.090e+1
-0.018	-3.540e-4	9.095e+1
-0.019	-3.565e-4	9.100e+1
-0.020	-3.592e-4	9.105e+1
-0.021	-3.615e-4	9.110e+1
-0.022	-3.638e-4	9.115e+1
-0.023	-3.662e-4	9.120e+1
-0.024	-3.685e-4	9.125e+1
-0.025	-3.707e-4	9.130e+1
-0.026	-3.729e-4	9.135e+1
-0.027	-3.752e-4	9.140e+1
-0.028	-3.774e-4	9.145e+1
-0.029	-3.795e-4	9.150e+1
-0.030	-3.814e-4	9.155e+1
-0.031	-3.834e-4	9.160e+1
-0.032	-3.854e-4	9.165e+1
-0.033	-3.874e-4	9.170e+1
-0.034	-3.892e-4	9.175e+1
-0.035	-3.911e-4	9.180e+1
-0.036	-3.930e-4	9.185e+1
-0.037	-3.947e-4	9.190e+1
-0.038	-3.964e-4	9.195e+1
-0.039	-3.981e-4	9.200e+1
-0.040	-3.999e-4	9.205e+1
-0.041	-4.015e-4	9.210e+1
-0.042	-4.029e-4	9.215e+1
-0.043	-4.044e-4	9.220e+1
-0.044	-4.058e-4	9.225e+1
-0.045	-4.072e-4	9.230e+1
-0.046	-4.087e-4	9.235e+1
-0.047	-4.099e-4	9.240e+1
-0.048	-4.112e-4	9.245e+1
-0.049	-4.124e-4	9.250e+1
-0.050	-4.136e-4	9.255e+1
-0.051	-4.147e-4	9.260e+1
-0.052	-4.159e-4	9.265e+1
-0.053	-4.169e-4	9.270e+1
-0.054	-4.180e-4	9.275e+1
-0.055	-4.189e-4	9.280e+1
-0.056	-4.198e-4	9.285e+1
-0.057	-4.209e-4	9.290e+1
-0.058	-4.216e-4	9.295e+1
-0.059	-4.224e-4	9.300e+1
-0.060	-4.233e-4	9.305e+1
-0.061	-4.241e-4	9.310e+1
-0.062	-4.247e-4	9.315e+1
-0.063	-4.253e-4	9.320e+1
-0.064	-4.258e-4	9.325e+1
-0.065	-4.265e-4	9.330e+1
-0.066	-4.270e-4	9.335e+1
-0.067	-4.274e-4	9.340e+1
-0.068	-4.279e-4	9.345e+1
-0.069	-4.283e-4	9.350e+1
-0.070	-4.288e-4	9.355e+1
-0.071	-4.292e-4	9.360e+1
-0.072	-4.295e-4	9.365e+1
-0.073	-4.298e-4	9.370e+1
-0.074	-4.300e-4	9.375e+1
-0.075	-4.302e-4	9.380e+1
-0.076	-4.305e-4	9.385e+1
-0.077	-4.308e-4	9.390e+1
-0.078	-4.310e-4	9.395e+1
-0.079	-4.311e-4	9.400e+1
-0.080	-4.313e-4	9.405e+1
-0.081	-4.314e-4	9.410e+1
-0.082	-4.317e-4	9.415e+1
-0.083	-4.317e-4	9.420e+1
-0.084	-4.319e-4	9.425e+1
-0.085	-4.318e-4	9.430e+1
-0.086	-4.320e-4	9.435e+1
-0.087	-4.321e-4	9.440e+1
-0.088	-4.321e-4	9.445e+1
-0.089	-4.323e-4	9.450e+1
-0.090	-4.324e-4	9.455e+1
-0.091	-4.325e-4	9.460e+1
-0.092	-4.325e-4	9.465e+1
-0.093	-4.325e-4	9.470e+1
-0.094	-4.326e-4	9.475e+1
-0.095	-4.327e-4	9.480e+1
-0.096	-4.327e-4	9.485e+1
-0.097	-4.329e-4	9.490e+1
-0.098	-4.330e-4	9.495e+1
-0.099	-4.330e-4	9.500e+1
-0.100	-4.331e-4	9.505e+1
-0.101	-4.332e-4	9.510e+1
-0.102	-4.334e-4	9.515e+1
-0.103	-4.335e-4	9.520e+1
-0.104	-4.337e-4	9.525e+1
-0.105	-4.338e-4	9.530e+1
-0.106	-4.339e-4	9.535e+1
-0.107	-4.341e-4	9.540e+1
-0.108	-4.343e-4	9.545e+1
-0.109	-4.345e-4	9.550e+1
-0.110	-4.346e-4	9.555e+1
-0.111	-4.348e-4	9.560e+1
-0.112	-4.352e-4	9.565e+1
-0.113	-4.354e-4	9.570e+1
-0.114	-4.355e-4	9.575e+1
-0.115	-4.358e-4	9.580e+1
-0.116	-4.359e-4	9.585e+1
-0.117	-4.361e-4	9.590e+1
-0.118	-4.363e-4	9.595e+1
-0.119	-4.366e-4	9.600e+1
-0.120	-4.370e-4	9.605e+1
-0.121	-4.372e-4	9.610e+1
-0.122	-4.373e-4	9.615e+1
-0.123	-4.375e-4	9.620e+1
-0.124	-4.378e-4	9.625e+1
-0.125	-4.381e-4	9.630e+1
-0.126	-4.384e-4	9.635e+1
-0.127	-4.386e-4	9.640e+1
-0.128	-4.388e-4	9.645e+1
-0.129	-4.390e-4	9.650e+1
-0.130	-4.392e-4	9.655e+1
-0.131	-4.394e-4	9.660e+1
-0.132	-4.395e-4	9.665e+1
-0.133	-4.398e-4	9.670e+1
-0.134	-4.400e-4	9.675e+1
-0.135	-4.402e-4	9.680e+1
-0.136	-4.404e-4	9.685e+1
-0.137	-4.406e-4	9.690e+1
-0.138	-4.409e-4	9.695e+1
-0.139	-4.411e-4	9.700e+1
-0.140	-4.414e-4	9.705e+1
-0.141	-4.417e-4	9.710e+1
-0.142	-4.421e-4	9.715e+1
-0.143	-4.425e-4	9.720e+1
-0.144	-4.428e-4	9.725e+1
-0.145	-4.430e-4	9.730e+1
-0.146	-4.434e-4	9.735e+1
-0.147	-4.439e-4	9.740e+1
-0.148	-4.444e-4	9.745e+1
-0.149	-4.448e-4	9.750e+1
-0.150	-4.453e-4	9.755e+1
-0.151	-4.459e-4	9.760e+1
-0.152	-4.464e-4	9.765e+1
-0.153	-4.472e-4	9.770e+1
-0.154	-4.478e-4	9.775e+1
-0.155	-4.483e-4	9.780e+1
-0.156	-4.490e-4	9.785e+1
-0.157	-4.499e-4	9.790e+1
-0.158	-4.507e-4	9.795e+1
-0.159	-4.516e-4	9.800e+1
-0.160	-4.524e-4	9.805e+1
-0.161	-4.534e-4	9.810e+1
-0.162	-4.542e-4	9.815e+1
-0.163	-4.550e-4	9.820e+1
-0.164	-4.560e-4	9.825e+1
-0.165	-4.570e-4	9.830e+1
-0.166	-4.581e-4	9.835e+1
-0.167	-4.593e-4	9.840e+1
-0.168	-4.605e-4	9.845e+1
-0.169	-4.618e-4	9.850e+1
-0.170	-4.629e-4	9.855e+1
[truncated: 2,831 more rows]
