# Supplementary material for: Decoration of Ag nanoparticles on CoMoO4 rods for efficient electrochemical reduction of CO2
Source: Sci Rep. 2024 Jan 16;14:1406. doi: 10.1038/s41598-024-51680-w (PMC10792071; doi:10.1038/s41598-024-51680-w)
Supplement: Supplementary file 1 — Supplementary Information 1. [file 41598_2024_51680_MOESM1_ESM.zip › raw data for scientific reports/CV CoMoO4/CV 0.04 scan -0.6 to 0.6 03282023.csv]

Mar. 28	2023 15:24:33
Cyclic Voltammetry
File: c:\users\nsb 111 lab\desktop\dr. schindra\ag cm co2 reduction\cm\cv 0.04 scan -0.6 to 0.6 03282023.csv
Data Source: Experiment
Instrument Model: CHI760E
Header:
Note:
Init E (V) = -0.6
High E (V) = 0.6
Low E (V) = -0.6
Init P/N = P
Scan Rate (V/s) = 0.04
Segment = 4
Sample Interval (V) = 0.001
Quiet Time (sec) = 2
Sensitivity (A/V) = 0.01
Segment 1:
Segment 2:
Ep = -0.324V
ip = -4.219e-4A
Ah = -7.785e-4C
Segment 3:
Segment 4:
Ep = -0.324V
ip = -4.260e-4A
Ah = -8.528e-4C
Potential/V	Current/A	Time/s
Segment 1:
-0.600	-4.133e-4	2.500e-2
-0.599	-4.069e-4	5.000e-2
-0.598	-4.032e-4	7.500e-2
-0.597	-3.982e-4	1.000e-1
-0.596	-3.947e-4	1.250e-1
-0.595	-3.897e-4	1.500e-1
-0.594	-3.864e-4	1.750e-1
-0.593	-3.818e-4	2.000e-1
-0.592	-3.789e-4	2.250e-1
-0.591	-3.745e-4	2.500e-1
-0.590	-3.718e-4	2.750e-1
-0.589	-3.673e-4	3.000e-1
-0.588	-3.646e-4	3.250e-1
-0.587	-3.604e-4	3.500e-1
-0.586	-3.580e-4	3.750e-1
-0.585	-3.540e-4	4.000e-1
-0.584	-3.516e-4	4.250e-1
-0.583	-3.478e-4	4.500e-1
-0.582	-3.455e-4	4.750e-1
-0.581	-3.417e-4	5.000e-1
-0.580	-3.395e-4	5.250e-1
-0.579	-3.359e-4	5.500e-1
-0.578	-3.340e-4	5.750e-1
-0.577	-3.305e-4	6.000e-1
-0.576	-3.285e-4	6.250e-1
-0.575	-3.250e-4	6.500e-1
-0.574	-3.232e-4	6.750e-1
-0.573	-3.199e-4	7.000e-1
-0.572	-3.183e-4	7.250e-1
-0.571	-3.150e-4	7.500e-1
-0.570	-3.133e-4	7.750e-1
-0.569	-3.101e-4	8.000e-1
-0.568	-3.085e-4	8.250e-1
-0.567	-3.054e-4	8.500e-1
-0.566	-3.041e-4	8.750e-1
-0.565	-3.011e-4	9.000e-1
-0.564	-2.998e-4	9.250e-1
-0.563	-2.967e-4	9.500e-1
-0.562	-2.955e-4	9.750e-1
-0.561	-2.925e-4	1.000e+0
-0.560	-2.914e-4	1.025e+0
-0.559	-2.886e-4	1.050e+0
-0.558	-2.875e-4	1.075e+0
-0.557	-2.848e-4	1.100e+0
-0.556	-2.835e-4	1.125e+0
-0.555	-2.810e-4	1.150e+0
-0.554	-2.801e-4	1.175e+0
-0.553	-2.774e-4	1.200e+0
-0.552	-2.765e-4	1.225e+0
-0.551	-2.739e-4	1.250e+0
-0.550	-2.729e-4	1.275e+0
-0.549	-2.704e-4	1.300e+0
-0.548	-2.694e-4	1.325e+0
-0.547	-2.669e-4	1.350e+0
-0.546	-2.661e-4	1.375e+0
-0.545	-2.636e-4	1.400e+0
-0.544	-2.628e-4	1.425e+0
-0.543	-2.605e-4	1.450e+0
-0.542	-2.599e-4	1.475e+0
-0.541	-2.574e-4	1.500e+0
-0.540	-2.567e-4	1.525e+0
-0.539	-2.544e-4	1.550e+0
-0.538	-2.538e-4	1.575e+0
-0.537	-2.515e-4	1.600e+0
-0.536	-2.508e-4	1.625e+0
-0.535	-2.486e-4	1.650e+0
-0.534	-2.481e-4	1.675e+0
-0.533	-2.458e-4	1.700e+0
-0.532	-2.452e-4	1.725e+0
-0.531	-2.431e-4	1.750e+0
-0.530	-2.426e-4	1.775e+0
-0.529	-2.405e-4	1.800e+0
-0.528	-2.401e-4	1.825e+0
-0.527	-2.379e-4	1.850e+0
-0.526	-2.375e-4	1.875e+0
-0.525	-2.355e-4	1.900e+0
-0.524	-2.350e-4	1.925e+0
-0.523	-2.330e-4	1.950e+0
-0.522	-2.326e-4	1.975e+0
-0.521	-2.306e-4	2.000e+0
-0.520	-2.304e-4	2.025e+0
-0.519	-2.283e-4	2.050e+0
-0.518	-2.279e-4	2.075e+0
-0.517	-2.260e-4	2.100e+0
-0.516	-2.257e-4	2.125e+0
-0.515	-2.237e-4	2.150e+0
-0.514	-2.234e-4	2.175e+0
-0.513	-2.214e-4	2.200e+0
-0.512	-2.211e-4	2.225e+0
-0.511	-2.190e-4	2.250e+0
-0.510	-2.189e-4	2.275e+0
-0.509	-2.171e-4	2.300e+0
-0.508	-2.167e-4	2.325e+0
-0.507	-2.150e-4	2.350e+0
-0.506	-2.148e-4	2.375e+0
-0.505	-2.130e-4	2.400e+0
-0.504	-2.128e-4	2.425e+0
-0.503	-2.109e-4	2.450e+0
-0.502	-2.109e-4	2.475e+0
-0.501	-2.091e-4	2.500e+0
-0.500	-2.088e-4	2.525e+0
-0.499	-2.069e-4	2.550e+0
-0.498	-2.068e-4	2.575e+0
-0.497	-2.050e-4	2.600e+0
-0.496	-2.049e-4	2.625e+0
-0.495	-2.030e-4	2.650e+0
-0.494	-2.030e-4	2.675e+0
-0.493	-2.012e-4	2.700e+0
-0.492	-2.013e-4	2.725e+0
-0.491	-1.997e-4	2.750e+0
-0.490	-1.995e-4	2.775e+0
-0.489	-1.977e-4	2.800e+0
-0.488	-1.977e-4	2.825e+0
-0.487	-1.960e-4	2.850e+0
-0.486	-1.959e-4	2.875e+0
-0.485	-1.942e-4	2.900e+0
-0.484	-1.941e-4	2.925e+0
-0.483	-1.923e-4	2.950e+0
-0.482	-1.923e-4	2.975e+0
-0.481	-1.906e-4	3.000e+0
-0.480	-1.906e-4	3.025e+0
-0.479	-1.889e-4	3.050e+0
-0.478	-1.892e-4	3.075e+0
-0.477	-1.875e-4	3.100e+0
-0.476	-1.876e-4	3.125e+0
-0.475	-1.859e-4	3.150e+0
-0.474	-1.860e-4	3.175e+0
-0.473	-1.842e-4	3.200e+0
-0.472	-1.843e-4	3.225e+0
-0.471	-1.827e-4	3.250e+0
-0.470	-1.829e-4	3.275e+0
-0.469	-1.815e-4	3.300e+0
-0.468	-1.814e-4	3.325e+0
-0.467	-1.798e-4	3.350e+0
-0.466	-1.799e-4	3.375e+0
-0.465	-1.782e-4	3.400e+0
-0.464	-1.784e-4	3.425e+0
-0.463	-1.770e-4	3.450e+0
-0.462	-1.769e-4	3.475e+0
-0.461	-1.751e-4	3.500e+0
-0.460	-1.753e-4	3.525e+0
-0.459	-1.738e-4	3.550e+0
-0.458	-1.739e-4	3.575e+0
-0.457	-1.722e-4	3.600e+0
-0.456	-1.724e-4	3.625e+0
-0.455	-1.708e-4	3.650e+0
-0.454	-1.708e-4	3.675e+0
-0.453	-1.693e-4	3.700e+0
-0.452	-1.697e-4	3.725e+0
-0.451	-1.682e-4	3.750e+0
-0.450	-1.683e-4	3.775e+0
-0.449	-1.665e-4	3.800e+0
-0.448	-1.666e-4	3.825e+0
-0.447	-1.653e-4	3.850e+0
-0.446	-1.655e-4	3.875e+0
-0.445	-1.639e-4	3.900e+0
-0.444	-1.642e-4	3.925e+0
-0.443	-1.628e-4	3.950e+0
-0.442	-1.631e-4	3.975e+0
-0.441	-1.615e-4	4.000e+0
-0.440	-1.617e-4	4.025e+0
-0.439	-1.602e-4	4.050e+0
-0.438	-1.605e-4	4.075e+0
-0.437	-1.589e-4	4.100e+0
-0.436	-1.592e-4	4.125e+0
-0.435	-1.576e-4	4.150e+0
-0.434	-1.578e-4	4.175e+0
-0.433	-1.563e-4	4.200e+0
-0.432	-1.566e-4	4.225e+0
-0.431	-1.552e-4	4.250e+0
-0.430	-1.554e-4	4.275e+0
-0.429	-1.539e-4	4.300e+0
-0.428	-1.544e-4	4.325e+0
-0.427	-1.528e-4	4.350e+0
-0.426	-1.532e-4	4.375e+0
-0.425	-1.516e-4	4.400e+0
-0.424	-1.518e-4	4.425e+0
-0.423	-1.503e-4	4.450e+0
-0.422	-1.508e-4	4.475e+0
-0.421	-1.491e-4	4.500e+0
-0.420	-1.495e-4	4.525e+0
-0.419	-1.481e-4	4.550e+0
-0.418	-1.484e-4	4.575e+0
-0.417	-1.468e-4	4.600e+0
-0.416	-1.472e-4	4.625e+0
-0.415	-1.457e-4	4.650e+0
-0.414	-1.461e-4	4.675e+0
-0.413	-1.447e-4	4.700e+0
-0.412	-1.449e-4	4.725e+0
-0.411	-1.435e-4	4.750e+0
-0.410	-1.437e-4	4.775e+0
-0.409	-1.422e-4	4.800e+0
-0.408	-1.427e-4	4.825e+0
-0.407	-1.413e-4	4.850e+0
-0.406	-1.416e-4	4.875e+0
-0.405	-1.403e-4	4.900e+0
-0.404	-1.407e-4	4.925e+0
-0.403	-1.392e-4	4.950e+0
-0.402	-1.396e-4	4.975e+0
-0.401	-1.381e-4	5.000e+0
-0.400	-1.385e-4	5.025e+0
-0.399	-1.370e-4	5.050e+0
-0.398	-1.374e-4	5.075e+0
-0.397	-1.360e-4	5.100e+0
-0.396	-1.364e-4	5.125e+0
-0.395	-1.350e-4	5.150e+0
-0.394	-1.355e-4	5.175e+0
-0.393	-1.338e-4	5.200e+0
-0.392	-1.344e-4	5.225e+0
-0.391	-1.329e-4	5.250e+0
-0.390	-1.334e-4	5.275e+0
-0.389	-1.318e-4	5.300e+0
-0.388	-1.323e-4	5.325e+0
-0.387	-1.309e-4	5.350e+0
-0.386	-1.314e-4	5.375e+0
-0.385	-1.298e-4	5.400e+0
-0.384	-1.301e-4	5.425e+0
-0.383	-1.286e-4	5.450e+0
-0.382	-1.292e-4	5.475e+0
-0.381	-1.277e-4	5.500e+0
-0.380	-1.282e-4	5.525e+0
-0.379	-1.269e-4	5.550e+0
-0.378	-1.273e-4	5.575e+0
-0.377	-1.257e-4	5.600e+0
-0.376	-1.262e-4	5.625e+0
-0.375	-1.248e-4	5.650e+0
-0.374	-1.253e-4	5.675e+0
-0.373	-1.237e-4	5.700e+0
-0.372	-1.243e-4	5.725e+0
-0.371	-1.229e-4	5.750e+0
-0.370	-1.234e-4	5.775e+0
-0.369	-1.219e-4	5.800e+0
-0.368	-1.225e-4	5.825e+0
-0.367	-1.209e-4	5.850e+0
-0.366	-1.216e-4	5.875e+0
-0.365	-1.201e-4	5.900e+0
-0.364	-1.206e-4	5.925e+0
-0.363	-1.192e-4	5.950e+0
-0.362	-1.197e-4	5.975e+0
-0.361	-1.182e-4	6.000e+0
-0.360	-1.187e-4	6.025e+0
-0.359	-1.173e-4	6.050e+0
-0.358	-1.179e-4	6.075e+0
-0.357	-1.163e-4	6.100e+0
-0.356	-1.169e-4	6.125e+0
-0.355	-1.154e-4	6.150e+0
-0.354	-1.160e-4	6.175e+0
-0.353	-1.146e-4	6.200e+0
-0.352	-1.150e-4	6.225e+0
-0.351	-1.137e-4	6.250e+0
-0.350	-1.142e-4	6.275e+0
-0.349	-1.127e-4	6.300e+0
-0.348	-1.133e-4	6.325e+0
-0.347	-1.120e-4	6.350e+0
-0.346	-1.124e-4	6.375e+0
-0.345	-1.111e-4	6.400e+0
-0.344	-1.117e-4	6.425e+0
-0.343	-1.101e-4	6.450e+0
-0.342	-1.108e-4	6.475e+0
-0.341	-1.092e-4	6.500e+0
-0.340	-1.097e-4	6.525e+0
-0.339	-1.082e-4	6.550e+0
-0.338	-1.088e-4	6.575e+0
-0.337	-1.073e-4	6.600e+0
-0.336	-1.079e-4	6.625e+0
-0.335	-1.064e-4	6.650e+0
-0.334	-1.071e-4	6.675e+0
-0.333	-1.055e-4	6.700e+0
-0.332	-1.060e-4	6.725e+0
-0.331	-1.046e-4	6.750e+0
-0.330	-1.052e-4	6.775e+0
-0.329	-1.037e-4	6.800e+0
-0.328	-1.043e-4	6.825e+0
-0.327	-1.027e-4	6.850e+0
-0.326	-1.033e-4	6.875e+0
-0.325	-1.019e-4	6.900e+0
-0.324	-1.025e-4	6.925e+0
-0.323	-1.009e-4	6.950e+0
-0.322	-1.015e-4	6.975e+0
-0.321	-9.994e-5	7.000e+0
-0.320	-1.007e-4	7.025e+0
-0.319	-9.908e-5	7.050e+0
-0.318	-9.969e-5	7.075e+0
-0.317	-9.816e-5	7.100e+0
-0.316	-9.871e-5	7.125e+0
-0.315	-9.723e-5	7.150e+0
-0.314	-9.773e-5	7.175e+0
-0.313	-9.620e-5	7.200e+0
-0.312	-9.689e-5	7.225e+0
-0.311	-9.547e-5	7.250e+0
-0.310	-9.593e-5	7.275e+0
-0.309	-9.439e-5	7.300e+0
-0.308	-9.493e-5	7.325e+0
-0.307	-9.325e-5	7.350e+0
-0.306	-9.392e-5	7.375e+0
-0.305	-9.240e-5	7.400e+0
-0.304	-9.302e-5	7.425e+0
-0.303	-9.148e-5	7.450e+0
-0.302	-9.213e-5	7.475e+0
-0.301	-9.061e-5	7.500e+0
-0.300	-9.125e-5	7.525e+0
-0.299	-8.966e-5	7.550e+0
-0.298	-9.028e-5	7.575e+0
-0.297	-8.857e-5	7.600e+0
-0.296	-8.927e-5	7.625e+0
-0.295	-8.769e-5	7.650e+0
-0.294	-8.833e-5	7.675e+0
-0.293	-8.680e-5	7.700e+0
-0.292	-8.743e-5	7.725e+0
-0.291	-8.586e-5	7.750e+0
-0.290	-8.659e-5	7.775e+0
-0.289	-8.497e-5	7.800e+0
-0.288	-8.572e-5	7.825e+0
-0.287	-8.400e-5	7.850e+0
-0.286	-8.461e-5	7.875e+0
-0.285	-8.295e-5	7.900e+0
-0.284	-8.355e-5	7.925e+0
-0.283	-8.204e-5	7.950e+0
-0.282	-8.279e-5	7.975e+0
-0.281	-8.121e-5	8.000e+0
-0.280	-8.191e-5	8.025e+0
-0.279	-8.043e-5	8.050e+0
-0.278	-8.112e-5	8.075e+0
-0.277	-7.966e-5	8.100e+0
-0.276	-8.022e-5	8.125e+0
-0.275	-7.858e-5	8.150e+0
-0.274	-7.922e-5	8.175e+0
-0.273	-7.767e-5	8.200e+0
-0.272	-7.838e-5	8.225e+0
-0.271	-7.675e-5	8.250e+0
-0.270	-7.752e-5	8.275e+0
-0.269	-7.605e-5	8.300e+0
-0.268	-7.647e-5	8.325e+0
-0.267	-7.502e-5	8.350e+0
-0.266	-7.569e-5	8.375e+0
-0.265	-7.407e-5	8.400e+0
-0.264	-7.469e-5	8.425e+0
-0.263	-7.319e-5	8.450e+0
-0.262	-7.388e-5	8.475e+0
-0.261	-7.225e-5	8.500e+0
-0.260	-7.280e-5	8.525e+0
-0.259	-7.140e-5	8.550e+0
-0.258	-7.214e-5	8.575e+0
-0.257	-7.066e-5	8.600e+0
-0.256	-7.110e-5	8.625e+0
-0.255	-6.956e-5	8.650e+0
-0.254	-7.029e-5	8.675e+0
-0.253	-6.870e-5	8.700e+0
-0.252	-6.940e-5	8.725e+0
-0.251	-6.783e-5	8.750e+0
-0.250	-6.851e-5	8.775e+0
-0.249	-6.675e-5	8.800e+0
-0.248	-6.741e-5	8.825e+0
-0.247	-6.583e-5	8.850e+0
-0.246	-6.658e-5	8.875e+0
-0.245	-6.503e-5	8.900e+0
-0.244	-6.568e-5	8.925e+0
-0.243	-6.402e-5	8.950e+0
-0.242	-6.475e-5	8.975e+0
-0.241	-6.309e-5	9.000e+0
-0.240	-6.372e-5	9.025e+0
-0.239	-6.220e-5	9.050e+0
-0.238	-6.295e-5	9.075e+0
-0.237	-6.127e-5	9.100e+0
-0.236	-6.196e-5	9.125e+0
-0.235	-6.040e-5	9.150e+0
-0.234	-6.104e-5	9.175e+0
-0.233	-5.937e-5	9.200e+0
-0.232	-6.020e-5	9.225e+0
-0.231	-5.845e-5	9.250e+0
-0.230	-5.907e-5	9.275e+0
-0.229	-5.751e-5	9.300e+0
-0.228	-5.812e-5	9.325e+0
-0.227	-5.652e-5	9.350e+0
-0.226	-5.716e-5	9.375e+0
-0.225	-5.548e-5	9.400e+0
-0.224	-5.602e-5	9.425e+0
-0.223	-5.431e-5	9.450e+0
-0.222	-5.508e-5	9.475e+0
-0.221	-5.339e-5	9.500e+0
-0.220	-5.390e-5	9.525e+0
-0.219	-5.224e-5	9.550e+0
-0.218	-5.298e-5	9.575e+0
-0.217	-5.125e-5	9.600e+0
-0.216	-5.202e-5	9.625e+0
-0.215	-5.029e-5	9.650e+0
-0.214	-5.099e-5	9.675e+0
-0.213	-4.916e-5	9.700e+0
-0.212	-4.968e-5	9.725e+0
-0.211	-4.786e-5	9.750e+0
-0.210	-4.859e-5	9.775e+0
-0.209	-4.684e-5	9.800e+0
-0.208	-4.747e-5	9.825e+0
-0.207	-4.556e-5	9.850e+0
-0.206	-4.623e-5	9.875e+0
-0.205	-4.415e-5	9.900e+0
-0.204	-4.478e-5	9.925e+0
-0.203	-4.296e-5	9.950e+0
-0.202	-4.353e-5	9.975e+0
-0.201	-4.159e-5	1.000e+1
-0.200	-4.240e-5	1.002e+1
-0.199	-4.029e-5	1.005e+1
-0.198	-4.090e-5	1.007e+1
-0.197	-3.884e-5	1.010e+1
-0.196	-3.956e-5	1.012e+1
-0.195	-3.766e-5	1.015e+1
-0.194	-3.826e-5	1.017e+1
-0.193	-3.612e-5	1.020e+1
-0.192	-3.662e-5	1.022e+1
-0.191	-3.456e-5	1.025e+1
-0.190	-3.524e-5	1.027e+1
-0.189	-3.323e-5	1.030e+1
-0.188	-3.370e-5	1.032e+1
-0.187	-3.179e-5	1.035e+1
-0.186	-3.233e-5	1.037e+1
-0.185	-3.038e-5	1.040e+1
-0.184	-3.072e-5	1.042e+1
-0.183	-2.870e-5	1.045e+1
-0.182	-2.903e-5	1.047e+1
-0.181	-2.707e-5	1.050e+1
-0.180	-2.746e-5	1.052e+1
-0.179	-2.528e-5	1.055e+1
-0.178	-2.576e-5	1.057e+1
-0.177	-2.367e-5	1.060e+1
-0.176	-2.406e-5	1.062e+1
-0.175	-2.202e-5	1.065e+1
-0.174	-2.246e-5	1.067e+1
-0.173	-2.033e-5	1.070e+1
-0.172	-2.066e-5	1.072e+1
-0.171	-1.851e-5	1.075e+1
-0.170	-1.876e-5	1.077e+1
-0.169	-1.666e-5	1.080e+1
-0.168	-1.698e-5	1.082e+1
-0.167	-1.482e-5	1.085e+1
-0.166	-1.505e-5	1.087e+1
-0.165	-1.286e-5	1.090e+1
-0.164	-1.308e-5	1.092e+1
-0.163	-1.083e-5	1.095e+1
-0.162	-1.110e-5	1.097e+1
-0.161	-8.922e-6	1.100e+1
-0.160	-8.954e-6	1.102e+1
-0.159	-6.633e-6	1.105e+1
-0.158	-6.908e-6	1.107e+1
-0.157	-4.508e-6	1.110e+1
-0.156	-4.642e-6	1.112e+1
-0.155	-2.179e-6	1.115e+1
-0.154	-2.235e-6	1.117e+1
-0.153	8.655e-8	1.120e+1
-0.152	-2.360e-8	1.122e+1
-0.151	2.376e-6	1.125e+1
-0.150	2.376e-6	1.127e+1
-0.149	4.878e-6	1.130e+1
-0.148	4.902e-6	1.132e+1
-0.147	7.459e-6	1.135e+1
-0.146	7.561e-6	1.137e+1
-0.145	1.015e-5	1.140e+1
-0.144	1.006e-5	1.142e+1
-0.143	1.255e-5	1.145e+1
-0.142	1.264e-5	1.147e+1
-0.141	1.530e-5	1.150e+1
-0.140	1.544e-5	1.152e+1
-0.139	1.795e-5	1.155e+1
-0.138	1.815e-5	1.157e+1
-0.137	2.092e-5	1.160e+1
-0.136	2.096e-5	1.162e+1
-0.135	2.360e-5	1.165e+1
-0.134	2.393e-5	1.167e+1
-0.133	2.642e-5	1.170e+1
-0.132	2.668e-5	1.172e+1
-0.131	2.923e-5	1.175e+1
-0.130	2.936e-5	1.177e+1
-0.129	3.209e-5	1.180e+1
-0.128	3.245e-5	1.182e+1
-0.127	3.510e-5	1.185e+1
-0.126	3.539e-5	1.187e+1
-0.125	3.817e-5	1.190e+1
-0.124	3.838e-5	1.192e+1
-0.123	4.103e-5	1.195e+1
-0.122	4.141e-5	1.197e+1
-0.121	4.421e-5	1.200e+1
-0.120	4.438e-5	1.202e+1
-0.119	4.712e-5	1.205e+1
-0.118	4.736e-5	1.207e+1
-0.117	5.016e-5	1.210e+1
-0.116	5.043e-5	1.212e+1
-0.115	5.314e-5	1.215e+1
-0.114	5.328e-5	1.217e+1
-0.113	5.615e-5	1.220e+1
-0.112	5.646e-5	1.222e+1
-0.111	5.930e-5	1.225e+1
-0.110	5.945e-5	1.227e+1
-0.109	6.237e-5	1.230e+1
-0.108	6.255e-5	1.232e+1
-0.107	6.536e-5	1.235e+1
-0.106	6.547e-5	1.237e+1
-0.105	6.830e-5	1.240e+1
-0.104	6.850e-5	1.242e+1
-0.103	7.123e-5	1.245e+1
-0.102	7.143e-5	1.247e+1
-0.101	7.413e-5	1.250e+1
-0.100	7.438e-5	1.252e+1
-0.099	7.701e-5	1.255e+1
-0.098	7.707e-5	1.257e+1
-0.097	7.985e-5	1.260e+1
-0.096	8.000e-5	1.262e+1
-0.095	8.268e-5	1.265e+1
-0.094	8.285e-5	1.267e+1
-0.093	8.551e-5	1.270e+1
-0.092	8.558e-5	1.272e+1
-0.091	8.819e-5	1.275e+1
-0.090	8.826e-5	1.277e+1
-0.089	9.092e-5	1.280e+1
-0.088	9.104e-5	1.282e+1
-0.087	9.381e-5	1.285e+1
-0.086	9.361e-5	1.287e+1
-0.085	9.619e-5	1.290e+1
-0.084	9.623e-5	1.292e+1
-0.083	9.892e-5	1.295e+1
-0.082	9.904e-5	1.297e+1
-0.081	1.017e-4	1.300e+1
-0.080	1.016e-4	1.302e+1
-0.079	1.042e-4	1.305e+1
-0.078	1.042e-4	1.307e+1
-0.077	1.068e-4	1.310e+1
-0.076	1.067e-4	1.312e+1
-0.075	1.093e-4	1.315e+1
-0.074	1.093e-4	1.317e+1
-0.073	1.116e-4	1.320e+1
-0.072	1.116e-4	1.322e+1
-0.071	1.141e-4	1.325e+1
-0.070	1.141e-4	1.327e+1
-0.069	1.165e-4	1.330e+1
-0.068	1.164e-4	1.332e+1
-0.067	1.188e-4	1.335e+1
-0.066	1.189e-4	1.337e+1
-0.065	1.212e-4	1.340e+1
-0.064	1.211e-4	1.342e+1
-0.063	1.236e-4	1.345e+1
-0.062	1.234e-4	1.347e+1
-0.061	1.259e-4	1.350e+1
-0.060	1.257e-4	1.352e+1
-0.059	1.280e-4	1.355e+1
-0.058	1.280e-4	1.357e+1
-0.057	1.305e-4	1.360e+1
-0.056	1.302e-4	1.362e+1
-0.055	1.328e-4	1.365e+1
-0.054	1.326e-4	1.367e+1
-0.053	1.350e-4	1.370e+1
-0.052	1.347e-4	1.372e+1
-0.051	1.373e-4	1.375e+1
-0.050	1.370e-4	1.377e+1
-0.049	1.396e-4	1.380e+1
-0.048	1.394e-4	1.382e+1
-0.047	1.418e-4	1.385e+1
-0.046	1.417e-4	1.387e+1
-0.045	1.442e-4	1.390e+1
-0.044	1.440e-4	1.392e+1
-0.043	1.464e-4	1.395e+1
-0.042	1.462e-4	1.397e+1
-0.041	1.486e-4	1.400e+1
-0.040	1.484e-4	1.402e+1
-0.039	1.508e-4	1.405e+1
-0.038	1.506e-4	1.407e+1
-0.037	1.531e-4	1.410e+1
-0.036	1.529e-4	1.412e+1
-0.035	1.554e-4	1.415e+1
-0.034	1.552e-4	1.417e+1
-0.033	1.579e-4	1.420e+1
-0.032	1.576e-4	1.422e+1
-0.031	1.602e-4	1.425e+1
-0.030	1.599e-4	1.427e+1
-0.029	1.624e-4	1.430e+1
-0.028	1.624e-4	1.432e+1
-0.027	1.648e-4	1.435e+1
-0.026	1.647e-4	1.437e+1
-0.025	1.672e-4	1.440e+1
-0.024	1.672e-4	1.442e+1
-0.023	1.697e-4	1.445e+1
-0.022	1.696e-4	1.447e+1
-0.021	1.723e-4	1.450e+1
-0.020	1.722e-4	1.452e+1
-0.019	1.749e-4	1.455e+1
-0.018	1.749e-4	1.457e+1
-0.017	1.775e-4	1.460e+1
-0.016	1.775e-4	1.462e+1
-0.015	1.803e-4	1.465e+1
-0.014	1.802e-4	1.467e+1
-0.013	1.831e-4	1.470e+1
-0.012	1.831e-4	1.472e+1
-0.011	1.859e-4	1.475e+1
-0.010	1.861e-4	1.477e+1
-0.009	1.890e-4	1.480e+1
-0.008	1.891e-4	1.482e+1
-0.007	1.922e-4	1.485e+1
-0.006	1.923e-4	1.487e+1
-0.005	1.952e-4	1.490e+1
-0.004	1.955e-4	1.492e+1
-0.003	1.985e-4	1.495e+1
-0.002	1.989e-4	1.497e+1
-0.001	2.020e-4	1.500e+1
-0.000	2.027e-4	1.502e+1
0.001	2.058e-4	1.505e+1
0.002	2.062e-4	1.507e+1
0.003	2.095e-4	1.510e+1
0.004	2.100e-4	1.512e+1
0.005	2.131e-4	1.515e+1
0.006	2.136e-4	1.517e+1
0.007	2.173e-4	1.520e+1
0.008	2.180e-4	1.522e+1
0.009	2.215e-4	1.525e+1
0.010	2.223e-4	1.527e+1
0.011	2.258e-4	1.530e+1
0.012	2.266e-4	1.532e+1
0.013	2.303e-4	1.535e+1
0.014	2.312e-4	1.537e+1
0.015	2.350e-4	1.540e+1
0.016	2.360e-4	1.542e+1
0.017	2.399e-4	1.545e+1
0.018	2.409e-4	1.547e+1
0.019	2.448e-4	1.550e+1
0.020	2.460e-4	1.552e+1
0.021	2.499e-4	1.555e+1
0.022	2.513e-4	1.557e+1
0.023	2.554e-4	1.560e+1
0.024	2.567e-4	1.562e+1
0.025	2.610e-4	1.565e+1
0.026	2.625e-4	1.567e+1
0.027	2.668e-4	1.570e+1
0.028	2.684e-4	1.572e+1
0.029	2.728e-4	1.575e+1
0.030	2.746e-4	1.577e+1
0.031	2.791e-4	1.580e+1
0.032	2.809e-4	1.582e+1
0.033	2.856e-4	1.585e+1
0.034	2.874e-4	1.587e+1
0.035	2.919e-4	1.590e+1
0.036	2.939e-4	1.592e+1
0.037	2.987e-4	1.595e+1
0.038	3.009e-4	1.597e+1
0.039	3.059e-4	1.600e+1
0.040	3.082e-4	1.602e+1
0.041	3.134e-4	1.605e+1
0.042	3.156e-4	1.607e+1
0.043	3.209e-4	1.610e+1
0.044	3.235e-4	1.612e+1
0.045	3.288e-4	1.615e+1
0.046	3.313e-4	1.617e+1
0.047	3.366e-4	1.620e+1
0.048	3.390e-4	1.622e+1
0.049	3.446e-4	1.625e+1
0.050	3.475e-4	1.627e+1
0.051	3.533e-4	1.630e+1
0.052	3.562e-4	1.632e+1
0.053	3.615e-4	1.635e+1
0.054	3.638e-4	1.637e+1
0.055	3.689e-4	1.640e+1
0.056	3.716e-4	1.642e+1
0.057	3.776e-4	1.645e+1
0.058	3.806e-4	1.647e+1
0.059	3.867e-4	1.650e+1
0.060	3.900e-4	1.652e+1
0.061	3.962e-4	1.655e+1
0.062	3.996e-4	1.657e+1
0.063	4.058e-4	1.660e+1
0.064	4.091e-4	1.662e+1
0.065	4.157e-4	1.665e+1
0.066	4.192e-4	1.667e+1
0.067	4.256e-4	1.670e+1
0.068	4.290e-4	1.672e+1
0.069	4.355e-4	1.675e+1
0.070	4.392e-4	1.677e+1
0.071	4.460e-4	1.680e+1
0.072	4.497e-4	1.682e+1
0.073	4.564e-4	1.685e+1
0.074	4.601e-4	1.687e+1
0.075	4.669e-4	1.690e+1
0.076	4.709e-4	1.692e+1
0.077	4.777e-4	1.695e+1
0.078	4.816e-4	1.697e+1
0.079	4.885e-4	1.700e+1
0.080	4.923e-4	1.702e+1
0.081	4.992e-4	1.705e+1
0.082	5.034e-4	1.707e+1
0.083	5.104e-4	1.710e+1
0.084	5.145e-4	1.712e+1
0.085	5.214e-4	1.715e+1
0.086	5.256e-4	1.717e+1
0.087	5.326e-4	1.720e+1
0.088	5.368e-4	1.722e+1
0.089	5.439e-4	1.725e+1
0.090	5.482e-4	1.727e+1
0.091	5.553e-4	1.730e+1
0.092	5.595e-4	1.732e+1
0.093	5.666e-4	1.735e+1
0.094	5.708e-4	1.737e+1
0.095	5.776e-4	1.740e+1
0.096	5.818e-4	1.742e+1
0.097	5.892e-4	1.745e+1
0.098	5.936e-4	1.747e+1
0.099	6.008e-4	1.750e+1
0.100	6.051e-4	1.752e+1
0.101	6.122e-4	1.755e+1
0.102	6.166e-4	1.757e+1
0.103	6.239e-4	1.760e+1
0.104	6.282e-4	1.762e+1
0.105	6.354e-4	1.765e+1
0.106	6.396e-4	1.767e+1
0.107	6.468e-4	1.770e+1
0.108	6.512e-4	1.772e+1
0.109	6.584e-4	1.775e+1
0.110	6.629e-4	1.777e+1
0.111	6.698e-4	1.780e+1
0.112	6.742e-4	1.782e+1
0.113	6.814e-4	1.785e+1
0.114	6.857e-4	1.787e+1
0.115	6.928e-4	1.790e+1
0.116	6.970e-4	1.792e+1
0.117	7.043e-4	1.795e+1
0.118	7.086e-4	1.797e+1
0.119	7.156e-4	1.800e+1
0.120	7.200e-4	1.802e+1
0.121	7.271e-4	1.805e+1
0.122	7.314e-4	1.807e+1
0.123	7.386e-4	1.810e+1
0.124	7.431e-4	1.812e+1
0.125	7.507e-4	1.815e+1
0.126	7.552e-4	1.817e+1
0.127	7.624e-4	1.820e+1
0.128	7.667e-4	1.822e+1
0.129	7.737e-4	1.825e+1
0.130	7.780e-4	1.827e+1
0.131	7.852e-4	1.830e+1
0.132	7.894e-4	1.832e+1
0.133	7.965e-4	1.835e+1
0.134	8.008e-4	1.837e+1
0.135	8.080e-4	1.840e+1
0.136	8.123e-4	1.842e+1
0.137	8.195e-4	1.845e+1
0.138	8.236e-4	1.847e+1
0.139	8.309e-4	1.850e+1
0.140	8.352e-4	1.852e+1
0.141	8.423e-4	1.855e+1
0.142	8.468e-4	1.857e+1
0.143	8.540e-4	1.860e+1
0.144	8.582e-4	1.862e+1
0.145	8.654e-4	1.865e+1
0.146	8.699e-4	1.867e+1
0.147	8.770e-4	1.870e+1
0.148	8.813e-4	1.872e+1
0.149	8.884e-4	1.875e+1
0.150	8.928e-4	1.877e+1
0.151	8.998e-4	1.880e+1
0.152	9.043e-4	1.882e+1
0.153	9.117e-4	1.885e+1
0.154	9.163e-4	1.887e+1
0.155	9.235e-4	1.890e+1
0.156	9.280e-4	1.892e+1
0.157	9.353e-4	1.895e+1
0.158	9.397e-4	1.897e+1
0.159	9.470e-4	1.900e+1
0.160	9.516e-4	1.902e+1
0.161	9.590e-4	1.905e+1
0.162	9.637e-4	1.907e+1
0.163	9.711e-4	1.910e+1
0.164	9.757e-4	1.912e+1
0.165	9.831e-4	1.915e+1
0.166	9.880e-4	1.917e+1
0.167	9.956e-4	1.920e+1
0.168	1.000e-3	1.922e+1
0.169	1.008e-3	1.925e+1
0.170	1.012e-3	1.927e+1
0.171	1.020e-3	1.930e+1
0.172	1.025e-3	1.932e+1
0.173	1.033e-3	1.935e+1
0.174	1.038e-3	1.937e+1
0.175	1.045e-3	1.940e+1
0.176	1.051e-3	1.942e+1
0.177	1.058e-3	1.945e+1
0.178	1.063e-3	1.947e+1
0.179	1.071e-3	1.950e+1
0.180	1.076e-3	1.952e+1
0.181	1.084e-3	1.955e+1
0.182	1.089e-3	1.957e+1
0.183	1.097e-3	1.960e+1
0.184	1.102e-3	1.962e+1
0.185	1.110e-3	1.965e+1
0.186	1.115e-3	1.967e+1
0.187	1.123e-3	1.970e+1
0.188	1.129e-3	1.972e+1
0.189	1.136e-3	1.975e+1
0.190	1.142e-3	1.977e+1
0.191	1.150e-3	1.980e+1
0.192	1.155e-3	1.982e+1
0.193	1.163e-3	1.985e+1
0.194	1.168e-3	1.987e+1
0.195	1.176e-3	1.990e+1
0.196	1.181e-3	1.992e+1
0.197	1.189e-3	1.995e+1
0.198	1.194e-3	1.997e+1
0.199	1.202e-3	2.000e+1
0.200	1.207e-3	2.002e+1
0.201	1.215e-3	2.005e+1
0.202	1.220e-3	2.007e+1
0.203	1.228e-3	2.010e+1
0.204	1.233e-3	2.012e+1
0.205	1.241e-3	2.015e+1
0.206	1.247e-3	2.017e+1
0.207	1.254e-3	2.020e+1
0.208	1.259e-3	2.022e+1
0.209	1.267e-3	2.025e+1
0.210	1.272e-3	2.027e+1
0.211	1.280e-3	2.030e+1
0.212	1.285e-3	2.032e+1
0.213	1.293e-3	2.035e+1
0.214	1.297e-3	2.037e+1
0.215	1.305e-3	2.040e+1
0.216	1.310e-3	2.042e+1
0.217	1.317e-3	2.045e+1
0.218	1.322e-3	2.047e+1
0.219	1.330e-3	2.050e+1
0.220	1.335e-3	2.052e+1
0.221	1.342e-3	2.055e+1
0.222	1.347e-3	2.057e+1
0.223	1.354e-3	2.060e+1
0.224	1.359e-3	2.062e+1
0.225	1.366e-3	2.065e+1
0.226	1.371e-3	2.067e+1
0.227	1.378e-3	2.070e+1
0.228	1.383e-3	2.072e+1
0.229	1.390e-3	2.075e+1
0.230	1.395e-3	2.077e+1
0.231	1.402e-3	2.080e+1
0.232	1.407e-3	2.082e+1
0.233	1.414e-3	2.085e+1
0.234	1.418e-3	2.087e+1
0.235	1.425e-3	2.090e+1
0.236	1.429e-3	2.092e+1
0.237	1.436e-3	2.095e+1
0.238	1.441e-3	2.097e+1
0.239	1.447e-3	2.100e+1
0.240	1.452e-3	2.102e+1
0.241	1.459e-3	2.105e+1
0.242	1.463e-3	2.107e+1
0.243	1.470e-3	2.110e+1
0.244	1.474e-3	2.112e+1
0.245	1.481e-3	2.115e+1
0.246	1.485e-3	2.117e+1
0.247	1.492e-3	2.120e+1
0.248	1.496e-3	2.122e+1
0.249	1.503e-3	2.125e+1
0.250	1.507e-3	2.127e+1
0.251	1.514e-3	2.130e+1
0.252	1.518e-3	2.132e+1
0.253	1.525e-3	2.135e+1
0.254	1.529e-3	2.137e+1
0.255	1.537e-3	2.140e+1
0.256	1.541e-3	2.142e+1
0.257	1.548e-3	2.145e+1
0.258	1.552e-3	2.147e+1
0.259	1.559e-3	2.150e+1
0.260	1.563e-3	2.152e+1
0.261	1.570e-3	2.155e+1
0.262	1.574e-3	2.157e+1
0.263	1.581e-3	2.160e+1
0.264	1.585e-3	2.162e+1
0.265	1.592e-3	2.165e+1
0.266	1.597e-3	2.167e+1
0.267	1.604e-3	2.170e+1
0.268	1.608e-3	2.172e+1
0.269	1.615e-3	2.175e+1
0.270	1.619e-3	2.177e+1
0.271	1.626e-3	2.180e+1
0.272	1.631e-3	2.182e+1
0.273	1.638e-3	2.185e+1
0.274	1.642e-3	2.187e+1
0.275	1.649e-3	2.190e+1
0.276	1.654e-3	2.192e+1
0.277	1.661e-3	2.195e+1
0.278	1.666e-3	2.197e+1
0.279	1.673e-3	2.200e+1
0.280	1.678e-3	2.202e+1
0.281	1.685e-3	2.205e+1
0.282	1.690e-3	2.207e+1
0.283	1.697e-3	2.210e+1
0.284	1.702e-3	2.212e+1
0.285	1.709e-3	2.215e+1
0.286	1.715e-3	2.217e+1
0.287	1.722e-3	2.220e+1
0.288	1.727e-3	2.222e+1
0.289	1.734e-3	2.225e+1
0.290	1.739e-3	2.227e+1
0.291	1.746e-3	2.230e+1
0.292	1.752e-3	2.232e+1
0.293	1.759e-3	2.235e+1
0.294	1.764e-3	2.237e+1
0.295	1.772e-3	2.240e+1
0.296	1.777e-3	2.242e+1
0.297	1.784e-3	2.245e+1
0.298	1.790e-3	2.247e+1
0.299	1.797e-3	2.250e+1
0.300	1.802e-3	2.252e+1
0.301	1.810e-3	2.255e+1
0.302	1.815e-3	2.257e+1
0.303	1.823e-3	2.260e+1
0.304	1.828e-3	2.262e+1
0.305	1.836e-3	2.265e+1
0.306	1.841e-3	2.267e+1
0.307	1.849e-3	2.270e+1
0.308	1.854e-3	2.272e+1
0.309	1.862e-3	2.275e+1
0.310	1.867e-3	2.277e+1
0.311	1.875e-3	2.280e+1
0.312	1.880e-3	2.282e+1
0.313	1.888e-3	2.285e+1
0.314	1.893e-3	2.287e+1
0.315	1.901e-3	2.290e+1
0.316	1.907e-3	2.292e+1
0.317	1.914e-3	2.295e+1
0.318	1.920e-3	2.297e+1
0.319	1.927e-3	2.300e+1
0.320	1.932e-3	2.302e+1
0.321	1.939e-3	2.305e+1
0.322	1.945e-3	2.307e+1
0.323	1.952e-3	2.310e+1
0.324	1.958e-3	2.312e+1
0.325	1.965e-3	2.315e+1
0.326	1.971e-3	2.317e+1
0.327	1.979e-3	2.320e+1
0.328	1.984e-3	2.322e+1
0.329	1.992e-3	2.325e+1
0.330	1.998e-3	2.327e+1
0.331	2.005e-3	2.330e+1
0.332	2.011e-3	2.332e+1
0.333	2.019e-3	2.335e+1
0.334	2.024e-3	2.337e+1
0.335	2.032e-3	2.340e+1
0.336	2.037e-3	2.342e+1
0.337	2.045e-3	2.345e+1
0.338	2.051e-3	2.347e+1
0.339	2.058e-3	2.350e+1
0.340	2.064e-3	2.352e+1
0.341	2.072e-3	2.355e+1
0.342	2.077e-3	2.357e+1
0.343	2.085e-3	2.360e+1
0.344	2.091e-3	2.362e+1
0.345	2.098e-3	2.365e+1
0.346	2.104e-3	2.367e+1
0.347	2.111e-3	2.370e+1
0.348	2.117e-3	2.372e+1
0.349	2.125e-3	2.375e+1
0.350	2.130e-3	2.377e+1
0.351	2.138e-3	2.380e+1
0.352	2.144e-3	2.382e+1
0.353	2.151e-3	2.385e+1
0.354	2.157e-3	2.387e+1
0.355	2.164e-3	2.390e+1
0.356	2.170e-3	2.392e+1
0.357	2.178e-3	2.395e+1
0.358	2.183e-3	2.397e+1
0.359	2.191e-3	2.400e+1
0.360	2.196e-3	2.402e+1
0.361	2.204e-3	2.405e+1
0.362	2.209e-3	2.407e+1
0.363	2.217e-3	2.410e+1
0.364	2.223e-3	2.412e+1
0.365	2.230e-3	2.415e+1
0.366	2.236e-3	2.417e+1
0.367	2.243e-3	2.420e+1
0.368	2.249e-3	2.422e+1
0.369	2.257e-3	2.425e+1
0.370	2.262e-3	2.427e+1
0.371	2.270e-3	2.430e+1
0.372	2.276e-3	2.432e+1
0.373	2.283e-3	2.435e+1
0.374	2.289e-3	2.437e+1
0.375	2.296e-3	2.440e+1
0.376	2.302e-3	2.442e+1
0.377	2.309e-3	2.445e+1
0.378	2.315e-3	2.447e+1
0.379	2.323e-3	2.450e+1
0.380	2.329e-3	2.452e+1
0.381	2.337e-3	2.455e+1
0.382	2.342e-3	2.457e+1
0.383	2.349e-3	2.460e+1
0.384	2.355e-3	2.462e+1
0.385	2.363e-3	2.465e+1
0.386	2.368e-3	2.467e+1
0.387	2.376e-3	2.470e+1
0.388	2.381e-3	2.472e+1
0.389	2.389e-3	2.475e+1
0.390	2.394e-3	2.477e+1
0.391	2.402e-3	2.480e+1
0.392	2.407e-3	2.482e+1
0.393	2.415e-3	2.485e+1
0.394	2.421e-3	2.487e+1
0.395	2.428e-3	2.490e+1
0.396	2.434e-3	2.492e+1
0.397	2.442e-3	2.495e+1
0.398	2.447e-3	2.497e+1
0.399	2.455e-3	2.500e+1
0.400	2.460e-3	2.502e+1
0.401	2.468e-3	2.505e+1
0.402	2.474e-3	2.507e+1
0.403	2.481e-3	2.510e+1
0.404	2.487e-3	2.512e+1
0.405	2.495e-3	2.515e+1
0.406	2.501e-3	2.517e+1
0.407	2.508e-3	2.520e+1
0.408	2.514e-3	2.522e+1
0.409	2.522e-3	2.525e+1
0.410	2.528e-3	2.527e+1
0.411	2.536e-3	2.530e+1
0.412	2.542e-3	2.532e+1
0.413	2.550e-3	2.535e+1
0.414	2.556e-3	2.537e+1
0.415	2.563e-3	2.540e+1
0.416	2.569e-3	2.542e+1
0.417	2.577e-3	2.545e+1
0.418	2.583e-3	2.547e+1
0.419	2.591e-3	2.550e+1
0.420	2.597e-3	2.552e+1
0.421	2.605e-3	2.555e+1
0.422	2.611e-3	2.557e+1
0.423	2.619e-3	2.560e+1
0.424	2.625e-3	2.562e+1
0.425	2.633e-3	2.565e+1
0.426	2.639e-3	2.567e+1
0.427	2.647e-3	2.570e+1
0.428	2.653e-3	2.572e+1
0.429	2.661e-3	2.575e+1
0.430	2.667e-3	2.577e+1
0.431	2.675e-3	2.580e+1
0.432	2.681e-3	2.582e+1
0.433	2.689e-3	2.585e+1
0.434	2.695e-3	2.587e+1
0.435	2.703e-3	2.590e+1
0.436	2.709e-3	2.592e+1
0.437	2.717e-3	2.595e+1
0.438	2.723e-3	2.597e+1
0.439	2.732e-3	2.600e+1
0.440	2.738e-3	2.602e+1
0.441	2.746e-3	2.605e+1
0.442	2.752e-3	2.607e+1
0.443	2.760e-3	2.610e+1
0.444	2.766e-3	2.612e+1
0.445	2.774e-3	2.615e+1
0.446	2.780e-3	2.617e+1
0.447	2.788e-3	2.620e+1
0.448	2.795e-3	2.622e+1
0.449	2.803e-3	2.625e+1
0.450	2.809e-3	2.627e+1
0.451	2.817e-3	2.630e+1
0.452	2.823e-3	2.632e+1
0.453	2.831e-3	2.635e+1
0.454	2.838e-3	2.637e+1
0.455	2.846e-3	2.640e+1
0.456	2.852e-3	2.642e+1
0.457	2.860e-3	2.645e+1
0.458	2.866e-3	2.647e+1
0.459	2.875e-3	2.650e+1
0.460	2.881e-3	2.652e+1
0.461	2.889e-3	2.655e+1
0.462	2.896e-3	2.657e+1
0.463	2.904e-3	2.660e+1
0.464	2.910e-3	2.662e+1
0.465	2.918e-3	2.665e+1
0.466	2.924e-3	2.667e+1
0.467	2.932e-3	2.670e+1
0.468	2.939e-3	2.672e+1
0.469	2.947e-3	2.675e+1
0.470	2.954e-3	2.677e+1
0.471	2.962e-3	2.680e+1
0.472	2.968e-3	2.682e+1
0.473	2.976e-3	2.685e+1
0.474	2.983e-3	2.687e+1
0.475	2.991e-3	2.690e+1
0.476	2.998e-3	2.692e+1
0.477	3.006e-3	2.695e+1
0.478	3.012e-3	2.697e+1
0.479	3.020e-3	2.700e+1
0.480	3.027e-3	2.702e+1
0.481	3.035e-3	2.705e+1
0.482	3.042e-3	2.707e+1
0.483	3.050e-3	2.710e+1
0.484	3.056e-3	2.712e+1
0.485	3.064e-3	2.715e+1
0.486	3.071e-3	2.717e+1
0.487	3.079e-3	2.720e+1
0.488	3.086e-3	2.722e+1
0.489	3.094e-3	2.725e+1
0.490	3.101e-3	2.727e+1
0.491	3.110e-3	2.730e+1
0.492	3.117e-3	2.732e+1
0.493	3.125e-3	2.735e+1
0.494	3.132e-3	2.737e+1
0.495	3.140e-3	2.740e+1
0.496	3.146e-3	2.742e+1
0.497	3.155e-3	2.745e+1
0.498	3.161e-3	2.747e+1
0.499	3.170e-3	2.750e+1
0.500	3.176e-3	2.752e+1
0.501	3.185e-3	2.755e+1
0.502	3.191e-3	2.757e+1
0.503	3.200e-3	2.760e+1
0.504	3.206e-3	2.762e+1
0.505	3.215e-3	2.765e+1
0.506	3.221e-3	2.767e+1
0.507	3.230e-3	2.770e+1
0.508	3.236e-3	2.772e+1
0.509	3.244e-3	2.775e+1
0.510	3.251e-3	2.777e+1
0.511	3.260e-3	2.780e+1
0.512	3.266e-3	2.782e+1
0.513	3.275e-3	2.785e+1
0.514	3.281e-3	2.787e+1
0.515	3.290e-3	2.790e+1
0.516	3.296e-3	2.792e+1
0.517	3.305e-3	2.795e+1
0.518	3.311e-3	2.797e+1
0.519	3.320e-3	2.800e+1
0.520	3.326e-3	2.802e+1
0.521	3.334e-3	2.805e+1
0.522	3.341e-3	2.807e+1
0.523	3.349e-3	2.810e+1
0.524	3.356e-3	2.812e+1
0.525	3.364e-3	2.815e+1
0.526	3.371e-3	2.817e+1
0.527	3.379e-3	2.820e+1
0.528	3.386e-3	2.822e+1
0.529	3.394e-3	2.825e+1
0.530	3.401e-3	2.827e+1
0.531	3.409e-3	2.830e+1
0.532	3.416e-3	2.832e+1
0.533	3.424e-3	2.835e+1
0.534	3.431e-3	2.837e+1
0.535	3.439e-3	2.840e+1
0.536	3.445e-3	2.842e+1
0.537	3.454e-3	2.845e+1
0.538	3.460e-3	2.847e+1
0.539	3.469e-3	2.850e+1
0.540	3.476e-3	2.852e+1
0.541	3.484e-3	2.855e+1
0.542	3.490e-3	2.857e+1
0.543	3.499e-3	2.860e+1
0.544	3.505e-3	2.862e+1
0.545	3.512e-3	2.865e+1
0.546	3.519e-3	2.867e+1
0.547	3.527e-3	2.870e+1
0.548	3.533e-3	2.872e+1
0.549	3.542e-3	2.875e+1
0.550	3.548e-3	2.877e+1
0.551	3.557e-3	2.880e+1
0.552	3.563e-3	2.882e+1
0.553	3.572e-3	2.885e+1
0.554	3.578e-3	2.887e+1
0.555	3.587e-3	2.890e+1
0.556	3.593e-3	2.892e+1
0.557	3.601e-3	2.895e+1
0.558	3.608e-3	2.897e+1
0.559	3.616e-3	2.900e+1
0.560	3.622e-3	2.902e+1
0.561	3.631e-3	2.905e+1
0.562	3.637e-3	2.907e+1
0.563	3.646e-3	2.910e+1
0.564	3.652e-3	2.912e+1
0.565	3.661e-3	2.915e+1
0.566	3.667e-3	2.917e+1
0.567	3.675e-3	2.920e+1
0.568	3.682e-3	2.922e+1
0.569	3.690e-3	2.925e+1
0.570	3.697e-3	2.927e+1
0.571	3.705e-3	2.930e+1
0.572	3.711e-3	2.932e+1
0.573	3.720e-3	2.935e+1
0.574	3.726e-3	2.937e+1
0.575	3.734e-3	2.940e+1
0.576	3.741e-3	2.942e+1
0.577	3.749e-3	2.945e+1
0.578	3.755e-3	2.947e+1
0.579	3.764e-3	2.950e+1
0.580	3.770e-3	2.952e+1
0.581	3.778e-3	2.955e+1
0.582	3.784e-3	2.957e+1
0.583	3.792e-3	2.960e+1
0.584	3.799e-3	2.962e+1
0.585	3.807e-3	2.965e+1
0.586	3.814e-3	2.967e+1
0.587	3.822e-3	2.970e+1
0.588	3.829e-3	2.972e+1
0.589	3.837e-3	2.975e+1
0.590	3.844e-3	2.977e+1
0.591	3.852e-3	2.980e+1
0.592	3.858e-3	2.982e+1
0.593	3.867e-3	2.985e+1
0.594	3.873e-3	2.987e+1
0.595	3.882e-3	2.990e+1
0.596	3.888e-3	2.992e+1
0.597	3.897e-3	2.995e+1
0.598	3.904e-3	2.997e+1
0.599	3.912e-3	3.000e+1
Segment 2:
0.600	3.915e-3	3.002e+1
0.599	3.906e-3	3.005e+1
0.598	3.892e-3	3.007e+1
0.597	3.881e-3	3.010e+1
0.596	3.868e-3	3.012e+1
0.595	3.856e-3	3.015e+1
0.594	3.843e-3	3.017e+1
0.593	3.832e-3	3.020e+1
0.592	3.819e-3	3.022e+1
0.591	3.808e-3	3.025e+1
0.590	3.796e-3	3.027e+1
0.589	3.785e-3	3.030e+1
0.588	3.773e-3	3.032e+1
0.587	3.762e-3	3.035e+1
0.586	3.750e-3	3.037e+1
0.585	3.739e-3	3.040e+1
0.584	3.727e-3	3.042e+1
0.583	3.717e-3	3.045e+1
0.582	3.705e-3	3.047e+1
0.581	3.695e-3	3.050e+1
0.580	3.683e-3	3.052e+1
0.579	3.673e-3	3.055e+1
0.578	3.661e-3	3.057e+1
0.577	3.652e-3	3.060e+1
0.576	3.640e-3	3.062e+1
0.575	3.630e-3	3.065e+1
0.574	3.619e-3	3.067e+1
0.573	3.609e-3	3.070e+1
0.572	3.598e-3	3.072e+1
0.571	3.588e-3	3.075e+1
0.570	3.577e-3	3.077e+1
0.569	3.568e-3	3.080e+1
0.568	3.557e-3	3.082e+1
0.567	3.547e-3	3.085e+1
0.566	3.536e-3	3.087e+1
0.565	3.527e-3	3.090e+1
0.564	3.516e-3	3.092e+1
0.563	3.508e-3	3.095e+1
0.562	3.498e-3	3.097e+1
0.561	3.489e-3	3.100e+1
0.560	3.478e-3	3.102e+1
0.559	3.469e-3	3.105e+1
0.558	3.458e-3	3.107e+1
0.557	3.449e-3	3.110e+1
0.556	3.439e-3	3.112e+1
0.555	3.431e-3	3.115e+1
0.554	3.420e-3	3.117e+1
0.553	3.411e-3	3.120e+1
0.552	3.401e-3	3.122e+1
0.551	3.392e-3	3.125e+1
0.550	3.382e-3	3.127e+1
0.549	3.373e-3	3.130e+1
0.548	3.363e-3	3.132e+1
0.547	3.354e-3	3.135e+1
0.546	3.344e-3	3.137e+1
0.545	3.335e-3	3.140e+1
0.544	3.325e-3	3.142e+1
0.543	3.317e-3	3.145e+1
0.542	3.307e-3	3.147e+1
0.541	3.298e-3	3.150e+1
0.540	3.288e-3	3.152e+1
0.539	3.280e-3	3.155e+1
0.538	3.270e-3	3.157e+1
0.537	3.261e-3	3.160e+1
0.536	3.251e-3	3.162e+1
0.535	3.243e-3	3.165e+1
0.534	3.233e-3	3.167e+1
0.533	3.225e-3	3.170e+1
0.532	3.215e-3	3.172e+1
0.531	3.206e-3	3.175e+1
0.530	3.196e-3	3.177e+1
0.529	3.188e-3	3.180e+1
0.528	3.178e-3	3.182e+1
0.527	3.170e-3	3.185e+1
0.526	3.160e-3	3.187e+1
0.525	3.152e-3	3.190e+1
0.524	3.142e-3	3.192e+1
0.523	3.134e-3	3.195e+1
0.522	3.124e-3	3.197e+1
0.521	3.116e-3	3.200e+1
0.520	3.105e-3	3.202e+1
0.519	3.097e-3	3.205e+1
0.518	3.087e-3	3.207e+1
0.517	3.079e-3	3.210e+1
0.516	3.069e-3	3.212e+1
0.515	3.061e-3	3.215e+1
0.514	3.051e-3	3.217e+1
0.513	3.043e-3	3.220e+1
0.512	3.033e-3	3.222e+1
0.511	3.025e-3	3.225e+1
0.510	3.016e-3	3.227e+1
0.509	3.008e-3	3.230e+1
0.508	2.998e-3	3.232e+1
0.507	2.990e-3	3.235e+1
0.506	2.980e-3	3.237e+1
0.505	2.972e-3	3.240e+1
0.504	2.963e-3	3.242e+1
0.503	2.955e-3	3.245e+1
0.502	2.945e-3	3.247e+1
0.501	2.937e-3	3.250e+1
0.500	2.927e-3	3.252e+1
0.499	2.919e-3	3.255e+1
0.498	2.910e-3	3.257e+1
0.497	2.902e-3	3.260e+1
0.496	2.893e-3	3.262e+1
0.495	2.885e-3	3.265e+1
0.494	2.875e-3	3.267e+1
0.493	2.867e-3	3.270e+1
0.492	2.858e-3	3.272e+1
0.491	2.850e-3	3.275e+1
0.490	2.840e-3	3.277e+1
0.489	2.832e-3	3.280e+1
0.488	2.823e-3	3.282e+1
0.487	2.815e-3	3.285e+1
0.486	2.805e-3	3.287e+1
0.485	2.797e-3	3.290e+1
0.484	2.788e-3	3.292e+1
0.483	2.780e-3	3.295e+1
0.482	2.770e-3	3.297e+1
0.481	2.763e-3	3.300e+1
0.480	2.753e-3	3.302e+1
0.479	2.745e-3	3.305e+1
0.478	2.736e-3	3.307e+1
0.477	2.728e-3	3.310e+1
0.476	2.719e-3	3.312e+1
0.475	2.711e-3	3.315e+1
0.474	2.701e-3	3.317e+1
0.473	2.693e-3	3.320e+1
0.472	2.684e-3	3.322e+1
0.471	2.676e-3	3.325e+1
0.470	2.666e-3	3.327e+1
0.469	2.659e-3	3.330e+1
0.468	2.649e-3	3.332e+1
0.467	2.642e-3	3.335e+1
0.466	2.632e-3	3.337e+1
0.465	2.624e-3	3.340e+1
0.464	2.615e-3	3.342e+1
0.463	2.607e-3	3.345e+1
0.462	2.598e-3	3.347e+1
0.461	2.590e-3	3.350e+1
0.460	2.580e-3	3.352e+1
0.459	2.573e-3	3.355e+1
0.458	2.563e-3	3.357e+1
0.457	2.556e-3	3.360e+1
0.456	2.546e-3	3.362e+1
0.455	2.538e-3	3.365e+1
0.454	2.529e-3	3.367e+1
0.453	2.521e-3	3.370e+1
0.452	2.512e-3	3.372e+1
0.451	2.504e-3	3.375e+1
0.450	2.495e-3	3.377e+1
0.449	2.487e-3	3.380e+1
0.448	2.478e-3	3.382e+1
0.447	2.470e-3	3.385e+1
0.446	2.461e-3	3.387e+1
0.445	2.453e-3	3.390e+1
0.444	2.444e-3	3.392e+1
0.443	2.436e-3	3.395e+1
0.442	2.427e-3	3.397e+1
0.441	2.420e-3	3.400e+1
0.440	2.410e-3	3.402e+1
0.439	2.403e-3	3.405e+1
0.438	2.393e-3	3.407e+1
0.437	2.385e-3	3.410e+1
0.436	2.376e-3	3.412e+1
0.435	2.368e-3	3.415e+1
0.434	2.359e-3	3.417e+1
0.433	2.352e-3	3.420e+1
0.432	2.342e-3	3.422e+1
0.431	2.335e-3	3.425e+1
0.430	2.326e-3	3.427e+1
0.429	2.317e-3	3.430e+1
0.428	2.308e-3	3.432e+1
0.427	2.300e-3	3.435e+1
0.426	2.291e-3	3.437e+1
0.425	2.283e-3	3.440e+1
0.424	2.274e-3	3.442e+1
0.423	2.267e-3	3.445e+1
0.422	2.257e-3	3.447e+1
0.421	2.250e-3	3.450e+1
0.420	2.241e-3	3.452e+1
0.419	2.233e-3	3.455e+1
0.418	2.224e-3	3.457e+1
0.417	2.216e-3	3.460e+1
0.416	2.207e-3	3.462e+1
0.415	2.200e-3	3.465e+1
0.414	2.191e-3	3.467e+1
0.413	2.183e-3	3.470e+1
0.412	2.174e-3	3.472e+1
0.411	2.166e-3	3.475e+1
0.410	2.157e-3	3.477e+1
0.409	2.149e-3	3.480e+1
0.408	2.141e-3	3.482e+1
0.407	2.133e-3	3.485e+1
0.406	2.124e-3	3.487e+1
0.405	2.117e-3	3.490e+1
0.404	2.108e-3	3.492e+1
0.403	2.100e-3	3.495e+1
0.402	2.091e-3	3.497e+1
0.401	2.084e-3	3.500e+1
0.400	2.075e-3	3.502e+1
0.399	2.067e-3	3.505e+1
0.398	2.058e-3	3.507e+1
0.397	2.051e-3	3.510e+1
0.396	2.042e-3	3.512e+1
0.395	2.035e-3	3.515e+1
0.394	2.026e-3	3.517e+1
0.393	2.018e-3	3.520e+1
0.392	2.010e-3	3.522e+1
0.391	2.002e-3	3.525e+1
0.390	1.993e-3	3.527e+1
0.389	1.986e-3	3.530e+1
0.388	1.977e-3	3.532e+1
0.387	1.970e-3	3.535e+1
0.386	1.961e-3	3.537e+1
0.385	1.953e-3	3.540e+1
0.384	1.944e-3	3.542e+1
0.383	1.937e-3	3.545e+1
0.382	1.930e-3	3.547e+1
0.381	1.923e-3	3.550e+1
0.380	1.914e-3	3.552e+1
0.379	1.906e-3	3.555e+1
0.378	1.897e-3	3.557e+1
0.377	1.890e-3	3.560e+1
0.376	1.881e-3	3.562e+1
0.375	1.874e-3	3.565e+1
0.374	1.866e-3	3.567e+1
0.373	1.858e-3	3.570e+1
0.372	1.850e-3	3.572e+1
0.371	1.842e-3	3.575e+1
0.370	1.834e-3	3.577e+1
0.369	1.826e-3	3.580e+1
0.368	1.818e-3	3.582e+1
0.367	1.811e-3	3.585e+1
0.366	1.802e-3	3.587e+1
0.365	1.795e-3	3.590e+1
0.364	1.786e-3	3.592e+1
0.363	1.779e-3	3.595e+1
0.362	1.770e-3	3.597e+1
0.361	1.763e-3	3.600e+1
0.360	1.755e-3	3.602e+1
0.359	1.748e-3	3.605e+1
0.358	1.739e-3	3.607e+1
0.357	1.732e-3	3.610e+1
0.356	1.723e-3	3.612e+1
0.355	1.716e-3	3.615e+1
0.354	1.708e-3	3.617e+1
0.353	1.701e-3	3.620e+1
0.352	1.692e-3	3.622e+1
0.351	1.685e-3	3.625e+1
0.350	1.676e-3	3.627e+1
0.349	1.669e-3	3.630e+1
0.348	1.661e-3	3.632e+1
0.347	1.654e-3	3.635e+1
0.346	1.645e-3	3.637e+1
0.345	1.638e-3	3.640e+1
0.344	1.630e-3	3.642e+1
0.343	1.623e-3	3.645e+1
0.342	1.614e-3	3.647e+1
0.341	1.607e-3	3.650e+1
0.340	1.599e-3	3.652e+1
0.339	1.592e-3	3.655e+1
0.338	1.583e-3	3.657e+1
0.337	1.577e-3	3.660e+1
0.336	1.568e-3	3.662e+1
0.335	1.561e-3	3.665e+1
0.334	1.553e-3	3.667e+1
0.333	1.546e-3	3.670e+1
0.332	1.537e-3	3.672e+1
0.331	1.530e-3	3.675e+1
0.330	1.521e-3	3.677e+1
0.329	1.515e-3	3.680e+1
0.328	1.506e-3	3.682e+1
0.327	1.499e-3	3.685e+1
0.326	1.491e-3	3.687e+1
0.325	1.484e-3	3.690e+1
0.324	1.476e-3	3.692e+1
0.323	1.469e-3	3.695e+1
0.322	1.461e-3	3.697e+1
0.321	1.454e-3	3.700e+1
0.320	1.446e-3	3.702e+1
0.319	1.439e-3	3.705e+1
0.318	1.431e-3	3.707e+1
0.317	1.424e-3	3.710e+1
0.316	1.416e-3	3.712e+1
0.315	1.410e-3	3.715e+1
0.314	1.401e-3	3.717e+1
0.313	1.394e-3	3.720e+1
0.312	1.386e-3	3.722e+1
0.311	1.380e-3	3.725e+1
0.310	1.372e-3	3.727e+1
0.309	1.365e-3	3.730e+1
0.308	1.357e-3	3.732e+1
0.307	1.350e-3	3.735e+1
0.306	1.342e-3	3.737e+1
0.305	1.336e-3	3.740e+1
0.304	1.327e-3	3.742e+1
0.303	1.321e-3	3.745e+1
0.302	1.313e-3	3.747e+1
0.301	1.306e-3	3.750e+1
0.300	1.298e-3	3.752e+1
0.299	1.292e-3	3.755e+1
0.298	1.284e-3	3.757e+1
0.297	1.277e-3	3.760e+1
0.296	1.269e-3	3.762e+1
0.295	1.263e-3	3.765e+1
0.294	1.255e-3	3.767e+1
0.293	1.248e-3	3.770e+1
0.292	1.240e-3	3.773e+1
0.291	1.234e-3	3.775e+1
0.290	1.226e-3	3.778e+1
0.289	1.220e-3	3.780e+1
0.288	1.212e-3	3.783e+1
0.287	1.205e-3	3.785e+1
0.286	1.197e-3	3.788e+1
0.285	1.191e-3	3.790e+1
0.284	1.183e-3	3.793e+1
0.283	1.177e-3	3.795e+1
0.282	1.169e-3	3.798e+1
0.281	1.163e-3	3.800e+1
0.280	1.155e-3	3.803e+1
0.279	1.149e-3	3.805e+1
0.278	1.141e-3	3.808e+1
0.277	1.134e-3	3.810e+1
0.276	1.127e-3	3.813e+1
0.275	1.120e-3	3.815e+1
0.274	1.112e-3	3.818e+1
0.273	1.106e-3	3.820e+1
0.272	1.098e-3	3.823e+1
0.271	1.092e-3	3.825e+1
0.270	1.085e-3	3.828e+1
0.269	1.078e-3	3.830e+1
0.268	1.071e-3	3.833e+1
0.267	1.064e-3	3.835e+1
0.266	1.057e-3	3.838e+1
0.265	1.051e-3	3.840e+1
0.264	1.043e-3	3.843e+1
0.263	1.037e-3	3.845e+1
0.262	1.029e-3	3.848e+1
0.261	1.023e-3	3.850e+1
0.260	1.015e-3	3.853e+1
0.259	1.009e-3	3.855e+1
0.258	1.002e-3	3.858e+1
0.257	9.958e-4	3.860e+1
0.256	9.879e-4	3.863e+1
0.255	9.819e-4	3.865e+1
0.254	9.746e-4	3.868e+1
0.253	9.685e-4	3.870e+1
0.252	9.609e-4	3.873e+1
0.251	9.549e-4	3.875e+1
0.250	9.474e-4	3.878e+1
0.249	9.413e-4	3.880e+1
0.248	9.339e-4	3.883e+1
0.247	9.280e-4	3.885e+1
0.246	9.207e-4	3.888e+1
0.245	9.149e-4	3.890e+1
0.244	9.073e-4	3.893e+1
0.243	9.014e-4	3.895e+1
0.242	8.939e-4	3.898e+1
0.241	8.879e-4	3.900e+1
0.240	8.806e-4	3.903e+1
0.239	8.749e-4	3.905e+1
0.238	8.675e-4	3.908e+1
0.237	8.616e-4	3.910e+1
0.236	8.543e-4	3.913e+1
0.235	8.485e-4	3.915e+1
0.234	8.411e-4	3.918e+1
0.233	8.353e-4	3.920e+1
0.232	8.278e-4	3.923e+1
0.231	8.220e-4	3.925e+1
0.230	8.146e-4	3.928e+1
0.229	8.089e-4	3.930e+1
0.228	8.014e-4	3.933e+1
0.227	7.958e-4	3.935e+1
0.226	7.885e-4	3.938e+1
0.225	7.830e-4	3.940e+1
0.224	7.757e-4	3.943e+1
0.223	7.698e-4	3.945e+1
0.222	7.628e-4	3.948e+1
0.221	7.570e-4	3.950e+1
0.220	7.494e-4	3.953e+1
0.219	7.434e-4	3.955e+1
0.218	7.357e-4	3.958e+1
0.217	7.301e-4	3.960e+1
0.216	7.230e-4	3.963e+1
0.215	7.172e-4	3.965e+1
0.214	7.101e-4	3.968e+1
0.213	7.046e-4	3.970e+1
0.212	6.975e-4	3.973e+1
0.211	6.918e-4	3.975e+1
0.210	6.847e-4	3.978e+1
0.209	6.791e-4	3.980e+1
0.208	6.719e-4	3.983e+1
0.207	6.664e-4	3.985e+1
0.206	6.594e-4	3.988e+1
0.205	6.538e-4	3.990e+1
0.204	6.467e-4	3.993e+1
0.203	6.412e-4	3.995e+1
0.202	6.342e-4	3.998e+1
0.201	6.286e-4	4.000e+1
0.200	6.217e-4	4.003e+1
0.199	6.162e-4	4.005e+1
0.198	6.092e-4	4.008e+1
0.197	6.036e-4	4.010e+1
0.196	5.967e-4	4.013e+1
0.195	5.914e-4	4.015e+1
0.194	5.844e-4	4.018e+1
0.193	5.788e-4	4.020e+1
0.192	5.721e-4	4.023e+1
0.191	5.669e-4	4.025e+1
0.190	5.600e-4	4.028e+1
0.189	5.547e-4	4.030e+1
0.188	5.478e-4	4.033e+1
0.187	5.425e-4	4.035e+1
0.186	5.357e-4	4.038e+1
0.185	5.304e-4	4.040e+1
0.184	5.235e-4	4.043e+1
0.183	5.184e-4	4.045e+1
0.182	5.116e-4	4.048e+1
0.181	5.063e-4	4.050e+1
0.180	4.994e-4	4.053e+1
0.179	4.943e-4	4.055e+1
0.178	4.876e-4	4.058e+1
0.177	4.823e-4	4.060e+1
0.176	4.757e-4	4.063e+1
0.175	4.705e-4	4.065e+1
0.174	4.639e-4	4.068e+1
0.173	4.587e-4	4.070e+1
0.172	4.520e-4	4.073e+1
0.171	4.471e-4	4.075e+1
0.170	4.403e-4	4.078e+1
0.169	4.353e-4	4.080e+1
0.168	4.288e-4	4.083e+1
0.167	4.238e-4	4.085e+1
0.166	4.171e-4	4.088e+1
0.165	4.120e-4	4.090e+1
0.164	4.055e-4	4.093e+1
0.163	4.004e-4	4.095e+1
0.162	3.938e-4	4.098e+1
0.161	3.889e-4	4.100e+1
0.160	3.824e-4	4.103e+1
0.159	3.776e-4	4.105e+1
0.158	3.713e-4	4.108e+1
0.157	3.668e-4	4.110e+1
0.156	3.614e-4	4.113e+1
0.155	3.572e-4	4.115e+1
0.154	3.506e-4	4.118e+1
0.153	3.457e-4	4.120e+1
0.152	3.393e-4	4.123e+1
0.151	3.347e-4	4.125e+1
0.150	3.286e-4	4.128e+1
0.149	3.238e-4	4.130e+1
0.148	3.175e-4	4.133e+1
0.147	3.128e-4	4.135e+1
0.146	3.064e-4	4.138e+1
0.145	3.017e-4	4.140e+1
0.144	2.954e-4	4.143e+1
0.143	2.910e-4	4.145e+1
0.142	2.852e-4	4.148e+1
0.141	2.805e-4	4.150e+1
0.140	2.743e-4	4.153e+1
0.139	2.699e-4	4.155e+1
0.138	2.638e-4	4.158e+1
0.137	2.593e-4	4.160e+1
0.136	2.532e-4	4.163e+1
0.135	2.485e-4	4.165e+1
0.134	2.427e-4	4.168e+1
0.133	2.383e-4	4.170e+1
0.132	2.324e-4	4.173e+1
0.131	2.280e-4	4.175e+1
0.130	2.220e-4	4.178e+1
0.129	2.175e-4	4.180e+1
0.128	2.117e-4	4.183e+1
0.127	2.074e-4	4.185e+1
0.126	2.016e-4	4.188e+1
0.125	1.974e-4	4.190e+1
0.124	1.917e-4	4.193e+1
0.123	1.875e-4	4.195e+1
0.122	1.818e-4	4.198e+1
0.121	1.775e-4	4.200e+1
0.120	1.720e-4	4.203e+1
0.119	1.679e-4	4.205e+1
0.118	1.624e-4	4.208e+1
0.117	1.584e-4	4.210e+1
0.116	1.528e-4	4.213e+1
0.115	1.488e-4	4.215e+1
0.114	1.434e-4	4.218e+1
0.113	1.395e-4	4.220e+1
0.112	1.339e-4	4.223e+1
0.111	1.300e-4	4.225e+1
0.110	1.247e-4	4.228e+1
0.109	1.208e-4	4.230e+1
0.108	1.155e-4	4.233e+1
0.107	1.117e-4	4.235e+1
0.106	1.063e-4	4.238e+1
0.105	1.026e-4	4.240e+1
0.104	9.737e-5	4.243e+1
0.103	9.357e-5	4.245e+1
0.102	8.826e-5	4.248e+1
0.101	8.454e-5	4.250e+1
0.100	7.946e-5	4.253e+1
0.099	7.594e-5	4.255e+1
0.098	7.092e-5	4.258e+1
0.097	6.739e-5	4.260e+1
0.096	6.224e-5	4.263e+1
0.095	5.861e-5	4.265e+1
0.094	5.354e-5	4.268e+1
0.093	5.014e-5	4.270e+1
0.092	4.525e-5	4.273e+1
0.091	4.176e-5	4.275e+1
0.090	3.681e-5	4.278e+1
0.089	3.341e-5	4.280e+1
0.088	2.862e-5	4.283e+1
0.087	2.532e-5	4.285e+1
0.086	2.066e-5	4.288e+1
0.085	1.740e-5	4.290e+1
0.084	1.263e-5	4.293e+1
0.083	9.261e-6	4.295e+1
0.082	4.524e-6	4.298e+1
0.081	1.306e-6	4.300e+1
0.080	-3.423e-6	4.303e+1
0.079	-6.578e-6	4.305e+1
0.078	-1.131e-5	4.308e+1
0.077	-1.441e-5	4.310e+1
0.076	-1.910e-5	4.313e+1
0.075	-2.203e-5	4.315e+1
0.074	-2.673e-5	4.318e+1
0.073	-2.993e-5	4.320e+1
0.072	-3.472e-5	4.323e+1
0.071	-3.794e-5	4.325e+1
0.070	-4.294e-5	4.328e+1
0.069	-4.619e-5	4.330e+1
0.068	-5.091e-5	4.333e+1
0.067	-5.383e-5	4.335e+1
0.066	-5.844e-5	4.338e+1
0.065	-6.136e-5	4.340e+1
0.064	-6.603e-5	4.343e+1
0.063	-6.907e-5	4.345e+1
0.062	-7.375e-5	4.348e+1
0.061	-7.679e-5	4.350e+1
0.060	-8.142e-5	4.353e+1
0.059	-8.451e-5	4.355e+1
0.058	-8.936e-5	4.358e+1
0.057	-9.251e-5	4.360e+1
0.056	-9.695e-5	4.363e+1
0.055	-9.995e-5	4.365e+1
0.054	-1.045e-4	4.368e+1
0.053	-1.076e-4	4.370e+1
0.052	-1.123e-4	4.373e+1
0.051	-1.154e-4	4.375e+1
0.050	-1.200e-4	4.378e+1
0.049	-1.230e-4	4.380e+1
0.048	-1.277e-4	4.383e+1
0.047	-1.309e-4	4.385e+1
0.046	-1.355e-4	4.388e+1
0.045	-1.387e-4	4.390e+1
0.044	-1.433e-4	4.393e+1
0.043	-1.463e-4	4.395e+1
0.042	-1.510e-4	4.398e+1
0.041	-1.541e-4	4.400e+1
0.040	-1.586e-4	4.403e+1
0.039	-1.618e-4	4.405e+1
0.038	-1.666e-4	4.408e+1
0.037	-1.697e-4	4.410e+1
0.036	-1.744e-4	4.413e+1
0.035	-1.775e-4	4.415e+1
0.034	-1.821e-4	4.418e+1
0.033	-1.852e-4	4.420e+1
0.032	-1.898e-4	4.423e+1
0.031	-1.929e-4	4.425e+1
0.030	-1.974e-4	4.428e+1
0.029	-2.006e-4	4.430e+1
0.028	-2.052e-4	4.433e+1
0.027	-2.082e-4	4.435e+1
0.026	-2.127e-4	4.438e+1
0.025	-2.157e-4	4.440e+1
0.024	-2.204e-4	4.443e+1
0.023	-2.235e-4	4.445e+1
0.022	-2.281e-4	4.448e+1
0.021	-2.311e-4	4.450e+1
0.020	-2.356e-4	4.453e+1
0.019	-2.386e-4	4.455e+1
0.018	-2.430e-4	4.458e+1
0.017	-2.459e-4	4.460e+1
0.016	-2.503e-4	4.463e+1
0.015	-2.533e-4	4.465e+1
0.014	-2.577e-4	4.468e+1
0.013	-2.605e-4	4.470e+1
0.012	-2.649e-4	4.473e+1
0.011	-2.680e-4	4.475e+1
0.010	-2.724e-4	4.478e+1
0.009	-2.751e-4	4.480e+1
0.008	-2.794e-4	4.483e+1
0.007	-2.822e-4	4.485e+1
0.006	-2.864e-4	4.488e+1
0.005	-2.891e-4	4.490e+1
0.004	-2.933e-4	4.493e+1
0.003	-2.960e-4	4.495e+1
0.002	-3.001e-4	4.498e+1
0.001	-3.028e-4	4.500e+1
0.000	-3.070e-4	4.503e+1
-0.001	-3.098e-4	4.505e+1
-0.002	-3.137e-4	4.508e+1
-0.003	-3.163e-4	4.510e+1
-0.004	-3.202e-4	4.513e+1
-0.005	-3.226e-4	4.515e+1
-0.006	-3.265e-4	4.518e+1
-0.007	-3.289e-4	4.520e+1
-0.008	-3.328e-4	4.523e+1
-0.009	-3.350e-4	4.525e+1
-0.010	-3.388e-4	4.528e+1
-0.011	-3.410e-4	4.530e+1
-0.012	-3.446e-4	4.533e+1
-0.013	-3.469e-4	4.535e+1
-0.014	-3.505e-4	4.538e+1
-0.015	-3.525e-4	4.540e+1
-0.016	-3.559e-4	4.543e+1
-0.017	-3.579e-4	4.545e+1
-0.018	-3.612e-4	4.548e+1
-0.019	-3.631e-4	4.550e+1
-0.020	-3.664e-4	4.553e+1
-0.021	-3.682e-4	4.555e+1
-0.022	-3.713e-4	4.558e+1
-0.023	-3.731e-4	4.560e+1
-0.024	-3.762e-4	4.563e+1
-0.025	-3.780e-4	4.565e+1
-0.026	-3.809e-4	4.568e+1
-0.027	-3.825e-4	4.570e+1
-0.028	-3.853e-4	4.573e+1
-0.029	-3.868e-4	4.575e+1
-0.030	-3.896e-4	4.578e+1
-0.031	-3.910e-4	4.580e+1
-0.032	-3.938e-4	4.583e+1
-0.033	-3.952e-4	4.585e+1
-0.034	-3.979e-4	4.588e+1
-0.035	-3.991e-4	4.590e+1
-0.036	-4.017e-4	4.593e+1
-0.037	-4.026e-4	4.595e+1
-0.038	-4.051e-4	4.598e+1
-0.039	-4.061e-4	4.600e+1
-0.040	-4.085e-4	4.603e+1
-0.041	-4.094e-4	4.605e+1
-0.042	-4.117e-4	4.608e+1
-0.043	-4.126e-4	4.610e+1
-0.044	-4.148e-4	4.613e+1
-0.045	-4.156e-4	4.615e+1
-0.046	-4.176e-4	4.618e+1
-0.047	-4.184e-4	4.620e+1
-0.048	-4.205e-4	4.623e+1
-0.049	-4.212e-4	4.625e+1
-0.050	-4.231e-4	4.628e+1
-0.051	-4.237e-4	4.630e+1
-0.052	-4.255e-4	4.633e+1
-0.053	-4.261e-4	4.635e+1
-0.054	-4.279e-4	4.638e+1
-0.055	-4.284e-4	4.640e+1
-0.056	-4.301e-4	4.643e+1
-0.057	-4.305e-4	4.645e+1
-0.058	-4.322e-4	4.648e+1
-0.059	-4.325e-4	4.650e+1
-0.060	-4.340e-4	4.653e+1
-0.061	-4.345e-4	4.655e+1
-0.062	-4.361e-4	4.658e+1
-0.063	-4.363e-4	4.660e+1
-0.064	-4.379e-4	4.663e+1
-0.065	-4.381e-4	4.665e+1
-0.066	-4.396e-4	4.668e+1
-0.067	-4.398e-4	4.670e+1
-0.068	-4.412e-4	4.673e+1
-0.069	-4.413e-4	4.675e+1
-0.070	-4.429e-4	4.678e+1
-0.071	-4.431e-4	4.680e+1
-0.072	-4.445e-4	4.683e+1
-0.073	-4.447e-4	4.685e+1
-0.074	-4.461e-4	4.688e+1
-0.075	-4.462e-4	4.690e+1
-0.076	-4.474e-4	4.693e+1
-0.077	-4.477e-4	4.695e+1
-0.078	-4.491e-4	4.698e+1
-0.079	-4.493e-4	4.700e+1
-0.080	-4.506e-4	4.703e+1
-0.081	-4.508e-4	4.705e+1
-0.082	-4.521e-4	4.708e+1
-0.083	-4.522e-4	4.710e+1
-0.084	-4.536e-4	4.713e+1
-0.085	-4.537e-4	4.715e+1
-0.086	-4.552e-4	4.718e+1
-0.087	-4.553e-4	4.720e+1
-0.088	-4.566e-4	4.723e+1
-0.089	-4.568e-4	4.725e+1
-0.090	-4.581e-4	4.728e+1
-0.091	-4.583e-4	4.730e+1
-0.092	-4.596e-4	4.733e+1
-0.093	-4.600e-4	4.735e+1
-0.094	-4.614e-4	4.738e+1
-0.095	-4.616e-4	4.740e+1
-0.096	-4.631e-4	4.743e+1
-0.097	-4.633e-4	4.745e+1
-0.098	-4.647e-4	4.748e+1
-0.099	-4.648e-4	4.750e+1
-0.100	-4.662e-4	4.753e+1
-0.101	-4.666e-4	4.755e+1
-0.102	-4.680e-4	4.758e+1
-0.103	-4.684e-4	4.760e+1
-0.104	-4.699e-4	4.763e+1
-0.105	-4.701e-4	4.765e+1
-0.106	-4.714e-4	4.768e+1
-0.107	-4.718e-4	4.770e+1
-0.108	-4.732e-4	4.773e+1
-0.109	-4.739e-4	4.775e+1
-0.110	-4.755e-4	4.778e+1
-0.111	-4.758e-4	4.780e+1
-0.112	-4.773e-4	4.783e+1
-0.113	-4.776e-4	4.785e+1
-0.114	-4.791e-4	4.788e+1
-0.115	-4.796e-4	4.790e+1
-0.116	-4.810e-4	4.793e+1
-0.117	-4.815e-4	4.795e+1
-0.118	-4.833e-4	4.798e+1
-0.119	-4.837e-4	4.800e+1
-0.120	-4.851e-4	4.803e+1
-0.121	-4.855e-4	4.805e+1
-0.122	-4.871e-4	4.808e+1
-0.123	-4.877e-4	4.810e+1
-0.124	-4.894e-4	4.813e+1
-0.125	-4.902e-4	4.815e+1
-0.126	-4.917e-4	4.818e+1
-0.127	-4.922e-4	4.820e+1
-0.128	-4.941e-4	4.823e+1
-0.129	-4.950e-4	4.825e+1
-0.130	-4.967e-4	4.828e+1
-0.131	-4.974e-4	4.830e+1
-0.132	-4.990e-4	4.833e+1
-0.133	-4.997e-4	4.835e+1
-0.134	-5.012e-4	4.838e+1
-0.135	-5.020e-4	4.840e+1
-0.136	-5.036e-4	4.843e+1
-0.137	-5.044e-4	4.845e+1
-0.138	-5.060e-4	4.848e+1
-0.139	-5.067e-4	4.850e+1
-0.140	-5.083e-4	4.853e+1
-0.141	-5.091e-4	4.855e+1
-0.142	-5.113e-4	4.858e+1
-0.143	-5.122e-4	4.860e+1
-0.144	-5.140e-4	4.863e+1
-0.145	-5.149e-4	4.865e+1
-0.146	-5.167e-4	4.868e+1
-0.147	-5.176e-4	4.870e+1
-0.148	-5.192e-4	4.873e+1
-0.149	-5.198e-4	4.875e+1
-0.150	-5.217e-4	4.878e+1
-0.151	-5.224e-4	4.880e+1
-0.152	-5.239e-4	4.883e+1
-0.153	-5.246e-4	4.885e+1
-0.154	-5.268e-4	4.888e+1
-0.155	-5.275e-4	4.890e+1
-0.156	-5.295e-4	4.893e+1
-0.157	-5.304e-4	4.895e+1
-0.158	-5.323e-4	4.898e+1
-0.159	-5.335e-4	4.900e+1
-0.160	-5.355e-4	4.903e+1
-0.161	-5.367e-4	4.905e+1
-0.162	-5.388e-4	4.908e+1
-0.163	-5.398e-4	4.910e+1
-0.164	-5.418e-4	4.913e+1
-0.165	-5.427e-4	4.915e+1
-0.166	-5.447e-4	4.918e+1
-0.167	-5.458e-4	4.920e+1
-0.168	-5.476e-4	4.923e+1
-0.169	-5.488e-4	4.925e+1
-0.170	-5.508e-4	4.928e+1
[truncated: 2,831 more rows]
