# Supplementary material for: Decoration of Ag nanoparticles on CoMoO4 rods for efficient electrochemical reduction of CO2
Source: Sci Rep. 2024 Jan 16;14:1406. doi: 10.1038/s41598-024-51680-w (PMC10792071; doi:10.1038/s41598-024-51680-w)
Supplement: Supplementary file 1 — Supplementary Information 1. [file 41598_2024_51680_MOESM1_ESM.zip › raw data for scientific reports/CV CoMoO4/CV 0.06 scan -0.6 to 0.6 03282023.csv]

Mar. 28	2023 15:28:18
Cyclic Voltammetry
File: c:\users\nsb 111 lab\desktop\dr. schindra\ag cm co2 reduction\cm\cv 0.06 scan -0.6 to 0.6 03282023.csv
Data Source: Experiment
Instrument Model: CHI760E
Header:
Note:
Init E (V) = -0.6
High E (V) = 0.6
Low E (V) = -0.6
Init P/N = P
Scan Rate (V/s) = 0.06
Segment = 4
Sample Interval (V) = 0.001
Quiet Time (sec) = 2
Sensitivity (A/V) = 0.01
Segment 1:
Segment 2:
Ep = -0.351V
ip = -4.535e-4A
Ah = -5.307e-4C
Segment 3:
Segment 4:
Ep = -0.348V
ip = -4.734e-4A
Ah = -6.278e-4C
Potential/V	Current/A	Time/s
Segment 1:
-0.600	-4.149e-4	1.667e-2
-0.599	-4.097e-4	3.333e-2
-0.598	-4.054e-4	5.000e-2
-0.597	-4.014e-4	6.667e-2
-0.596	-3.973e-4	8.333e-2
-0.595	-3.933e-4	1.000e-1
-0.594	-3.895e-4	1.167e-1
-0.593	-3.857e-4	1.333e-1
-0.592	-3.819e-4	1.500e-1
-0.591	-3.783e-4	1.667e-1
-0.590	-3.747e-4	1.833e-1
-0.589	-3.710e-4	2.000e-1
-0.588	-3.676e-4	2.167e-1
-0.587	-3.643e-4	2.333e-1
-0.586	-3.609e-4	2.500e-1
-0.585	-3.576e-4	2.667e-1
-0.584	-3.545e-4	2.833e-1
-0.583	-3.511e-4	3.000e-1
-0.582	-3.479e-4	3.167e-1
-0.581	-3.448e-4	3.333e-1
-0.580	-3.417e-4	3.500e-1
-0.579	-3.388e-4	3.667e-1
-0.578	-3.359e-4	3.833e-1
-0.577	-3.330e-4	4.000e-1
-0.576	-3.300e-4	4.167e-1
-0.575	-3.271e-4	4.333e-1
-0.574	-3.243e-4	4.500e-1
-0.573	-3.218e-4	4.667e-1
-0.572	-3.189e-4	4.833e-1
-0.571	-3.164e-4	5.000e-1
-0.570	-3.137e-4	5.167e-1
-0.569	-3.111e-4	5.333e-1
-0.568	-3.086e-4	5.500e-1
-0.567	-3.062e-4	5.667e-1
-0.566	-3.036e-4	5.833e-1
-0.565	-3.012e-4	6.000e-1
-0.564	-2.988e-4	6.167e-1
-0.563	-2.965e-4	6.333e-1
-0.562	-2.941e-4	6.500e-1
-0.561	-2.918e-4	6.667e-1
-0.560	-2.895e-4	6.833e-1
-0.559	-2.873e-4	7.000e-1
-0.558	-2.852e-4	7.167e-1
-0.557	-2.830e-4	7.333e-1
-0.556	-2.809e-4	7.500e-1
-0.555	-2.788e-4	7.667e-1
-0.554	-2.766e-4	7.833e-1
-0.553	-2.747e-4	8.000e-1
-0.552	-2.728e-4	8.167e-1
-0.551	-2.707e-4	8.333e-1
-0.550	-2.686e-4	8.500e-1
-0.549	-2.667e-4	8.667e-1
-0.548	-2.649e-4	8.833e-1
-0.547	-2.629e-4	9.000e-1
-0.546	-2.610e-4	9.167e-1
-0.545	-2.593e-4	9.333e-1
-0.544	-2.575e-4	9.500e-1
-0.543	-2.557e-4	9.667e-1
-0.542	-2.539e-4	9.833e-1
-0.541	-2.522e-4	1.000e+0
-0.540	-2.504e-4	1.017e+0
-0.539	-2.488e-4	1.033e+0
-0.538	-2.471e-4	1.050e+0
-0.537	-2.454e-4	1.067e+0
-0.536	-2.437e-4	1.083e+0
-0.535	-2.422e-4	1.100e+0
-0.534	-2.406e-4	1.117e+0
-0.533	-2.390e-4	1.133e+0
-0.532	-2.375e-4	1.150e+0
-0.531	-2.359e-4	1.167e+0
-0.530	-2.344e-4	1.183e+0
-0.529	-2.329e-4	1.200e+0
-0.528	-2.314e-4	1.217e+0
-0.527	-2.299e-4	1.233e+0
-0.526	-2.284e-4	1.250e+0
-0.525	-2.270e-4	1.267e+0
-0.524	-2.255e-4	1.283e+0
-0.523	-2.242e-4	1.300e+0
-0.522	-2.228e-4	1.317e+0
-0.521	-2.213e-4	1.333e+0
-0.520	-2.200e-4	1.350e+0
-0.519	-2.187e-4	1.367e+0
-0.518	-2.173e-4	1.383e+0
-0.517	-2.161e-4	1.400e+0
-0.516	-2.147e-4	1.417e+0
-0.515	-2.135e-4	1.433e+0
-0.514	-2.122e-4	1.450e+0
-0.513	-2.109e-4	1.467e+0
-0.512	-2.095e-4	1.483e+0
-0.511	-2.083e-4	1.500e+0
-0.510	-2.071e-4	1.517e+0
-0.509	-2.058e-4	1.533e+0
-0.508	-2.047e-4	1.550e+0
-0.507	-2.034e-4	1.567e+0
-0.506	-2.022e-4	1.583e+0
-0.505	-2.010e-4	1.600e+0
-0.504	-1.999e-4	1.617e+0
-0.503	-1.987e-4	1.633e+0
-0.502	-1.977e-4	1.650e+0
-0.501	-1.966e-4	1.667e+0
-0.500	-1.955e-4	1.683e+0
-0.499	-1.943e-4	1.700e+0
-0.498	-1.932e-4	1.717e+0
-0.497	-1.922e-4	1.733e+0
-0.496	-1.911e-4	1.750e+0
-0.495	-1.900e-4	1.767e+0
-0.494	-1.889e-4	1.783e+0
-0.493	-1.879e-4	1.800e+0
-0.492	-1.869e-4	1.817e+0
-0.491	-1.858e-4	1.833e+0
-0.490	-1.848e-4	1.850e+0
-0.489	-1.838e-4	1.867e+0
-0.488	-1.827e-4	1.883e+0
-0.487	-1.817e-4	1.900e+0
-0.486	-1.808e-4	1.917e+0
-0.485	-1.798e-4	1.933e+0
-0.484	-1.787e-4	1.950e+0
-0.483	-1.778e-4	1.967e+0
-0.482	-1.769e-4	1.983e+0
-0.481	-1.759e-4	2.000e+0
-0.480	-1.750e-4	2.017e+0
-0.479	-1.740e-4	2.033e+0
-0.478	-1.730e-4	2.050e+0
-0.477	-1.721e-4	2.067e+0
-0.476	-1.712e-4	2.083e+0
-0.475	-1.704e-4	2.100e+0
-0.474	-1.696e-4	2.117e+0
-0.473	-1.684e-4	2.133e+0
-0.472	-1.676e-4	2.150e+0
-0.471	-1.668e-4	2.167e+0
-0.470	-1.658e-4	2.183e+0
-0.469	-1.650e-4	2.200e+0
-0.468	-1.642e-4	2.217e+0
-0.467	-1.634e-4	2.233e+0
-0.466	-1.625e-4	2.250e+0
-0.465	-1.616e-4	2.267e+0
-0.464	-1.608e-4	2.283e+0
-0.463	-1.600e-4	2.300e+0
-0.462	-1.592e-4	2.317e+0
-0.461	-1.585e-4	2.333e+0
-0.460	-1.576e-4	2.350e+0
-0.459	-1.567e-4	2.367e+0
-0.458	-1.559e-4	2.383e+0
-0.457	-1.550e-4	2.400e+0
-0.456	-1.545e-4	2.417e+0
-0.455	-1.535e-4	2.433e+0
-0.454	-1.528e-4	2.450e+0
-0.453	-1.520e-4	2.467e+0
-0.452	-1.512e-4	2.483e+0
-0.451	-1.505e-4	2.500e+0
-0.450	-1.498e-4	2.517e+0
-0.449	-1.490e-4	2.533e+0
-0.448	-1.482e-4	2.550e+0
-0.447	-1.475e-4	2.567e+0
-0.446	-1.468e-4	2.583e+0
-0.445	-1.461e-4	2.600e+0
-0.444	-1.454e-4	2.617e+0
-0.443	-1.446e-4	2.633e+0
-0.442	-1.440e-4	2.650e+0
-0.441	-1.431e-4	2.667e+0
-0.440	-1.426e-4	2.683e+0
-0.439	-1.418e-4	2.700e+0
-0.438	-1.411e-4	2.717e+0
-0.437	-1.404e-4	2.733e+0
-0.436	-1.396e-4	2.750e+0
-0.435	-1.390e-4	2.767e+0
-0.434	-1.383e-4	2.783e+0
-0.433	-1.376e-4	2.800e+0
-0.432	-1.369e-4	2.817e+0
-0.431	-1.362e-4	2.833e+0
-0.430	-1.356e-4	2.850e+0
-0.429	-1.349e-4	2.867e+0
-0.428	-1.342e-4	2.883e+0
-0.427	-1.336e-4	2.900e+0
-0.426	-1.329e-4	2.917e+0
-0.425	-1.322e-4	2.933e+0
-0.424	-1.317e-4	2.950e+0
-0.423	-1.311e-4	2.967e+0
-0.422	-1.305e-4	2.983e+0
-0.421	-1.298e-4	3.000e+0
-0.420	-1.290e-4	3.017e+0
-0.419	-1.285e-4	3.033e+0
-0.418	-1.278e-4	3.050e+0
-0.417	-1.273e-4	3.067e+0
-0.416	-1.268e-4	3.083e+0
-0.415	-1.261e-4	3.100e+0
-0.414	-1.254e-4	3.117e+0
-0.413	-1.249e-4	3.133e+0
-0.412	-1.243e-4	3.150e+0
-0.411	-1.236e-4	3.167e+0
-0.410	-1.229e-4	3.183e+0
-0.409	-1.222e-4	3.200e+0
-0.408	-1.217e-4	3.217e+0
-0.407	-1.211e-4	3.233e+0
-0.406	-1.206e-4	3.250e+0
-0.405	-1.199e-4	3.267e+0
-0.404	-1.195e-4	3.283e+0
-0.403	-1.189e-4	3.300e+0
-0.402	-1.182e-4	3.317e+0
-0.401	-1.176e-4	3.333e+0
-0.400	-1.172e-4	3.350e+0
-0.399	-1.166e-4	3.367e+0
-0.398	-1.160e-4	3.383e+0
-0.397	-1.155e-4	3.400e+0
-0.396	-1.150e-4	3.417e+0
-0.395	-1.144e-4	3.433e+0
-0.394	-1.137e-4	3.450e+0
-0.393	-1.133e-4	3.467e+0
-0.392	-1.127e-4	3.483e+0
-0.391	-1.121e-4	3.500e+0
-0.390	-1.116e-4	3.517e+0
-0.389	-1.112e-4	3.533e+0
-0.388	-1.106e-4	3.550e+0
-0.387	-1.100e-4	3.567e+0
-0.386	-1.096e-4	3.583e+0
-0.385	-1.090e-4	3.600e+0
-0.384	-1.085e-4	3.617e+0
-0.383	-1.080e-4	3.633e+0
-0.382	-1.074e-4	3.650e+0
-0.381	-1.069e-4	3.667e+0
-0.380	-1.063e-4	3.683e+0
-0.379	-1.061e-4	3.700e+0
-0.378	-1.055e-4	3.717e+0
-0.377	-1.048e-4	3.733e+0
-0.376	-1.045e-4	3.750e+0
-0.375	-1.039e-4	3.767e+0
-0.374	-1.034e-4	3.783e+0
-0.373	-1.029e-4	3.800e+0
-0.372	-1.025e-4	3.817e+0
-0.371	-1.021e-4	3.833e+0
-0.370	-1.015e-4	3.850e+0
-0.369	-1.010e-4	3.867e+0
-0.368	-1.005e-4	3.883e+0
-0.367	-1.001e-4	3.900e+0
-0.366	-9.947e-5	3.917e+0
-0.365	-9.902e-5	3.933e+0
-0.364	-9.849e-5	3.950e+0
-0.363	-9.807e-5	3.967e+0
-0.362	-9.768e-5	3.983e+0
-0.361	-9.712e-5	4.000e+0
-0.360	-9.672e-5	4.017e+0
-0.359	-9.615e-5	4.033e+0
-0.358	-9.571e-5	4.050e+0
-0.357	-9.526e-5	4.067e+0
-0.356	-9.470e-5	4.083e+0
-0.355	-9.435e-5	4.100e+0
-0.354	-9.394e-5	4.117e+0
-0.353	-9.349e-5	4.133e+0
-0.352	-9.289e-5	4.150e+0
-0.351	-9.254e-5	4.167e+0
-0.350	-9.197e-5	4.183e+0
-0.349	-9.159e-5	4.200e+0
-0.348	-9.102e-5	4.217e+0
-0.347	-9.066e-5	4.233e+0
-0.346	-9.019e-5	4.250e+0
-0.345	-8.967e-5	4.267e+0
-0.344	-8.932e-5	4.283e+0
-0.343	-8.876e-5	4.300e+0
-0.342	-8.831e-5	4.317e+0
-0.341	-8.788e-5	4.333e+0
-0.340	-8.741e-5	4.350e+0
-0.339	-8.693e-5	4.367e+0
-0.338	-8.658e-5	4.383e+0
-0.337	-8.610e-5	4.400e+0
-0.336	-8.573e-5	4.417e+0
-0.335	-8.527e-5	4.433e+0
-0.334	-8.470e-5	4.450e+0
-0.333	-8.427e-5	4.467e+0
-0.332	-8.385e-5	4.483e+0
-0.331	-8.339e-5	4.500e+0
-0.330	-8.304e-5	4.517e+0
-0.329	-8.243e-5	4.533e+0
-0.328	-8.206e-5	4.550e+0
-0.327	-8.164e-5	4.567e+0
-0.326	-8.109e-5	4.583e+0
-0.325	-8.076e-5	4.600e+0
-0.324	-8.022e-5	4.617e+0
-0.323	-7.987e-5	4.633e+0
-0.322	-7.941e-5	4.650e+0
-0.321	-7.902e-5	4.667e+0
-0.320	-7.849e-5	4.683e+0
-0.319	-7.804e-5	4.700e+0
-0.318	-7.755e-5	4.717e+0
-0.317	-7.713e-5	4.733e+0
-0.316	-7.673e-5	4.750e+0
-0.315	-7.634e-5	4.767e+0
-0.314	-7.588e-5	4.783e+0
-0.313	-7.531e-5	4.800e+0
-0.312	-7.500e-5	4.817e+0
-0.311	-7.453e-5	4.833e+0
-0.310	-7.399e-5	4.850e+0
-0.309	-7.368e-5	4.867e+0
-0.308	-7.312e-5	4.883e+0
-0.307	-7.262e-5	4.900e+0
-0.306	-7.220e-5	4.917e+0
-0.305	-7.177e-5	4.933e+0
-0.304	-7.127e-5	4.950e+0
-0.303	-7.086e-5	4.967e+0
-0.302	-7.041e-5	4.983e+0
-0.301	-6.994e-5	5.000e+0
-0.300	-6.941e-5	5.017e+0
-0.299	-6.913e-5	5.033e+0
-0.298	-6.853e-5	5.050e+0
-0.297	-6.817e-5	5.067e+0
-0.296	-6.784e-5	5.083e+0
-0.295	-6.728e-5	5.100e+0
-0.294	-6.678e-5	5.117e+0
-0.293	-6.638e-5	5.133e+0
-0.292	-6.586e-5	5.150e+0
-0.291	-6.537e-5	5.167e+0
-0.290	-6.514e-5	5.183e+0
-0.289	-6.464e-5	5.200e+0
-0.288	-6.412e-5	5.217e+0
-0.287	-6.374e-5	5.233e+0
-0.286	-6.323e-5	5.250e+0
-0.285	-6.295e-5	5.267e+0
-0.284	-6.242e-5	5.283e+0
-0.283	-6.187e-5	5.300e+0
-0.282	-6.158e-5	5.317e+0
-0.281	-6.093e-5	5.333e+0
-0.280	-6.069e-5	5.350e+0
-0.279	-6.022e-5	5.367e+0
-0.278	-5.965e-5	5.383e+0
-0.277	-5.933e-5	5.400e+0
-0.276	-5.897e-5	5.417e+0
-0.275	-5.827e-5	5.433e+0
-0.274	-5.800e-5	5.450e+0
-0.273	-5.746e-5	5.467e+0
-0.272	-5.697e-5	5.483e+0
-0.271	-5.655e-5	5.500e+0
-0.270	-5.615e-5	5.517e+0
-0.269	-5.557e-5	5.533e+0
-0.268	-5.524e-5	5.550e+0
-0.267	-5.472e-5	5.567e+0
-0.266	-5.442e-5	5.583e+0
-0.265	-5.380e-5	5.600e+0
-0.264	-5.343e-5	5.617e+0
-0.263	-5.299e-5	5.633e+0
-0.262	-5.243e-5	5.650e+0
-0.261	-5.206e-5	5.667e+0
-0.260	-5.170e-5	5.683e+0
-0.259	-5.115e-5	5.700e+0
-0.258	-5.067e-5	5.717e+0
-0.257	-5.030e-5	5.733e+0
-0.256	-4.976e-5	5.750e+0
-0.255	-4.924e-5	5.767e+0
-0.254	-4.881e-5	5.783e+0
-0.253	-4.850e-5	5.800e+0
-0.252	-4.793e-5	5.817e+0
-0.251	-4.750e-5	5.833e+0
-0.250	-4.698e-5	5.850e+0
-0.249	-4.635e-5	5.867e+0
-0.248	-4.596e-5	5.883e+0
-0.247	-4.561e-5	5.900e+0
-0.246	-4.501e-5	5.917e+0
-0.245	-4.456e-5	5.933e+0
-0.244	-4.409e-5	5.950e+0
-0.243	-4.357e-5	5.967e+0
-0.242	-4.308e-5	5.983e+0
-0.241	-4.269e-5	6.000e+0
-0.240	-4.220e-5	6.017e+0
-0.239	-4.168e-5	6.033e+0
-0.238	-4.129e-5	6.050e+0
-0.237	-4.066e-5	6.067e+0
-0.236	-4.001e-5	6.083e+0
-0.235	-3.968e-5	6.100e+0
-0.234	-3.909e-5	6.117e+0
-0.233	-3.865e-5	6.133e+0
-0.232	-3.815e-5	6.150e+0
-0.231	-3.757e-5	6.167e+0
-0.230	-3.698e-5	6.183e+0
-0.229	-3.642e-5	6.200e+0
-0.228	-3.597e-5	6.217e+0
-0.227	-3.534e-5	6.233e+0
-0.226	-3.491e-5	6.250e+0
-0.225	-3.430e-5	6.267e+0
-0.224	-3.387e-5	6.283e+0
-0.223	-3.321e-5	6.300e+0
-0.222	-3.269e-5	6.317e+0
-0.221	-3.218e-5	6.333e+0
-0.220	-3.154e-5	6.350e+0
-0.219	-3.097e-5	6.367e+0
-0.218	-3.042e-5	6.383e+0
-0.217	-2.975e-5	6.400e+0
-0.216	-2.914e-5	6.417e+0
-0.215	-2.853e-5	6.433e+0
-0.214	-2.802e-5	6.450e+0
-0.213	-2.750e-5	6.467e+0
-0.212	-2.687e-5	6.483e+0
-0.211	-2.623e-5	6.500e+0
-0.210	-2.557e-5	6.517e+0
-0.209	-2.496e-5	6.533e+0
-0.208	-2.436e-5	6.550e+0
-0.207	-2.371e-5	6.567e+0
-0.206	-2.303e-5	6.583e+0
-0.205	-2.223e-5	6.600e+0
-0.204	-2.147e-5	6.617e+0
-0.203	-2.084e-5	6.633e+0
-0.202	-2.027e-5	6.650e+0
-0.201	-1.945e-5	6.667e+0
-0.200	-1.885e-5	6.683e+0
-0.199	-1.819e-5	6.700e+0
-0.198	-1.729e-5	6.717e+0
-0.197	-1.664e-5	6.733e+0
-0.196	-1.589e-5	6.750e+0
-0.195	-1.520e-5	6.767e+0
-0.194	-1.446e-5	6.783e+0
-0.193	-1.370e-5	6.800e+0
-0.192	-1.295e-5	6.817e+0
-0.191	-1.207e-5	6.833e+0
-0.190	-1.126e-5	6.850e+0
-0.189	-1.050e-5	6.867e+0
-0.188	-9.686e-6	6.883e+0
-0.187	-8.978e-6	6.900e+0
-0.186	-8.104e-6	6.917e+0
-0.185	-7.183e-6	6.933e+0
-0.184	-6.369e-6	6.950e+0
-0.183	-5.389e-6	6.967e+0
-0.182	-4.609e-6	6.983e+0
-0.181	-3.665e-6	7.000e+0
-0.180	-2.720e-6	7.017e+0
-0.179	-1.740e-6	7.033e+0
-0.178	-7.486e-7	7.050e+0
-0.177	2.078e-7	7.067e+0
-0.176	1.164e-6	7.083e+0
-0.175	2.109e-6	7.100e+0
-0.174	3.112e-6	7.117e+0
-0.173	4.269e-6	7.133e+0
-0.172	5.238e-6	7.150e+0
-0.171	6.288e-6	7.167e+0
-0.170	7.422e-6	7.183e+0
-0.169	8.437e-6	7.200e+0
-0.168	9.488e-6	7.217e+0
-0.167	1.061e-5	7.233e+0
-0.166	1.190e-5	7.250e+0
-0.165	1.292e-5	7.267e+0
-0.164	1.399e-5	7.283e+0
-0.163	1.534e-5	7.300e+0
-0.162	1.641e-5	7.317e+0
-0.161	1.759e-5	7.333e+0
-0.160	1.887e-5	7.350e+0
-0.159	2.016e-5	7.367e+0
-0.158	2.142e-5	7.383e+0
-0.157	2.257e-5	7.400e+0
-0.156	2.383e-5	7.417e+0
-0.155	2.524e-5	7.433e+0
-0.154	2.654e-5	7.450e+0
-0.153	2.785e-5	7.467e+0
-0.152	2.913e-5	7.483e+0
-0.151	3.052e-5	7.500e+0
-0.150	3.190e-5	7.517e+0
-0.149	3.328e-5	7.533e+0
-0.148	3.477e-5	7.550e+0
-0.147	3.611e-5	7.567e+0
-0.146	3.756e-5	7.583e+0
-0.145	3.903e-5	7.600e+0
-0.144	4.035e-5	7.617e+0
-0.143	4.187e-5	7.633e+0
-0.142	4.336e-5	7.650e+0
-0.141	4.490e-5	7.667e+0
-0.140	4.642e-5	7.683e+0
-0.139	4.790e-5	7.700e+0
-0.138	4.937e-5	7.717e+0
-0.137	5.098e-5	7.733e+0
-0.136	5.255e-5	7.750e+0
-0.135	5.400e-5	7.767e+0
-0.134	5.552e-5	7.783e+0
-0.133	5.709e-5	7.800e+0
-0.132	5.882e-5	7.817e+0
-0.131	6.022e-5	7.833e+0
-0.130	6.183e-5	7.850e+0
-0.129	6.347e-5	7.867e+0
-0.128	6.496e-5	7.883e+0
-0.127	6.668e-5	7.900e+0
-0.126	6.832e-5	7.917e+0
-0.125	6.986e-5	7.933e+0
-0.124	7.152e-5	7.950e+0
-0.123	7.308e-5	7.967e+0
-0.122	7.467e-5	7.983e+0
-0.121	7.632e-5	8.000e+0
-0.120	7.799e-5	8.017e+0
-0.119	7.963e-5	8.033e+0
-0.118	8.103e-5	8.050e+0
-0.117	8.264e-5	8.067e+0
-0.116	8.438e-5	8.083e+0
-0.115	8.599e-5	8.100e+0
-0.114	8.757e-5	8.117e+0
-0.113	8.934e-5	8.133e+0
-0.112	9.080e-5	8.150e+0
-0.111	9.244e-5	8.167e+0
-0.110	9.416e-5	8.183e+0
-0.109	9.567e-5	8.200e+0
-0.108	9.732e-5	8.217e+0
-0.107	9.881e-5	8.233e+0
-0.106	1.003e-4	8.250e+0
-0.105	1.020e-4	8.267e+0
-0.104	1.036e-4	8.283e+0
-0.103	1.053e-4	8.300e+0
-0.102	1.068e-4	8.317e+0
-0.101	1.083e-4	8.333e+0
-0.100	1.100e-4	8.350e+0
-0.099	1.114e-4	8.367e+0
-0.098	1.129e-4	8.383e+0
-0.097	1.145e-4	8.400e+0
-0.096	1.159e-4	8.417e+0
-0.095	1.174e-4	8.433e+0
-0.094	1.190e-4	8.450e+0
-0.093	1.203e-4	8.467e+0
-0.092	1.219e-4	8.483e+0
-0.091	1.234e-4	8.500e+0
-0.090	1.249e-4	8.517e+0
-0.089	1.265e-4	8.533e+0
-0.088	1.279e-4	8.550e+0
-0.087	1.293e-4	8.567e+0
-0.086	1.307e-4	8.583e+0
-0.085	1.320e-4	8.600e+0
-0.084	1.335e-4	8.617e+0
-0.083	1.348e-4	8.633e+0
-0.082	1.361e-4	8.650e+0
-0.081	1.376e-4	8.667e+0
-0.080	1.388e-4	8.683e+0
-0.079	1.402e-4	8.700e+0
-0.078	1.416e-4	8.717e+0
-0.077	1.429e-4	8.733e+0
-0.076	1.442e-4	8.750e+0
-0.075	1.456e-4	8.767e+0
-0.074	1.468e-4	8.783e+0
-0.073	1.482e-4	8.800e+0
-0.072	1.494e-4	8.817e+0
-0.071	1.507e-4	8.833e+0
-0.070	1.520e-4	8.850e+0
-0.069	1.532e-4	8.867e+0
-0.068	1.545e-4	8.883e+0
-0.067	1.556e-4	8.900e+0
-0.066	1.568e-4	8.917e+0
-0.065	1.582e-4	8.933e+0
-0.064	1.593e-4	8.950e+0
-0.063	1.605e-4	8.967e+0
-0.062	1.618e-4	8.983e+0
-0.061	1.630e-4	9.000e+0
-0.060	1.642e-4	9.017e+0
-0.059	1.653e-4	9.033e+0
-0.058	1.664e-4	9.050e+0
-0.057	1.675e-4	9.067e+0
-0.056	1.688e-4	9.083e+0
-0.055	1.700e-4	9.100e+0
-0.054	1.710e-4	9.117e+0
-0.053	1.722e-4	9.133e+0
-0.052	1.733e-4	9.150e+0
-0.051	1.746e-4	9.167e+0
-0.050	1.756e-4	9.183e+0
-0.049	1.769e-4	9.200e+0
-0.048	1.781e-4	9.217e+0
-0.047	1.791e-4	9.233e+0
-0.046	1.801e-4	9.250e+0
-0.045	1.813e-4	9.267e+0
-0.044	1.824e-4	9.283e+0
-0.043	1.835e-4	9.300e+0
-0.042	1.846e-4	9.317e+0
-0.041	1.857e-4	9.333e+0
-0.040	1.869e-4	9.350e+0
-0.039	1.881e-4	9.367e+0
-0.038	1.891e-4	9.383e+0
-0.037	1.902e-4	9.400e+0
-0.036	1.913e-4	9.417e+0
-0.035	1.923e-4	9.433e+0
-0.034	1.935e-4	9.450e+0
-0.033	1.946e-4	9.467e+0
-0.032	1.957e-4	9.483e+0
-0.031	1.967e-4	9.500e+0
-0.030	1.979e-4	9.517e+0
-0.029	1.990e-4	9.533e+0
-0.028	2.000e-4	9.550e+0
-0.027	2.010e-4	9.567e+0
-0.026	2.022e-4	9.583e+0
-0.025	2.033e-4	9.600e+0
-0.024	2.043e-4	9.617e+0
-0.023	2.054e-4	9.633e+0
-0.022	2.065e-4	9.650e+0
-0.021	2.076e-4	9.667e+0
-0.020	2.086e-4	9.683e+0
-0.019	2.097e-4	9.700e+0
-0.018	2.108e-4	9.717e+0
-0.017	2.120e-4	9.733e+0
-0.016	2.130e-4	9.750e+0
-0.015	2.140e-4	9.767e+0
-0.014	2.151e-4	9.783e+0
-0.013	2.161e-4	9.800e+0
-0.012	2.174e-4	9.817e+0
-0.011	2.184e-4	9.833e+0
-0.010	2.194e-4	9.850e+0
-0.009	2.206e-4	9.867e+0
-0.008	2.217e-4	9.883e+0
-0.007	2.229e-4	9.900e+0
-0.006	2.239e-4	9.917e+0
-0.005	2.250e-4	9.933e+0
-0.004	2.262e-4	9.950e+0
-0.003	2.273e-4	9.967e+0
-0.002	2.284e-4	9.983e+0
-0.001	2.296e-4	1.000e+1
-0.000	2.311e-4	1.002e+1
0.001	2.323e-4	1.003e+1
0.002	2.335e-4	1.005e+1
0.003	2.346e-4	1.007e+1
0.004	2.359e-4	1.008e+1
0.005	2.370e-4	1.010e+1
0.006	2.383e-4	1.012e+1
0.007	2.396e-4	1.013e+1
0.008	2.408e-4	1.015e+1
0.009	2.422e-4	1.017e+1
0.010	2.435e-4	1.018e+1
0.011	2.448e-4	1.020e+1
0.012	2.461e-4	1.022e+1
0.013	2.477e-4	1.023e+1
0.014	2.491e-4	1.025e+1
0.015	2.505e-4	1.027e+1
0.016	2.519e-4	1.028e+1
0.017	2.534e-4	1.030e+1
0.018	2.550e-4	1.032e+1
0.019	2.565e-4	1.033e+1
0.020	2.582e-4	1.035e+1
0.021	2.597e-4	1.037e+1
0.022	2.613e-4	1.038e+1
0.023	2.631e-4	1.040e+1
0.024	2.647e-4	1.042e+1
0.025	2.665e-4	1.043e+1
0.026	2.684e-4	1.045e+1
0.027	2.701e-4	1.047e+1
0.028	2.722e-4	1.048e+1
0.029	2.740e-4	1.050e+1
0.030	2.758e-4	1.052e+1
0.031	2.780e-4	1.053e+1
0.032	2.800e-4	1.055e+1
0.033	2.821e-4	1.057e+1
0.034	2.841e-4	1.058e+1
0.035	2.862e-4	1.060e+1
0.036	2.885e-4	1.062e+1
0.037	2.906e-4	1.063e+1
0.038	2.930e-4	1.065e+1
0.039	2.954e-4	1.067e+1
0.040	2.977e-4	1.068e+1
0.041	3.003e-4	1.070e+1
0.042	3.027e-4	1.072e+1
0.043	3.054e-4	1.073e+1
0.044	3.080e-4	1.075e+1
0.045	3.107e-4	1.077e+1
0.046	3.136e-4	1.078e+1
0.047	3.162e-4	1.080e+1
0.048	3.191e-4	1.082e+1
0.049	3.221e-4	1.083e+1
0.050	3.251e-4	1.085e+1
0.051	3.281e-4	1.087e+1
0.052	3.313e-4	1.088e+1
0.053	3.346e-4	1.090e+1
0.054	3.377e-4	1.092e+1
0.055	3.410e-4	1.093e+1
0.056	3.441e-4	1.095e+1
0.057	3.475e-4	1.097e+1
0.058	3.509e-4	1.098e+1
0.059	3.543e-4	1.100e+1
0.060	3.578e-4	1.102e+1
0.061	3.612e-4	1.103e+1
0.062	3.645e-4	1.105e+1
0.063	3.679e-4	1.107e+1
0.064	3.715e-4	1.108e+1
0.065	3.752e-4	1.110e+1
0.066	3.790e-4	1.112e+1
0.067	3.827e-4	1.113e+1
0.068	3.868e-4	1.115e+1
0.069	3.908e-4	1.117e+1
0.070	3.950e-4	1.118e+1
0.071	3.993e-4	1.120e+1
0.072	4.034e-4	1.122e+1
0.073	4.077e-4	1.123e+1
0.074	4.120e-4	1.125e+1
0.075	4.163e-4	1.127e+1
0.076	4.210e-4	1.128e+1
0.077	4.254e-4	1.130e+1
0.078	4.298e-4	1.132e+1
0.079	4.345e-4	1.133e+1
0.080	4.391e-4	1.135e+1
0.081	4.439e-4	1.137e+1
0.082	4.486e-4	1.138e+1
0.083	4.533e-4	1.140e+1
0.084	4.582e-4	1.142e+1
0.085	4.630e-4	1.143e+1
0.086	4.679e-4	1.145e+1
0.087	4.729e-4	1.147e+1
0.088	4.778e-4	1.148e+1
0.089	4.828e-4	1.150e+1
0.090	4.879e-4	1.152e+1
0.091	4.930e-4	1.153e+1
0.092	4.982e-4	1.155e+1
0.093	5.033e-4	1.157e+1
0.094	5.085e-4	1.158e+1
0.095	5.138e-4	1.160e+1
0.096	5.191e-4	1.162e+1
0.097	5.243e-4	1.163e+1
0.098	5.297e-4	1.165e+1
0.099	5.350e-4	1.167e+1
0.100	5.404e-4	1.168e+1
0.101	5.459e-4	1.170e+1
0.102	5.514e-4	1.172e+1
0.103	5.569e-4	1.173e+1
0.104	5.624e-4	1.175e+1
0.105	5.680e-4	1.177e+1
0.106	5.734e-4	1.178e+1
0.107	5.789e-4	1.180e+1
0.108	5.845e-4	1.182e+1
0.109	5.903e-4	1.183e+1
0.110	5.958e-4	1.185e+1
0.111	6.015e-4	1.187e+1
0.112	6.071e-4	1.188e+1
0.113	6.129e-4	1.190e+1
0.114	6.185e-4	1.192e+1
0.115	6.243e-4	1.193e+1
0.116	6.301e-4	1.195e+1
0.117	6.358e-4	1.197e+1
0.118	6.417e-4	1.198e+1
0.119	6.475e-4	1.200e+1
0.120	6.532e-4	1.202e+1
0.121	6.590e-4	1.203e+1
0.122	6.649e-4	1.205e+1
0.123	6.705e-4	1.207e+1
0.124	6.766e-4	1.208e+1
0.125	6.824e-4	1.210e+1
0.126	6.883e-4	1.212e+1
0.127	6.942e-4	1.213e+1
0.128	7.000e-4	1.215e+1
0.129	7.060e-4	1.217e+1
0.130	7.121e-4	1.218e+1
0.131	7.179e-4	1.220e+1
0.132	7.240e-4	1.222e+1
0.133	7.300e-4	1.223e+1
0.134	7.362e-4	1.225e+1
0.135	7.423e-4	1.227e+1
0.136	7.487e-4	1.228e+1
0.137	7.549e-4	1.230e+1
0.138	7.611e-4	1.232e+1
0.139	7.672e-4	1.233e+1
0.140	7.733e-4	1.235e+1
0.141	7.795e-4	1.237e+1
0.142	7.857e-4	1.238e+1
0.143	7.917e-4	1.240e+1
0.144	7.978e-4	1.242e+1
0.145	8.041e-4	1.243e+1
0.146	8.102e-4	1.245e+1
0.147	8.166e-4	1.247e+1
0.148	8.228e-4	1.248e+1
0.149	8.289e-4	1.250e+1
0.150	8.352e-4	1.252e+1
0.151	8.415e-4	1.253e+1
0.152	8.479e-4	1.255e+1
0.153	8.541e-4	1.257e+1
0.154	8.605e-4	1.258e+1
0.155	8.668e-4	1.260e+1
0.156	8.733e-4	1.262e+1
0.157	8.796e-4	1.263e+1
0.158	8.860e-4	1.265e+1
0.159	8.923e-4	1.267e+1
0.160	8.990e-4	1.268e+1
0.161	9.053e-4	1.270e+1
0.162	9.117e-4	1.272e+1
0.163	9.184e-4	1.273e+1
0.164	9.249e-4	1.275e+1
0.165	9.313e-4	1.277e+1
0.166	9.380e-4	1.278e+1
0.167	9.447e-4	1.280e+1
0.168	9.511e-4	1.282e+1
0.169	9.578e-4	1.283e+1
0.170	9.645e-4	1.285e+1
0.171	9.712e-4	1.287e+1
0.172	9.780e-4	1.288e+1
0.173	9.846e-4	1.290e+1
0.174	9.915e-4	1.292e+1
0.175	9.983e-4	1.293e+1
0.176	1.005e-3	1.295e+1
0.177	1.012e-3	1.297e+1
0.178	1.019e-3	1.298e+1
0.179	1.026e-3	1.300e+1
0.180	1.032e-3	1.302e+1
0.181	1.040e-3	1.303e+1
0.182	1.046e-3	1.305e+1
0.183	1.053e-3	1.307e+1
0.184	1.060e-3	1.308e+1
0.185	1.067e-3	1.310e+1
0.186	1.074e-3	1.312e+1
0.187	1.081e-3	1.313e+1
0.188	1.089e-3	1.315e+1
0.189	1.095e-3	1.317e+1
0.190	1.102e-3	1.318e+1
0.191	1.110e-3	1.320e+1
0.192	1.117e-3	1.322e+1
0.193	1.124e-3	1.323e+1
0.194	1.131e-3	1.325e+1
0.195	1.138e-3	1.327e+1
0.196	1.145e-3	1.328e+1
0.197	1.153e-3	1.330e+1
0.198	1.160e-3	1.332e+1
0.199	1.167e-3	1.333e+1
0.200	1.174e-3	1.335e+1
0.201	1.181e-3	1.337e+1
0.202	1.188e-3	1.338e+1
0.203	1.195e-3	1.340e+1
0.204	1.203e-3	1.342e+1
0.205	1.210e-3	1.343e+1
0.206	1.217e-3	1.345e+1
0.207	1.224e-3	1.347e+1
0.208	1.231e-3	1.348e+1
0.209	1.238e-3	1.350e+1
0.210	1.245e-3	1.352e+1
0.211	1.253e-3	1.353e+1
0.212	1.260e-3	1.355e+1
0.213	1.267e-3	1.357e+1
0.214	1.274e-3	1.358e+1
0.215	1.281e-3	1.360e+1
0.216	1.288e-3	1.362e+1
0.217	1.295e-3	1.363e+1
0.218	1.302e-3	1.365e+1
0.219	1.309e-3	1.367e+1
0.220	1.316e-3	1.368e+1
0.221	1.323e-3	1.370e+1
0.222	1.330e-3	1.372e+1
0.223	1.336e-3	1.373e+1
0.224	1.343e-3	1.375e+1
0.225	1.350e-3	1.377e+1
0.226	1.357e-3	1.378e+1
0.227	1.364e-3	1.380e+1
0.228	1.370e-3	1.382e+1
0.229	1.377e-3	1.383e+1
0.230	1.384e-3	1.385e+1
0.231	1.391e-3	1.387e+1
0.232	1.397e-3	1.388e+1
0.233	1.404e-3	1.390e+1
0.234	1.410e-3	1.392e+1
0.235	1.417e-3	1.393e+1
0.236	1.423e-3	1.395e+1
0.237	1.430e-3	1.397e+1
0.238	1.436e-3	1.398e+1
0.239	1.443e-3	1.400e+1
0.240	1.449e-3	1.402e+1
0.241	1.455e-3	1.403e+1
0.242	1.462e-3	1.405e+1
0.243	1.468e-3	1.407e+1
0.244	1.474e-3	1.408e+1
0.245	1.481e-3	1.410e+1
0.246	1.487e-3	1.412e+1
0.247	1.493e-3	1.413e+1
0.248	1.499e-3	1.415e+1
0.249	1.505e-3	1.417e+1
0.250	1.511e-3	1.418e+1
0.251	1.517e-3	1.420e+1
0.252	1.523e-3	1.422e+1
0.253	1.529e-3	1.423e+1
0.254	1.535e-3	1.425e+1
0.255	1.541e-3	1.427e+1
0.256	1.547e-3	1.428e+1
0.257	1.552e-3	1.430e+1
0.258	1.558e-3	1.432e+1
0.259	1.563e-3	1.433e+1
0.260	1.568e-3	1.435e+1
0.261	1.574e-3	1.437e+1
0.262	1.579e-3	1.438e+1
0.263	1.584e-3	1.440e+1
0.264	1.589e-3	1.442e+1
0.265	1.594e-3	1.443e+1
0.266	1.599e-3	1.445e+1
0.267	1.604e-3	1.447e+1
0.268	1.608e-3	1.448e+1
0.269	1.613e-3	1.450e+1
0.270	1.618e-3	1.452e+1
0.271	1.622e-3	1.453e+1
0.272	1.626e-3	1.455e+1
0.273	1.631e-3	1.457e+1
0.274	1.635e-3	1.458e+1
0.275	1.639e-3	1.460e+1
0.276	1.643e-3	1.462e+1
0.277	1.647e-3	1.463e+1
0.278	1.651e-3	1.465e+1
0.279	1.655e-3	1.467e+1
0.280	1.659e-3	1.468e+1
0.281	1.663e-3	1.470e+1
0.282	1.667e-3	1.472e+1
0.283	1.671e-3	1.473e+1
0.284	1.675e-3	1.475e+1
0.285	1.679e-3	1.477e+1
0.286	1.683e-3	1.478e+1
0.287	1.687e-3	1.480e+1
0.288	1.691e-3	1.482e+1
0.289	1.695e-3	1.483e+1
0.290	1.700e-3	1.485e+1
0.291	1.704e-3	1.487e+1
0.292	1.708e-3	1.488e+1
0.293	1.713e-3	1.490e+1
0.294	1.717e-3	1.492e+1
0.295	1.722e-3	1.493e+1
0.296	1.726e-3	1.495e+1
0.297	1.731e-3	1.497e+1
0.298	1.735e-3	1.498e+1
0.299	1.740e-3	1.500e+1
0.300	1.745e-3	1.502e+1
0.301	1.750e-3	1.503e+1
0.302	1.754e-3	1.505e+1
0.303	1.759e-3	1.507e+1
0.304	1.764e-3	1.508e+1
0.305	1.769e-3	1.510e+1
0.306	1.775e-3	1.512e+1
0.307	1.780e-3	1.513e+1
0.308	1.785e-3	1.515e+1
0.309	1.790e-3	1.517e+1
0.310	1.796e-3	1.518e+1
0.311	1.801e-3	1.520e+1
0.312	1.806e-3	1.522e+1
0.313	1.812e-3	1.523e+1
0.314	1.817e-3	1.525e+1
0.315	1.823e-3	1.527e+1
0.316	1.828e-3	1.528e+1
0.317	1.834e-3	1.530e+1
0.318	1.839e-3	1.532e+1
0.319	1.845e-3	1.533e+1
0.320	1.851e-3	1.535e+1
0.321	1.856e-3	1.537e+1
0.322	1.862e-3	1.538e+1
0.323	1.868e-3	1.540e+1
0.324	1.873e-3	1.542e+1
0.325	1.879e-3	1.543e+1
0.326	1.885e-3	1.545e+1
0.327	1.891e-3	1.547e+1
0.328	1.896e-3	1.548e+1
0.329	1.902e-3	1.550e+1
0.330	1.908e-3	1.552e+1
0.331	1.914e-3	1.553e+1
0.332	1.920e-3	1.555e+1
0.333	1.926e-3	1.557e+1
0.334	1.931e-3	1.558e+1
0.335	1.937e-3	1.560e+1
0.336	1.942e-3	1.562e+1
0.337	1.948e-3	1.563e+1
0.338	1.954e-3	1.565e+1
0.339	1.960e-3	1.567e+1
0.340	1.966e-3	1.568e+1
0.341	1.972e-3	1.570e+1
0.342	1.978e-3	1.572e+1
0.343	1.984e-3	1.573e+1
0.344	1.990e-3	1.575e+1
0.345	1.996e-3	1.577e+1
0.346	2.002e-3	1.578e+1
0.347	2.008e-3	1.580e+1
0.348	2.015e-3	1.582e+1
0.349	2.021e-3	1.583e+1
0.350	2.027e-3	1.585e+1
0.351	2.033e-3	1.587e+1
0.352	2.039e-3	1.588e+1
0.353	2.045e-3	1.590e+1
0.354	2.051e-3	1.592e+1
0.355	2.057e-3	1.593e+1
0.356	2.064e-3	1.595e+1
0.357	2.070e-3	1.597e+1
0.358	2.076e-3	1.598e+1
0.359	2.082e-3	1.600e+1
0.360	2.089e-3	1.602e+1
0.361	2.095e-3	1.603e+1
0.362	2.101e-3	1.605e+1
0.363	2.107e-3	1.607e+1
0.364	2.113e-3	1.608e+1
0.365	2.120e-3	1.610e+1
0.366	2.126e-3	1.612e+1
0.367	2.132e-3	1.613e+1
0.368	2.138e-3	1.615e+1
0.369	2.144e-3	1.617e+1
0.370	2.151e-3	1.618e+1
0.371	2.157e-3	1.620e+1
0.372	2.163e-3	1.622e+1
0.373	2.169e-3	1.623e+1
0.374	2.176e-3	1.625e+1
0.375	2.182e-3	1.627e+1
0.376	2.188e-3	1.628e+1
0.377	2.195e-3	1.630e+1
0.378	2.201e-3	1.632e+1
0.379	2.207e-3	1.633e+1
0.380	2.214e-3	1.635e+1
0.381	2.220e-3	1.637e+1
0.382	2.226e-3	1.638e+1
0.383	2.232e-3	1.640e+1
0.384	2.238e-3	1.642e+1
0.385	2.245e-3	1.643e+1
0.386	2.251e-3	1.645e+1
0.387	2.257e-3	1.647e+1
0.388	2.264e-3	1.648e+1
0.389	2.270e-3	1.650e+1
0.390	2.276e-3	1.652e+1
0.391	2.282e-3	1.653e+1
0.392	2.289e-3	1.655e+1
0.393	2.295e-3	1.657e+1
0.394	2.302e-3	1.658e+1
0.395	2.308e-3	1.660e+1
0.396	2.314e-3	1.662e+1
0.397	2.321e-3	1.663e+1
0.398	2.327e-3	1.665e+1
0.399	2.334e-3	1.667e+1
0.400	2.340e-3	1.668e+1
0.401	2.346e-3	1.670e+1
0.402	2.352e-3	1.672e+1
0.403	2.359e-3	1.673e+1
0.404	2.365e-3	1.675e+1
0.405	2.371e-3	1.677e+1
0.406	2.377e-3	1.678e+1
0.407	2.384e-3	1.680e+1
0.408	2.390e-3	1.682e+1
0.409	2.396e-3	1.683e+1
0.410	2.403e-3	1.685e+1
0.411	2.409e-3	1.687e+1
0.412	2.415e-3	1.688e+1
0.413	2.422e-3	1.690e+1
0.414	2.428e-3	1.692e+1
0.415	2.434e-3	1.693e+1
0.416	2.440e-3	1.695e+1
0.417	2.446e-3	1.697e+1
0.418	2.452e-3	1.698e+1
0.419	2.459e-3	1.700e+1
0.420	2.465e-3	1.702e+1
0.421	2.471e-3	1.703e+1
0.422	2.477e-3	1.705e+1
0.423	2.483e-3	1.707e+1
0.424	2.490e-3	1.708e+1
0.425	2.496e-3	1.710e+1
0.426	2.502e-3	1.712e+1
0.427	2.508e-3	1.713e+1
0.428	2.515e-3	1.715e+1
0.429	2.521e-3	1.717e+1
0.430	2.527e-3	1.718e+1
0.431	2.534e-3	1.720e+1
0.432	2.540e-3	1.722e+1
0.433	2.547e-3	1.723e+1
0.434	2.553e-3	1.725e+1
0.435	2.560e-3	1.727e+1
0.436	2.566e-3	1.728e+1
0.437	2.573e-3	1.730e+1
0.438	2.579e-3	1.732e+1
0.439	2.586e-3	1.733e+1
0.440	2.592e-3	1.735e+1
0.441	2.599e-3	1.737e+1
0.442	2.605e-3	1.738e+1
0.443	2.612e-3	1.740e+1
0.444	2.619e-3	1.742e+1
0.445	2.625e-3	1.743e+1
0.446	2.632e-3	1.745e+1
0.447	2.639e-3	1.747e+1
0.448	2.646e-3	1.748e+1
0.449	2.652e-3	1.750e+1
0.450	2.659e-3	1.752e+1
0.451	2.666e-3	1.753e+1
0.452	2.673e-3	1.755e+1
0.453	2.680e-3	1.757e+1
0.454	2.686e-3	1.758e+1
0.455	2.693e-3	1.760e+1
0.456	2.700e-3	1.762e+1
0.457	2.707e-3	1.763e+1
0.458	2.714e-3	1.765e+1
0.459	2.721e-3	1.767e+1
0.460	2.728e-3	1.768e+1
0.461	2.735e-3	1.770e+1
0.462	2.742e-3	1.772e+1
0.463	2.749e-3	1.773e+1
0.464	2.756e-3	1.775e+1
0.465	2.763e-3	1.777e+1
0.466	2.770e-3	1.778e+1
0.467	2.777e-3	1.780e+1
0.468	2.784e-3	1.782e+1
0.469	2.791e-3	1.783e+1
0.470	2.798e-3	1.785e+1
0.471	2.805e-3	1.787e+1
0.472	2.812e-3	1.788e+1
0.473	2.819e-3	1.790e+1
0.474	2.826e-3	1.792e+1
0.475	2.833e-3	1.793e+1
0.476	2.840e-3	1.795e+1
0.477	2.847e-3	1.797e+1
0.478	2.854e-3	1.798e+1
0.479	2.861e-3	1.800e+1
0.480	2.868e-3	1.802e+1
0.481	2.875e-3	1.803e+1
0.482	2.882e-3	1.805e+1
0.483	2.889e-3	1.807e+1
0.484	2.896e-3	1.808e+1
0.485	2.903e-3	1.810e+1
0.486	2.910e-3	1.812e+1
0.487	2.918e-3	1.813e+1
0.488	2.924e-3	1.815e+1
0.489	2.932e-3	1.817e+1
0.490	2.939e-3	1.818e+1
0.491	2.946e-3	1.820e+1
0.492	2.953e-3	1.822e+1
0.493	2.960e-3	1.823e+1
0.494	2.967e-3	1.825e+1
0.495	2.974e-3	1.827e+1
0.496	2.981e-3	1.828e+1
0.497	2.988e-3	1.830e+1
0.498	2.995e-3	1.832e+1
0.499	3.003e-3	1.833e+1
0.500	3.010e-3	1.835e+1
0.501	3.017e-3	1.837e+1
0.502	3.024e-3	1.838e+1
0.503	3.031e-3	1.840e+1
0.504	3.038e-3	1.842e+1
0.505	3.045e-3	1.843e+1
0.506	3.052e-3	1.845e+1
0.507	3.059e-3	1.847e+1
0.508	3.066e-3	1.848e+1
0.509	3.074e-3	1.850e+1
0.510	3.081e-3	1.852e+1
0.511	3.088e-3	1.853e+1
0.512	3.095e-3	1.855e+1
0.513	3.102e-3	1.857e+1
0.514	3.110e-3	1.858e+1
0.515	3.118e-3	1.860e+1
0.516	3.125e-3	1.862e+1
0.517	3.132e-3	1.863e+1
0.518	3.139e-3	1.865e+1
0.519	3.146e-3	1.867e+1
0.520	3.153e-3	1.868e+1
0.521	3.160e-3	1.870e+1
0.522	3.167e-3	1.872e+1
0.523	3.175e-3	1.873e+1
0.524	3.182e-3	1.875e+1
0.525	3.189e-3	1.877e+1
0.526	3.196e-3	1.878e+1
0.527	3.203e-3	1.880e+1
0.528	3.210e-3	1.882e+1
0.529	3.217e-3	1.883e+1
0.530	3.224e-3	1.885e+1
0.531	3.231e-3	1.887e+1
0.532	3.238e-3	1.888e+1
0.533	3.246e-3	1.890e+1
0.534	3.252e-3	1.892e+1
0.535	3.260e-3	1.893e+1
0.536	3.267e-3	1.895e+1
0.537	3.274e-3	1.897e+1
0.538	3.281e-3	1.898e+1
0.539	3.288e-3	1.900e+1
0.540	3.295e-3	1.902e+1
0.541	3.302e-3	1.903e+1
0.542	3.309e-3	1.905e+1
0.543	3.316e-3	1.907e+1
0.544	3.323e-3	1.908e+1
0.545	3.330e-3	1.910e+1
0.546	3.337e-3	1.912e+1
0.547	3.344e-3	1.913e+1
0.548	3.351e-3	1.915e+1
0.549	3.358e-3	1.917e+1
0.550	3.365e-3	1.918e+1
0.551	3.372e-3	1.920e+1
0.552	3.379e-3	1.922e+1
0.553	3.386e-3	1.923e+1
0.554	3.393e-3	1.925e+1
0.555	3.400e-3	1.927e+1
0.556	3.407e-3	1.928e+1
0.557	3.414e-3	1.930e+1
0.558	3.421e-3	1.932e+1
0.559	3.428e-3	1.933e+1
0.560	3.435e-3	1.935e+1
0.561	3.441e-3	1.937e+1
0.562	3.449e-3	1.938e+1
0.563	3.455e-3	1.940e+1
0.564	3.462e-3	1.942e+1
0.565	3.469e-3	1.943e+1
0.566	3.476e-3	1.945e+1
0.567	3.483e-3	1.947e+1
0.568	3.490e-3	1.948e+1
0.569	3.497e-3	1.950e+1
0.570	3.504e-3	1.952e+1
0.571	3.510e-3	1.953e+1
0.572	3.517e-3	1.955e+1
0.573	3.523e-3	1.957e+1
0.574	3.530e-3	1.958e+1
0.575	3.537e-3	1.960e+1
0.576	3.544e-3	1.962e+1
0.577	3.551e-3	1.963e+1
0.578	3.558e-3	1.965e+1
0.579	3.565e-3	1.967e+1
0.580	3.572e-3	1.968e+1
0.581	3.579e-3	1.970e+1
0.582	3.586e-3	1.972e+1
0.583	3.592e-3	1.973e+1
0.584	3.599e-3	1.975e+1
0.585	3.606e-3	1.977e+1
0.586	3.613e-3	1.978e+1
0.587	3.620e-3	1.980e+1
0.588	3.627e-3	1.982e+1
0.589	3.634e-3	1.983e+1
0.590	3.640e-3	1.985e+1
0.591	3.647e-3	1.987e+1
0.592	3.654e-3	1.988e+1
0.593	3.661e-3	1.990e+1
0.594	3.668e-3	1.992e+1
0.595	3.675e-3	1.993e+1
0.596	3.682e-3	1.995e+1
0.597	3.689e-3	1.997e+1
0.598	3.696e-3	1.998e+1
0.599	3.702e-3	2.000e+1
Segment 2:
0.600	3.701e-3	2.002e+1
0.599	3.689e-3	2.003e+1
0.598	3.676e-3	2.005e+1
0.597	3.663e-3	2.007e+1
0.596	3.649e-3	2.008e+1
0.595	3.637e-3	2.010e+1
0.594	3.624e-3	2.012e+1
0.593	3.612e-3	2.013e+1
0.592	3.599e-3	2.015e+1
0.591	3.587e-3	2.017e+1
0.590	3.574e-3	2.018e+1
0.589	3.562e-3	2.020e+1
0.588	3.550e-3	2.022e+1
0.587	3.538e-3	2.023e+1
0.586	3.526e-3	2.025e+1
0.585	3.515e-3	2.027e+1
0.584	3.504e-3	2.028e+1
0.583	3.493e-3	2.030e+1
0.582	3.481e-3	2.032e+1
0.581	3.470e-3	2.033e+1
0.580	3.458e-3	2.035e+1
0.579	3.447e-3	2.037e+1
0.578	3.436e-3	2.038e+1
0.577	3.425e-3	2.040e+1
0.576	3.414e-3	2.042e+1
0.575	3.403e-3	2.043e+1
0.574	3.392e-3	2.045e+1
0.573	3.381e-3	2.047e+1
0.572	3.371e-3	2.048e+1
0.571	3.360e-3	2.050e+1
0.570	3.349e-3	2.052e+1
0.569	3.339e-3	2.053e+1
0.568	3.328e-3	2.055e+1
0.567	3.318e-3	2.057e+1
0.566	3.308e-3	2.058e+1
0.565	3.298e-3	2.060e+1
0.564	3.288e-3	2.062e+1
0.563	3.278e-3	2.063e+1
0.562	3.267e-3	2.065e+1
0.561	3.258e-3	2.067e+1
0.560	3.248e-3	2.068e+1
0.559	3.238e-3	2.070e+1
0.558	3.228e-3	2.072e+1
0.557	3.218e-3	2.073e+1
0.556	3.208e-3	2.075e+1
0.555	3.199e-3	2.077e+1
0.554	3.189e-3	2.078e+1
0.553	3.179e-3	2.080e+1
0.552	3.170e-3	2.082e+1
0.551	3.161e-3	2.083e+1
0.550	3.151e-3	2.085e+1
0.549	3.142e-3	2.087e+1
0.548	3.133e-3	2.088e+1
0.547	3.123e-3	2.090e+1
0.546	3.114e-3	2.092e+1
0.545	3.104e-3	2.093e+1
0.544	3.095e-3	2.095e+1
0.543	3.086e-3	2.097e+1
0.542	3.077e-3	2.098e+1
0.541	3.067e-3	2.100e+1
0.540	3.058e-3	2.102e+1
0.539	3.049e-3	2.103e+1
0.538	3.040e-3	2.105e+1
0.537	3.031e-3	2.107e+1
0.536	3.022e-3	2.108e+1
0.535	3.013e-3	2.110e+1
0.534	3.005e-3	2.112e+1
0.533	2.996e-3	2.113e+1
0.532	2.987e-3	2.115e+1
0.531	2.978e-3	2.117e+1
0.530	2.970e-3	2.118e+1
0.529	2.961e-3	2.120e+1
0.528	2.952e-3	2.122e+1
0.527	2.944e-3	2.123e+1
0.526	2.935e-3	2.125e+1
0.525	2.926e-3	2.127e+1
0.524	2.918e-3	2.128e+1
0.523	2.909e-3	2.130e+1
0.522	2.901e-3	2.132e+1
0.521	2.893e-3	2.133e+1
0.520	2.884e-3	2.135e+1
0.519	2.876e-3	2.137e+1
0.518	2.867e-3	2.138e+1
0.517	2.859e-3	2.140e+1
0.516	2.850e-3	2.142e+1
0.515	2.842e-3	2.143e+1
0.514	2.834e-3	2.145e+1
0.513	2.825e-3	2.147e+1
0.512	2.817e-3	2.148e+1
0.511	2.808e-3	2.150e+1
0.510	2.800e-3	2.152e+1
0.509	2.792e-3	2.153e+1
0.508	2.783e-3	2.155e+1
0.507	2.775e-3	2.157e+1
0.506	2.767e-3	2.158e+1
0.505	2.759e-3	2.160e+1
0.504	2.751e-3	2.162e+1
0.503	2.742e-3	2.163e+1
0.502	2.734e-3	2.165e+1
0.501	2.726e-3	2.167e+1
0.500	2.718e-3	2.168e+1
0.499	2.710e-3	2.170e+1
0.498	2.701e-3	2.172e+1
0.497	2.693e-3	2.173e+1
0.496	2.685e-3	2.175e+1
0.495	2.677e-3	2.177e+1
0.494	2.669e-3	2.178e+1
0.493	2.661e-3	2.180e+1
0.492	2.653e-3	2.182e+1
0.491	2.645e-3	2.183e+1
0.490	2.637e-3	2.185e+1
0.489	2.629e-3	2.187e+1
0.488	2.620e-3	2.188e+1
0.487	2.612e-3	2.190e+1
0.486	2.604e-3	2.192e+1
0.485	2.596e-3	2.193e+1
0.484	2.589e-3	2.195e+1
0.483	2.581e-3	2.197e+1
0.482	2.573e-3	2.198e+1
0.481	2.565e-3	2.200e+1
0.480	2.557e-3	2.202e+1
0.479	2.549e-3	2.203e+1
0.478	2.541e-3	2.205e+1
0.477	2.533e-3	2.207e+1
0.476	2.525e-3	2.208e+1
0.475	2.517e-3	2.210e+1
0.474	2.509e-3	2.212e+1
0.473	2.501e-3	2.213e+1
0.472	2.494e-3	2.215e+1
0.471	2.486e-3	2.217e+1
0.470	2.478e-3	2.218e+1
0.469	2.470e-3	2.220e+1
0.468	2.462e-3	2.222e+1
0.467	2.454e-3	2.223e+1
0.466	2.447e-3	2.225e+1
0.465	2.439e-3	2.227e+1
0.464	2.431e-3	2.228e+1
0.463	2.423e-3	2.230e+1
0.462	2.415e-3	2.232e+1
0.461	2.407e-3	2.233e+1
0.460	2.400e-3	2.235e+1
0.459	2.392e-3	2.237e+1
0.458	2.384e-3	2.238e+1
0.457	2.376e-3	2.240e+1
0.456	2.368e-3	2.242e+1
0.455	2.361e-3	2.243e+1
0.454	2.353e-3	2.245e+1
0.453	2.345e-3	2.247e+1
0.452	2.337e-3	2.248e+1
0.451	2.330e-3	2.250e+1
0.450	2.322e-3	2.252e+1
0.449	2.313e-3	2.253e+1
0.448	2.305e-3	2.255e+1
0.447	2.298e-3	2.257e+1
0.446	2.290e-3	2.258e+1
0.445	2.282e-3	2.260e+1
0.444	2.274e-3	2.262e+1
0.443	2.267e-3	2.263e+1
0.442	2.259e-3	2.265e+1
0.441	2.251e-3	2.267e+1
0.440	2.243e-3	2.268e+1
0.439	2.236e-3	2.270e+1
0.438	2.228e-3	2.272e+1
0.437	2.221e-3	2.273e+1
0.436	2.213e-3	2.275e+1
0.435	2.205e-3	2.277e+1
0.434	2.197e-3	2.278e+1
0.433	2.190e-3	2.280e+1
0.432	2.182e-3	2.282e+1
0.431	2.174e-3	2.283e+1
0.430	2.167e-3	2.285e+1
0.429	2.159e-3	2.287e+1
0.428	2.151e-3	2.288e+1
0.427	2.144e-3	2.290e+1
0.426	2.136e-3	2.292e+1
0.425	2.129e-3	2.293e+1
0.424	2.121e-3	2.295e+1
0.423	2.113e-3	2.297e+1
0.422	2.106e-3	2.298e+1
0.421	2.098e-3	2.300e+1
0.420	2.091e-3	2.302e+1
0.419	2.083e-3	2.303e+1
0.418	2.076e-3	2.305e+1
0.417	2.068e-3	2.307e+1
0.416	2.060e-3	2.308e+1
0.415	2.053e-3	2.310e+1
0.414	2.045e-3	2.312e+1
0.413	2.038e-3	2.313e+1
0.412	2.030e-3	2.315e+1
0.411	2.023e-3	2.317e+1
0.410	2.015e-3	2.318e+1
0.409	2.007e-3	2.320e+1
0.408	2.000e-3	2.322e+1
0.407	1.992e-3	2.323e+1
0.406	1.984e-3	2.325e+1
0.405	1.977e-3	2.327e+1
0.404	1.969e-3	2.328e+1
0.403	1.962e-3	2.330e+1
0.402	1.954e-3	2.332e+1
0.401	1.947e-3	2.333e+1
0.400	1.940e-3	2.335e+1
0.399	1.933e-3	2.337e+1
0.398	1.926e-3	2.338e+1
0.397	1.918e-3	2.340e+1
0.396	1.911e-3	2.342e+1
0.395	1.903e-3	2.343e+1
0.394	1.896e-3	2.345e+1
0.393	1.888e-3	2.347e+1
0.392	1.881e-3	2.348e+1
0.391	1.873e-3	2.350e+1
0.390	1.866e-3	2.352e+1
0.389	1.859e-3	2.353e+1
0.388	1.851e-3	2.355e+1
0.387	1.844e-3	2.357e+1
0.386	1.836e-3	2.358e+1
0.385	1.829e-3	2.360e+1
0.384	1.821e-3	2.362e+1
0.383	1.814e-3	2.363e+1
0.382	1.807e-3	2.365e+1
0.381	1.799e-3	2.367e+1
0.380	1.792e-3	2.368e+1
0.379	1.784e-3	2.370e+1
0.378	1.777e-3	2.372e+1
0.377	1.769e-3	2.373e+1
0.376	1.762e-3	2.375e+1
0.375	1.755e-3	2.377e+1
0.374	1.747e-3	2.378e+1
0.373	1.740e-3	2.380e+1
0.372	1.732e-3	2.382e+1
0.371	1.725e-3	2.383e+1
0.370	1.718e-3	2.385e+1
0.369	1.711e-3	2.387e+1
0.368	1.703e-3	2.388e+1
0.367	1.696e-3	2.390e+1
0.366	1.688e-3	2.392e+1
0.365	1.681e-3	2.393e+1
0.364	1.674e-3	2.395e+1
0.363	1.666e-3	2.397e+1
0.362	1.659e-3	2.398e+1
0.361	1.652e-3	2.400e+1
0.360	1.645e-3	2.402e+1
0.359	1.637e-3	2.403e+1
0.358	1.630e-3	2.405e+1
0.357	1.622e-3	2.407e+1
0.356	1.615e-3	2.408e+1
0.355	1.608e-3	2.410e+1
0.354	1.600e-3	2.412e+1
0.353	1.593e-3	2.413e+1
0.352	1.586e-3	2.415e+1
0.351	1.579e-3	2.417e+1
0.350	1.571e-3	2.418e+1
0.349	1.564e-3	2.420e+1
0.348	1.557e-3	2.422e+1
0.347	1.550e-3	2.423e+1
0.346	1.542e-3	2.425e+1
0.345	1.535e-3	2.427e+1
0.344	1.527e-3	2.428e+1
0.343	1.520e-3	2.430e+1
0.342	1.512e-3	2.432e+1
0.341	1.505e-3	2.433e+1
0.340	1.498e-3	2.435e+1
0.339	1.491e-3	2.437e+1
0.338	1.483e-3	2.438e+1
0.337	1.476e-3	2.440e+1
0.336	1.469e-3	2.442e+1
0.335	1.462e-3	2.443e+1
0.334	1.455e-3	2.445e+1
0.333	1.448e-3	2.447e+1
0.332	1.440e-3	2.448e+1
0.331	1.433e-3	2.450e+1
0.330	1.426e-3	2.452e+1
0.329	1.419e-3	2.453e+1
0.328	1.412e-3	2.455e+1
0.327	1.405e-3	2.457e+1
0.326	1.398e-3	2.458e+1
0.325	1.391e-3	2.460e+1
0.324	1.383e-3	2.462e+1
0.323	1.376e-3	2.463e+1
0.322	1.369e-3	2.465e+1
0.321	1.362e-3	2.467e+1
0.320	1.355e-3	2.468e+1
0.319	1.348e-3	2.470e+1
0.318	1.341e-3	2.472e+1
0.317	1.334e-3	2.473e+1
0.316	1.327e-3	2.475e+1
0.315	1.320e-3	2.477e+1
0.314	1.313e-3	2.478e+1
0.313	1.306e-3	2.480e+1
0.312	1.299e-3	2.482e+1
0.311	1.292e-3	2.483e+1
0.310	1.285e-3	2.485e+1
0.309	1.278e-3	2.487e+1
0.308	1.271e-3	2.488e+1
0.307	1.264e-3	2.490e+1
0.306	1.257e-3	2.492e+1
0.305	1.250e-3	2.493e+1
0.304	1.243e-3	2.495e+1
0.303	1.236e-3	2.497e+1
0.302	1.229e-3	2.498e+1
0.301	1.222e-3	2.500e+1
0.300	1.215e-3	2.502e+1
0.299	1.209e-3	2.503e+1
0.298	1.202e-3	2.505e+1
0.297	1.195e-3	2.507e+1
0.296	1.188e-3	2.508e+1
0.295	1.181e-3	2.510e+1
0.294	1.174e-3	2.512e+1
0.293	1.167e-3	2.513e+1
0.292	1.160e-3	2.515e+1
0.291	1.154e-3	2.517e+1
0.290	1.147e-3	2.518e+1
0.289	1.140e-3	2.520e+1
0.288	1.133e-3	2.522e+1
0.287	1.126e-3	2.523e+1
0.286	1.120e-3	2.525e+1
0.285	1.113e-3	2.527e+1
0.284	1.106e-3	2.528e+1
0.283	1.099e-3	2.530e+1
0.282	1.093e-3	2.532e+1
0.281	1.086e-3	2.533e+1
0.280	1.079e-3	2.535e+1
0.279	1.072e-3	2.537e+1
0.278	1.066e-3	2.538e+1
0.277	1.059e-3	2.540e+1
0.276	1.052e-3	2.542e+1
0.275	1.046e-3	2.543e+1
0.274	1.039e-3	2.545e+1
0.273	1.032e-3	2.547e+1
0.272	1.026e-3	2.548e+1
0.271	1.019e-3	2.550e+1
0.270	1.012e-3	2.552e+1
0.269	1.006e-3	2.553e+1
0.268	9.991e-4	2.555e+1
0.267	9.926e-4	2.557e+1
0.266	9.860e-4	2.558e+1
0.265	9.794e-4	2.560e+1
0.264	9.730e-4	2.562e+1
0.263	9.663e-4	2.563e+1
0.262	9.597e-4	2.565e+1
0.261	9.532e-4	2.567e+1
0.260	9.467e-4	2.568e+1
0.259	9.401e-4	2.570e+1
0.258	9.337e-4	2.572e+1
0.257	9.272e-4	2.573e+1
0.256	9.208e-4	2.575e+1
0.255	9.143e-4	2.577e+1
0.254	9.078e-4	2.578e+1
0.253	9.013e-4	2.580e+1
0.252	8.947e-4	2.582e+1
0.251	8.885e-4	2.583e+1
0.250	8.819e-4	2.585e+1
0.249	8.756e-4	2.587e+1
0.248	8.693e-4	2.588e+1
0.247	8.629e-4	2.590e+1
0.246	8.565e-4	2.592e+1
0.245	8.501e-4	2.593e+1
0.244	8.437e-4	2.595e+1
0.243	8.373e-4	2.597e+1
0.242	8.311e-4	2.598e+1
0.241	8.247e-4	2.600e+1
0.240	8.183e-4	2.602e+1
0.239	8.120e-4	2.603e+1
0.238	8.057e-4	2.605e+1
0.237	7.992e-4	2.607e+1
0.236	7.928e-4	2.608e+1
0.235	7.868e-4	2.610e+1
0.234	7.804e-4	2.612e+1
0.233	7.741e-4	2.613e+1
0.232	7.678e-4	2.615e+1
0.231	7.616e-4	2.617e+1
0.230	7.552e-4	2.618e+1
0.229	7.488e-4	2.620e+1
0.228	7.421e-4	2.622e+1
0.227	7.358e-4	2.623e+1
0.226	7.295e-4	2.625e+1
0.225	7.232e-4	2.627e+1
0.224	7.170e-4	2.628e+1
0.223	7.107e-4	2.630e+1
0.222	7.046e-4	2.632e+1
0.221	6.984e-4	2.633e+1
0.220	6.923e-4	2.635e+1
0.219	6.863e-4	2.637e+1
0.218	6.800e-4	2.638e+1
0.217	6.739e-4	2.640e+1
0.216	6.677e-4	2.642e+1
0.215	6.617e-4	2.643e+1
0.214	6.556e-4	2.645e+1
0.213	6.496e-4	2.647e+1
0.212	6.434e-4	2.648e+1
0.211	6.374e-4	2.650e+1
0.210	6.313e-4	2.652e+1
0.209	6.253e-4	2.653e+1
0.208	6.191e-4	2.655e+1
0.207	6.132e-4	2.657e+1
0.206	6.072e-4	2.658e+1
0.205	6.011e-4	2.660e+1
0.204	5.950e-4	2.662e+1
0.203	5.891e-4	2.663e+1
0.202	5.830e-4	2.665e+1
0.201	5.772e-4	2.667e+1
0.200	5.714e-4	2.668e+1
0.199	5.654e-4	2.670e+1
0.198	5.596e-4	2.672e+1
0.197	5.537e-4	2.673e+1
0.196	5.477e-4	2.675e+1
0.195	5.420e-4	2.677e+1
0.194	5.361e-4	2.678e+1
0.193	5.302e-4	2.680e+1
0.192	5.244e-4	2.682e+1
0.191	5.185e-4	2.683e+1
0.190	5.127e-4	2.685e+1
0.189	5.068e-4	2.687e+1
0.188	5.011e-4	2.688e+1
0.187	4.952e-4	2.690e+1
0.186	4.894e-4	2.692e+1
0.185	4.836e-4	2.693e+1
0.184	4.780e-4	2.695e+1
0.183	4.723e-4	2.697e+1
0.182	4.664e-4	2.698e+1
0.181	4.608e-4	2.700e+1
0.180	4.550e-4	2.702e+1
0.179	4.493e-4	2.703e+1
0.178	4.437e-4	2.705e+1
0.177	4.380e-4	2.707e+1
0.176	4.324e-4	2.708e+1
0.175	4.268e-4	2.710e+1
0.174	4.212e-4	2.712e+1
0.173	4.155e-4	2.713e+1
0.172	4.099e-4	2.715e+1
0.171	4.043e-4	2.717e+1
0.170	3.988e-4	2.718e+1
0.169	3.932e-4	2.720e+1
0.168	3.878e-4	2.722e+1
0.167	3.821e-4	2.723e+1
0.166	3.768e-4	2.725e+1
0.165	3.714e-4	2.727e+1
0.164	3.664e-4	2.728e+1
0.163	3.616e-4	2.730e+1
0.162	3.567e-4	2.732e+1
0.161	3.514e-4	2.733e+1
0.160	3.459e-4	2.735e+1
0.159	3.406e-4	2.737e+1
0.158	3.352e-4	2.738e+1
0.157	3.298e-4	2.740e+1
0.156	3.245e-4	2.742e+1
0.155	3.192e-4	2.743e+1
0.154	3.138e-4	2.745e+1
0.153	3.084e-4	2.747e+1
0.152	3.030e-4	2.748e+1
0.151	2.978e-4	2.750e+1
0.150	2.927e-4	2.752e+1
0.149	2.877e-4	2.753e+1
0.148	2.826e-4	2.755e+1
0.147	2.772e-4	2.757e+1
0.146	2.720e-4	2.758e+1
0.145	2.670e-4	2.760e+1
0.144	2.619e-4	2.762e+1
0.143	2.568e-4	2.763e+1
0.142	2.516e-4	2.765e+1
0.141	2.465e-4	2.767e+1
0.140	2.415e-4	2.768e+1
0.139	2.366e-4	2.770e+1
0.138	2.315e-4	2.772e+1
0.137	2.266e-4	2.773e+1
0.136	2.217e-4	2.775e+1
0.135	2.166e-4	2.777e+1
0.134	2.117e-4	2.778e+1
0.133	2.068e-4	2.780e+1
0.132	2.019e-4	2.782e+1
0.131	1.971e-4	2.783e+1
0.130	1.924e-4	2.785e+1
0.129	1.875e-4	2.787e+1
0.128	1.827e-4	2.788e+1
0.127	1.780e-4	2.790e+1
0.126	1.733e-4	2.792e+1
0.125	1.687e-4	2.793e+1
0.124	1.640e-4	2.795e+1
0.123	1.593e-4	2.797e+1
0.122	1.549e-4	2.798e+1
0.121	1.503e-4	2.800e+1
0.120	1.458e-4	2.802e+1
0.119	1.412e-4	2.803e+1
0.118	1.367e-4	2.805e+1
0.117	1.323e-4	2.807e+1
0.116	1.276e-4	2.808e+1
0.115	1.232e-4	2.810e+1
0.114	1.188e-4	2.812e+1
0.113	1.144e-4	2.813e+1
0.112	1.102e-4	2.815e+1
0.111	1.060e-4	2.817e+1
0.110	1.015e-4	2.818e+1
0.109	9.719e-5	2.820e+1
0.108	9.306e-5	2.822e+1
0.107	8.878e-5	2.823e+1
0.106	8.454e-5	2.825e+1
0.105	8.051e-5	2.827e+1
0.104	7.639e-5	2.828e+1
0.103	7.225e-5	2.830e+1
0.102	6.817e-5	2.832e+1
0.101	6.419e-5	2.833e+1
0.100	6.008e-5	2.835e+1
0.099	5.614e-5	2.837e+1
0.098	5.216e-5	2.838e+1
0.097	4.830e-5	2.840e+1
0.096	4.427e-5	2.842e+1
0.095	4.037e-5	2.843e+1
0.094	3.664e-5	2.845e+1
0.093	3.288e-5	2.847e+1
0.092	2.910e-5	2.848e+1
0.091	2.552e-5	2.850e+1
0.090	2.166e-5	2.852e+1
0.089	1.798e-5	2.853e+1
0.088	1.436e-5	2.855e+1
0.087	1.066e-5	2.857e+1
0.086	7.032e-6	2.858e+1
0.085	3.384e-6	2.860e+1
0.084	-2.291e-7	2.862e+1
0.083	-3.925e-6	2.863e+1
0.082	-7.231e-6	2.865e+1
0.081	-1.073e-5	2.867e+1
0.080	-1.417e-5	2.868e+1
0.079	-1.763e-5	2.870e+1
0.078	-2.096e-5	2.872e+1
0.077	-2.435e-5	2.873e+1
0.076	-2.793e-5	2.875e+1
0.075	-3.156e-5	2.877e+1
0.074	-3.485e-5	2.878e+1
0.073	-3.846e-5	2.880e+1
0.072	-4.208e-5	2.882e+1
0.071	-4.571e-5	2.883e+1
0.070	-4.915e-5	2.885e+1
0.069	-5.245e-5	2.887e+1
0.068	-5.591e-5	2.888e+1
0.067	-5.925e-5	2.890e+1
0.066	-6.261e-5	2.892e+1
0.065	-6.598e-5	2.893e+1
0.064	-6.931e-5	2.895e+1
0.063	-7.265e-5	2.897e+1
0.062	-7.609e-5	2.898e+1
0.061	-7.954e-5	2.900e+1
0.060	-8.303e-5	2.902e+1
0.059	-8.644e-5	2.903e+1
0.058	-8.994e-5	2.905e+1
0.057	-9.340e-5	2.907e+1
0.056	-9.681e-5	2.908e+1
0.055	-1.004e-4	2.910e+1
0.054	-1.038e-4	2.912e+1
0.053	-1.072e-4	2.913e+1
0.052	-1.109e-4	2.915e+1
0.051	-1.146e-4	2.917e+1
0.050	-1.181e-4	2.918e+1
0.049	-1.217e-4	2.920e+1
0.048	-1.253e-4	2.922e+1
0.047	-1.289e-4	2.923e+1
0.046	-1.327e-4	2.925e+1
0.045	-1.364e-4	2.927e+1
0.044	-1.401e-4	2.928e+1
0.043	-1.437e-4	2.930e+1
0.042	-1.475e-4	2.932e+1
0.041	-1.512e-4	2.933e+1
0.040	-1.548e-4	2.935e+1
0.039	-1.586e-4	2.937e+1
0.038	-1.624e-4	2.938e+1
0.037	-1.661e-4	2.940e+1
0.036	-1.699e-4	2.942e+1
0.035	-1.738e-4	2.943e+1
0.034	-1.777e-4	2.945e+1
0.033	-1.813e-4	2.947e+1
0.032	-1.852e-4	2.948e+1
0.031	-1.890e-4	2.950e+1
0.030	-1.927e-4	2.952e+1
0.029	-1.966e-4	2.953e+1
0.028	-2.005e-4	2.955e+1
0.027	-2.039e-4	2.957e+1
0.026	-2.078e-4	2.958e+1
0.025	-2.117e-4	2.960e+1
0.024	-2.155e-4	2.962e+1
0.023	-2.192e-4	2.963e+1
0.022	-2.230e-4	2.965e+1
0.021	-2.267e-4	2.967e+1
0.020	-2.304e-4	2.968e+1
0.019	-2.342e-4	2.970e+1
0.018	-2.378e-4	2.972e+1
0.017	-2.414e-4	2.973e+1
0.016	-2.450e-4	2.975e+1
0.015	-2.488e-4	2.977e+1
0.014	-2.524e-4	2.978e+1
0.013	-2.560e-4	2.980e+1
0.012	-2.596e-4	2.982e+1
0.011	-2.631e-4	2.983e+1
0.010	-2.667e-4	2.985e+1
0.009	-2.703e-4	2.987e+1
0.008	-2.738e-4	2.988e+1
0.007	-2.773e-4	2.990e+1
0.006	-2.809e-4	2.992e+1
0.005	-2.844e-4	2.993e+1
0.004	-2.878e-4	2.995e+1
0.003	-2.912e-4	2.997e+1
0.002	-2.946e-4	2.998e+1
0.001	-2.982e-4	3.000e+1
0.000	-3.018e-4	3.002e+1
-0.001	-3.051e-4	3.003e+1
-0.002	-3.085e-4	3.005e+1
-0.003	-3.117e-4	3.007e+1
-0.004	-3.150e-4	3.008e+1
-0.005	-3.182e-4	3.010e+1
-0.006	-3.214e-4	3.012e+1
-0.007	-3.246e-4	3.013e+1
-0.008	-3.276e-4	3.015e+1
-0.009	-3.307e-4	3.017e+1
-0.010	-3.338e-4	3.018e+1
-0.011	-3.367e-4	3.020e+1
-0.012	-3.397e-4	3.022e+1
-0.013	-3.427e-4	3.023e+1
-0.014	-3.456e-4	3.025e+1
-0.015	-3.485e-4	3.027e+1
-0.016	-3.512e-4	3.028e+1
-0.017	-3.541e-4	3.030e+1
-0.018	-3.569e-4	3.032e+1
-0.019	-3.595e-4	3.033e+1
-0.020	-3.622e-4	3.035e+1
-0.021	-3.648e-4	3.037e+1
-0.022	-3.674e-4	3.038e+1
-0.023	-3.698e-4	3.040e+1
-0.024	-3.724e-4	3.042e+1
-0.025	-3.748e-4	3.043e+1
-0.026	-3.773e-4	3.045e+1
-0.027	-3.795e-4	3.047e+1
-0.028	-3.818e-4	3.048e+1
-0.029	-3.840e-4	3.050e+1
-0.030	-3.863e-4	3.052e+1
-0.031	-3.886e-4	3.053e+1
-0.032	-3.906e-4	3.055e+1
-0.033	-3.928e-4	3.057e+1
-0.034	-3.949e-4	3.058e+1
-0.035	-3.968e-4	3.060e+1
-0.036	-3.987e-4	3.062e+1
-0.037	-4.006e-4	3.063e+1
-0.038	-4.024e-4	3.065e+1
-0.039	-4.043e-4	3.067e+1
-0.040	-4.061e-4	3.068e+1
-0.041	-4.077e-4	3.070e+1
-0.042	-4.093e-4	3.072e+1
-0.043	-4.111e-4	3.073e+1
-0.044	-4.127e-4	3.075e+1
-0.045	-4.143e-4	3.077e+1
-0.046	-4.158e-4	3.078e+1
-0.047	-4.172e-4	3.080e+1
-0.048	-4.187e-4	3.082e+1
-0.049	-4.201e-4	3.083e+1
-0.050	-4.215e-4	3.085e+1
-0.051	-4.229e-4	3.087e+1
-0.052	-4.242e-4	3.088e+1
-0.053	-4.253e-4	3.090e+1
-0.054	-4.268e-4	3.092e+1
-0.055	-4.280e-4	3.093e+1
-0.056	-4.293e-4	3.095e+1
-0.057	-4.304e-4	3.097e+1
-0.058	-4.316e-4	3.098e+1
-0.059	-4.327e-4	3.100e+1
-0.060	-4.338e-4	3.102e+1
-0.061	-4.349e-4	3.103e+1
-0.062	-4.361e-4	3.105e+1
-0.063	-4.370e-4	3.107e+1
-0.064	-4.382e-4	3.108e+1
-0.065	-4.393e-4	3.110e+1
-0.066	-4.403e-4	3.112e+1
-0.067	-4.414e-4	3.113e+1
-0.068	-4.424e-4	3.115e+1
-0.069	-4.434e-4	3.117e+1
-0.070	-4.445e-4	3.118e+1
-0.071	-4.454e-4	3.120e+1
-0.072	-4.465e-4	3.122e+1
-0.073	-4.475e-4	3.123e+1
-0.074	-4.484e-4	3.125e+1
-0.075	-4.493e-4	3.127e+1
-0.076	-4.503e-4	3.128e+1
-0.077	-4.513e-4	3.130e+1
-0.078	-4.522e-4	3.132e+1
-0.079	-4.532e-4	3.133e+1
-0.080	-4.543e-4	3.135e+1
-0.081	-4.551e-4	3.137e+1
-0.082	-4.562e-4	3.138e+1
-0.083	-4.571e-4	3.140e+1
-0.084	-4.580e-4	3.142e+1
-0.085	-4.590e-4	3.143e+1
-0.086	-4.600e-4	3.145e+1
-0.087	-4.609e-4	3.147e+1
-0.088	-4.618e-4	3.148e+1
-0.089	-4.629e-4	3.150e+1
-0.090	-4.637e-4	3.152e+1
-0.091	-4.646e-4	3.153e+1
-0.092	-4.656e-4	3.155e+1
-0.093	-4.666e-4	3.157e+1
-0.094	-4.675e-4	3.158e+1
-0.095	-4.685e-4	3.160e+1
-0.096	-4.694e-4	3.162e+1
-0.097	-4.703e-4	3.163e+1
-0.098	-4.713e-4	3.165e+1
-0.099	-4.722e-4	3.167e+1
-0.100	-4.732e-4	3.168e+1
-0.101	-4.742e-4	3.170e+1
-0.102	-4.751e-4	3.172e+1
-0.103	-4.762e-4	3.173e+1
-0.104	-4.770e-4	3.175e+1
-0.105	-4.779e-4	3.177e+1
-0.106	-4.788e-4	3.178e+1
-0.107	-4.797e-4	3.180e+1
-0.108	-4.808e-4	3.182e+1
-0.109	-4.817e-4	3.183e+1
-0.110	-4.826e-4	3.185e+1
-0.111	-4.835e-4	3.187e+1
-0.112	-4.844e-4	3.188e+1
-0.113	-4.852e-4	3.190e+1
-0.114	-4.860e-4	3.192e+1
-0.115	-4.871e-4	3.193e+1
-0.116	-4.879e-4	3.195e+1
-0.117	-4.887e-4	3.197e+1
-0.118	-4.897e-4	3.198e+1
-0.119	-4.907e-4	3.200e+1
-0.120	-4.916e-4	3.202e+1
-0.121	-4.926e-4	3.203e+1
-0.122	-4.937e-4	3.205e+1
-0.123	-4.949e-4	3.207e+1
-0.124	-4.958e-4	3.208e+1
-0.125	-4.968e-4	3.210e+1
-0.126	-4.979e-4	3.212e+1
-0.127	-4.990e-4	3.213e+1
-0.128	-5.003e-4	3.215e+1
-0.129	-5.012e-4	3.217e+1
-0.130	-5.023e-4	3.218e+1
-0.131	-5.035e-4	3.220e+1
-0.132	-5.043e-4	3.222e+1
-0.133	-5.054e-4	3.223e+1
-0.134	-5.065e-4	3.225e+1
-0.135	-5.078e-4	3.227e+1
-0.136	-5.087e-4	3.228e+1
-0.137	-5.097e-4	3.230e+1
-0.138	-5.108e-4	3.232e+1
-0.139	-5.119e-4	3.233e+1
-0.140	-5.130e-4	3.235e+1
-0.141	-5.141e-4	3.237e+1
-0.142	-5.152e-4	3.238e+1
-0.143	-5.163e-4	3.240e+1
-0.144	-5.172e-4	3.242e+1
-0.145	-5.183e-4	3.243e+1
-0.146	-5.197e-4	3.245e+1
-0.147	-5.209e-4	3.247e+1
-0.148	-5.223e-4	3.248e+1
-0.149	-5.238e-4	3.250e+1
-0.150	-5.253e-4	3.252e+1
-0.151	-5.265e-4	3.253e+1
-0.152	-5.278e-4	3.255e+1
-0.153	-5.290e-4	3.257e+1
-0.154	-5.301e-4	3.258e+1
-0.155	-5.314e-4	3.260e+1
-0.156	-5.328e-4	3.262e+1
-0.157	-5.342e-4	3.263e+1
-0.158	-5.355e-4	3.265e+1
-0.159	-5.371e-4	3.267e+1
-0.160	-5.388e-4	3.268e+1
-0.161	-5.402e-4	3.270e+1
-0.162	-5.414e-4	3.272e+1
-0.163	-5.426e-4	3.273e+1
-0.164	-5.439e-4	3.275e+1
-0.165	-5.454e-4	3.277e+1
-0.166	-5.465e-4	3.278e+1
-0.167	-5.476e-4	3.280e+1
-0.168	-5.490e-4	3.282e+1
-0.169	-5.507e-4	3.283e+1
-0.170	-5.521e-4	3.285e+1
[truncated: 2,831 more rows]
