# Supplementary material for: Decoration of Ag nanoparticles on CoMoO4 rods for efficient electrochemical reduction of CO2
Source: Sci Rep. 2024 Jan 16;14:1406. doi: 10.1038/s41598-024-51680-w (PMC10792071; doi:10.1038/s41598-024-51680-w)
Supplement: Supplementary file 1 — Supplementary Information 1. [file 41598_2024_51680_MOESM1_ESM.zip › raw data for scientific reports/CV CoMoO4/CV 0.08 scan -0.6 to 0.6 03282023.csv]

Mar. 28	2023 15:30:07
Cyclic Voltammetry
File: c:\users\nsb 111 lab\desktop\dr. schindra\ag cm co2 reduction\cm\cv 0.08 scan -0.6 to 0.6 03282023.csv
Data Source: Experiment
Instrument Model: CHI760E
Header:
Note:
Init E (V) = -0.6
High E (V) = 0.6
Low E (V) = -0.6
Init P/N = P
Scan Rate (V/s) = 0.08
Segment = 4
Sample Interval (V) = 0.001
Quiet Time (sec) = 2
Sensitivity (A/V) = 0.01
Segment 1:
Segment 2:
Ep = -0.359V
ip = -5.370e-4A
Ah = -5.440e-4C
Segment 3:
Segment 4:
Ep = -0.357V
ip = -5.585e-4A
Ah = -6.522e-4C
Potential/V	Current/A	Time/s
Segment 1:
-0.600	-3.864e-4	1.250e-2
-0.599	-3.857e-4	2.500e-2
-0.598	-3.820e-4	3.750e-2
-0.597	-3.745e-4	5.000e-2
-0.596	-3.714e-4	6.250e-2
-0.595	-3.725e-4	7.500e-2
-0.594	-3.694e-4	8.750e-2
-0.593	-3.621e-4	1.000e-1
-0.592	-3.592e-4	1.125e-1
-0.591	-3.606e-4	1.250e-1
-0.590	-3.576e-4	1.375e-1
-0.589	-3.505e-4	1.500e-1
-0.588	-3.478e-4	1.625e-1
-0.587	-3.494e-4	1.750e-1
-0.586	-3.466e-4	1.875e-1
-0.585	-3.396e-4	2.000e-1
-0.584	-3.371e-4	2.125e-1
-0.583	-3.387e-4	2.250e-1
-0.582	-3.360e-4	2.375e-1
-0.581	-3.292e-4	2.500e-1
-0.580	-3.269e-4	2.625e-1
-0.579	-3.288e-4	2.750e-1
-0.578	-3.262e-4	2.875e-1
-0.577	-3.194e-4	3.000e-1
-0.576	-3.172e-4	3.125e-1
-0.575	-3.192e-4	3.250e-1
-0.574	-3.168e-4	3.375e-1
-0.573	-3.102e-4	3.500e-1
-0.572	-3.080e-4	3.625e-1
-0.571	-3.101e-4	3.750e-1
-0.570	-3.078e-4	3.875e-1
-0.569	-3.013e-4	4.000e-1
-0.568	-2.994e-4	4.125e-1
-0.567	-3.016e-4	4.250e-1
-0.566	-2.992e-4	4.375e-1
-0.565	-2.927e-4	4.500e-1
-0.564	-2.911e-4	4.625e-1
-0.563	-2.934e-4	4.750e-1
-0.562	-2.912e-4	4.875e-1
-0.561	-2.848e-4	5.000e-1
-0.560	-2.831e-4	5.125e-1
-0.559	-2.856e-4	5.250e-1
-0.558	-2.834e-4	5.375e-1
-0.557	-2.773e-4	5.500e-1
-0.556	-2.756e-4	5.625e-1
-0.555	-2.782e-4	5.750e-1
-0.554	-2.762e-4	5.875e-1
-0.553	-2.700e-4	6.000e-1
-0.552	-2.686e-4	6.125e-1
-0.551	-2.713e-4	6.250e-1
-0.550	-2.692e-4	6.375e-1
-0.549	-2.632e-4	6.500e-1
-0.548	-2.616e-4	6.625e-1
-0.547	-2.645e-4	6.750e-1
-0.546	-2.626e-4	6.875e-1
-0.545	-2.567e-4	7.000e-1
-0.544	-2.553e-4	7.125e-1
-0.543	-2.581e-4	7.250e-1
-0.542	-2.563e-4	7.375e-1
-0.541	-2.504e-4	7.500e-1
-0.540	-2.491e-4	7.625e-1
-0.539	-2.519e-4	7.750e-1
-0.538	-2.502e-4	7.875e-1
-0.537	-2.444e-4	8.000e-1
-0.536	-2.432e-4	8.125e-1
-0.535	-2.461e-4	8.250e-1
-0.534	-2.443e-4	8.375e-1
-0.533	-2.387e-4	8.500e-1
-0.532	-2.375e-4	8.625e-1
-0.531	-2.404e-4	8.750e-1
-0.530	-2.389e-4	8.875e-1
-0.529	-2.331e-4	9.000e-1
-0.528	-2.321e-4	9.125e-1
-0.527	-2.352e-4	9.250e-1
-0.526	-2.337e-4	9.375e-1
-0.525	-2.278e-4	9.500e-1
-0.524	-2.268e-4	9.625e-1
-0.523	-2.301e-4	9.750e-1
-0.522	-2.285e-4	9.875e-1
-0.521	-2.228e-4	1.000e+0
-0.520	-2.218e-4	1.012e+0
-0.519	-2.250e-4	1.025e+0
-0.518	-2.235e-4	1.037e+0
-0.517	-2.178e-4	1.050e+0
-0.516	-2.169e-4	1.062e+0
-0.515	-2.203e-4	1.075e+0
-0.514	-2.186e-4	1.087e+0
-0.513	-2.131e-4	1.100e+0
-0.512	-2.123e-4	1.112e+0
-0.511	-2.156e-4	1.125e+0
-0.510	-2.139e-4	1.137e+0
-0.509	-2.085e-4	1.150e+0
-0.508	-2.078e-4	1.162e+0
-0.507	-2.112e-4	1.175e+0
-0.506	-2.096e-4	1.188e+0
-0.505	-2.039e-4	1.200e+0
-0.504	-2.035e-4	1.213e+0
-0.503	-2.069e-4	1.225e+0
-0.502	-2.052e-4	1.238e+0
-0.501	-1.999e-4	1.250e+0
-0.500	-1.992e-4	1.263e+0
-0.499	-2.027e-4	1.275e+0
-0.498	-2.011e-4	1.288e+0
-0.497	-1.957e-4	1.300e+0
-0.496	-1.952e-4	1.313e+0
-0.495	-1.987e-4	1.325e+0
-0.494	-1.974e-4	1.338e+0
-0.493	-1.918e-4	1.350e+0
-0.492	-1.913e-4	1.363e+0
-0.491	-1.949e-4	1.375e+0
-0.490	-1.934e-4	1.388e+0
-0.489	-1.880e-4	1.400e+0
-0.488	-1.875e-4	1.413e+0
-0.487	-1.911e-4	1.425e+0
-0.486	-1.896e-4	1.438e+0
-0.485	-1.841e-4	1.450e+0
-0.484	-1.838e-4	1.463e+0
-0.483	-1.875e-4	1.475e+0
-0.482	-1.860e-4	1.488e+0
-0.481	-1.806e-4	1.500e+0
-0.480	-1.802e-4	1.513e+0
-0.479	-1.839e-4	1.525e+0
-0.478	-1.824e-4	1.538e+0
-0.477	-1.773e-4	1.550e+0
-0.476	-1.766e-4	1.563e+0
-0.475	-1.806e-4	1.575e+0
-0.474	-1.792e-4	1.588e+0
-0.473	-1.737e-4	1.600e+0
-0.472	-1.735e-4	1.613e+0
-0.471	-1.773e-4	1.625e+0
-0.470	-1.758e-4	1.638e+0
-0.469	-1.704e-4	1.650e+0
-0.468	-1.701e-4	1.663e+0
-0.467	-1.740e-4	1.675e+0
-0.466	-1.726e-4	1.688e+0
-0.465	-1.672e-4	1.700e+0
-0.464	-1.670e-4	1.713e+0
-0.463	-1.708e-4	1.725e+0
-0.462	-1.694e-4	1.738e+0
-0.461	-1.640e-4	1.750e+0
-0.460	-1.637e-4	1.763e+0
-0.459	-1.677e-4	1.775e+0
-0.458	-1.662e-4	1.788e+0
-0.457	-1.609e-4	1.800e+0
-0.456	-1.608e-4	1.813e+0
-0.455	-1.646e-4	1.825e+0
-0.454	-1.632e-4	1.838e+0
-0.453	-1.581e-4	1.850e+0
-0.452	-1.579e-4	1.863e+0
-0.451	-1.619e-4	1.875e+0
-0.450	-1.605e-4	1.888e+0
-0.449	-1.551e-4	1.900e+0
-0.448	-1.549e-4	1.913e+0
-0.447	-1.591e-4	1.925e+0
-0.446	-1.575e-4	1.938e+0
-0.445	-1.523e-4	1.950e+0
-0.444	-1.521e-4	1.963e+0
-0.443	-1.563e-4	1.975e+0
-0.442	-1.547e-4	1.988e+0
-0.441	-1.494e-4	2.000e+0
-0.440	-1.495e-4	2.013e+0
-0.439	-1.535e-4	2.025e+0
-0.438	-1.520e-4	2.038e+0
-0.437	-1.468e-4	2.050e+0
-0.436	-1.469e-4	2.063e+0
-0.435	-1.509e-4	2.075e+0
-0.434	-1.493e-4	2.088e+0
-0.433	-1.440e-4	2.100e+0
-0.432	-1.442e-4	2.113e+0
-0.431	-1.484e-4	2.125e+0
-0.430	-1.469e-4	2.138e+0
-0.429	-1.416e-4	2.150e+0
-0.428	-1.416e-4	2.163e+0
-0.427	-1.458e-4	2.175e+0
-0.426	-1.443e-4	2.188e+0
-0.425	-1.390e-4	2.200e+0
-0.424	-1.392e-4	2.213e+0
-0.423	-1.434e-4	2.225e+0
-0.422	-1.418e-4	2.238e+0
-0.421	-1.366e-4	2.250e+0
-0.420	-1.368e-4	2.263e+0
-0.419	-1.409e-4	2.275e+0
-0.418	-1.394e-4	2.288e+0
-0.417	-1.341e-4	2.300e+0
-0.416	-1.343e-4	2.313e+0
-0.415	-1.385e-4	2.325e+0
-0.414	-1.370e-4	2.338e+0
-0.413	-1.318e-4	2.350e+0
-0.412	-1.319e-4	2.363e+0
-0.411	-1.362e-4	2.375e+0
-0.410	-1.345e-4	2.388e+0
-0.409	-1.291e-4	2.400e+0
-0.408	-1.294e-4	2.413e+0
-0.407	-1.337e-4	2.425e+0
-0.406	-1.322e-4	2.438e+0
-0.405	-1.270e-4	2.450e+0
-0.404	-1.271e-4	2.463e+0
-0.403	-1.316e-4	2.475e+0
-0.402	-1.300e-4	2.488e+0
-0.401	-1.248e-4	2.500e+0
-0.400	-1.250e-4	2.513e+0
-0.399	-1.292e-4	2.525e+0
-0.398	-1.279e-4	2.538e+0
-0.397	-1.226e-4	2.550e+0
-0.396	-1.227e-4	2.563e+0
-0.395	-1.273e-4	2.575e+0
-0.394	-1.258e-4	2.588e+0
-0.393	-1.204e-4	2.600e+0
-0.392	-1.208e-4	2.613e+0
-0.391	-1.251e-4	2.625e+0
-0.390	-1.236e-4	2.638e+0
-0.389	-1.184e-4	2.650e+0
-0.388	-1.186e-4	2.663e+0
-0.387	-1.231e-4	2.675e+0
-0.386	-1.216e-4	2.688e+0
-0.385	-1.161e-4	2.700e+0
-0.384	-1.165e-4	2.713e+0
-0.383	-1.210e-4	2.725e+0
-0.382	-1.193e-4	2.738e+0
-0.381	-1.140e-4	2.750e+0
-0.380	-1.143e-4	2.763e+0
-0.379	-1.190e-4	2.775e+0
-0.378	-1.173e-4	2.788e+0
-0.377	-1.120e-4	2.800e+0
-0.376	-1.125e-4	2.813e+0
-0.375	-1.170e-4	2.825e+0
-0.374	-1.155e-4	2.838e+0
-0.373	-1.101e-4	2.850e+0
-0.372	-1.106e-4	2.863e+0
-0.371	-1.150e-4	2.875e+0
-0.370	-1.135e-4	2.888e+0
-0.369	-1.080e-4	2.900e+0
-0.368	-1.086e-4	2.913e+0
-0.367	-1.130e-4	2.925e+0
-0.366	-1.115e-4	2.938e+0
-0.365	-1.060e-4	2.950e+0
-0.364	-1.066e-4	2.963e+0
-0.363	-1.112e-4	2.975e+0
-0.362	-1.096e-4	2.988e+0
-0.361	-1.042e-4	3.000e+0
-0.360	-1.047e-4	3.013e+0
-0.359	-1.093e-4	3.025e+0
-0.358	-1.076e-4	3.038e+0
-0.357	-1.021e-4	3.050e+0
-0.356	-1.028e-4	3.063e+0
-0.355	-1.073e-4	3.075e+0
-0.354	-1.058e-4	3.088e+0
-0.353	-1.002e-4	3.100e+0
-0.352	-1.009e-4	3.113e+0
-0.351	-1.055e-4	3.125e+0
-0.350	-1.039e-4	3.138e+0
-0.349	-9.852e-5	3.150e+0
-0.348	-9.910e-5	3.163e+0
-0.347	-1.039e-4	3.175e+0
-0.346	-1.021e-4	3.188e+0
-0.345	-9.642e-5	3.200e+0
-0.344	-9.728e-5	3.213e+0
-0.343	-1.020e-4	3.225e+0
-0.342	-1.001e-4	3.238e+0
-0.341	-9.465e-5	3.250e+0
-0.340	-9.536e-5	3.263e+0
-0.339	-1.001e-4	3.275e+0
-0.338	-9.834e-5	3.288e+0
-0.337	-9.281e-5	3.300e+0
-0.336	-9.365e-5	3.313e+0
-0.335	-9.835e-5	3.325e+0
-0.334	-9.642e-5	3.338e+0
-0.333	-9.092e-5	3.350e+0
-0.332	-9.156e-5	3.363e+0
-0.331	-9.644e-5	3.375e+0
-0.330	-9.470e-5	3.388e+0
-0.329	-8.904e-5	3.400e+0
-0.328	-8.977e-5	3.413e+0
-0.327	-9.461e-5	3.425e+0
-0.326	-9.278e-5	3.438e+0
-0.325	-8.741e-5	3.450e+0
-0.324	-8.793e-5	3.463e+0
-0.323	-9.302e-5	3.475e+0
-0.322	-9.106e-5	3.488e+0
-0.321	-8.542e-5	3.500e+0
-0.320	-8.623e-5	3.513e+0
-0.319	-9.103e-5	3.525e+0
-0.318	-8.909e-5	3.538e+0
-0.317	-8.348e-5	3.550e+0
-0.316	-8.420e-5	3.563e+0
-0.315	-8.916e-5	3.575e+0
-0.314	-8.734e-5	3.588e+0
-0.313	-8.158e-5	3.600e+0
-0.312	-8.237e-5	3.613e+0
-0.311	-8.730e-5	3.625e+0
-0.310	-8.540e-5	3.638e+0
-0.309	-7.982e-5	3.650e+0
-0.308	-8.050e-5	3.663e+0
-0.307	-8.543e-5	3.675e+0
-0.306	-8.344e-5	3.688e+0
-0.305	-7.764e-5	3.700e+0
-0.304	-7.858e-5	3.713e+0
-0.303	-8.347e-5	3.725e+0
-0.302	-8.150e-5	3.738e+0
-0.301	-7.577e-5	3.750e+0
-0.300	-7.667e-5	3.763e+0
-0.299	-8.176e-5	3.775e+0
-0.298	-7.959e-5	3.788e+0
-0.297	-7.398e-5	3.800e+0
-0.296	-7.483e-5	3.813e+0
-0.295	-7.988e-5	3.825e+0
-0.294	-7.768e-5	3.838e+0
-0.293	-7.192e-5	3.850e+0
-0.292	-7.277e-5	3.863e+0
-0.291	-7.786e-5	3.875e+0
-0.290	-7.583e-5	3.888e+0
-0.289	-6.998e-5	3.900e+0
-0.288	-7.103e-5	3.913e+0
-0.287	-7.597e-5	3.925e+0
-0.286	-7.381e-5	3.938e+0
-0.285	-6.796e-5	3.950e+0
-0.284	-6.899e-5	3.963e+0
-0.283	-7.408e-5	3.975e+0
-0.282	-7.173e-5	3.988e+0
-0.281	-6.582e-5	4.000e+0
-0.280	-6.710e-5	4.013e+0
-0.279	-7.193e-5	4.025e+0
-0.278	-6.964e-5	4.038e+0
-0.277	-6.395e-5	4.050e+0
-0.276	-6.496e-5	4.063e+0
-0.275	-6.991e-5	4.075e+0
-0.274	-6.771e-5	4.088e+0
-0.273	-6.179e-5	4.100e+0
-0.272	-6.302e-5	4.113e+0
-0.271	-6.804e-5	4.125e+0
-0.270	-6.564e-5	4.138e+0
-0.269	-5.982e-5	4.150e+0
-0.268	-6.081e-5	4.163e+0
-0.267	-6.600e-5	4.175e+0
-0.266	-6.353e-5	4.188e+0
-0.265	-5.771e-5	4.200e+0
-0.264	-5.897e-5	4.213e+0
-0.263	-6.392e-5	4.225e+0
-0.262	-6.142e-5	4.238e+0
-0.261	-5.550e-5	4.250e+0
-0.260	-5.671e-5	4.263e+0
-0.259	-6.180e-5	4.275e+0
-0.258	-5.925e-5	4.288e+0
-0.257	-5.338e-5	4.300e+0
-0.256	-5.449e-5	4.313e+0
-0.255	-5.960e-5	4.325e+0
-0.254	-5.697e-5	4.338e+0
-0.253	-5.108e-5	4.350e+0
-0.252	-5.230e-5	4.363e+0
-0.251	-5.747e-5	4.375e+0
-0.250	-5.486e-5	4.388e+0
-0.249	-4.882e-5	4.400e+0
-0.248	-5.003e-5	4.413e+0
-0.247	-5.532e-5	4.425e+0
-0.246	-5.254e-5	4.438e+0
-0.245	-4.668e-5	4.450e+0
-0.244	-4.777e-5	4.463e+0
-0.243	-5.302e-5	4.475e+0
-0.242	-5.009e-5	4.488e+0
-0.241	-4.405e-5	4.500e+0
-0.240	-4.538e-5	4.513e+0
-0.239	-5.062e-5	4.525e+0
-0.238	-4.781e-5	4.538e+0
-0.237	-4.170e-5	4.550e+0
-0.236	-4.300e-5	4.563e+0
-0.235	-4.831e-5	4.575e+0
-0.234	-4.543e-5	4.588e+0
-0.233	-3.918e-5	4.600e+0
-0.232	-4.043e-5	4.613e+0
-0.231	-4.570e-5	4.625e+0
-0.230	-4.281e-5	4.638e+0
-0.229	-3.649e-5	4.650e+0
-0.228	-3.781e-5	4.663e+0
-0.227	-4.324e-5	4.675e+0
-0.226	-4.032e-5	4.688e+0
-0.225	-3.390e-5	4.700e+0
-0.224	-3.517e-5	4.712e+0
-0.223	-4.044e-5	4.725e+0
-0.222	-3.744e-5	4.737e+0
-0.221	-3.112e-5	4.750e+0
-0.220	-3.253e-5	4.762e+0
-0.219	-3.771e-5	4.775e+0
-0.218	-3.473e-5	4.787e+0
-0.217	-2.825e-5	4.800e+0
-0.216	-2.979e-5	4.812e+0
-0.215	-3.488e-5	4.825e+0
-0.214	-3.175e-5	4.837e+0
-0.213	-2.539e-5	4.850e+0
-0.212	-2.688e-5	4.862e+0
-0.211	-3.182e-5	4.875e+0
-0.210	-2.866e-5	4.887e+0
-0.209	-2.228e-5	4.900e+0
-0.208	-2.386e-5	4.912e+0
-0.207	-2.867e-5	4.925e+0
-0.206	-2.567e-5	4.937e+0
-0.205	-1.906e-5	4.950e+0
-0.204	-2.058e-5	4.962e+0
-0.203	-2.539e-5	4.975e+0
-0.202	-2.222e-5	4.987e+0
-0.201	-1.592e-5	5.000e+0
-0.200	-1.742e-5	5.012e+0
-0.199	-2.216e-5	5.025e+0
-0.198	-1.891e-5	5.037e+0
-0.197	-1.264e-5	5.050e+0
-0.196	-1.400e-5	5.062e+0
-0.195	-1.875e-5	5.075e+0
-0.194	-1.537e-5	5.087e+0
-0.193	-9.119e-6	5.100e+0
-0.192	-1.043e-5	5.112e+0
-0.191	-1.498e-5	5.125e+0
-0.190	-1.168e-5	5.137e+0
-0.189	-5.342e-6	5.150e+0
-0.188	-6.515e-6	5.162e+0
-0.187	-1.133e-5	5.175e+0
-0.186	-7.734e-6	5.187e+0
-0.185	-1.479e-6	5.200e+0
-0.184	-2.691e-6	5.212e+0
-0.183	-7.514e-6	5.225e+0
-0.182	-3.737e-6	5.237e+0
-0.181	2.589e-6	5.250e+0
-0.180	1.353e-6	5.262e+0
-0.179	-3.202e-6	5.275e+0
-0.178	5.114e-7	5.287e+0
-0.177	7.097e-6	5.300e+0
-0.176	5.712e-6	5.312e+0
-0.175	1.157e-6	5.325e+0
-0.174	4.965e-6	5.337e+0
-0.173	1.169e-5	5.350e+0
-0.172	1.035e-5	5.362e+0
-0.171	5.791e-6	5.375e+0
-0.170	9.662e-6	5.387e+0
-0.169	1.637e-5	5.400e+0
-0.168	1.507e-5	5.412e+0
-0.167	1.074e-5	5.425e+0
-0.166	1.472e-5	5.437e+0
-0.165	2.139e-5	5.450e+0
-0.164	2.004e-5	5.462e+0
-0.163	1.581e-5	5.475e+0
-0.162	1.984e-5	5.487e+0
-0.161	2.663e-5	5.500e+0
-0.160	2.536e-5	5.512e+0
-0.159	2.098e-5	5.525e+0
-0.158	2.541e-5	5.537e+0
-0.157	3.204e-5	5.550e+0
-0.156	3.090e-5	5.562e+0
-0.155	2.655e-5	5.575e+0
-0.154	3.093e-5	5.587e+0
-0.153	3.776e-5	5.600e+0
-0.152	3.653e-5	5.612e+0
-0.151	3.238e-5	5.625e+0
-0.150	3.690e-5	5.637e+0
-0.149	4.361e-5	5.650e+0
-0.148	4.264e-5	5.662e+0
-0.147	3.847e-5	5.675e+0
-0.146	4.288e-5	5.687e+0
-0.145	4.978e-5	5.700e+0
-0.144	4.874e-5	5.712e+0
-0.143	4.448e-5	5.725e+0
-0.142	4.913e-5	5.737e+0
-0.141	5.616e-5	5.750e+0
-0.140	5.504e-5	5.762e+0
-0.139	5.102e-5	5.775e+0
-0.138	5.564e-5	5.787e+0
-0.137	6.276e-5	5.800e+0
-0.136	6.152e-5	5.812e+0
-0.135	5.775e-5	5.825e+0
-0.134	6.248e-5	5.837e+0
-0.133	6.938e-5	5.850e+0
-0.132	6.834e-5	5.862e+0
-0.131	6.444e-5	5.875e+0
-0.130	6.919e-5	5.887e+0
-0.129	7.618e-5	5.900e+0
-0.128	7.509e-5	5.912e+0
-0.127	7.127e-5	5.925e+0
-0.126	7.616e-5	5.937e+0
-0.125	8.311e-5	5.950e+0
-0.124	8.206e-5	5.962e+0
-0.123	7.827e-5	5.975e+0
-0.122	8.311e-5	5.987e+0
-0.121	9.019e-5	6.000e+0
-0.120	8.893e-5	6.012e+0
-0.119	8.509e-5	6.025e+0
-0.118	9.003e-5	6.037e+0
-0.117	9.720e-5	6.050e+0
-0.116	9.610e-5	6.062e+0
-0.115	9.221e-5	6.075e+0
-0.114	9.717e-5	6.087e+0
-0.113	1.043e-4	6.100e+0
-0.112	1.030e-4	6.112e+0
-0.111	9.923e-5	6.125e+0
-0.110	1.043e-4	6.137e+0
-0.109	1.112e-4	6.150e+0
-0.108	1.100e-4	6.162e+0
-0.107	1.063e-4	6.175e+0
-0.106	1.112e-4	6.187e+0
-0.105	1.183e-4	6.200e+0
-0.104	1.169e-4	6.212e+0
-0.103	1.133e-4	6.225e+0
-0.102	1.183e-4	6.237e+0
-0.101	1.253e-4	6.250e+0
-0.100	1.239e-4	6.262e+0
-0.099	1.200e-4	6.275e+0
-0.098	1.251e-4	6.287e+0
-0.097	1.321e-4	6.300e+0
-0.096	1.307e-4	6.312e+0
-0.095	1.269e-4	6.325e+0
-0.094	1.318e-4	6.337e+0
-0.093	1.388e-4	6.350e+0
-0.092	1.372e-4	6.362e+0
-0.091	1.334e-4	6.375e+0
-0.090	1.385e-4	6.387e+0
-0.089	1.453e-4	6.400e+0
-0.088	1.437e-4	6.412e+0
-0.087	1.398e-4	6.425e+0
-0.086	1.449e-4	6.437e+0
-0.085	1.515e-4	6.450e+0
-0.084	1.500e-4	6.462e+0
-0.083	1.461e-4	6.475e+0
-0.082	1.511e-4	6.487e+0
-0.081	1.577e-4	6.500e+0
-0.080	1.561e-4	6.512e+0
-0.079	1.520e-4	6.525e+0
-0.078	1.572e-4	6.537e+0
-0.077	1.637e-4	6.550e+0
-0.076	1.620e-4	6.562e+0
-0.075	1.580e-4	6.575e+0
-0.074	1.631e-4	6.587e+0
-0.073	1.694e-4	6.600e+0
-0.072	1.678e-4	6.612e+0
-0.071	1.637e-4	6.625e+0
-0.070	1.688e-4	6.637e+0
-0.069	1.753e-4	6.650e+0
-0.068	1.734e-4	6.662e+0
-0.067	1.694e-4	6.675e+0
-0.066	1.744e-4	6.687e+0
-0.065	1.809e-4	6.700e+0
-0.064	1.789e-4	6.712e+0
-0.063	1.749e-4	6.725e+0
-0.062	1.800e-4	6.737e+0
-0.061	1.864e-4	6.750e+0
-0.060	1.845e-4	6.762e+0
-0.059	1.803e-4	6.775e+0
-0.058	1.855e-4	6.787e+0
-0.057	1.918e-4	6.800e+0
-0.056	1.897e-4	6.812e+0
-0.055	1.858e-4	6.825e+0
-0.054	1.907e-4	6.837e+0
-0.053	1.970e-4	6.850e+0
-0.052	1.950e-4	6.862e+0
-0.051	1.910e-4	6.875e+0
-0.050	1.960e-4	6.887e+0
-0.049	2.022e-4	6.900e+0
-0.048	2.002e-4	6.912e+0
-0.047	1.962e-4	6.925e+0
-0.046	2.011e-4	6.937e+0
-0.045	2.073e-4	6.950e+0
-0.044	2.053e-4	6.962e+0
-0.043	2.012e-4	6.975e+0
-0.042	2.063e-4	6.987e+0
-0.041	2.125e-4	7.000e+0
-0.040	2.102e-4	7.012e+0
-0.039	2.063e-4	7.025e+0
-0.038	2.114e-4	7.037e+0
-0.037	2.174e-4	7.050e+0
-0.036	2.153e-4	7.062e+0
-0.035	2.113e-4	7.075e+0
-0.034	2.163e-4	7.087e+0
-0.033	2.226e-4	7.100e+0
-0.032	2.203e-4	7.112e+0
-0.031	2.163e-4	7.125e+0
-0.030	2.213e-4	7.137e+0
-0.029	2.274e-4	7.150e+0
-0.028	2.253e-4	7.162e+0
-0.027	2.214e-4	7.175e+0
-0.026	2.265e-4	7.187e+0
-0.025	2.327e-4	7.200e+0
-0.024	2.303e-4	7.212e+0
-0.023	2.266e-4	7.225e+0
-0.022	2.316e-4	7.237e+0
-0.021	2.377e-4	7.250e+0
-0.020	2.355e-4	7.262e+0
-0.019	2.319e-4	7.275e+0
-0.018	2.367e-4	7.287e+0
-0.017	2.429e-4	7.300e+0
-0.016	2.406e-4	7.312e+0
-0.015	2.368e-4	7.325e+0
-0.014	2.418e-4	7.337e+0
-0.013	2.479e-4	7.350e+0
-0.012	2.458e-4	7.362e+0
-0.011	2.420e-4	7.375e+0
-0.010	2.471e-4	7.387e+0
-0.009	2.533e-4	7.400e+0
-0.008	2.508e-4	7.412e+0
-0.007	2.472e-4	7.425e+0
-0.006	2.524e-4	7.437e+0
-0.005	2.584e-4	7.450e+0
-0.004	2.563e-4	7.462e+0
-0.003	2.526e-4	7.475e+0
-0.002	2.578e-4	7.487e+0
-0.001	2.640e-4	7.500e+0
-0.000	2.621e-4	7.512e+0
0.001	2.585e-4	7.525e+0
0.002	2.641e-4	7.537e+0
0.003	2.699e-4	7.550e+0
0.004	2.678e-4	7.562e+0
0.005	2.641e-4	7.575e+0
0.006	2.697e-4	7.587e+0
0.007	2.759e-4	7.600e+0
0.008	2.737e-4	7.612e+0
0.009	2.702e-4	7.625e+0
0.010	2.758e-4	7.637e+0
0.011	2.819e-4	7.650e+0
0.012	2.798e-4	7.662e+0
0.013	2.766e-4	7.675e+0
0.014	2.822e-4	7.687e+0
0.015	2.886e-4	7.700e+0
0.016	2.863e-4	7.712e+0
0.017	2.832e-4	7.725e+0
0.018	2.888e-4	7.737e+0
0.019	2.952e-4	7.750e+0
0.020	2.933e-4	7.762e+0
0.021	2.901e-4	7.775e+0
0.022	2.962e-4	7.787e+0
0.023	3.024e-4	7.800e+0
0.024	3.006e-4	7.812e+0
0.025	2.978e-4	7.825e+0
0.026	3.039e-4	7.837e+0
0.027	3.103e-4	7.850e+0
0.028	3.085e-4	7.862e+0
0.029	3.058e-4	7.875e+0
0.030	3.121e-4	7.887e+0
0.031	3.188e-4	7.900e+0
0.032	3.170e-4	7.912e+0
0.033	3.147e-4	7.925e+0
0.034	3.212e-4	7.937e+0
0.035	3.278e-4	7.950e+0
0.036	3.263e-4	7.962e+0
0.037	3.240e-4	7.975e+0
0.038	3.308e-4	7.987e+0
0.039	3.374e-4	8.000e+0
0.040	3.362e-4	8.012e+0
0.041	3.341e-4	8.025e+0
0.042	3.411e-4	8.037e+0
0.043	3.479e-4	8.050e+0
0.044	3.466e-4	8.062e+0
0.045	3.450e-4	8.075e+0
0.046	3.519e-4	8.087e+0
0.047	3.589e-4	8.100e+0
0.048	3.575e-4	8.112e+0
0.049	3.562e-4	8.125e+0
0.050	3.631e-4	8.137e+0
0.051	3.698e-4	8.150e+0
0.052	3.691e-4	8.162e+0
0.053	3.677e-4	8.175e+0
0.054	3.751e-4	8.187e+0
0.055	3.820e-4	8.200e+0
0.056	3.814e-4	8.212e+0
0.057	3.803e-4	8.225e+0
0.058	3.882e-4	8.237e+0
0.059	3.956e-4	8.250e+0
0.060	3.951e-4	8.262e+0
0.061	3.943e-4	8.275e+0
0.062	4.025e-4	8.287e+0
0.063	4.102e-4	8.300e+0
0.064	4.099e-4	8.312e+0
0.065	4.095e-4	8.325e+0
0.066	4.179e-4	8.337e+0
0.067	4.258e-4	8.350e+0
0.068	4.256e-4	8.362e+0
0.069	4.254e-4	8.375e+0
0.070	4.339e-4	8.387e+0
0.071	4.420e-4	8.400e+0
0.072	4.419e-4	8.412e+0
0.073	4.420e-4	8.425e+0
0.074	4.509e-4	8.437e+0
0.075	4.590e-4	8.450e+0
0.076	4.594e-4	8.462e+0
0.077	4.596e-4	8.475e+0
0.078	4.689e-4	8.487e+0
0.079	4.772e-4	8.500e+0
0.080	4.776e-4	8.512e+0
0.081	4.781e-4	8.525e+0
0.082	4.875e-4	8.537e+0
0.083	4.959e-4	8.550e+0
0.084	4.966e-4	8.562e+0
0.085	4.974e-4	8.575e+0
0.086	5.071e-4	8.587e+0
0.087	5.157e-4	8.600e+0
0.088	5.164e-4	8.612e+0
0.089	5.173e-4	8.625e+0
0.090	5.272e-4	8.637e+0
0.091	5.359e-4	8.650e+0
0.092	5.369e-4	8.662e+0
0.093	5.381e-4	8.675e+0
0.094	5.482e-4	8.687e+0
0.095	5.570e-4	8.700e+0
0.096	5.579e-4	8.712e+0
0.097	5.595e-4	8.725e+0
0.098	5.695e-4	8.737e+0
0.099	5.784e-4	8.750e+0
0.100	5.796e-4	8.762e+0
0.101	5.813e-4	8.775e+0
0.102	5.918e-4	8.787e+0
0.103	6.009e-4	8.800e+0
0.104	6.020e-4	8.812e+0
0.105	6.040e-4	8.825e+0
0.106	6.144e-4	8.837e+0
0.107	6.234e-4	8.850e+0
0.108	6.248e-4	8.862e+0
0.109	6.270e-4	8.875e+0
0.110	6.377e-4	8.887e+0
0.111	6.467e-4	8.900e+0
0.112	6.481e-4	8.912e+0
0.113	6.505e-4	8.925e+0
0.114	6.612e-4	8.937e+0
0.115	6.703e-4	8.950e+0
0.116	6.718e-4	8.962e+0
0.117	6.742e-4	8.975e+0
0.118	6.852e-4	8.987e+0
0.119	6.942e-4	9.000e+0
0.120	6.957e-4	9.012e+0
0.121	6.984e-4	9.025e+0
0.122	7.094e-4	9.037e+0
0.123	7.185e-4	9.050e+0
0.124	7.203e-4	9.062e+0
0.125	7.228e-4	9.075e+0
0.126	7.340e-4	9.087e+0
0.127	7.433e-4	9.100e+0
0.128	7.451e-4	9.112e+0
0.129	7.481e-4	9.125e+0
0.130	7.593e-4	9.137e+0
0.131	7.687e-4	9.150e+0
0.132	7.703e-4	9.162e+0
0.133	7.732e-4	9.175e+0
0.134	7.844e-4	9.187e+0
0.135	7.934e-4	9.200e+0
0.136	7.950e-4	9.212e+0
0.137	7.980e-4	9.225e+0
0.138	8.091e-4	9.237e+0
0.139	8.181e-4	9.250e+0
0.140	8.199e-4	9.262e+0
0.141	8.230e-4	9.275e+0
0.142	8.340e-4	9.287e+0
0.143	8.430e-4	9.300e+0
0.144	8.447e-4	9.312e+0
0.145	8.479e-4	9.325e+0
0.146	8.590e-4	9.337e+0
0.147	8.680e-4	9.350e+0
0.148	8.697e-4	9.362e+0
0.149	8.730e-4	9.375e+0
0.150	8.838e-4	9.387e+0
0.151	8.929e-4	9.400e+0
0.152	8.945e-4	9.412e+0
0.153	8.978e-4	9.425e+0
0.154	9.091e-4	9.437e+0
0.155	9.181e-4	9.450e+0
0.156	9.197e-4	9.462e+0
0.157	9.230e-4	9.475e+0
0.158	9.341e-4	9.487e+0
0.159	9.430e-4	9.500e+0
0.160	9.448e-4	9.512e+0
0.161	9.483e-4	9.525e+0
0.162	9.595e-4	9.537e+0
0.163	9.684e-4	9.550e+0
0.164	9.701e-4	9.562e+0
0.165	9.737e-4	9.575e+0
0.166	9.851e-4	9.587e+0
0.167	9.940e-4	9.600e+0
0.168	9.956e-4	9.612e+0
0.169	9.993e-4	9.625e+0
0.170	1.011e-3	9.637e+0
0.171	1.019e-3	9.650e+0
0.172	1.021e-3	9.662e+0
0.173	1.025e-3	9.675e+0
0.174	1.037e-3	9.687e+0
0.175	1.046e-3	9.700e+0
0.176	1.047e-3	9.712e+0
0.177	1.051e-3	9.725e+0
0.178	1.063e-3	9.737e+0
0.179	1.072e-3	9.750e+0
0.180	1.074e-3	9.762e+0
0.181	1.078e-3	9.775e+0
0.182	1.090e-3	9.787e+0
0.183	1.099e-3	9.800e+0
0.184	1.101e-3	9.812e+0
0.185	1.105e-3	9.825e+0
0.186	1.117e-3	9.837e+0
0.187	1.126e-3	9.850e+0
0.188	1.128e-3	9.862e+0
0.189	1.133e-3	9.875e+0
0.190	1.144e-3	9.887e+0
0.191	1.154e-3	9.900e+0
0.192	1.156e-3	9.912e+0
0.193	1.161e-3	9.925e+0
0.194	1.173e-3	9.937e+0
0.195	1.182e-3	9.950e+0
0.196	1.184e-3	9.962e+0
0.197	1.189e-3	9.975e+0
0.198	1.201e-3	9.987e+0
0.199	1.210e-3	1.000e+1
0.200	1.213e-3	1.001e+1
0.201	1.218e-3	1.002e+1
0.202	1.230e-3	1.004e+1
0.203	1.240e-3	1.005e+1
0.204	1.242e-3	1.006e+1
0.205	1.248e-3	1.007e+1
0.206	1.260e-3	1.009e+1
0.207	1.269e-3	1.010e+1
0.208	1.272e-3	1.011e+1
0.209	1.278e-3	1.012e+1
0.210	1.290e-3	1.014e+1
0.211	1.299e-3	1.015e+1
0.212	1.302e-3	1.016e+1
0.213	1.307e-3	1.017e+1
0.214	1.320e-3	1.019e+1
0.215	1.329e-3	1.020e+1
0.216	1.332e-3	1.021e+1
0.217	1.338e-3	1.022e+1
0.218	1.350e-3	1.024e+1
0.219	1.359e-3	1.025e+1
0.220	1.362e-3	1.026e+1
0.221	1.368e-3	1.027e+1
0.222	1.381e-3	1.029e+1
0.223	1.390e-3	1.030e+1
0.224	1.393e-3	1.031e+1
0.225	1.399e-3	1.032e+1
0.226	1.411e-3	1.034e+1
0.227	1.420e-3	1.035e+1
0.228	1.423e-3	1.036e+1
0.229	1.429e-3	1.037e+1
0.230	1.442e-3	1.039e+1
0.231	1.450e-3	1.040e+1
0.232	1.453e-3	1.041e+1
0.233	1.459e-3	1.042e+1
0.234	1.472e-3	1.044e+1
0.235	1.481e-3	1.045e+1
0.236	1.483e-3	1.046e+1
0.237	1.489e-3	1.047e+1
0.238	1.502e-3	1.049e+1
0.239	1.510e-3	1.050e+1
0.240	1.513e-3	1.051e+1
0.241	1.519e-3	1.052e+1
0.242	1.532e-3	1.054e+1
0.243	1.540e-3	1.055e+1
0.244	1.543e-3	1.056e+1
0.245	1.549e-3	1.057e+1
0.246	1.562e-3	1.059e+1
0.247	1.570e-3	1.060e+1
0.248	1.572e-3	1.061e+1
0.249	1.578e-3	1.062e+1
0.250	1.590e-3	1.064e+1
0.251	1.598e-3	1.065e+1
0.252	1.601e-3	1.066e+1
0.253	1.606e-3	1.067e+1
0.254	1.618e-3	1.069e+1
0.255	1.626e-3	1.070e+1
0.256	1.629e-3	1.071e+1
0.257	1.634e-3	1.072e+1
0.258	1.646e-3	1.074e+1
0.259	1.653e-3	1.075e+1
0.260	1.655e-3	1.076e+1
0.261	1.661e-3	1.077e+1
0.262	1.672e-3	1.079e+1
0.263	1.680e-3	1.080e+1
0.264	1.681e-3	1.081e+1
0.265	1.686e-3	1.082e+1
0.266	1.698e-3	1.084e+1
0.267	1.705e-3	1.085e+1
0.268	1.706e-3	1.086e+1
0.269	1.711e-3	1.087e+1
0.270	1.722e-3	1.089e+1
0.271	1.729e-3	1.090e+1
0.272	1.730e-3	1.091e+1
0.273	1.734e-3	1.092e+1
0.274	1.745e-3	1.094e+1
0.275	1.751e-3	1.095e+1
0.276	1.751e-3	1.096e+1
0.277	1.756e-3	1.097e+1
0.278	1.765e-3	1.099e+1
0.279	1.771e-3	1.100e+1
0.280	1.771e-3	1.101e+1
0.281	1.774e-3	1.102e+1
0.282	1.783e-3	1.104e+1
0.283	1.788e-3	1.105e+1
0.284	1.788e-3	1.106e+1
0.285	1.791e-3	1.107e+1
0.286	1.800e-3	1.109e+1
0.287	1.804e-3	1.110e+1
0.288	1.802e-3	1.111e+1
0.289	1.805e-3	1.112e+1
0.290	1.813e-3	1.114e+1
0.291	1.817e-3	1.115e+1
0.292	1.816e-3	1.116e+1
0.293	1.818e-3	1.117e+1
0.294	1.826e-3	1.119e+1
0.295	1.830e-3	1.120e+1
0.296	1.828e-3	1.121e+1
0.297	1.831e-3	1.122e+1
0.298	1.839e-3	1.124e+1
0.299	1.842e-3	1.125e+1
0.300	1.841e-3	1.126e+1
0.301	1.844e-3	1.127e+1
0.302	1.852e-3	1.129e+1
0.303	1.856e-3	1.130e+1
0.304	1.855e-3	1.131e+1
0.305	1.858e-3	1.132e+1
0.306	1.867e-3	1.134e+1
0.307	1.871e-3	1.135e+1
0.308	1.870e-3	1.136e+1
0.309	1.874e-3	1.137e+1
0.310	1.882e-3	1.139e+1
0.311	1.887e-3	1.140e+1
0.312	1.887e-3	1.141e+1
0.313	1.890e-3	1.142e+1
0.314	1.899e-3	1.144e+1
0.315	1.904e-3	1.145e+1
0.316	1.904e-3	1.146e+1
0.317	1.908e-3	1.147e+1
0.318	1.917e-3	1.149e+1
0.319	1.921e-3	1.150e+1
0.320	1.922e-3	1.151e+1
0.321	1.926e-3	1.152e+1
0.322	1.934e-3	1.154e+1
0.323	1.939e-3	1.155e+1
0.324	1.940e-3	1.156e+1
0.325	1.944e-3	1.157e+1
0.326	1.953e-3	1.159e+1
0.327	1.958e-3	1.160e+1
0.328	1.959e-3	1.161e+1
0.329	1.964e-3	1.162e+1
0.330	1.973e-3	1.164e+1
0.331	1.979e-3	1.165e+1
0.332	1.980e-3	1.166e+1
0.333	1.984e-3	1.167e+1
0.334	1.994e-3	1.169e+1
0.335	2.000e-3	1.170e+1
0.336	2.001e-3	1.171e+1
0.337	2.006e-3	1.172e+1
0.338	2.016e-3	1.174e+1
0.339	2.021e-3	1.175e+1
0.340	2.023e-3	1.176e+1
0.341	2.028e-3	1.177e+1
0.342	2.038e-3	1.179e+1
0.343	2.044e-3	1.180e+1
0.344	2.045e-3	1.181e+1
0.345	2.051e-3	1.182e+1
0.346	2.061e-3	1.184e+1
0.347	2.067e-3	1.185e+1
0.348	2.069e-3	1.186e+1
0.349	2.074e-3	1.187e+1
0.350	2.084e-3	1.189e+1
0.351	2.090e-3	1.190e+1
0.352	2.092e-3	1.191e+1
0.353	2.098e-3	1.192e+1
0.354	2.108e-3	1.194e+1
0.355	2.114e-3	1.195e+1
0.356	2.116e-3	1.196e+1
0.357	2.122e-3	1.197e+1
0.358	2.132e-3	1.199e+1
0.359	2.138e-3	1.200e+1
0.360	2.140e-3	1.201e+1
0.361	2.146e-3	1.202e+1
0.362	2.156e-3	1.204e+1
0.363	2.162e-3	1.205e+1
0.364	2.164e-3	1.206e+1
0.365	2.170e-3	1.207e+1
0.366	2.181e-3	1.209e+1
0.367	2.187e-3	1.210e+1
0.368	2.189e-3	1.211e+1
0.369	2.195e-3	1.212e+1
0.370	2.206e-3	1.214e+1
0.371	2.212e-3	1.215e+1
0.372	2.214e-3	1.216e+1
0.373	2.221e-3	1.217e+1
0.374	2.231e-3	1.219e+1
0.375	2.237e-3	1.220e+1
0.376	2.239e-3	1.221e+1
0.377	2.246e-3	1.222e+1
0.378	2.256e-3	1.224e+1
0.379	2.262e-3	1.225e+1
0.380	2.264e-3	1.226e+1
0.381	2.271e-3	1.227e+1
0.382	2.281e-3	1.229e+1
0.383	2.288e-3	1.230e+1
0.384	2.290e-3	1.231e+1
0.385	2.296e-3	1.232e+1
0.386	2.307e-3	1.234e+1
0.387	2.313e-3	1.235e+1
0.388	2.316e-3	1.236e+1
0.389	2.322e-3	1.237e+1
0.390	2.333e-3	1.239e+1
0.391	2.340e-3	1.240e+1
0.392	2.342e-3	1.241e+1
0.393	2.348e-3	1.242e+1
0.394	2.359e-3	1.244e+1
0.395	2.365e-3	1.245e+1
0.396	2.367e-3	1.246e+1
0.397	2.374e-3	1.247e+1
0.398	2.385e-3	1.249e+1
0.399	2.390e-3	1.250e+1
0.400	2.393e-3	1.251e+1
0.401	2.400e-3	1.252e+1
0.402	2.410e-3	1.254e+1
0.403	2.416e-3	1.255e+1
0.404	2.419e-3	1.256e+1
0.405	2.425e-3	1.257e+1
0.406	2.436e-3	1.259e+1
0.407	2.442e-3	1.260e+1
0.408	2.444e-3	1.261e+1
0.409	2.451e-3	1.262e+1
0.410	2.462e-3	1.264e+1
0.411	2.468e-3	1.265e+1
0.412	2.470e-3	1.266e+1
0.413	2.477e-3	1.267e+1
0.414	2.487e-3	1.269e+1
0.415	2.493e-3	1.270e+1
0.416	2.495e-3	1.271e+1
0.417	2.502e-3	1.272e+1
0.418	2.513e-3	1.274e+1
0.419	2.519e-3	1.275e+1
0.420	2.521e-3	1.276e+1
0.421	2.528e-3	1.277e+1
0.422	2.539e-3	1.279e+1
0.423	2.544e-3	1.280e+1
0.424	2.547e-3	1.281e+1
0.425	2.554e-3	1.282e+1
0.426	2.564e-3	1.284e+1
0.427	2.570e-3	1.285e+1
0.428	2.572e-3	1.286e+1
0.429	2.579e-3	1.287e+1
0.430	2.590e-3	1.289e+1
0.431	2.595e-3	1.290e+1
0.432	2.598e-3	1.291e+1
0.433	2.605e-3	1.292e+1
0.434	2.616e-3	1.294e+1
0.435	2.621e-3	1.295e+1
0.436	2.624e-3	1.296e+1
0.437	2.631e-3	1.297e+1
0.438	2.642e-3	1.299e+1
0.439	2.647e-3	1.300e+1
0.440	2.650e-3	1.301e+1
0.441	2.657e-3	1.302e+1
0.442	2.668e-3	1.304e+1
0.443	2.674e-3	1.305e+1
0.444	2.676e-3	1.306e+1
0.445	2.684e-3	1.307e+1
0.446	2.695e-3	1.309e+1
0.447	2.701e-3	1.310e+1
0.448	2.703e-3	1.311e+1
0.449	2.711e-3	1.312e+1
0.450	2.722e-3	1.314e+1
0.451	2.728e-3	1.315e+1
0.452	2.730e-3	1.316e+1
0.453	2.738e-3	1.317e+1
0.454	2.749e-3	1.319e+1
0.455	2.755e-3	1.320e+1
0.456	2.758e-3	1.321e+1
0.457	2.766e-3	1.322e+1
0.458	2.777e-3	1.324e+1
0.459	2.783e-3	1.325e+1
0.460	2.786e-3	1.326e+1
0.461	2.794e-3	1.327e+1
0.462	2.805e-3	1.329e+1
0.463	2.811e-3	1.330e+1
0.464	2.813e-3	1.331e+1
0.465	2.822e-3	1.332e+1
0.466	2.833e-3	1.334e+1
0.467	2.839e-3	1.335e+1
0.468	2.842e-3	1.336e+1
0.469	2.850e-3	1.337e+1
0.470	2.861e-3	1.339e+1
0.471	2.867e-3	1.340e+1
0.472	2.870e-3	1.341e+1
0.473	2.878e-3	1.342e+1
0.474	2.890e-3	1.344e+1
0.475	2.895e-3	1.345e+1
0.476	2.898e-3	1.346e+1
0.477	2.907e-3	1.347e+1
0.478	2.918e-3	1.349e+1
0.479	2.923e-3	1.350e+1
0.480	2.926e-3	1.351e+1
0.481	2.935e-3	1.352e+1
0.482	2.946e-3	1.354e+1
0.483	2.952e-3	1.355e+1
0.484	2.955e-3	1.356e+1
0.485	2.963e-3	1.357e+1
0.486	2.975e-3	1.359e+1
0.487	2.981e-3	1.360e+1
0.488	2.983e-3	1.361e+1
0.489	2.992e-3	1.362e+1
0.490	3.004e-3	1.364e+1
0.491	3.009e-3	1.365e+1
0.492	3.012e-3	1.366e+1
0.493	3.021e-3	1.367e+1
0.494	3.032e-3	1.369e+1
0.495	3.037e-3	1.370e+1
0.496	3.040e-3	1.371e+1
0.497	3.049e-3	1.372e+1
0.498	3.060e-3	1.374e+1
0.499	3.066e-3	1.375e+1
0.500	3.069e-3	1.376e+1
0.501	3.078e-3	1.377e+1
0.502	3.089e-3	1.379e+1
0.503	3.095e-3	1.380e+1
0.504	3.097e-3	1.381e+1
0.505	3.107e-3	1.382e+1
0.506	3.118e-3	1.384e+1
0.507	3.124e-3	1.385e+1
0.508	3.127e-3	1.386e+1
0.509	3.136e-3	1.387e+1
0.510	3.147e-3	1.389e+1
0.511	3.153e-3	1.390e+1
0.512	3.155e-3	1.391e+1
0.513	3.164e-3	1.392e+1
0.514	3.176e-3	1.394e+1
0.515	3.181e-3	1.395e+1
0.516	3.183e-3	1.396e+1
0.517	3.193e-3	1.397e+1
0.518	3.204e-3	1.399e+1
0.519	3.209e-3	1.400e+1
0.520	3.212e-3	1.401e+1
0.521	3.221e-3	1.402e+1
0.522	3.232e-3	1.404e+1
0.523	3.237e-3	1.405e+1
0.524	3.240e-3	1.406e+1
0.525	3.249e-3	1.407e+1
0.526	3.261e-3	1.409e+1
0.527	3.266e-3	1.410e+1
0.528	3.268e-3	1.411e+1
0.529	3.278e-3	1.412e+1
0.530	3.289e-3	1.414e+1
0.531	3.294e-3	1.415e+1
0.532	3.297e-3	1.416e+1
0.533	3.306e-3	1.417e+1
0.534	3.317e-3	1.419e+1
0.535	3.323e-3	1.420e+1
0.536	3.325e-3	1.421e+1
0.537	3.334e-3	1.422e+1
0.538	3.346e-3	1.424e+1
0.539	3.350e-3	1.425e+1
0.540	3.353e-3	1.426e+1
0.541	3.363e-3	1.427e+1
0.542	3.374e-3	1.429e+1
0.543	3.379e-3	1.430e+1
0.544	3.381e-3	1.431e+1
0.545	3.391e-3	1.432e+1
0.546	3.402e-3	1.434e+1
0.547	3.407e-3	1.435e+1
0.548	3.410e-3	1.436e+1
0.549	3.419e-3	1.437e+1
0.550	3.431e-3	1.439e+1
0.551	3.435e-3	1.440e+1
0.552	3.438e-3	1.441e+1
0.553	3.447e-3	1.442e+1
0.554	3.459e-3	1.444e+1
0.555	3.463e-3	1.445e+1
0.556	3.466e-3	1.446e+1
0.557	3.476e-3	1.447e+1
0.558	3.487e-3	1.449e+1
0.559	3.492e-3	1.450e+1
0.560	3.494e-3	1.451e+1
0.561	3.503e-3	1.452e+1
0.562	3.514e-3	1.454e+1
0.563	3.519e-3	1.455e+1
0.564	3.521e-3	1.456e+1
0.565	3.530e-3	1.457e+1
0.566	3.542e-3	1.459e+1
0.567	3.546e-3	1.460e+1
0.568	3.549e-3	1.461e+1
0.569	3.559e-3	1.462e+1
0.570	3.570e-3	1.464e+1
0.571	3.575e-3	1.465e+1
0.572	3.577e-3	1.466e+1
0.573	3.587e-3	1.467e+1
0.574	3.598e-3	1.469e+1
0.575	3.603e-3	1.470e+1
0.576	3.605e-3	1.471e+1
0.577	3.615e-3	1.472e+1
0.578	3.627e-3	1.474e+1
0.579	3.631e-3	1.475e+1
0.580	3.634e-3	1.476e+1
0.581	3.643e-3	1.477e+1
0.582	3.655e-3	1.479e+1
0.583	3.660e-3	1.480e+1
0.584	3.662e-3	1.481e+1
0.585	3.672e-3	1.482e+1
0.586	3.683e-3	1.484e+1
0.587	3.687e-3	1.485e+1
0.588	3.690e-3	1.486e+1
0.589	3.700e-3	1.487e+1
0.590	3.711e-3	1.489e+1
0.591	3.716e-3	1.490e+1
0.592	3.718e-3	1.491e+1
0.593	3.728e-3	1.492e+1
0.594	3.739e-3	1.494e+1
0.595	3.744e-3	1.495e+1
0.596	3.746e-3	1.496e+1
0.597	3.756e-3	1.497e+1
0.598	3.768e-3	1.499e+1
0.599	3.772e-3	1.500e+1
Segment 2:
0.600	3.767e-3	1.501e+1
0.599	3.756e-3	1.502e+1
0.598	3.747e-3	1.504e+1
0.597	3.730e-3	1.505e+1
0.596	3.712e-3	1.506e+1
0.595	3.701e-3	1.507e+1
0.594	3.692e-3	1.509e+1
0.593	3.676e-3	1.510e+1
0.592	3.657e-3	1.511e+1
0.591	3.647e-3	1.512e+1
0.590	3.638e-3	1.514e+1
0.589	3.622e-3	1.515e+1
0.588	3.604e-3	1.516e+1
0.587	3.594e-3	1.517e+1
0.586	3.585e-3	1.519e+1
0.585	3.569e-3	1.520e+1
0.584	3.552e-3	1.521e+1
0.583	3.542e-3	1.522e+1
0.582	3.533e-3	1.524e+1
0.581	3.518e-3	1.525e+1
0.580	3.503e-3	1.526e+1
0.579	3.493e-3	1.527e+1
0.578	3.485e-3	1.529e+1
0.577	3.470e-3	1.530e+1
0.576	3.453e-3	1.531e+1
0.575	3.444e-3	1.532e+1
0.574	3.436e-3	1.534e+1
0.573	3.422e-3	1.535e+1
0.572	3.406e-3	1.536e+1
0.571	3.397e-3	1.537e+1
0.570	3.389e-3	1.539e+1
0.569	3.375e-3	1.540e+1
0.568	3.359e-3	1.541e+1
0.567	3.350e-3	1.542e+1
0.566	3.343e-3	1.544e+1
0.565	3.329e-3	1.545e+1
0.564	3.314e-3	1.546e+1
0.563	3.305e-3	1.547e+1
0.562	3.298e-3	1.549e+1
0.561	3.285e-3	1.550e+1
0.560	3.270e-3	1.551e+1
0.559	3.262e-3	1.552e+1
0.558	3.255e-3	1.554e+1
0.557	3.242e-3	1.555e+1
0.556	3.227e-3	1.556e+1
0.555	3.219e-3	1.557e+1
0.554	3.213e-3	1.559e+1
0.553	3.200e-3	1.560e+1
0.552	3.185e-3	1.561e+1
0.551	3.178e-3	1.562e+1
0.550	3.171e-3	1.564e+1
0.549	3.159e-3	1.565e+1
0.548	3.144e-3	1.566e+1
0.547	3.137e-3	1.567e+1
0.546	3.131e-3	1.569e+1
0.545	3.119e-3	1.570e+1
0.544	3.104e-3	1.571e+1
0.543	3.096e-3	1.572e+1
0.542	3.091e-3	1.574e+1
0.541	3.078e-3	1.575e+1
0.540	3.064e-3	1.576e+1
0.539	3.058e-3	1.577e+1
0.538	3.052e-3	1.579e+1
0.537	3.039e-3	1.580e+1
0.536	3.026e-3	1.581e+1
0.535	3.019e-3	1.582e+1
0.534	3.014e-3	1.584e+1
0.533	3.002e-3	1.585e+1
0.532	2.988e-3	1.586e+1
0.531	2.982e-3	1.587e+1
0.530	2.976e-3	1.589e+1
0.529	2.965e-3	1.590e+1
0.528	2.951e-3	1.591e+1
0.527	2.945e-3	1.592e+1
0.526	2.940e-3	1.594e+1
0.525	2.928e-3	1.595e+1
0.524	2.915e-3	1.596e+1
0.523	2.909e-3	1.597e+1
0.522	2.904e-3	1.599e+1
0.521	2.892e-3	1.600e+1
0.520	2.879e-3	1.601e+1
0.519	2.873e-3	1.602e+1
0.518	2.868e-3	1.604e+1
0.517	2.857e-3	1.605e+1
0.516	2.844e-3	1.606e+1
0.515	2.838e-3	1.607e+1
0.514	2.833e-3	1.609e+1
0.513	2.822e-3	1.610e+1
0.512	2.809e-3	1.611e+1
0.511	2.803e-3	1.612e+1
0.510	2.798e-3	1.614e+1
0.509	2.787e-3	1.615e+1
0.508	2.774e-3	1.616e+1
0.507	2.768e-3	1.617e+1
0.506	2.764e-3	1.619e+1
0.505	2.753e-3	1.620e+1
0.504	2.740e-3	1.621e+1
0.503	2.734e-3	1.622e+1
0.502	2.730e-3	1.624e+1
0.501	2.719e-3	1.625e+1
0.500	2.706e-3	1.626e+1
0.499	2.701e-3	1.627e+1
0.498	2.696e-3	1.629e+1
0.497	2.685e-3	1.630e+1
0.496	2.673e-3	1.631e+1
0.495	2.667e-3	1.632e+1
0.494	2.663e-3	1.634e+1
0.493	2.652e-3	1.635e+1
0.492	2.640e-3	1.636e+1
0.491	2.634e-3	1.637e+1
0.490	2.630e-3	1.639e+1
0.489	2.619e-3	1.640e+1
0.488	2.607e-3	1.641e+1
0.487	2.601e-3	1.642e+1
0.486	2.597e-3	1.644e+1
0.485	2.586e-3	1.645e+1
0.484	2.574e-3	1.646e+1
0.483	2.569e-3	1.647e+1
0.482	2.565e-3	1.649e+1
0.481	2.554e-3	1.650e+1
0.480	2.542e-3	1.651e+1
0.479	2.537e-3	1.652e+1
0.478	2.532e-3	1.654e+1
0.477	2.522e-3	1.655e+1
0.476	2.510e-3	1.656e+1
0.475	2.505e-3	1.657e+1
0.474	2.500e-3	1.659e+1
0.473	2.490e-3	1.660e+1
0.472	2.478e-3	1.661e+1
0.471	2.473e-3	1.662e+1
0.470	2.469e-3	1.664e+1
0.469	2.458e-3	1.665e+1
0.468	2.447e-3	1.666e+1
0.467	2.441e-3	1.667e+1
0.466	2.437e-3	1.669e+1
0.465	2.427e-3	1.670e+1
0.464	2.415e-3	1.671e+1
0.463	2.410e-3	1.672e+1
0.462	2.406e-3	1.674e+1
0.461	2.396e-3	1.675e+1
0.460	2.384e-3	1.676e+1
0.459	2.379e-3	1.677e+1
0.458	2.375e-3	1.679e+1
0.457	2.364e-3	1.680e+1
0.456	2.353e-3	1.681e+1
0.455	2.348e-3	1.682e+1
0.454	2.343e-3	1.684e+1
0.453	2.333e-3	1.685e+1
0.452	2.322e-3	1.686e+1
0.451	2.316e-3	1.687e+1
0.450	2.312e-3	1.689e+1
0.449	2.302e-3	1.690e+1
0.448	2.290e-3	1.691e+1
0.447	2.285e-3	1.692e+1
0.446	2.281e-3	1.694e+1
0.445	2.271e-3	1.695e+1
0.444	2.259e-3	1.696e+1
0.443	2.254e-3	1.697e+1
0.442	2.250e-3	1.699e+1
0.441	2.240e-3	1.700e+1
0.440	2.229e-3	1.701e+1
0.439	2.223e-3	1.702e+1
0.438	2.220e-3	1.704e+1
0.437	2.210e-3	1.705e+1
0.436	2.198e-3	1.706e+1
0.435	2.193e-3	1.707e+1
0.434	2.189e-3	1.709e+1
0.433	2.179e-3	1.710e+1
0.432	2.168e-3	1.711e+1
0.431	2.163e-3	1.712e+1
0.430	2.159e-3	1.714e+1
0.429	2.149e-3	1.715e+1
0.428	2.138e-3	1.716e+1
0.427	2.133e-3	1.717e+1
0.426	2.129e-3	1.719e+1
0.425	2.119e-3	1.720e+1
0.424	2.108e-3	1.721e+1
0.423	2.103e-3	1.722e+1
0.422	2.099e-3	1.724e+1
0.421	2.089e-3	1.725e+1
0.420	2.077e-3	1.726e+1
0.419	2.073e-3	1.727e+1
0.418	2.068e-3	1.729e+1
0.417	2.059e-3	1.730e+1
0.416	2.048e-3	1.731e+1
0.415	2.043e-3	1.732e+1
0.414	2.039e-3	1.734e+1
0.413	2.029e-3	1.735e+1
0.412	2.018e-3	1.736e+1
0.411	2.013e-3	1.737e+1
0.410	2.009e-3	1.739e+1
0.409	1.999e-3	1.740e+1
0.408	1.988e-3	1.741e+1
0.407	1.983e-3	1.742e+1
0.406	1.979e-3	1.744e+1
0.405	1.969e-3	1.745e+1
0.404	1.958e-3	1.746e+1
0.403	1.953e-3	1.747e+1
0.402	1.949e-3	1.749e+1
0.401	1.940e-3	1.750e+1
0.400	1.930e-3	1.751e+1
0.399	1.925e-3	1.752e+1
0.398	1.921e-3	1.754e+1
0.397	1.911e-3	1.755e+1
0.396	1.900e-3	1.756e+1
0.395	1.896e-3	1.757e+1
0.394	1.891e-3	1.759e+1
0.393	1.882e-3	1.760e+1
0.392	1.871e-3	1.761e+1
0.391	1.866e-3	1.762e+1
0.390	1.862e-3	1.764e+1
0.389	1.853e-3	1.765e+1
0.388	1.842e-3	1.766e+1
0.387	1.837e-3	1.767e+1
0.386	1.833e-3	1.769e+1
0.385	1.823e-3	1.770e+1
0.384	1.812e-3	1.771e+1
0.383	1.807e-3	1.772e+1
0.382	1.804e-3	1.774e+1
0.381	1.794e-3	1.775e+1
0.380	1.783e-3	1.776e+1
0.379	1.778e-3	1.777e+1
0.378	1.774e-3	1.779e+1
0.377	1.765e-3	1.780e+1
0.376	1.754e-3	1.781e+1
0.375	1.749e-3	1.782e+1
0.374	1.745e-3	1.784e+1
0.373	1.735e-3	1.785e+1
0.372	1.725e-3	1.786e+1
0.371	1.720e-3	1.787e+1
0.370	1.716e-3	1.789e+1
0.369	1.706e-3	1.790e+1
0.368	1.696e-3	1.791e+1
0.367	1.691e-3	1.792e+1
0.366	1.687e-3	1.794e+1
0.365	1.677e-3	1.795e+1
0.364	1.666e-3	1.796e+1
0.363	1.662e-3	1.797e+1
0.362	1.658e-3	1.799e+1
0.361	1.648e-3	1.800e+1
0.360	1.638e-3	1.801e+1
0.359	1.633e-3	1.802e+1
0.358	1.629e-3	1.804e+1
0.357	1.619e-3	1.805e+1
0.356	1.608e-3	1.806e+1
0.355	1.604e-3	1.807e+1
0.354	1.600e-3	1.809e+1
0.353	1.590e-3	1.810e+1
0.352	1.580e-3	1.811e+1
0.351	1.575e-3	1.812e+1
0.350	1.571e-3	1.814e+1
0.349	1.562e-3	1.815e+1
0.348	1.551e-3	1.816e+1
0.347	1.546e-3	1.817e+1
0.346	1.542e-3	1.819e+1
0.345	1.532e-3	1.820e+1
0.344	1.521e-3	1.821e+1
0.343	1.516e-3	1.822e+1
0.342	1.512e-3	1.824e+1
0.341	1.503e-3	1.825e+1
0.340	1.492e-3	1.826e+1
0.339	1.488e-3	1.827e+1
0.338	1.484e-3	1.829e+1
0.337	1.474e-3	1.830e+1
0.336	1.464e-3	1.831e+1
0.335	1.459e-3	1.832e+1
0.334	1.455e-3	1.834e+1
0.333	1.446e-3	1.835e+1
0.332	1.435e-3	1.836e+1
0.331	1.431e-3	1.837e+1
0.330	1.427e-3	1.839e+1
0.329	1.417e-3	1.840e+1
0.328	1.407e-3	1.841e+1
0.327	1.402e-3	1.842e+1
0.326	1.398e-3	1.844e+1
0.325	1.389e-3	1.845e+1
0.324	1.378e-3	1.846e+1
0.323	1.374e-3	1.847e+1
0.322	1.370e-3	1.849e+1
0.321	1.361e-3	1.850e+1
0.320	1.350e-3	1.851e+1
0.319	1.346e-3	1.852e+1
0.318	1.342e-3	1.854e+1
0.317	1.333e-3	1.855e+1
0.316	1.322e-3	1.856e+1
0.315	1.318e-3	1.857e+1
0.314	1.314e-3	1.859e+1
0.313	1.305e-3	1.860e+1
0.312	1.295e-3	1.861e+1
0.311	1.290e-3	1.862e+1
0.310	1.286e-3	1.864e+1
0.309	1.277e-3	1.865e+1
0.308	1.267e-3	1.866e+1
0.307	1.262e-3	1.867e+1
0.306	1.258e-3	1.869e+1
0.305	1.249e-3	1.870e+1
0.304	1.239e-3	1.871e+1
0.303	1.234e-3	1.872e+1
0.302	1.231e-3	1.874e+1
0.301	1.222e-3	1.875e+1
0.300	1.211e-3	1.876e+1
0.299	1.207e-3	1.877e+1
0.298	1.203e-3	1.879e+1
0.297	1.194e-3	1.880e+1
0.296	1.184e-3	1.881e+1
0.295	1.180e-3	1.882e+1
0.294	1.176e-3	1.884e+1
0.293	1.167e-3	1.885e+1
0.292	1.156e-3	1.886e+1
0.291	1.152e-3	1.888e+1
0.290	1.148e-3	1.889e+1
0.289	1.139e-3	1.890e+1
0.288	1.129e-3	1.891e+1
0.287	1.125e-3	1.893e+1
0.286	1.121e-3	1.894e+1
0.285	1.112e-3	1.895e+1
0.284	1.102e-3	1.896e+1
0.283	1.098e-3	1.898e+1
0.282	1.094e-3	1.899e+1
0.281	1.085e-3	1.900e+1
0.280	1.075e-3	1.901e+1
0.279	1.071e-3	1.903e+1
0.278	1.067e-3	1.904e+1
0.277	1.058e-3	1.905e+1
0.276	1.048e-3	1.906e+1
0.275	1.044e-3	1.908e+1
0.274	1.041e-3	1.909e+1
0.273	1.032e-3	1.910e+1
0.272	1.022e-3	1.911e+1
0.271	1.018e-3	1.913e+1
0.270	1.014e-3	1.914e+1
0.269	1.005e-3	1.915e+1
0.268	9.953e-4	1.916e+1
0.267	9.913e-4	1.918e+1
0.266	9.875e-4	1.919e+1
0.265	9.787e-4	1.920e+1
0.264	9.691e-4	1.921e+1
0.263	9.651e-4	1.923e+1
0.262	9.613e-4	1.924e+1
0.261	9.524e-4	1.925e+1
0.260	9.428e-4	1.926e+1
0.259	9.389e-4	1.928e+1
0.258	9.352e-4	1.929e+1
0.257	9.265e-4	1.930e+1
0.256	9.171e-4	1.931e+1
0.255	9.129e-4	1.933e+1
0.254	9.093e-4	1.934e+1
0.253	9.005e-4	1.935e+1
0.252	8.910e-4	1.936e+1
0.251	8.872e-4	1.938e+1
0.250	8.834e-4	1.939e+1
0.249	8.748e-4	1.940e+1
0.248	8.656e-4	1.941e+1
0.247	8.616e-4	1.943e+1
0.246	8.580e-4	1.944e+1
0.245	8.493e-4	1.945e+1
0.244	8.398e-4	1.946e+1
0.243	8.361e-4	1.948e+1
0.242	8.324e-4	1.949e+1
0.241	8.239e-4	1.950e+1
0.240	8.145e-4	1.951e+1
0.239	8.106e-4	1.953e+1
0.238	8.071e-4	1.954e+1
0.237	7.985e-4	1.955e+1
0.236	7.892e-4	1.956e+1
0.235	7.855e-4	1.958e+1
0.234	7.819e-4	1.959e+1
0.233	7.734e-4	1.960e+1
0.232	7.641e-4	1.961e+1
0.231	7.604e-4	1.963e+1
0.230	7.568e-4	1.964e+1
0.229	7.480e-4	1.965e+1
0.228	7.383e-4	1.966e+1
0.227	7.348e-4	1.968e+1
0.226	7.309e-4	1.969e+1
0.225	7.225e-4	1.970e+1
0.224	7.132e-4	1.971e+1
0.223	7.096e-4	1.973e+1
0.222	7.060e-4	1.974e+1
0.221	6.977e-4	1.975e+1
0.220	6.886e-4	1.976e+1
0.219	6.850e-4	1.978e+1
0.218	6.815e-4	1.979e+1
0.217	6.731e-4	1.980e+1
0.216	6.642e-4	1.981e+1
0.215	6.606e-4	1.983e+1
0.214	6.571e-4	1.984e+1
0.213	6.489e-4	1.985e+1
0.212	6.399e-4	1.986e+1
0.211	6.364e-4	1.988e+1
0.210	6.329e-4	1.989e+1
0.209	6.245e-4	1.990e+1
0.208	6.157e-4	1.991e+1
0.207	6.121e-4	1.993e+1
0.206	6.087e-4	1.994e+1
0.205	6.003e-4	1.995e+1
0.204	5.916e-4	1.996e+1
0.203	5.881e-4	1.998e+1
0.202	5.846e-4	1.999e+1
0.201	5.763e-4	2.000e+1
0.200	5.680e-4	2.001e+1
0.199	5.645e-4	2.003e+1
0.198	5.610e-4	2.004e+1
0.197	5.530e-4	2.005e+1
0.196	5.444e-4	2.006e+1
0.195	5.410e-4	2.008e+1
0.194	5.375e-4	2.009e+1
0.193	5.294e-4	2.010e+1
0.192	5.210e-4	2.011e+1
0.191	5.176e-4	2.013e+1
0.190	5.140e-4	2.014e+1
0.189	5.061e-4	2.015e+1
0.188	4.976e-4	2.016e+1
0.187	4.943e-4	2.018e+1
0.186	4.908e-4	2.019e+1
0.185	4.829e-4	2.020e+1
0.184	4.745e-4	2.021e+1
0.183	4.713e-4	2.023e+1
0.182	4.679e-4	2.024e+1
0.181	4.599e-4	2.025e+1
0.180	4.516e-4	2.026e+1
0.179	4.485e-4	2.028e+1
0.178	4.450e-4	2.029e+1
0.177	4.372e-4	2.030e+1
0.176	4.291e-4	2.031e+1
0.175	4.259e-4	2.033e+1
0.174	4.226e-4	2.034e+1
0.173	4.147e-4	2.035e+1
0.172	4.065e-4	2.036e+1
0.171	4.036e-4	2.038e+1
0.170	4.001e-4	2.039e+1
0.169	3.922e-4	2.040e+1
0.168	3.843e-4	2.041e+1
0.167	3.813e-4	2.043e+1
0.166	3.779e-4	2.044e+1
0.165	3.706e-4	2.045e+1
0.164	3.634e-4	2.046e+1
0.163	3.607e-4	2.048e+1
0.162	3.579e-4	2.049e+1
0.161	3.505e-4	2.050e+1
0.160	3.425e-4	2.051e+1
0.159	3.396e-4	2.053e+1
0.158	3.365e-4	2.054e+1
0.157	3.288e-4	2.055e+1
0.156	3.210e-4	2.056e+1
0.155	3.182e-4	2.058e+1
0.154	3.150e-4	2.059e+1
0.153	3.073e-4	2.060e+1
0.152	2.998e-4	2.061e+1
0.151	2.970e-4	2.063e+1
0.150	2.937e-4	2.064e+1
0.149	2.866e-4	2.065e+1
0.148	2.792e-4	2.066e+1
0.147	2.763e-4	2.068e+1
0.146	2.732e-4	2.069e+1
0.145	2.660e-4	2.070e+1
0.144	2.583e-4	2.071e+1
0.143	2.557e-4	2.073e+1
0.142	2.526e-4	2.074e+1
0.141	2.455e-4	2.075e+1
0.140	2.379e-4	2.076e+1
0.139	2.354e-4	2.078e+1
0.138	2.325e-4	2.079e+1
0.137	2.254e-4	2.080e+1
0.136	2.179e-4	2.081e+1
0.135	2.154e-4	2.083e+1
0.134	2.125e-4	2.084e+1
0.133	2.055e-4	2.085e+1
0.132	1.982e-4	2.086e+1
0.131	1.957e-4	2.088e+1
0.130	1.930e-4	2.089e+1
0.129	1.861e-4	2.090e+1
0.128	1.789e-4	2.091e+1
0.127	1.766e-4	2.093e+1
0.126	1.738e-4	2.094e+1
0.125	1.669e-4	2.095e+1
0.124	1.601e-4	2.096e+1
0.123	1.579e-4	2.098e+1
0.122	1.552e-4	2.099e+1
0.121	1.484e-4	2.100e+1
0.120	1.418e-4	2.101e+1
0.119	1.396e-4	2.103e+1
0.118	1.370e-4	2.104e+1
0.117	1.302e-4	2.105e+1
0.116	1.235e-4	2.106e+1
0.115	1.214e-4	2.108e+1
0.114	1.189e-4	2.109e+1
0.113	1.123e-4	2.110e+1
0.112	1.058e-4	2.111e+1
0.111	1.039e-4	2.113e+1
0.110	1.014e-4	2.114e+1
0.109	9.477e-5	2.115e+1
0.108	8.827e-5	2.116e+1
0.107	8.657e-5	2.118e+1
0.106	8.411e-5	2.119e+1
0.105	7.776e-5	2.120e+1
0.104	7.152e-5	2.121e+1
0.103	6.986e-5	2.123e+1
0.102	6.756e-5	2.124e+1
0.101	6.124e-5	2.125e+1
0.100	5.494e-5	2.126e+1
0.099	5.346e-5	2.128e+1
0.098	5.106e-5	2.129e+1
0.097	4.500e-5	2.130e+1
0.096	3.898e-5	2.131e+1
0.095	3.744e-5	2.133e+1
0.094	3.540e-5	2.134e+1
0.093	2.925e-5	2.135e+1
0.092	2.347e-5	2.136e+1
0.091	2.213e-5	2.138e+1
0.090	2.002e-5	2.139e+1
0.089	1.392e-5	2.140e+1
0.088	8.238e-6	2.141e+1
0.087	6.995e-6	2.143e+1
0.086	5.099e-6	2.144e+1
0.085	-1.023e-6	2.145e+1
0.084	-6.444e-6	2.146e+1
0.083	-7.719e-6	2.148e+1
0.082	-9.646e-6	2.149e+1
0.081	-1.548e-5	2.150e+1
0.080	-2.081e-5	2.151e+1
0.079	-2.192e-5	2.153e+1
0.078	-2.379e-5	2.154e+1
0.077	-2.992e-5	2.155e+1
0.076	-3.562e-5	2.156e+1
0.075	-3.666e-5	2.158e+1
0.074	-3.866e-5	2.159e+1
0.073	-4.467e-5	2.160e+1
0.072	-5.015e-5	2.161e+1
0.071	-5.101e-5	2.163e+1
0.070	-5.305e-5	2.164e+1
0.069	-5.895e-5	2.165e+1
0.068	-6.409e-5	2.166e+1
0.067	-6.498e-5	2.168e+1
0.066	-6.694e-5	2.169e+1
0.065	-7.284e-5	2.170e+1
0.064	-7.814e-5	2.171e+1
0.063	-7.901e-5	2.173e+1
0.062	-8.099e-5	2.174e+1
0.061	-8.698e-5	2.175e+1
0.060	-9.218e-5	2.176e+1
0.059	-9.315e-5	2.178e+1
0.058	-9.532e-5	2.179e+1
0.057	-1.013e-4	2.180e+1
0.056	-1.065e-4	2.181e+1
0.055	-1.075e-4	2.183e+1
0.054	-1.097e-4	2.184e+1
0.053	-1.157e-4	2.185e+1
0.052	-1.210e-4	2.186e+1
0.051	-1.221e-4	2.188e+1
0.050	-1.245e-4	2.189e+1
0.049	-1.308e-4	2.190e+1
0.048	-1.360e-4	2.191e+1
0.047	-1.372e-4	2.193e+1
0.046	-1.397e-4	2.194e+1
0.045	-1.458e-4	2.195e+1
0.044	-1.513e-4	2.196e+1
0.043	-1.524e-4	2.198e+1
0.042	-1.550e-4	2.199e+1
0.041	-1.613e-4	2.200e+1
0.040	-1.666e-4	2.201e+1
0.039	-1.680e-4	2.203e+1
0.038	-1.707e-4	2.204e+1
0.037	-1.771e-4	2.205e+1
0.036	-1.826e-4	2.206e+1
0.035	-1.836e-4	2.208e+1
0.034	-1.864e-4	2.209e+1
0.033	-1.928e-4	2.210e+1
0.032	-1.982e-4	2.211e+1
0.031	-1.994e-4	2.213e+1
0.030	-2.022e-4	2.214e+1
0.029	-2.085e-4	2.215e+1
0.028	-2.137e-4	2.216e+1
0.027	-2.150e-4	2.218e+1
0.026	-2.177e-4	2.219e+1
0.025	-2.242e-4	2.220e+1
0.024	-2.293e-4	2.221e+1
0.023	-2.304e-4	2.223e+1
0.022	-2.332e-4	2.224e+1
0.021	-2.397e-4	2.225e+1
0.020	-2.446e-4	2.226e+1
0.019	-2.455e-4	2.228e+1
0.018	-2.483e-4	2.229e+1
0.017	-2.545e-4	2.230e+1
0.016	-2.593e-4	2.231e+1
0.015	-2.604e-4	2.233e+1
0.014	-2.630e-4	2.234e+1
0.013	-2.692e-4	2.235e+1
0.012	-2.740e-4	2.236e+1
0.011	-2.748e-4	2.238e+1
0.010	-2.773e-4	2.239e+1
0.009	-2.834e-4	2.240e+1
0.008	-2.880e-4	2.241e+1
0.007	-2.888e-4	2.243e+1
0.006	-2.913e-4	2.244e+1
0.005	-2.974e-4	2.245e+1
0.004	-3.016e-4	2.246e+1
0.003	-3.023e-4	2.248e+1
0.002	-3.045e-4	2.249e+1
0.001	-3.106e-4	2.250e+1
0.000	-3.152e-4	2.251e+1
-0.001	-3.158e-4	2.253e+1
-0.002	-3.179e-4	2.254e+1
-0.003	-3.238e-4	2.255e+1
-0.004	-3.280e-4	2.256e+1
-0.005	-3.280e-4	2.258e+1
-0.006	-3.303e-4	2.259e+1
-0.007	-3.362e-4	2.260e+1
-0.008	-3.400e-4	2.261e+1
-0.009	-3.402e-4	2.263e+1
-0.010	-3.423e-4	2.264e+1
-0.011	-3.478e-4	2.265e+1
-0.012	-3.515e-4	2.266e+1
-0.013	-3.515e-4	2.268e+1
-0.014	-3.535e-4	2.269e+1
-0.015	-3.589e-4	2.270e+1
-0.016	-3.624e-4	2.271e+1
-0.017	-3.622e-4	2.273e+1
-0.018	-3.639e-4	2.274e+1
-0.019	-3.692e-4	2.275e+1
-0.020	-3.726e-4	2.276e+1
-0.021	-3.723e-4	2.278e+1
-0.022	-3.740e-4	2.279e+1
-0.023	-3.790e-4	2.280e+1
-0.024	-3.822e-4	2.281e+1
-0.025	-3.818e-4	2.283e+1
-0.026	-3.834e-4	2.284e+1
-0.027	-3.883e-4	2.285e+1
-0.028	-3.914e-4	2.286e+1
-0.029	-3.905e-4	2.288e+1
-0.030	-3.921e-4	2.289e+1
-0.031	-3.968e-4	2.290e+1
-0.032	-3.996e-4	2.291e+1
-0.033	-3.988e-4	2.293e+1
-0.034	-4.000e-4	2.294e+1
-0.035	-4.048e-4	2.295e+1
-0.036	-4.074e-4	2.296e+1
-0.037	-4.064e-4	2.298e+1
-0.038	-4.075e-4	2.299e+1
-0.039	-4.120e-4	2.300e+1
-0.040	-4.146e-4	2.301e+1
-0.041	-4.133e-4	2.303e+1
-0.042	-4.144e-4	2.304e+1
-0.043	-4.188e-4	2.305e+1
-0.044	-4.211e-4	2.306e+1
-0.045	-4.198e-4	2.308e+1
-0.046	-4.208e-4	2.309e+1
-0.047	-4.250e-4	2.310e+1
-0.048	-4.271e-4	2.311e+1
-0.049	-4.258e-4	2.313e+1
-0.050	-4.267e-4	2.314e+1
-0.051	-4.308e-4	2.315e+1
-0.052	-4.327e-4	2.316e+1
-0.053	-4.313e-4	2.318e+1
-0.054	-4.320e-4	2.319e+1
-0.055	-4.363e-4	2.320e+1
-0.056	-4.380e-4	2.321e+1
-0.057	-4.366e-4	2.323e+1
-0.058	-4.374e-4	2.324e+1
-0.059	-4.413e-4	2.325e+1
-0.060	-4.432e-4	2.326e+1
-0.061	-4.414e-4	2.328e+1
-0.062	-4.423e-4	2.329e+1
-0.063	-4.463e-4	2.330e+1
-0.064	-4.480e-4	2.331e+1
-0.065	-4.463e-4	2.333e+1
-0.066	-4.471e-4	2.334e+1
-0.067	-4.510e-4	2.335e+1
-0.068	-4.526e-4	2.336e+1
-0.069	-4.507e-4	2.338e+1
-0.070	-4.516e-4	2.339e+1
-0.071	-4.555e-4	2.340e+1
-0.072	-4.569e-4	2.341e+1
-0.073	-4.552e-4	2.343e+1
-0.074	-4.560e-4	2.344e+1
-0.075	-4.598e-4	2.345e+1
-0.076	-4.612e-4	2.346e+1
-0.077	-4.594e-4	2.348e+1
-0.078	-4.603e-4	2.349e+1
-0.079	-4.642e-4	2.350e+1
-0.080	-4.655e-4	2.351e+1
-0.081	-4.636e-4	2.353e+1
-0.082	-4.645e-4	2.354e+1
-0.083	-4.682e-4	2.355e+1
-0.084	-4.696e-4	2.356e+1
-0.085	-4.678e-4	2.358e+1
-0.086	-4.686e-4	2.359e+1
-0.087	-4.725e-4	2.360e+1
-0.088	-4.737e-4	2.361e+1
-0.089	-4.722e-4	2.363e+1
-0.090	-4.729e-4	2.364e+1
-0.091	-4.766e-4	2.365e+1
-0.092	-4.778e-4	2.366e+1
-0.093	-4.761e-4	2.368e+1
-0.094	-4.770e-4	2.369e+1
-0.095	-4.806e-4	2.370e+1
-0.096	-4.819e-4	2.371e+1
-0.097	-4.802e-4	2.373e+1
-0.098	-4.810e-4	2.374e+1
-0.099	-4.848e-4	2.375e+1
-0.100	-4.860e-4	2.376e+1
-0.101	-4.843e-4	2.378e+1
-0.102	-4.852e-4	2.379e+1
-0.103	-4.891e-4	2.380e+1
-0.104	-4.902e-4	2.381e+1
-0.105	-4.885e-4	2.383e+1
-0.106	-4.894e-4	2.384e+1
-0.107	-4.930e-4	2.385e+1
-0.108	-4.945e-4	2.386e+1
-0.109	-4.930e-4	2.388e+1
-0.110	-4.939e-4	2.389e+1
-0.111	-4.976e-4	2.390e+1
-0.112	-4.988e-4	2.391e+1
-0.113	-4.971e-4	2.393e+1
-0.114	-4.981e-4	2.394e+1
-0.115	-5.019e-4	2.395e+1
-0.116	-5.031e-4	2.396e+1
-0.117	-5.014e-4	2.398e+1
-0.118	-5.024e-4	2.399e+1
-0.119	-5.061e-4	2.400e+1
-0.120	-5.073e-4	2.401e+1
-0.121	-5.057e-4	2.403e+1
-0.122	-5.067e-4	2.404e+1
-0.123	-5.106e-4	2.405e+1
-0.124	-5.118e-4	2.406e+1
-0.125	-5.101e-4	2.408e+1
-0.126	-5.110e-4	2.409e+1
-0.127	-5.150e-4	2.410e+1
-0.128	-5.160e-4	2.411e+1
-0.129	-5.145e-4	2.413e+1
-0.130	-5.157e-4	2.414e+1
-0.131	-5.196e-4	2.415e+1
-0.132	-5.207e-4	2.416e+1
-0.133	-5.193e-4	2.418e+1
-0.134	-5.205e-4	2.419e+1
-0.135	-5.244e-4	2.420e+1
-0.136	-5.256e-4	2.421e+1
-0.137	-5.242e-4	2.423e+1
-0.138	-5.254e-4	2.424e+1
-0.139	-5.294e-4	2.425e+1
-0.140	-5.307e-4	2.426e+1
-0.141	-5.295e-4	2.428e+1
-0.142	-5.309e-4	2.429e+1
-0.143	-5.350e-4	2.430e+1
-0.144	-5.363e-4	2.431e+1
-0.145	-5.351e-4	2.433e+1
-0.146	-5.366e-4	2.434e+1
-0.147	-5.409e-4	2.435e+1
-0.148	-5.426e-4	2.436e+1
-0.149	-5.412e-4	2.438e+1
-0.150	-5.429e-4	2.439e+1
-0.151	-5.471e-4	2.440e+1
-0.152	-5.484e-4	2.441e+1
-0.153	-5.473e-4	2.443e+1
-0.154	-5.496e-4	2.444e+1
-0.155	-5.543e-4	2.445e+1
-0.156	-5.559e-4	2.446e+1
-0.157	-5.550e-4	2.448e+1
-0.158	-5.572e-4	2.449e+1
-0.159	-5.614e-4	2.450e+1
-0.160	-5.633e-4	2.451e+1
-0.161	-5.627e-4	2.453e+1
-0.162	-5.647e-4	2.454e+1
-0.163	-5.695e-4	2.455e+1
-0.164	-5.714e-4	2.456e+1
-0.165	-5.700e-4	2.458e+1
-0.166	-5.723e-4	2.459e+1
-0.167	-5.770e-4	2.460e+1
-0.168	-5.786e-4	2.461e+1
-0.169	-5.779e-4	2.463e+1
-0.170	-5.801e-4	2.464e+1
[truncated: 2,831 more rows]
