# Supplementary material for: Decoration of Ag nanoparticles on CoMoO4 rods for efficient electrochemical reduction of CO2
Source: Sci Rep. 2024 Jan 16;14:1406. doi: 10.1038/s41598-024-51680-w (PMC10792071; doi:10.1038/s41598-024-51680-w)
Supplement: Supplementary file 1 — Supplementary Information 1. [file 41598_2024_51680_MOESM1_ESM.zip › raw data for scientific reports/CV CoMoO4/CV 0.1 scan -0.6 to 0.6 03282023.csv]

Mar. 28	2023 15:31:25
Cyclic Voltammetry
File: c:\users\nsb 111 lab\desktop\dr. schindra\ag cm co2 reduction\cm\cv 0.1 scan -0.6 to 0.6 03282023.csv
Data Source: Experiment
Instrument Model: CHI760E
Header:
Note:
Init E (V) = -0.6
High E (V) = 0.6
Low E (V) = -0.6
Init P/N = P
Scan Rate (V/s) = 0.1
Segment = 4
Sample Interval (V) = 0.001
Quiet Time (sec) = 2
Sensitivity (A/V) = 0.01
Segment 1:
Segment 2:
Ep = -0.357V
ip = -6.645e-4A
Ah = -5.326e-4C
Segment 3:
Segment 4:
Ep = -0.350V
ip = -6.722e-4A
Ah = -5.583e-4C
Potential/V	Current/A	Time/s
Segment 1:
-0.600	-3.994e-4	1.000e-2
-0.599	-3.831e-4	2.000e-2
-0.598	-3.875e-4	3.000e-2
-0.597	-3.807e-4	4.000e-2
-0.596	-3.748e-4	5.000e-2
-0.595	-3.813e-4	6.000e-2
-0.594	-3.675e-4	7.000e-2
-0.593	-3.727e-4	8.000e-2
-0.592	-3.662e-4	9.000e-2
-0.591	-3.606e-4	1.000e-1
-0.590	-3.674e-4	1.100e-1
-0.589	-3.537e-4	1.200e-1
-0.588	-3.591e-4	1.300e-1
-0.587	-3.528e-4	1.400e-1
-0.586	-3.475e-4	1.500e-1
-0.585	-3.544e-4	1.600e-1
-0.584	-3.412e-4	1.700e-1
-0.583	-3.464e-4	1.800e-1
-0.582	-3.404e-4	1.900e-1
-0.581	-3.353e-4	2.000e-1
-0.580	-3.424e-4	2.100e-1
-0.579	-3.290e-4	2.200e-1
-0.578	-3.347e-4	2.300e-1
-0.577	-3.286e-4	2.400e-1
-0.576	-3.235e-4	2.500e-1
-0.575	-3.309e-4	2.600e-1
-0.574	-3.178e-4	2.700e-1
-0.573	-3.236e-4	2.800e-1
-0.572	-3.178e-4	2.900e-1
-0.571	-3.128e-4	3.000e-1
-0.570	-3.202e-4	3.100e-1
-0.569	-3.072e-4	3.200e-1
-0.568	-3.131e-4	3.300e-1
-0.567	-3.075e-4	3.400e-1
-0.566	-3.026e-4	3.500e-1
-0.565	-3.101e-4	3.600e-1
-0.564	-2.971e-4	3.700e-1
-0.563	-3.030e-4	3.800e-1
-0.562	-2.976e-4	3.900e-1
-0.561	-2.928e-4	4.000e-1
-0.560	-3.005e-4	4.100e-1
-0.559	-2.877e-4	4.200e-1
-0.558	-2.938e-4	4.300e-1
-0.557	-2.884e-4	4.400e-1
-0.556	-2.839e-4	4.500e-1
-0.555	-2.916e-4	4.600e-1
-0.554	-2.790e-4	4.700e-1
-0.553	-2.851e-4	4.800e-1
-0.552	-2.797e-4	4.900e-1
-0.551	-2.752e-4	5.000e-1
-0.550	-2.831e-4	5.100e-1
-0.549	-2.707e-4	5.200e-1
-0.548	-2.766e-4	5.300e-1
-0.547	-2.716e-4	5.400e-1
-0.546	-2.672e-4	5.500e-1
-0.545	-2.751e-4	5.600e-1
-0.544	-2.626e-4	5.700e-1
-0.543	-2.689e-4	5.800e-1
-0.542	-2.637e-4	5.900e-1
-0.541	-2.595e-4	6.000e-1
-0.540	-2.674e-4	6.100e-1
-0.539	-2.551e-4	6.200e-1
-0.538	-2.614e-4	6.300e-1
-0.537	-2.563e-4	6.400e-1
-0.536	-2.523e-4	6.500e-1
-0.535	-2.602e-4	6.600e-1
-0.534	-2.479e-4	6.700e-1
-0.533	-2.543e-4	6.800e-1
-0.532	-2.492e-4	6.900e-1
-0.531	-2.453e-4	7.000e-1
-0.530	-2.532e-4	7.100e-1
-0.529	-2.411e-4	7.200e-1
-0.528	-2.477e-4	7.300e-1
-0.527	-2.429e-4	7.400e-1
-0.526	-2.388e-4	7.500e-1
-0.525	-2.469e-4	7.600e-1
-0.524	-2.346e-4	7.700e-1
-0.523	-2.414e-4	7.800e-1
-0.522	-2.365e-4	7.900e-1
-0.521	-2.324e-4	8.000e-1
-0.520	-2.406e-4	8.100e-1
-0.519	-2.286e-4	8.200e-1
-0.518	-2.353e-4	8.300e-1
-0.517	-2.305e-4	8.400e-1
-0.516	-2.266e-4	8.500e-1
-0.515	-2.348e-4	8.600e-1
-0.514	-2.227e-4	8.700e-1
-0.513	-2.295e-4	8.800e-1
-0.512	-2.245e-4	8.900e-1
-0.511	-2.208e-4	9.000e-1
-0.510	-2.291e-4	9.100e-1
-0.509	-2.171e-4	9.200e-1
-0.508	-2.238e-4	9.300e-1
-0.507	-2.192e-4	9.400e-1
-0.506	-2.152e-4	9.500e-1
-0.505	-2.235e-4	9.600e-1
-0.504	-2.116e-4	9.700e-1
-0.503	-2.185e-4	9.800e-1
-0.502	-2.138e-4	9.900e-1
-0.501	-2.101e-4	1.000e+0
-0.500	-2.184e-4	1.010e+0
-0.499	-2.064e-4	1.020e+0
-0.498	-2.135e-4	1.030e+0
-0.497	-2.085e-4	1.040e+0
-0.496	-2.050e-4	1.050e+0
-0.495	-2.134e-4	1.060e+0
-0.494	-2.016e-4	1.070e+0
-0.493	-2.084e-4	1.080e+0
-0.492	-2.037e-4	1.090e+0
-0.491	-2.004e-4	1.100e+0
-0.490	-2.086e-4	1.110e+0
-0.489	-1.966e-4	1.120e+0
-0.488	-2.039e-4	1.130e+0
-0.487	-1.991e-4	1.140e+0
-0.486	-1.956e-4	1.150e+0
-0.485	-2.041e-4	1.160e+0
-0.484	-1.921e-4	1.170e+0
-0.483	-1.993e-4	1.180e+0
-0.482	-1.945e-4	1.190e+0
-0.481	-1.913e-4	1.200e+0
-0.480	-1.994e-4	1.210e+0
-0.479	-1.877e-4	1.220e+0
-0.478	-1.948e-4	1.230e+0
-0.477	-1.902e-4	1.240e+0
-0.476	-1.870e-4	1.250e+0
-0.475	-1.954e-4	1.260e+0
-0.474	-1.833e-4	1.270e+0
-0.473	-1.906e-4	1.280e+0
-0.472	-1.859e-4	1.290e+0
-0.471	-1.827e-4	1.300e+0
-0.470	-1.910e-4	1.310e+0
-0.469	-1.794e-4	1.320e+0
-0.468	-1.866e-4	1.330e+0
-0.467	-1.818e-4	1.340e+0
-0.466	-1.787e-4	1.350e+0
-0.465	-1.871e-4	1.360e+0
-0.464	-1.753e-4	1.370e+0
-0.463	-1.827e-4	1.380e+0
-0.462	-1.779e-4	1.390e+0
-0.461	-1.746e-4	1.400e+0
-0.460	-1.832e-4	1.410e+0
-0.459	-1.712e-4	1.420e+0
-0.458	-1.787e-4	1.430e+0
-0.457	-1.740e-4	1.440e+0
-0.456	-1.710e-4	1.450e+0
-0.455	-1.795e-4	1.460e+0
-0.454	-1.675e-4	1.470e+0
-0.453	-1.752e-4	1.480e+0
-0.452	-1.705e-4	1.490e+0
-0.451	-1.673e-4	1.500e+0
-0.450	-1.760e-4	1.510e+0
-0.449	-1.639e-4	1.520e+0
-0.448	-1.714e-4	1.530e+0
-0.447	-1.667e-4	1.540e+0
-0.446	-1.637e-4	1.550e+0
-0.445	-1.722e-4	1.560e+0
-0.444	-1.604e-4	1.570e+0
-0.443	-1.680e-4	1.580e+0
-0.442	-1.633e-4	1.590e+0
-0.441	-1.604e-4	1.600e+0
-0.440	-1.686e-4	1.610e+0
-0.439	-1.570e-4	1.620e+0
-0.438	-1.646e-4	1.630e+0
-0.437	-1.597e-4	1.640e+0
-0.436	-1.570e-4	1.650e+0
-0.435	-1.653e-4	1.660e+0
-0.434	-1.536e-4	1.670e+0
-0.433	-1.612e-4	1.680e+0
-0.432	-1.565e-4	1.690e+0
-0.431	-1.536e-4	1.700e+0
-0.430	-1.620e-4	1.710e+0
-0.429	-1.502e-4	1.720e+0
-0.428	-1.580e-4	1.730e+0
-0.427	-1.533e-4	1.740e+0
-0.426	-1.505e-4	1.750e+0
-0.425	-1.588e-4	1.760e+0
-0.424	-1.472e-4	1.770e+0
-0.423	-1.548e-4	1.780e+0
-0.422	-1.500e-4	1.790e+0
-0.421	-1.474e-4	1.800e+0
-0.420	-1.556e-4	1.810e+0
-0.419	-1.440e-4	1.820e+0
-0.418	-1.519e-4	1.830e+0
-0.417	-1.470e-4	1.840e+0
-0.416	-1.443e-4	1.850e+0
-0.415	-1.527e-4	1.860e+0
-0.414	-1.410e-4	1.870e+0
-0.413	-1.488e-4	1.880e+0
-0.412	-1.440e-4	1.890e+0
-0.411	-1.416e-4	1.900e+0
-0.410	-1.497e-4	1.910e+0
-0.409	-1.379e-4	1.920e+0
-0.408	-1.457e-4	1.930e+0
-0.407	-1.409e-4	1.940e+0
-0.406	-1.384e-4	1.950e+0
-0.405	-1.469e-4	1.960e+0
-0.404	-1.350e-4	1.970e+0
-0.403	-1.430e-4	1.980e+0
-0.402	-1.379e-4	1.990e+0
-0.401	-1.355e-4	2.000e+0
-0.400	-1.439e-4	2.010e+0
-0.399	-1.323e-4	2.020e+0
-0.398	-1.401e-4	2.030e+0
-0.397	-1.350e-4	2.040e+0
-0.396	-1.327e-4	2.050e+0
-0.395	-1.412e-4	2.060e+0
-0.394	-1.293e-4	2.070e+0
-0.393	-1.374e-4	2.080e+0
-0.392	-1.325e-4	2.090e+0
-0.391	-1.301e-4	2.100e+0
-0.390	-1.385e-4	2.110e+0
-0.389	-1.267e-4	2.120e+0
-0.388	-1.346e-4	2.130e+0
-0.387	-1.296e-4	2.140e+0
-0.386	-1.274e-4	2.150e+0
-0.385	-1.358e-4	2.160e+0
-0.384	-1.238e-4	2.170e+0
-0.383	-1.320e-4	2.180e+0
-0.382	-1.270e-4	2.190e+0
-0.381	-1.246e-4	2.200e+0
-0.380	-1.331e-4	2.210e+0
-0.379	-1.212e-4	2.220e+0
-0.378	-1.294e-4	2.230e+0
-0.377	-1.243e-4	2.240e+0
-0.376	-1.221e-4	2.250e+0
-0.375	-1.304e-4	2.260e+0
-0.374	-1.185e-4	2.270e+0
-0.373	-1.269e-4	2.280e+0
-0.372	-1.217e-4	2.290e+0
-0.371	-1.196e-4	2.300e+0
-0.370	-1.280e-4	2.310e+0
-0.369	-1.159e-4	2.320e+0
-0.368	-1.243e-4	2.330e+0
-0.367	-1.191e-4	2.340e+0
-0.366	-1.170e-4	2.350e+0
-0.365	-1.252e-4	2.360e+0
-0.364	-1.133e-4	2.370e+0
-0.363	-1.218e-4	2.380e+0
-0.362	-1.165e-4	2.390e+0
-0.361	-1.145e-4	2.400e+0
-0.360	-1.228e-4	2.410e+0
-0.359	-1.109e-4	2.420e+0
-0.358	-1.192e-4	2.430e+0
-0.357	-1.138e-4	2.440e+0
-0.356	-1.120e-4	2.450e+0
-0.355	-1.203e-4	2.460e+0
-0.354	-1.085e-4	2.470e+0
-0.353	-1.168e-4	2.480e+0
-0.352	-1.113e-4	2.490e+0
-0.351	-1.096e-4	2.500e+0
-0.350	-1.177e-4	2.510e+0
-0.349	-1.060e-4	2.520e+0
-0.348	-1.143e-4	2.530e+0
-0.347	-1.090e-4	2.540e+0
-0.346	-1.072e-4	2.550e+0
-0.345	-1.153e-4	2.560e+0
-0.344	-1.033e-4	2.570e+0
-0.343	-1.119e-4	2.580e+0
-0.342	-1.064e-4	2.590e+0
-0.341	-1.048e-4	2.600e+0
-0.340	-1.129e-4	2.610e+0
-0.339	-1.008e-4	2.620e+0
-0.338	-1.093e-4	2.630e+0
-0.337	-1.040e-4	2.640e+0
-0.336	-1.022e-4	2.650e+0
-0.335	-1.105e-4	2.660e+0
-0.334	-9.843e-5	2.670e+0
-0.333	-1.069e-4	2.680e+0
-0.332	-1.015e-4	2.690e+0
-0.331	-9.978e-5	2.700e+0
-0.330	-1.081e-4	2.710e+0
-0.329	-9.583e-5	2.720e+0
-0.328	-1.046e-4	2.730e+0
-0.327	-9.885e-5	2.740e+0
-0.326	-9.729e-5	2.750e+0
-0.325	-1.054e-4	2.760e+0
-0.324	-9.334e-5	2.770e+0
-0.323	-1.023e-4	2.780e+0
-0.322	-9.663e-5	2.790e+0
-0.321	-9.498e-5	2.800e+0
-0.320	-1.030e-4	2.810e+0
-0.319	-9.089e-5	2.820e+0
-0.318	-9.967e-5	2.830e+0
-0.317	-9.393e-5	2.840e+0
-0.316	-9.250e-5	2.850e+0
-0.315	-1.005e-4	2.860e+0
-0.314	-8.826e-5	2.870e+0
-0.313	-9.720e-5	2.880e+0
-0.312	-9.132e-5	2.890e+0
-0.311	-9.003e-5	2.900e+0
-0.310	-9.795e-5	2.910e+0
-0.309	-8.575e-5	2.920e+0
-0.308	-9.477e-5	2.930e+0
-0.307	-8.890e-5	2.940e+0
-0.306	-8.739e-5	2.950e+0
-0.305	-9.538e-5	2.960e+0
-0.304	-8.306e-5	2.970e+0
-0.303	-9.218e-5	2.980e+0
-0.302	-8.608e-5	2.990e+0
-0.301	-8.480e-5	3.000e+0
-0.300	-9.278e-5	3.010e+0
-0.299	-8.049e-5	3.020e+0
-0.298	-8.948e-5	3.030e+0
-0.297	-8.330e-5	3.040e+0
-0.296	-8.221e-5	3.050e+0
-0.295	-9.010e-5	3.060e+0
-0.294	-7.778e-5	3.070e+0
-0.293	-8.685e-5	3.080e+0
-0.292	-8.062e-5	3.090e+0
-0.291	-7.956e-5	3.100e+0
-0.290	-8.748e-5	3.110e+0
-0.289	-7.491e-5	3.120e+0
-0.288	-8.416e-5	3.130e+0
-0.287	-7.773e-5	3.140e+0
-0.286	-7.685e-5	3.150e+0
-0.285	-8.449e-5	3.160e+0
-0.284	-7.205e-5	3.170e+0
-0.283	-8.164e-5	3.180e+0
-0.282	-7.490e-5	3.190e+0
-0.281	-7.415e-5	3.200e+0
-0.280	-8.159e-5	3.210e+0
-0.279	-6.928e-5	3.220e+0
-0.278	-7.867e-5	3.230e+0
-0.277	-7.204e-5	3.240e+0
-0.276	-7.119e-5	3.250e+0
-0.275	-7.867e-5	3.260e+0
-0.274	-6.636e-5	3.270e+0
-0.273	-7.586e-5	3.280e+0
-0.272	-6.905e-5	3.290e+0
-0.271	-6.845e-5	3.300e+0
-0.270	-7.587e-5	3.310e+0
-0.269	-6.335e-5	3.320e+0
-0.268	-7.274e-5	3.330e+0
-0.267	-6.600e-5	3.340e+0
-0.266	-6.542e-5	3.350e+0
-0.265	-7.278e-5	3.360e+0
-0.264	-6.046e-5	3.370e+0
-0.263	-6.996e-5	3.380e+0
-0.262	-6.294e-5	3.390e+0
-0.261	-6.255e-5	3.400e+0
-0.260	-6.975e-5	3.410e+0
-0.259	-5.736e-5	3.420e+0
-0.258	-6.684e-5	3.430e+0
-0.257	-5.987e-5	3.440e+0
-0.256	-5.930e-5	3.450e+0
-0.255	-6.648e-5	3.460e+0
-0.254	-5.398e-5	3.470e+0
-0.253	-6.364e-5	3.480e+0
-0.252	-5.647e-5	3.490e+0
-0.251	-5.622e-5	3.500e+0
-0.250	-6.335e-5	3.510e+0
-0.249	-5.072e-5	3.520e+0
-0.248	-6.055e-5	3.530e+0
-0.247	-5.324e-5	3.540e+0
-0.246	-5.288e-5	3.550e+0
-0.245	-6.008e-5	3.560e+0
-0.244	-4.726e-5	3.570e+0
-0.243	-5.721e-5	3.580e+0
-0.242	-4.964e-5	3.590e+0
-0.241	-4.943e-5	3.600e+0
-0.240	-5.655e-5	3.610e+0
-0.239	-4.393e-5	3.620e+0
-0.238	-5.388e-5	3.630e+0
-0.237	-4.615e-5	3.640e+0
-0.236	-4.591e-5	3.650e+0
-0.235	-5.307e-5	3.660e+0
-0.234	-4.021e-5	3.670e+0
-0.233	-5.008e-5	3.680e+0
-0.232	-4.249e-5	3.690e+0
-0.231	-4.221e-5	3.700e+0
-0.230	-4.938e-5	3.710e+0
-0.229	-3.621e-5	3.720e+0
-0.228	-4.637e-5	3.730e+0
-0.227	-3.869e-5	3.740e+0
-0.226	-3.852e-5	3.750e+0
-0.225	-4.538e-5	3.760e+0
-0.224	-3.226e-5	3.770e+0
-0.223	-4.249e-5	3.780e+0
-0.222	-3.455e-5	3.790e+0
-0.221	-3.452e-5	3.800e+0
-0.220	-4.140e-5	3.810e+0
-0.219	-2.836e-5	3.820e+0
-0.218	-3.851e-5	3.830e+0
-0.217	-3.037e-5	3.840e+0
-0.216	-3.057e-5	3.850e+0
-0.215	-3.698e-5	3.860e+0
-0.214	-2.401e-5	3.870e+0
-0.213	-3.428e-5	3.880e+0
-0.212	-2.606e-5	3.890e+0
-0.211	-2.623e-5	3.900e+0
-0.210	-3.267e-5	3.910e+0
-0.209	-1.971e-5	3.920e+0
-0.208	-2.980e-5	3.930e+0
-0.207	-2.154e-5	3.940e+0
-0.206	-2.192e-5	3.950e+0
-0.205	-2.786e-5	3.960e+0
-0.204	-1.521e-5	3.970e+0
-0.203	-2.511e-5	3.980e+0
-0.202	-1.680e-5	3.990e+0
-0.201	-1.726e-5	4.000e+0
-0.200	-2.332e-5	4.010e+0
-0.199	-1.049e-5	4.020e+0
-0.198	-2.037e-5	4.030e+0
-0.197	-1.188e-5	4.040e+0
-0.196	-1.226e-5	4.050e+0
-0.195	-1.821e-5	4.060e+0
-0.194	-5.730e-6	4.070e+0
-0.193	-1.544e-5	4.080e+0
-0.192	-6.930e-6	4.090e+0
-0.191	-7.274e-6	4.100e+0
-0.190	-1.317e-5	4.110e+0
-0.189	-3.600e-7	4.120e+0
-0.188	-1.015e-5	4.130e+0
-0.187	-1.599e-6	4.140e+0
-0.186	-1.884e-6	4.150e+0
-0.185	-7.736e-6	4.160e+0
-0.184	5.089e-6	4.170e+0
-0.183	-4.727e-6	4.180e+0
-0.182	4.174e-6	4.190e+0
-0.181	3.712e-6	4.200e+0
-0.180	-2.042e-6	4.210e+0
-0.179	1.125e-5	4.220e+0
-0.178	1.233e-6	4.230e+0
-0.177	1.024e-5	4.240e+0
-0.176	9.682e-6	4.250e+0
-0.175	4.292e-6	4.260e+0
-0.174	1.743e-5	4.270e+0
-0.173	7.449e-6	4.280e+0
-0.172	1.664e-5	4.290e+0
-0.171	1.598e-5	4.300e+0
-0.170	1.079e-5	4.310e+0
-0.169	2.378e-5	4.320e+0
-0.168	1.382e-5	4.330e+0
-0.167	2.336e-5	4.340e+0
-0.166	2.261e-5	4.350e+0
-0.165	1.747e-5	4.360e+0
-0.164	3.070e-5	4.370e+0
-0.163	2.076e-5	4.380e+0
-0.162	3.019e-5	4.390e+0
-0.161	2.964e-5	4.400e+0
-0.160	2.457e-5	4.410e+0
-0.159	3.791e-5	4.420e+0
-0.158	2.800e-5	4.430e+0
-0.157	3.766e-5	4.440e+0
-0.156	3.700e-5	4.450e+0
-0.155	3.206e-5	4.460e+0
-0.154	4.533e-5	4.470e+0
-0.153	3.569e-5	4.480e+0
-0.152	4.538e-5	4.490e+0
-0.151	4.470e-5	4.500e+0
-0.150	3.996e-5	4.510e+0
-0.149	5.335e-5	4.520e+0
-0.148	4.364e-5	4.530e+0
-0.147	5.355e-5	4.540e+0
-0.146	5.270e-5	4.550e+0
-0.145	4.831e-5	4.560e+0
-0.144	6.168e-5	4.570e+0
-0.143	5.184e-5	4.580e+0
-0.142	6.206e-5	4.590e+0
-0.141	6.117e-5	4.600e+0
-0.140	5.687e-5	4.610e+0
-0.139	7.018e-5	4.620e+0
-0.138	6.042e-5	4.630e+0
-0.137	7.079e-5	4.640e+0
-0.136	6.975e-5	4.650e+0
-0.135	6.565e-5	4.660e+0
-0.134	7.907e-5	4.670e+0
-0.133	6.924e-5	4.680e+0
-0.132	7.959e-5	4.690e+0
-0.131	7.861e-5	4.700e+0
-0.130	7.467e-5	4.710e+0
-0.129	8.794e-5	4.720e+0
-0.128	7.822e-5	4.730e+0
-0.127	8.880e-5	4.740e+0
-0.126	8.770e-5	4.750e+0
-0.125	8.375e-5	4.760e+0
-0.124	9.717e-5	4.770e+0
-0.123	8.740e-5	4.780e+0
-0.122	9.811e-5	4.790e+0
-0.121	9.716e-5	4.800e+0
-0.120	9.331e-5	4.810e+0
-0.119	1.067e-4	4.820e+0
-0.118	9.689e-5	4.830e+0
-0.117	1.076e-4	4.840e+0
-0.116	1.064e-4	4.850e+0
-0.115	1.027e-4	4.860e+0
-0.114	1.160e-4	4.870e+0
-0.113	1.064e-4	4.880e+0
-0.112	1.172e-4	4.890e+0
-0.111	1.158e-4	4.900e+0
-0.110	1.121e-4	4.910e+0
-0.109	1.256e-4	4.920e+0
-0.108	1.158e-4	4.930e+0
-0.107	1.264e-4	4.940e+0
-0.106	1.252e-4	4.950e+0
-0.105	1.216e-4	4.960e+0
-0.104	1.350e-4	4.970e+0
-0.103	1.250e-4	4.980e+0
-0.102	1.360e-4	4.990e+0
-0.101	1.345e-4	5.000e+0
-0.100	1.309e-4	5.010e+0
-0.099	1.442e-4	5.020e+0
-0.098	1.342e-4	5.030e+0
-0.097	1.452e-4	5.040e+0
-0.096	1.437e-4	5.050e+0
-0.095	1.402e-4	5.060e+0
-0.094	1.534e-4	5.070e+0
-0.093	1.433e-4	5.080e+0
-0.092	1.541e-4	5.090e+0
-0.091	1.523e-4	5.100e+0
-0.090	1.489e-4	5.110e+0
-0.089	1.622e-4	5.120e+0
-0.088	1.521e-4	5.130e+0
-0.087	1.629e-4	5.140e+0
-0.086	1.612e-4	5.150e+0
-0.085	1.576e-4	5.160e+0
-0.084	1.706e-4	5.170e+0
-0.083	1.605e-4	5.180e+0
-0.082	1.716e-4	5.190e+0
-0.081	1.695e-4	5.200e+0
-0.080	1.662e-4	5.210e+0
-0.079	1.791e-4	5.220e+0
-0.078	1.688e-4	5.230e+0
-0.077	1.797e-4	5.240e+0
-0.076	1.778e-4	5.250e+0
-0.075	1.742e-4	5.260e+0
-0.074	1.873e-4	5.270e+0
-0.073	1.768e-4	5.280e+0
-0.072	1.879e-4	5.290e+0
-0.071	1.858e-4	5.300e+0
-0.070	1.824e-4	5.310e+0
-0.069	1.952e-4	5.320e+0
-0.068	1.848e-4	5.330e+0
-0.067	1.957e-4	5.340e+0
-0.066	1.933e-4	5.350e+0
-0.065	1.902e-4	5.360e+0
-0.064	2.029e-4	5.370e+0
-0.063	1.924e-4	5.380e+0
-0.062	2.032e-4	5.390e+0
-0.061	2.008e-4	5.400e+0
-0.060	1.976e-4	5.410e+0
-0.059	2.102e-4	5.420e+0
-0.058	1.997e-4	5.430e+0
-0.057	2.108e-4	5.440e+0
-0.056	2.082e-4	5.450e+0
-0.055	2.049e-4	5.460e+0
-0.054	2.177e-4	5.470e+0
-0.053	2.070e-4	5.480e+0
-0.052	2.178e-4	5.490e+0
-0.051	2.154e-4	5.500e+0
-0.050	2.122e-4	5.510e+0
-0.049	2.249e-4	5.520e+0
-0.048	2.142e-4	5.530e+0
-0.047	2.252e-4	5.540e+0
-0.046	2.224e-4	5.550e+0
-0.045	2.193e-4	5.560e+0
-0.044	2.319e-4	5.570e+0
-0.043	2.211e-4	5.580e+0
-0.042	2.323e-4	5.590e+0
-0.041	2.294e-4	5.600e+0
-0.040	2.264e-4	5.610e+0
-0.039	2.389e-4	5.620e+0
-0.038	2.282e-4	5.630e+0
-0.037	2.393e-4	5.640e+0
-0.036	2.364e-4	5.650e+0
-0.035	2.332e-4	5.660e+0
-0.034	2.459e-4	5.670e+0
-0.033	2.350e-4	5.680e+0
-0.032	2.462e-4	5.690e+0
-0.031	2.432e-4	5.700e+0
-0.030	2.403e-4	5.710e+0
-0.029	2.528e-4	5.720e+0
-0.028	2.419e-4	5.730e+0
-0.027	2.534e-4	5.740e+0
-0.026	2.501e-4	5.750e+0
-0.025	2.473e-4	5.760e+0
-0.024	2.597e-4	5.770e+0
-0.023	2.489e-4	5.780e+0
-0.022	2.604e-4	5.790e+0
-0.021	2.572e-4	5.800e+0
-0.020	2.544e-4	5.810e+0
-0.019	2.669e-4	5.820e+0
-0.018	2.560e-4	5.830e+0
-0.017	2.675e-4	5.840e+0
-0.016	2.642e-4	5.850e+0
-0.015	2.615e-4	5.860e+0
-0.014	2.740e-4	5.870e+0
-0.013	2.631e-4	5.880e+0
-0.012	2.746e-4	5.890e+0
-0.011	2.715e-4	5.900e+0
-0.010	2.686e-4	5.910e+0
-0.009	2.814e-4	5.920e+0
-0.008	2.704e-4	5.930e+0
-0.007	2.820e-4	5.940e+0
-0.006	2.789e-4	5.950e+0
-0.005	2.763e-4	5.960e+0
-0.004	2.889e-4	5.970e+0
-0.003	2.780e-4	5.980e+0
-0.002	2.895e-4	5.990e+0
-0.001	2.863e-4	6.000e+0
-0.000	2.843e-4	6.010e+0
0.001	2.966e-4	6.020e+0
0.002	2.861e-4	6.030e+0
0.003	2.976e-4	6.040e+0
0.004	2.945e-4	6.050e+0
0.005	2.921e-4	6.060e+0
0.006	3.047e-4	6.070e+0
0.007	2.940e-4	6.080e+0
0.008	3.058e-4	6.090e+0
0.009	3.028e-4	6.100e+0
0.010	3.004e-4	6.110e+0
0.011	3.133e-4	6.120e+0
0.012	3.025e-4	6.130e+0
0.013	3.146e-4	6.140e+0
0.014	3.115e-4	6.150e+0
0.015	3.093e-4	6.160e+0
0.016	3.223e-4	6.170e+0
0.017	3.116e-4	6.180e+0
0.018	3.240e-4	6.190e+0
0.019	3.209e-4	6.200e+0
0.020	3.189e-4	6.210e+0
0.021	3.321e-4	6.220e+0
0.022	3.215e-4	6.230e+0
0.023	3.341e-4	6.240e+0
0.024	3.308e-4	6.250e+0
0.025	3.293e-4	6.260e+0
0.026	3.427e-4	6.270e+0
0.027	3.319e-4	6.280e+0
0.028	3.450e-4	6.290e+0
0.029	3.417e-4	6.300e+0
0.030	3.403e-4	6.310e+0
0.031	3.535e-4	6.320e+0
0.032	3.435e-4	6.330e+0
0.033	3.562e-4	6.340e+0
0.034	3.533e-4	6.350e+0
0.035	3.523e-4	6.360e+0
0.036	3.651e-4	6.370e+0
0.037	3.555e-4	6.380e+0
0.038	3.680e-4	6.390e+0
0.039	3.650e-4	6.400e+0
0.040	3.646e-4	6.410e+0
0.041	3.772e-4	6.420e+0
0.042	3.678e-4	6.430e+0
0.043	3.809e-4	6.440e+0
0.044	3.784e-4	6.450e+0
0.045	3.778e-4	6.460e+0
0.046	3.913e-4	6.470e+0
0.047	3.816e-4	6.480e+0
0.048	3.956e-4	6.490e+0
0.049	3.929e-4	6.500e+0
0.050	3.928e-4	6.510e+0
0.051	4.068e-4	6.520e+0
0.052	3.973e-4	6.530e+0
0.053	4.116e-4	6.540e+0
0.054	4.089e-4	6.550e+0
0.055	4.092e-4	6.560e+0
0.056	4.234e-4	6.570e+0
0.057	4.141e-4	6.580e+0
0.058	4.289e-4	6.590e+0
0.059	4.265e-4	6.600e+0
0.060	4.271e-4	6.610e+0
0.061	4.414e-4	6.620e+0
0.062	4.323e-4	6.630e+0
0.063	4.472e-4	6.640e+0
0.064	4.448e-4	6.650e+0
0.065	4.460e-4	6.660e+0
0.066	4.605e-4	6.670e+0
0.067	4.516e-4	6.680e+0
0.068	4.669e-4	6.690e+0
0.069	4.647e-4	6.700e+0
0.070	4.660e-4	6.710e+0
0.071	4.807e-4	6.720e+0
0.072	4.721e-4	6.730e+0
0.073	4.878e-4	6.740e+0
0.074	4.858e-4	6.750e+0
0.075	4.876e-4	6.760e+0
0.076	5.027e-4	6.770e+0
0.077	4.939e-4	6.780e+0
0.078	5.102e-4	6.790e+0
0.079	5.084e-4	6.800e+0
0.080	5.105e-4	6.810e+0
0.081	5.257e-4	6.820e+0
0.082	5.174e-4	6.830e+0
0.083	5.336e-4	6.840e+0
0.084	5.321e-4	6.850e+0
0.085	5.342e-4	6.860e+0
0.086	5.497e-4	6.870e+0
0.087	5.417e-4	6.880e+0
0.088	5.580e-4	6.890e+0
0.089	5.565e-4	6.900e+0
0.090	5.593e-4	6.910e+0
0.091	5.747e-4	6.920e+0
0.092	5.670e-4	6.930e+0
0.093	5.838e-4	6.940e+0
0.094	5.826e-4	6.950e+0
0.095	5.855e-4	6.960e+0
0.096	6.011e-4	6.970e+0
0.097	5.938e-4	6.980e+0
0.098	6.109e-4	6.990e+0
0.099	6.096e-4	7.000e+0
0.100	6.131e-4	7.010e+0
0.101	6.286e-4	7.020e+0
0.102	6.215e-4	7.030e+0
0.103	6.389e-4	7.040e+0
0.104	6.376e-4	7.050e+0
0.105	6.414e-4	7.060e+0
0.106	6.574e-4	7.070e+0
0.107	6.501e-4	7.080e+0
0.108	6.675e-4	7.090e+0
0.109	6.667e-4	7.100e+0
0.110	6.706e-4	7.110e+0
0.111	6.868e-4	7.120e+0
0.112	6.796e-4	7.130e+0
0.113	6.976e-4	7.140e+0
0.114	6.965e-4	7.150e+0
0.115	7.007e-4	7.160e+0
0.116	7.169e-4	7.170e+0
0.117	7.099e-4	7.180e+0
0.118	7.280e-4	7.190e+0
0.119	7.272e-4	7.200e+0
0.120	7.316e-4	7.210e+0
0.121	7.485e-4	7.220e+0
0.122	7.415e-4	7.230e+0
0.123	7.603e-4	7.240e+0
0.124	7.592e-4	7.250e+0
0.125	7.639e-4	7.260e+0
0.126	7.804e-4	7.270e+0
0.127	7.737e-4	7.280e+0
0.128	7.920e-4	7.290e+0
0.129	7.912e-4	7.300e+0
0.130	7.959e-4	7.310e+0
0.131	8.122e-4	7.320e+0
0.132	8.055e-4	7.330e+0
0.133	8.239e-4	7.340e+0
0.134	8.233e-4	7.350e+0
0.135	8.283e-4	7.360e+0
0.136	8.444e-4	7.370e+0
0.137	8.379e-4	7.380e+0
0.138	8.564e-4	7.390e+0
0.139	8.555e-4	7.400e+0
0.140	8.605e-4	7.410e+0
0.141	8.768e-4	7.420e+0
0.142	8.703e-4	7.430e+0
0.143	8.887e-4	7.440e+0
0.144	8.878e-4	7.450e+0
0.145	8.930e-4	7.460e+0
0.146	9.092e-4	7.470e+0
0.147	9.027e-4	7.480e+0
0.148	9.214e-4	7.490e+0
0.149	9.204e-4	7.500e+0
0.150	9.256e-4	7.510e+0
0.151	9.418e-4	7.520e+0
0.152	9.355e-4	7.530e+0
0.153	9.539e-4	7.540e+0
0.154	9.532e-4	7.550e+0
0.155	9.583e-4	7.560e+0
0.156	9.745e-4	7.570e+0
0.157	9.680e-4	7.580e+0
0.158	9.867e-4	7.590e+0
0.159	9.857e-4	7.600e+0
0.160	9.909e-4	7.610e+0
0.161	1.007e-3	7.620e+0
0.162	1.001e-3	7.630e+0
0.163	1.019e-3	7.640e+0
0.164	1.018e-3	7.650e+0
0.165	1.024e-3	7.660e+0
0.166	1.040e-3	7.670e+0
0.167	1.033e-3	7.680e+0
0.168	1.052e-3	7.690e+0
0.169	1.051e-3	7.700e+0
0.170	1.056e-3	7.710e+0
0.171	1.072e-3	7.720e+0
0.172	1.066e-3	7.730e+0
0.173	1.084e-3	7.740e+0
0.174	1.084e-3	7.750e+0
0.175	1.089e-3	7.760e+0
0.176	1.105e-3	7.770e+0
0.177	1.099e-3	7.780e+0
0.178	1.117e-3	7.790e+0
0.179	1.116e-3	7.800e+0
0.180	1.122e-3	7.810e+0
0.181	1.138e-3	7.820e+0
0.182	1.132e-3	7.830e+0
0.183	1.151e-3	7.840e+0
0.184	1.149e-3	7.850e+0
0.185	1.155e-3	7.860e+0
0.186	1.171e-3	7.870e+0
0.187	1.165e-3	7.880e+0
0.188	1.184e-3	7.890e+0
0.189	1.183e-3	7.900e+0
0.190	1.189e-3	7.910e+0
0.191	1.205e-3	7.920e+0
0.192	1.199e-3	7.930e+0
0.193	1.218e-3	7.940e+0
0.194	1.216e-3	7.950e+0
0.195	1.222e-3	7.960e+0
0.196	1.239e-3	7.970e+0
0.197	1.233e-3	7.980e+0
0.198	1.252e-3	7.990e+0
0.199	1.251e-3	8.000e+0
0.200	1.257e-3	8.010e+0
0.201	1.273e-3	8.020e+0
0.202	1.268e-3	8.030e+0
0.203	1.287e-3	8.040e+0
0.204	1.286e-3	8.050e+0
0.205	1.292e-3	8.060e+0
0.206	1.309e-3	8.070e+0
0.207	1.303e-3	8.080e+0
0.208	1.322e-3	8.090e+0
0.209	1.322e-3	8.100e+0
0.210	1.328e-3	8.110e+0
0.211	1.344e-3	8.120e+0
0.212	1.339e-3	8.130e+0
0.213	1.358e-3	8.140e+0
0.214	1.358e-3	8.150e+0
0.215	1.365e-3	8.160e+0
0.216	1.381e-3	8.170e+0
0.217	1.376e-3	8.180e+0
0.218	1.396e-3	8.190e+0
0.219	1.395e-3	8.200e+0
0.220	1.402e-3	8.210e+0
0.221	1.419e-3	8.220e+0
0.222	1.414e-3	8.230e+0
0.223	1.433e-3	8.240e+0
0.224	1.433e-3	8.250e+0
0.225	1.440e-3	8.260e+0
0.226	1.457e-3	8.270e+0
0.227	1.452e-3	8.280e+0
0.228	1.471e-3	8.290e+0
0.229	1.471e-3	8.300e+0
0.230	1.478e-3	8.310e+0
0.231	1.495e-3	8.320e+0
0.232	1.490e-3	8.330e+0
0.233	1.510e-3	8.340e+0
0.234	1.510e-3	8.350e+0
0.235	1.517e-3	8.360e+0
0.236	1.534e-3	8.370e+0
0.237	1.529e-3	8.380e+0
0.238	1.550e-3	8.390e+0
0.239	1.549e-3	8.400e+0
0.240	1.556e-3	8.410e+0
0.241	1.573e-3	8.420e+0
0.242	1.568e-3	8.430e+0
0.243	1.588e-3	8.440e+0
0.244	1.588e-3	8.450e+0
0.245	1.595e-3	8.460e+0
0.246	1.612e-3	8.470e+0
0.247	1.607e-3	8.480e+0
0.248	1.627e-3	8.490e+0
0.249	1.626e-3	8.500e+0
0.250	1.634e-3	8.510e+0
0.251	1.650e-3	8.520e+0
0.252	1.645e-3	8.530e+0
0.253	1.664e-3	8.540e+0
0.254	1.664e-3	8.550e+0
0.255	1.671e-3	8.560e+0
0.256	1.688e-3	8.570e+0
0.257	1.682e-3	8.580e+0
0.258	1.702e-3	8.590e+0
0.259	1.701e-3	8.600e+0
0.260	1.709e-3	8.610e+0
0.261	1.725e-3	8.620e+0
0.262	1.719e-3	8.630e+0
0.263	1.738e-3	8.640e+0
0.264	1.737e-3	8.650e+0
0.265	1.745e-3	8.660e+0
0.266	1.760e-3	8.670e+0
0.267	1.755e-3	8.680e+0
0.268	1.774e-3	8.690e+0
0.269	1.773e-3	8.700e+0
0.270	1.780e-3	8.710e+0
0.271	1.795e-3	8.720e+0
0.272	1.789e-3	8.730e+0
0.273	1.808e-3	8.740e+0
0.274	1.807e-3	8.750e+0
0.275	1.813e-3	8.760e+0
0.276	1.829e-3	8.770e+0
0.277	1.822e-3	8.780e+0
0.278	1.841e-3	8.790e+0
0.279	1.839e-3	8.800e+0
0.280	1.845e-3	8.810e+0
0.281	1.860e-3	8.820e+0
0.282	1.854e-3	8.830e+0
0.283	1.871e-3	8.840e+0
0.284	1.869e-3	8.850e+0
0.285	1.875e-3	8.860e+0
0.286	1.889e-3	8.870e+0
0.287	1.882e-3	8.880e+0
0.288	1.899e-3	8.890e+0
0.289	1.896e-3	8.900e+0
0.290	1.902e-3	8.910e+0
0.291	1.915e-3	8.920e+0
0.292	1.907e-3	8.930e+0
0.293	1.924e-3	8.940e+0
0.294	1.920e-3	8.950e+0
0.295	1.925e-3	8.960e+0
0.296	1.937e-3	8.970e+0
0.297	1.929e-3	8.980e+0
0.298	1.944e-3	8.990e+0
0.299	1.940e-3	9.000e+0
0.300	1.943e-3	9.010e+0
0.301	1.955e-3	9.020e+0
0.302	1.946e-3	9.030e+0
0.303	1.961e-3	9.040e+0
0.304	1.957e-3	9.050e+0
0.305	1.960e-3	9.060e+0
0.306	1.971e-3	9.070e+0
0.307	1.962e-3	9.080e+0
0.308	1.977e-3	9.090e+0
0.309	1.972e-3	9.100e+0
0.310	1.975e-3	9.110e+0
0.311	1.986e-3	9.120e+0
0.312	1.977e-3	9.130e+0
0.313	1.991e-3	9.140e+0
0.314	1.986e-3	9.150e+0
0.315	1.990e-3	9.160e+0
0.316	2.001e-3	9.170e+0
0.317	1.992e-3	9.180e+0
0.318	2.006e-3	9.190e+0
0.319	2.002e-3	9.200e+0
0.320	2.006e-3	9.210e+0
0.321	2.017e-3	9.220e+0
0.322	2.009e-3	9.230e+0
0.323	2.023e-3	9.240e+0
0.324	2.020e-3	9.250e+0
0.325	2.023e-3	9.260e+0
0.326	2.035e-3	9.270e+0
0.327	2.027e-3	9.280e+0
0.328	2.042e-3	9.290e+0
0.329	2.039e-3	9.300e+0
0.330	2.042e-3	9.310e+0
0.331	2.054e-3	9.320e+0
0.332	2.047e-3	9.330e+0
0.333	2.062e-3	9.340e+0
0.334	2.059e-3	9.350e+0
0.335	2.063e-3	9.360e+0
0.336	2.075e-3	9.370e+0
0.337	2.069e-3	9.380e+0
0.338	2.084e-3	9.390e+0
0.339	2.081e-3	9.400e+0
0.340	2.086e-3	9.410e+0
0.341	2.099e-3	9.420e+0
0.342	2.092e-3	9.430e+0
0.343	2.107e-3	9.440e+0
0.344	2.106e-3	9.450e+0
0.345	2.110e-3	9.460e+0
0.346	2.123e-3	9.470e+0
0.347	2.117e-3	9.480e+0
0.348	2.132e-3	9.490e+0
0.349	2.131e-3	9.500e+0
0.350	2.136e-3	9.510e+0
0.351	2.149e-3	9.520e+0
0.352	2.143e-3	9.530e+0
0.353	2.159e-3	9.540e+0
0.354	2.158e-3	9.550e+0
0.355	2.163e-3	9.560e+0
0.356	2.176e-3	9.570e+0
0.357	2.171e-3	9.580e+0
0.358	2.187e-3	9.590e+0
0.359	2.186e-3	9.600e+0
0.360	2.191e-3	9.610e+0
0.361	2.205e-3	9.620e+0
0.362	2.199e-3	9.630e+0
0.363	2.215e-3	9.640e+0
0.364	2.215e-3	9.650e+0
0.365	2.220e-3	9.660e+0
0.366	2.234e-3	9.670e+0
0.367	2.229e-3	9.680e+0
0.368	2.245e-3	9.690e+0
0.369	2.244e-3	9.700e+0
0.370	2.250e-3	9.710e+0
0.371	2.264e-3	9.720e+0
0.372	2.259e-3	9.730e+0
0.373	2.275e-3	9.740e+0
0.374	2.275e-3	9.750e+0
0.375	2.280e-3	9.760e+0
0.376	2.294e-3	9.770e+0
0.377	2.290e-3	9.780e+0
0.378	2.306e-3	9.790e+0
0.379	2.306e-3	9.800e+0
0.380	2.312e-3	9.810e+0
0.381	2.326e-3	9.820e+0
0.382	2.322e-3	9.830e+0
0.383	2.338e-3	9.840e+0
0.384	2.338e-3	9.850e+0
0.385	2.344e-3	9.860e+0
0.386	2.358e-3	9.870e+0
0.387	2.354e-3	9.880e+0
0.388	2.370e-3	9.890e+0
0.389	2.370e-3	9.900e+0
0.390	2.376e-3	9.910e+0
0.391	2.390e-3	9.920e+0
0.392	2.386e-3	9.930e+0
0.393	2.402e-3	9.940e+0
0.394	2.402e-3	9.950e+0
0.395	2.408e-3	9.960e+0
0.396	2.423e-3	9.970e+0
0.397	2.418e-3	9.980e+0
0.398	2.435e-3	9.990e+0
0.399	2.434e-3	1.000e+1
0.400	2.441e-3	1.001e+1
0.401	2.455e-3	1.002e+1
0.402	2.450e-3	1.003e+1
0.403	2.467e-3	1.004e+1
0.404	2.467e-3	1.005e+1
0.405	2.473e-3	1.006e+1
0.406	2.488e-3	1.007e+1
0.407	2.484e-3	1.008e+1
0.408	2.500e-3	1.009e+1
0.409	2.500e-3	1.010e+1
0.410	2.507e-3	1.011e+1
0.411	2.521e-3	1.012e+1
0.412	2.517e-3	1.013e+1
0.413	2.534e-3	1.014e+1
0.414	2.534e-3	1.015e+1
0.415	2.540e-3	1.016e+1
0.416	2.554e-3	1.017e+1
0.417	2.550e-3	1.018e+1
0.418	2.567e-3	1.019e+1
0.419	2.567e-3	1.020e+1
0.420	2.573e-3	1.021e+1
0.421	2.587e-3	1.022e+1
0.422	2.583e-3	1.023e+1
0.423	2.600e-3	1.024e+1
0.424	2.600e-3	1.025e+1
0.425	2.606e-3	1.026e+1
0.426	2.620e-3	1.027e+1
0.427	2.617e-3	1.028e+1
0.428	2.633e-3	1.029e+1
0.429	2.633e-3	1.030e+1
0.430	2.640e-3	1.031e+1
0.431	2.654e-3	1.032e+1
0.432	2.650e-3	1.033e+1
0.433	2.667e-3	1.034e+1
0.434	2.667e-3	1.035e+1
0.435	2.673e-3	1.036e+1
0.436	2.688e-3	1.037e+1
0.437	2.683e-3	1.038e+1
0.438	2.700e-3	1.039e+1
0.439	2.700e-3	1.040e+1
0.440	2.707e-3	1.041e+1
0.441	2.721e-3	1.042e+1
0.442	2.717e-3	1.043e+1
0.443	2.734e-3	1.044e+1
0.444	2.734e-3	1.045e+1
0.445	2.741e-3	1.046e+1
0.446	2.755e-3	1.047e+1
0.447	2.751e-3	1.048e+1
0.448	2.768e-3	1.049e+1
0.449	2.768e-3	1.050e+1
0.450	2.775e-3	1.051e+1
0.451	2.789e-3	1.052e+1
0.452	2.786e-3	1.053e+1
0.453	2.802e-3	1.054e+1
0.454	2.803e-3	1.055e+1
0.455	2.810e-3	1.056e+1
0.456	2.824e-3	1.057e+1
0.457	2.820e-3	1.058e+1
0.458	2.838e-3	1.059e+1
0.459	2.838e-3	1.060e+1
0.460	2.845e-3	1.061e+1
0.461	2.859e-3	1.062e+1
0.462	2.856e-3	1.063e+1
0.463	2.873e-3	1.064e+1
0.464	2.873e-3	1.065e+1
0.465	2.880e-3	1.066e+1
0.466	2.895e-3	1.067e+1
0.467	2.892e-3	1.068e+1
0.468	2.909e-3	1.069e+1
0.469	2.909e-3	1.070e+1
0.470	2.916e-3	1.071e+1
0.471	2.931e-3	1.072e+1
0.472	2.927e-3	1.073e+1
0.473	2.945e-3	1.074e+1
0.474	2.945e-3	1.075e+1
0.475	2.952e-3	1.076e+1
0.476	2.967e-3	1.077e+1
0.477	2.963e-3	1.078e+1
0.478	2.981e-3	1.079e+1
0.479	2.981e-3	1.080e+1
0.480	2.989e-3	1.081e+1
0.481	3.003e-3	1.082e+1
0.482	3.000e-3	1.083e+1
0.483	3.017e-3	1.084e+1
0.484	3.017e-3	1.085e+1
0.485	3.025e-3	1.086e+1
0.486	3.039e-3	1.087e+1
0.487	3.036e-3	1.088e+1
0.488	3.053e-3	1.089e+1
0.489	3.053e-3	1.090e+1
0.490	3.061e-3	1.091e+1
0.491	3.076e-3	1.092e+1
0.492	3.072e-3	1.093e+1
0.493	3.090e-3	1.094e+1
0.494	3.090e-3	1.095e+1
0.495	3.098e-3	1.096e+1
0.496	3.112e-3	1.097e+1
0.497	3.109e-3	1.098e+1
0.498	3.127e-3	1.099e+1
0.499	3.127e-3	1.100e+1
0.500	3.134e-3	1.101e+1
0.501	3.149e-3	1.102e+1
0.502	3.146e-3	1.103e+1
0.503	3.163e-3	1.104e+1
0.504	3.163e-3	1.105e+1
0.505	3.171e-3	1.106e+1
0.506	3.185e-3	1.107e+1
0.507	3.182e-3	1.108e+1
0.508	3.199e-3	1.109e+1
0.509	3.199e-3	1.110e+1
0.510	3.207e-3	1.111e+1
0.511	3.221e-3	1.112e+1
0.512	3.218e-3	1.113e+1
0.513	3.235e-3	1.114e+1
0.514	3.235e-3	1.115e+1
0.515	3.243e-3	1.116e+1
0.516	3.257e-3	1.117e+1
0.517	3.253e-3	1.118e+1
0.518	3.271e-3	1.119e+1
0.519	3.271e-3	1.120e+1
0.520	3.279e-3	1.121e+1
0.521	3.293e-3	1.122e+1
0.522	3.289e-3	1.123e+1
0.523	3.307e-3	1.124e+1
0.524	3.306e-3	1.125e+1
0.525	3.314e-3	1.126e+1
0.526	3.328e-3	1.127e+1
0.527	3.325e-3	1.128e+1
0.528	3.342e-3	1.129e+1
0.529	3.342e-3	1.130e+1
0.530	3.349e-3	1.131e+1
0.531	3.364e-3	1.132e+1
0.532	3.360e-3	1.133e+1
0.533	3.378e-3	1.134e+1
0.534	3.377e-3	1.135e+1
0.535	3.385e-3	1.136e+1
0.536	3.399e-3	1.137e+1
0.537	3.395e-3	1.138e+1
0.538	3.413e-3	1.139e+1
0.539	3.413e-3	1.140e+1
0.540	3.420e-3	1.141e+1
0.541	3.435e-3	1.142e+1
0.542	3.431e-3	1.143e+1
0.543	3.448e-3	1.144e+1
0.544	3.448e-3	1.145e+1
0.545	3.455e-3	1.146e+1
0.546	3.470e-3	1.147e+1
0.547	3.466e-3	1.148e+1
0.548	3.483e-3	1.149e+1
0.549	3.483e-3	1.150e+1
0.550	3.491e-3	1.151e+1
0.551	3.505e-3	1.152e+1
0.552	3.501e-3	1.153e+1
0.553	3.517e-3	1.154e+1
0.554	3.517e-3	1.155e+1
0.555	3.524e-3	1.156e+1
0.556	3.538e-3	1.157e+1
0.557	3.534e-3	1.158e+1
0.558	3.552e-3	1.159e+1
0.559	3.552e-3	1.160e+1
0.560	3.559e-3	1.161e+1
0.561	3.574e-3	1.162e+1
0.562	3.570e-3	1.163e+1
0.563	3.587e-3	1.164e+1
0.564	3.587e-3	1.165e+1
0.565	3.594e-3	1.166e+1
0.566	3.609e-3	1.167e+1
0.567	3.605e-3	1.168e+1
0.568	3.622e-3	1.169e+1
0.569	3.622e-3	1.170e+1
0.570	3.630e-3	1.171e+1
0.571	3.643e-3	1.172e+1
0.572	3.640e-3	1.173e+1
0.573	3.657e-3	1.174e+1
0.574	3.657e-3	1.175e+1
0.575	3.665e-3	1.176e+1
0.576	3.678e-3	1.177e+1
0.577	3.675e-3	1.178e+1
0.578	3.692e-3	1.179e+1
0.579	3.692e-3	1.180e+1
0.580	3.699e-3	1.181e+1
0.581	3.713e-3	1.182e+1
0.582	3.710e-3	1.183e+1
0.583	3.727e-3	1.184e+1
0.584	3.726e-3	1.185e+1
0.585	3.734e-3	1.186e+1
0.586	3.748e-3	1.187e+1
0.587	3.744e-3	1.188e+1
0.588	3.762e-3	1.189e+1
0.589	3.762e-3	1.190e+1
0.590	3.769e-3	1.191e+1
0.591	3.783e-3	1.192e+1
0.592	3.779e-3	1.193e+1
0.593	3.797e-3	1.194e+1
0.594	3.797e-3	1.195e+1
0.595	3.804e-3	1.196e+1
0.596	3.818e-3	1.197e+1
0.597	3.814e-3	1.198e+1
0.598	3.832e-3	1.199e+1
0.599	3.832e-3	1.200e+1
Segment 2:
0.600	3.833e-3	1.201e+1
0.599	3.825e-3	1.202e+1
0.598	3.800e-3	1.203e+1
0.597	3.795e-3	1.204e+1
0.596	3.773e-3	1.205e+1
0.595	3.759e-3	1.206e+1
0.594	3.751e-3	1.207e+1
0.593	3.726e-3	1.208e+1
0.592	3.722e-3	1.209e+1
0.591	3.700e-3	1.210e+1
0.590	3.687e-3	1.211e+1
0.589	3.679e-3	1.212e+1
0.588	3.654e-3	1.213e+1
0.587	3.650e-3	1.214e+1
0.586	3.629e-3	1.215e+1
0.585	3.615e-3	1.216e+1
0.584	3.608e-3	1.217e+1
0.583	3.584e-3	1.218e+1
0.582	3.580e-3	1.219e+1
0.581	3.560e-3	1.220e+1
0.580	3.546e-3	1.221e+1
0.579	3.540e-3	1.222e+1
0.578	3.516e-3	1.223e+1
0.577	3.513e-3	1.224e+1
0.576	3.495e-3	1.225e+1
0.575	3.482e-3	1.226e+1
0.574	3.476e-3	1.227e+1
0.573	3.452e-3	1.228e+1
0.572	3.449e-3	1.229e+1
0.571	3.430e-3	1.230e+1
0.570	3.417e-3	1.231e+1
0.569	3.412e-3	1.232e+1
0.568	3.389e-3	1.233e+1
0.567	3.386e-3	1.234e+1
0.566	3.368e-3	1.235e+1
0.565	3.355e-3	1.236e+1
0.564	3.350e-3	1.237e+1
0.563	3.328e-3	1.238e+1
0.562	3.326e-3	1.239e+1
0.561	3.307e-3	1.240e+1
0.560	3.296e-3	1.241e+1
0.559	3.291e-3	1.242e+1
0.558	3.269e-3	1.243e+1
0.557	3.267e-3	1.244e+1
0.556	3.249e-3	1.245e+1
0.555	3.238e-3	1.246e+1
0.554	3.234e-3	1.247e+1
0.553	3.212e-3	1.248e+1
0.552	3.210e-3	1.249e+1
0.551	3.193e-3	1.250e+1
0.550	3.182e-3	1.251e+1
0.549	3.178e-3	1.252e+1
0.548	3.157e-3	1.253e+1
0.547	3.156e-3	1.254e+1
0.546	3.139e-3	1.255e+1
0.545	3.128e-3	1.256e+1
0.544	3.124e-3	1.257e+1
0.543	3.103e-3	1.258e+1
0.542	3.102e-3	1.259e+1
0.541	3.085e-3	1.260e+1
0.540	3.075e-3	1.261e+1
0.539	3.071e-3	1.262e+1
0.538	3.051e-3	1.263e+1
0.537	3.050e-3	1.264e+1
0.536	3.034e-3	1.265e+1
0.535	3.024e-3	1.266e+1
0.534	3.020e-3	1.267e+1
0.533	3.001e-3	1.268e+1
0.532	3.000e-3	1.269e+1
0.531	2.984e-3	1.270e+1
0.530	2.974e-3	1.271e+1
0.529	2.971e-3	1.272e+1
0.528	2.952e-3	1.273e+1
0.527	2.951e-3	1.274e+1
0.526	2.936e-3	1.275e+1
0.525	2.926e-3	1.276e+1
0.524	2.923e-3	1.277e+1
0.523	2.905e-3	1.278e+1
0.522	2.904e-3	1.279e+1
0.521	2.889e-3	1.280e+1
0.520	2.880e-3	1.281e+1
0.519	2.877e-3	1.282e+1
0.518	2.858e-3	1.283e+1
0.517	2.857e-3	1.284e+1
0.516	2.843e-3	1.285e+1
0.515	2.833e-3	1.286e+1
0.514	2.831e-3	1.287e+1
0.513	2.813e-3	1.288e+1
0.512	2.812e-3	1.289e+1
0.511	2.797e-3	1.290e+1
0.510	2.788e-3	1.291e+1
0.509	2.786e-3	1.292e+1
0.508	2.768e-3	1.293e+1
0.507	2.767e-3	1.294e+1
0.506	2.753e-3	1.295e+1
0.505	2.744e-3	1.296e+1
0.504	2.742e-3	1.297e+1
0.503	2.724e-3	1.298e+1
0.502	2.723e-3	1.299e+1
0.501	2.709e-3	1.300e+1
0.500	2.700e-3	1.301e+1
0.499	2.698e-3	1.302e+1
0.498	2.680e-3	1.303e+1
0.497	2.680e-3	1.304e+1
0.496	2.666e-3	1.305e+1
0.495	2.657e-3	1.306e+1
0.494	2.655e-3	1.307e+1
0.493	2.638e-3	1.308e+1
0.492	2.637e-3	1.309e+1
0.491	2.624e-3	1.310e+1
0.490	2.615e-3	1.311e+1
0.489	2.613e-3	1.312e+1
0.488	2.596e-3	1.313e+1
0.487	2.595e-3	1.314e+1
0.486	2.582e-3	1.315e+1
0.485	2.573e-3	1.316e+1
0.484	2.572e-3	1.317e+1
0.483	2.554e-3	1.318e+1
0.482	2.554e-3	1.319e+1
0.481	2.541e-3	1.320e+1
0.480	2.532e-3	1.321e+1
0.479	2.530e-3	1.322e+1
0.478	2.514e-3	1.323e+1
0.477	2.514e-3	1.324e+1
0.476	2.500e-3	1.325e+1
0.475	2.491e-3	1.326e+1
0.474	2.490e-3	1.327e+1
0.473	2.473e-3	1.328e+1
0.472	2.473e-3	1.329e+1
0.471	2.460e-3	1.330e+1
0.470	2.451e-3	1.331e+1
0.469	2.450e-3	1.332e+1
0.468	2.433e-3	1.333e+1
0.467	2.433e-3	1.334e+1
0.466	2.420e-3	1.335e+1
0.465	2.412e-3	1.336e+1
0.464	2.410e-3	1.337e+1
0.463	2.393e-3	1.338e+1
0.462	2.393e-3	1.339e+1
0.461	2.381e-3	1.340e+1
0.460	2.372e-3	1.341e+1
0.459	2.371e-3	1.342e+1
0.458	2.354e-3	1.343e+1
0.457	2.354e-3	1.344e+1
0.456	2.341e-3	1.345e+1
0.455	2.333e-3	1.346e+1
0.454	2.332e-3	1.347e+1
0.453	2.314e-3	1.348e+1
0.452	2.315e-3	1.349e+1
0.451	2.301e-3	1.350e+1
0.450	2.293e-3	1.351e+1
0.449	2.292e-3	1.352e+1
0.448	2.275e-3	1.353e+1
0.447	2.275e-3	1.354e+1
0.446	2.263e-3	1.355e+1
0.445	2.255e-3	1.356e+1
0.444	2.253e-3	1.357e+1
0.443	2.237e-3	1.358e+1
0.442	2.237e-3	1.359e+1
0.441	2.225e-3	1.360e+1
0.440	2.216e-3	1.361e+1
0.439	2.215e-3	1.362e+1
0.438	2.199e-3	1.363e+1
0.437	2.199e-3	1.364e+1
0.436	2.186e-3	1.365e+1
0.435	2.178e-3	1.366e+1
0.434	2.177e-3	1.367e+1
0.433	2.161e-3	1.368e+1
0.432	2.161e-3	1.369e+1
0.431	2.149e-3	1.370e+1
0.430	2.141e-3	1.371e+1
0.429	2.140e-3	1.372e+1
0.428	2.123e-3	1.373e+1
0.427	2.124e-3	1.374e+1
0.426	2.111e-3	1.375e+1
0.425	2.103e-3	1.376e+1
0.424	2.102e-3	1.377e+1
0.423	2.086e-3	1.378e+1
0.422	2.086e-3	1.379e+1
0.421	2.074e-3	1.380e+1
0.420	2.066e-3	1.381e+1
0.419	2.065e-3	1.382e+1
0.418	2.049e-3	1.383e+1
0.417	2.049e-3	1.384e+1
0.416	2.037e-3	1.385e+1
0.415	2.029e-3	1.386e+1
0.414	2.028e-3	1.387e+1
0.413	2.012e-3	1.388e+1
0.412	2.012e-3	1.389e+1
0.411	2.000e-3	1.390e+1
0.410	1.992e-3	1.391e+1
0.409	1.990e-3	1.392e+1
0.408	1.975e-3	1.393e+1
0.407	1.975e-3	1.394e+1
0.406	1.963e-3	1.395e+1
0.405	1.955e-3	1.396e+1
0.404	1.954e-3	1.397e+1
0.403	1.938e-3	1.398e+1
0.402	1.939e-3	1.399e+1
0.401	1.927e-3	1.400e+1
0.400	1.919e-3	1.401e+1
0.399	1.918e-3	1.402e+1
0.398	1.903e-3	1.403e+1
0.397	1.903e-3	1.404e+1
0.396	1.891e-3	1.405e+1
0.395	1.883e-3	1.406e+1
0.394	1.882e-3	1.407e+1
0.393	1.867e-3	1.408e+1
0.392	1.867e-3	1.409e+1
0.391	1.855e-3	1.410e+1
0.390	1.847e-3	1.411e+1
0.389	1.846e-3	1.412e+1
0.388	1.830e-3	1.413e+1
0.387	1.830e-3	1.414e+1
0.386	1.819e-3	1.415e+1
0.385	1.811e-3	1.416e+1
0.384	1.810e-3	1.417e+1
0.383	1.794e-3	1.418e+1
0.382	1.794e-3	1.419e+1
0.381	1.782e-3	1.420e+1
0.380	1.775e-3	1.421e+1
0.379	1.773e-3	1.422e+1
0.378	1.758e-3	1.423e+1
0.377	1.758e-3	1.424e+1
0.376	1.746e-3	1.425e+1
0.375	1.739e-3	1.426e+1
0.374	1.738e-3	1.427e+1
0.373	1.722e-3	1.428e+1
0.372	1.722e-3	1.429e+1
0.371	1.711e-3	1.430e+1
0.370	1.703e-3	1.431e+1
0.369	1.702e-3	1.432e+1
0.368	1.686e-3	1.433e+1
0.367	1.687e-3	1.434e+1
0.366	1.675e-3	1.435e+1
0.365	1.667e-3	1.436e+1
0.364	1.666e-3	1.437e+1
0.363	1.651e-3	1.438e+1
0.362	1.651e-3	1.439e+1
0.361	1.639e-3	1.440e+1
0.360	1.631e-3	1.441e+1
0.359	1.630e-3	1.442e+1
0.358	1.615e-3	1.443e+1
0.357	1.615e-3	1.444e+1
0.356	1.603e-3	1.445e+1
0.355	1.596e-3	1.446e+1
0.354	1.595e-3	1.447e+1
0.353	1.579e-3	1.448e+1
0.352	1.579e-3	1.449e+1
0.351	1.568e-3	1.450e+1
0.350	1.560e-3	1.451e+1
0.349	1.559e-3	1.452e+1
0.348	1.544e-3	1.453e+1
0.347	1.544e-3	1.454e+1
0.346	1.532e-3	1.455e+1
0.345	1.524e-3	1.456e+1
0.344	1.523e-3	1.457e+1
0.343	1.507e-3	1.458e+1
0.342	1.508e-3	1.459e+1
0.341	1.496e-3	1.460e+1
0.340	1.488e-3	1.461e+1
0.339	1.487e-3	1.462e+1
0.338	1.472e-3	1.463e+1
0.337	1.472e-3	1.464e+1
0.336	1.461e-3	1.465e+1
0.335	1.453e-3	1.466e+1
0.334	1.452e-3	1.467e+1
0.333	1.437e-3	1.468e+1
0.332	1.437e-3	1.469e+1
0.331	1.426e-3	1.470e+1
0.330	1.418e-3	1.471e+1
0.329	1.417e-3	1.472e+1
0.328	1.402e-3	1.473e+1
0.327	1.402e-3	1.474e+1
0.326	1.391e-3	1.475e+1
0.325	1.383e-3	1.476e+1
0.324	1.382e-3	1.477e+1
0.323	1.367e-3	1.478e+1
0.322	1.368e-3	1.479e+1
0.321	1.356e-3	1.480e+1
0.320	1.349e-3	1.481e+1
0.319	1.348e-3	1.482e+1
0.318	1.333e-3	1.483e+1
0.317	1.333e-3	1.484e+1
0.316	1.322e-3	1.485e+1
0.315	1.314e-3	1.486e+1
0.314	1.313e-3	1.487e+1
0.313	1.298e-3	1.488e+1
0.312	1.299e-3	1.489e+1
0.311	1.287e-3	1.490e+1
0.310	1.280e-3	1.491e+1
0.309	1.279e-3	1.492e+1
0.308	1.264e-3	1.493e+1
0.307	1.264e-3	1.494e+1
0.306	1.253e-3	1.495e+1
0.305	1.245e-3	1.496e+1
0.304	1.244e-3	1.497e+1
0.303	1.230e-3	1.498e+1
0.302	1.230e-3	1.499e+1
0.301	1.219e-3	1.500e+1
0.300	1.211e-3	1.501e+1
0.299	1.210e-3	1.502e+1
0.298	1.196e-3	1.503e+1
0.297	1.196e-3	1.504e+1
0.296	1.185e-3	1.505e+1
0.295	1.177e-3	1.506e+1
0.294	1.176e-3	1.507e+1
0.293	1.162e-3	1.508e+1
0.292	1.162e-3	1.509e+1
0.291	1.151e-3	1.510e+1
0.290	1.143e-3	1.511e+1
0.289	1.143e-3	1.512e+1
0.288	1.128e-3	1.513e+1
0.287	1.128e-3	1.514e+1
0.286	1.117e-3	1.515e+1
0.285	1.110e-3	1.516e+1
0.284	1.109e-3	1.517e+1
0.283	1.094e-3	1.518e+1
0.282	1.095e-3	1.519e+1
0.281	1.084e-3	1.520e+1
0.280	1.076e-3	1.521e+1
0.279	1.076e-3	1.522e+1
0.278	1.061e-3	1.523e+1
0.277	1.061e-3	1.524e+1
0.276	1.050e-3	1.525e+1
0.275	1.043e-3	1.526e+1
0.274	1.043e-3	1.527e+1
0.273	1.028e-3	1.528e+1
0.272	1.028e-3	1.529e+1
0.271	1.017e-3	1.530e+1
0.270	1.010e-3	1.531e+1
0.269	1.009e-3	1.532e+1
0.268	9.950e-4	1.533e+1
0.267	9.953e-4	1.534e+1
0.266	9.846e-4	1.535e+1
0.265	9.773e-4	1.536e+1
0.264	9.767e-4	1.537e+1
0.263	9.624e-4	1.538e+1
0.262	9.627e-4	1.539e+1
0.261	9.518e-4	1.540e+1
0.260	9.447e-4	1.541e+1
0.259	9.441e-4	1.542e+1
0.258	9.298e-4	1.543e+1
0.257	9.302e-4	1.544e+1
0.256	9.195e-4	1.545e+1
0.255	9.124e-4	1.546e+1
0.254	9.119e-4	1.547e+1
0.253	8.975e-4	1.548e+1
0.252	8.979e-4	1.549e+1
0.251	8.872e-4	1.550e+1
0.250	8.802e-4	1.551e+1
0.249	8.798e-4	1.552e+1
0.248	8.657e-4	1.553e+1
0.247	8.660e-4	1.554e+1
0.246	8.556e-4	1.555e+1
0.245	8.484e-4	1.556e+1
0.244	8.480e-4	1.557e+1
0.243	8.337e-4	1.558e+1
0.242	8.343e-4	1.559e+1
0.241	8.237e-4	1.560e+1
0.240	8.166e-4	1.561e+1
0.239	8.164e-4	1.562e+1
0.238	8.021e-4	1.563e+1
0.237	8.025e-4	1.564e+1
0.236	7.921e-4	1.565e+1
0.235	7.851e-4	1.566e+1
0.234	7.848e-4	1.567e+1
0.233	7.706e-4	1.568e+1
0.232	7.712e-4	1.569e+1
0.231	7.607e-4	1.570e+1
0.230	7.534e-4	1.571e+1
0.229	7.534e-4	1.572e+1
0.228	7.385e-4	1.573e+1
0.227	7.394e-4	1.574e+1
0.226	7.286e-4	1.575e+1
0.225	7.216e-4	1.576e+1
0.224	7.214e-4	1.577e+1
0.223	7.074e-4	1.578e+1
0.222	7.079e-4	1.579e+1
0.221	6.976e-4	1.580e+1
0.220	6.906e-4	1.581e+1
0.219	6.905e-4	1.582e+1
0.218	6.766e-4	1.583e+1
0.217	6.771e-4	1.584e+1
0.216	6.668e-4	1.585e+1
0.215	6.601e-4	1.586e+1
0.214	6.601e-4	1.587e+1
0.213	6.462e-4	1.588e+1
0.212	6.468e-4	1.589e+1
0.211	6.366e-4	1.590e+1
0.210	6.297e-4	1.591e+1
0.209	6.296e-4	1.592e+1
0.208	6.159e-4	1.593e+1
0.207	6.164e-4	1.594e+1
0.206	6.064e-4	1.595e+1
0.205	5.993e-4	1.596e+1
0.204	5.993e-4	1.597e+1
0.203	5.857e-4	1.598e+1
0.202	5.862e-4	1.599e+1
0.201	5.762e-4	1.600e+1
0.200	5.696e-4	1.601e+1
0.199	5.697e-4	1.602e+1
0.198	5.560e-4	1.603e+1
0.197	5.567e-4	1.604e+1
0.196	5.466e-4	1.605e+1
0.195	5.401e-4	1.606e+1
0.194	5.402e-4	1.607e+1
0.193	5.266e-4	1.608e+1
0.192	5.274e-4	1.609e+1
0.191	5.174e-4	1.610e+1
0.190	5.107e-4	1.611e+1
0.189	5.110e-4	1.612e+1
0.188	4.973e-4	1.613e+1
0.187	4.981e-4	1.614e+1
0.186	4.883e-4	1.615e+1
0.185	4.817e-4	1.616e+1
0.184	4.817e-4	1.617e+1
0.183	4.684e-4	1.618e+1
0.182	4.691e-4	1.619e+1
0.181	4.595e-4	1.620e+1
0.180	4.528e-4	1.621e+1
0.179	4.530e-4	1.622e+1
0.178	4.397e-4	1.623e+1
0.177	4.405e-4	1.624e+1
0.176	4.310e-4	1.625e+1
0.175	4.244e-4	1.626e+1
0.174	4.247e-4	1.627e+1
0.173	4.113e-4	1.628e+1
0.172	4.123e-4	1.629e+1
0.171	4.027e-4	1.630e+1
0.170	3.961e-4	1.631e+1
0.169	3.965e-4	1.632e+1
0.168	3.835e-4	1.633e+1
0.167	3.844e-4	1.634e+1
0.166	3.751e-4	1.635e+1
0.165	3.690e-4	1.636e+1
0.164	3.692e-4	1.637e+1
0.163	3.576e-4	1.638e+1
0.162	3.583e-4	1.639e+1
0.161	3.496e-4	1.640e+1
0.160	3.430e-4	1.641e+1
0.159	3.434e-4	1.642e+1
0.158	3.306e-4	1.643e+1
0.157	3.315e-4	1.644e+1
0.156	3.224e-4	1.645e+1
0.155	3.158e-4	1.646e+1
0.154	3.164e-4	1.647e+1
0.153	3.034e-4	1.648e+1
0.152	3.045e-4	1.649e+1
0.151	2.955e-4	1.650e+1
0.150	2.892e-4	1.651e+1
0.149	2.899e-4	1.652e+1
0.148	2.773e-4	1.653e+1
0.147	2.784e-4	1.654e+1
0.146	2.693e-4	1.655e+1
0.145	2.632e-4	1.656e+1
0.144	2.639e-4	1.657e+1
0.143	2.512e-4	1.658e+1
0.142	2.524e-4	1.659e+1
0.141	2.435e-4	1.660e+1
0.140	2.373e-4	1.661e+1
0.139	2.383e-4	1.662e+1
0.138	2.256e-4	1.663e+1
0.137	2.268e-4	1.664e+1
0.136	2.181e-4	1.665e+1
0.135	2.120e-4	1.666e+1
0.134	2.129e-4	1.667e+1
0.133	2.006e-4	1.668e+1
0.132	2.019e-4	1.669e+1
0.131	1.934e-4	1.670e+1
0.130	1.872e-4	1.671e+1
0.129	1.883e-4	1.672e+1
0.128	1.759e-4	1.673e+1
0.127	1.776e-4	1.674e+1
0.126	1.689e-4	1.675e+1
0.125	1.629e-4	1.676e+1
0.124	1.643e-4	1.677e+1
0.123	1.521e-4	1.678e+1
0.122	1.539e-4	1.679e+1
0.121	1.456e-4	1.680e+1
0.120	1.396e-4	1.681e+1
0.119	1.410e-4	1.682e+1
0.118	1.287e-4	1.683e+1
0.117	1.305e-4	1.684e+1
0.116	1.224e-4	1.685e+1
0.115	1.165e-4	1.686e+1
0.114	1.180e-4	1.687e+1
0.113	1.060e-4	1.688e+1
0.112	1.078e-4	1.689e+1
0.111	9.969e-5	1.690e+1
0.110	9.393e-5	1.691e+1
0.109	9.576e-5	1.692e+1
0.108	8.366e-5	1.693e+1
0.107	8.572e-5	1.694e+1
0.106	7.797e-5	1.695e+1
0.105	7.238e-5	1.696e+1
0.104	7.432e-5	1.697e+1
0.103	6.247e-5	1.698e+1
0.102	6.439e-5	1.699e+1
0.101	5.659e-5	1.700e+1
0.100	5.121e-5	1.701e+1
0.099	5.321e-5	1.702e+1
0.098	4.145e-5	1.703e+1
0.097	4.383e-5	1.704e+1
0.096	3.615e-5	1.705e+1
0.095	3.084e-5	1.706e+1
0.094	3.300e-5	1.707e+1
0.093	2.156e-5	1.708e+1
0.092	2.383e-5	1.709e+1
0.091	1.630e-5	1.710e+1
0.090	1.114e-5	1.711e+1
0.089	1.347e-5	1.712e+1
0.088	1.922e-6	1.713e+1
0.087	4.469e-6	1.714e+1
0.086	-3.084e-6	1.715e+1
0.085	-8.140e-6	1.716e+1
0.084	-5.691e-6	1.717e+1
0.083	-1.705e-5	1.718e+1
0.082	-1.441e-5	1.719e+1
0.081	-2.164e-5	1.720e+1
0.080	-2.663e-5	1.721e+1
0.079	-2.400e-5	1.722e+1
0.078	-3.563e-5	1.723e+1
0.077	-3.292e-5	1.724e+1
0.076	-4.058e-5	1.725e+1
0.075	-4.561e-5	1.726e+1
0.074	-4.302e-5	1.727e+1
0.073	-5.459e-5	1.728e+1
0.072	-5.175e-5	1.729e+1
0.071	-5.904e-5	1.730e+1
0.070	-6.373e-5	1.731e+1
0.069	-6.105e-5	1.732e+1
0.068	-7.240e-5	1.733e+1
0.067	-6.952e-5	1.734e+1
0.066	-7.673e-5	1.735e+1
0.065	-8.170e-5	1.736e+1
0.064	-7.885e-5	1.737e+1
0.063	-9.033e-5	1.738e+1
0.062	-8.726e-5	1.739e+1
0.061	-9.469e-5	1.740e+1
0.060	-9.949e-5	1.741e+1
0.059	-9.677e-5	1.742e+1
0.058	-1.081e-4	1.743e+1
0.057	-1.055e-4	1.744e+1
0.056	-1.126e-4	1.745e+1
0.055	-1.174e-4	1.746e+1
0.054	-1.149e-4	1.747e+1
0.053	-1.263e-4	1.748e+1
0.052	-1.236e-4	1.749e+1
0.051	-1.310e-4	1.750e+1
0.050	-1.360e-4	1.751e+1
0.049	-1.336e-4	1.752e+1
0.048	-1.450e-4	1.753e+1
0.047	-1.424e-4	1.754e+1
0.046	-1.498e-4	1.755e+1
0.045	-1.549e-4	1.756e+1
0.044	-1.526e-4	1.757e+1
0.043	-1.640e-4	1.758e+1
0.042	-1.615e-4	1.759e+1
0.041	-1.692e-4	1.760e+1
0.040	-1.743e-4	1.761e+1
0.039	-1.721e-4	1.762e+1
0.038	-1.839e-4	1.763e+1
0.037	-1.812e-4	1.764e+1
0.036	-1.889e-4	1.765e+1
0.035	-1.940e-4	1.766e+1
0.034	-1.919e-4	1.767e+1
0.033	-2.036e-4	1.768e+1
0.032	-2.012e-4	1.769e+1
0.031	-2.090e-4	1.770e+1
0.030	-2.141e-4	1.771e+1
0.029	-2.117e-4	1.772e+1
0.028	-2.237e-4	1.773e+1
0.027	-2.209e-4	1.774e+1
0.026	-2.289e-4	1.775e+1
0.025	-2.339e-4	1.776e+1
0.024	-2.316e-4	1.777e+1
0.023	-2.431e-4	1.778e+1
0.022	-2.404e-4	1.779e+1
0.021	-2.482e-4	1.780e+1
0.020	-2.532e-4	1.781e+1
0.019	-2.508e-4	1.782e+1
0.018	-2.624e-4	1.783e+1
0.017	-2.595e-4	1.784e+1
0.016	-2.673e-4	1.785e+1
0.015	-2.721e-4	1.786e+1
0.014	-2.696e-4	1.787e+1
0.013	-2.813e-4	1.788e+1
0.012	-2.783e-4	1.789e+1
0.011	-2.858e-4	1.790e+1
0.010	-2.904e-4	1.791e+1
0.009	-2.877e-4	1.792e+1
0.008	-2.994e-4	1.793e+1
0.007	-2.963e-4	1.794e+1
0.006	-3.035e-4	1.795e+1
0.005	-3.081e-4	1.796e+1
0.004	-3.051e-4	1.797e+1
0.003	-3.166e-4	1.798e+1
0.002	-3.134e-4	1.799e+1
0.001	-3.204e-4	1.800e+1
0.000	-3.251e-4	1.801e+1
-0.001	-3.221e-4	1.802e+1
-0.002	-3.333e-4	1.803e+1
-0.003	-3.297e-4	1.804e+1
-0.004	-3.366e-4	1.805e+1
-0.005	-3.409e-4	1.806e+1
-0.006	-3.375e-4	1.807e+1
-0.007	-3.485e-4	1.808e+1
-0.008	-3.447e-4	1.809e+1
-0.009	-3.516e-4	1.810e+1
-0.010	-3.557e-4	1.811e+1
-0.011	-3.522e-4	1.812e+1
-0.012	-3.631e-4	1.813e+1
-0.013	-3.592e-4	1.814e+1
-0.014	-3.657e-4	1.815e+1
-0.015	-3.699e-4	1.816e+1
-0.016	-3.661e-4	1.817e+1
-0.017	-3.766e-4	1.818e+1
-0.018	-3.726e-4	1.819e+1
-0.019	-3.790e-4	1.820e+1
-0.020	-3.826e-4	1.821e+1
-0.021	-3.787e-4	1.822e+1
-0.022	-3.892e-4	1.823e+1
-0.023	-3.849e-4	1.824e+1
-0.024	-3.910e-4	1.825e+1
-0.025	-3.948e-4	1.826e+1
-0.026	-3.905e-4	1.827e+1
-0.027	-4.007e-4	1.828e+1
-0.028	-3.964e-4	1.829e+1
-0.029	-4.023e-4	1.830e+1
-0.030	-4.058e-4	1.831e+1
-0.031	-4.015e-4	1.832e+1
-0.032	-4.115e-4	1.833e+1
-0.033	-4.068e-4	1.834e+1
-0.034	-4.126e-4	1.835e+1
-0.035	-4.158e-4	1.836e+1
-0.036	-4.113e-4	1.837e+1
-0.037	-4.212e-4	1.838e+1
-0.038	-4.165e-4	1.839e+1
-0.039	-4.220e-4	1.840e+1
-0.040	-4.250e-4	1.841e+1
-0.041	-4.205e-4	1.842e+1
-0.042	-4.301e-4	1.843e+1
-0.043	-4.252e-4	1.844e+1
-0.044	-4.306e-4	1.845e+1
-0.045	-4.337e-4	1.846e+1
-0.046	-4.289e-4	1.847e+1
-0.047	-4.383e-4	1.848e+1
-0.048	-4.333e-4	1.849e+1
-0.049	-4.386e-4	1.850e+1
-0.050	-4.416e-4	1.851e+1
-0.051	-4.366e-4	1.852e+1
-0.052	-4.460e-4	1.853e+1
-0.053	-4.408e-4	1.854e+1
-0.054	-4.461e-4	1.855e+1
-0.055	-4.490e-4	1.856e+1
-0.056	-4.436e-4	1.857e+1
-0.057	-4.530e-4	1.858e+1
-0.058	-4.479e-4	1.859e+1
-0.059	-4.528e-4	1.860e+1
-0.060	-4.556e-4	1.861e+1
-0.061	-4.505e-4	1.862e+1
-0.062	-4.595e-4	1.863e+1
-0.063	-4.544e-4	1.864e+1
-0.064	-4.593e-4	1.865e+1
-0.065	-4.621e-4	1.866e+1
-0.066	-4.568e-4	1.867e+1
-0.067	-4.660e-4	1.868e+1
-0.068	-4.608e-4	1.869e+1
-0.069	-4.653e-4	1.870e+1
-0.070	-4.682e-4	1.871e+1
-0.071	-4.630e-4	1.872e+1
-0.072	-4.719e-4	1.873e+1
-0.073	-4.667e-4	1.874e+1
-0.074	-4.713e-4	1.875e+1
-0.075	-4.741e-4	1.876e+1
-0.076	-4.688e-4	1.877e+1
-0.077	-4.777e-4	1.878e+1
-0.078	-4.727e-4	1.879e+1
-0.079	-4.770e-4	1.880e+1
-0.080	-4.797e-4	1.881e+1
-0.081	-4.745e-4	1.882e+1
-0.082	-4.832e-4	1.883e+1
-0.083	-4.781e-4	1.884e+1
-0.084	-4.825e-4	1.885e+1
-0.085	-4.852e-4	1.886e+1
-0.086	-4.800e-4	1.887e+1
-0.087	-4.885e-4	1.888e+1
-0.088	-4.836e-4	1.889e+1
-0.089	-4.879e-4	1.890e+1
-0.090	-4.910e-4	1.891e+1
-0.091	-4.852e-4	1.892e+1
-0.092	-4.942e-4	1.893e+1
-0.093	-4.893e-4	1.894e+1
-0.094	-4.936e-4	1.895e+1
-0.095	-4.965e-4	1.896e+1
-0.096	-4.912e-4	1.897e+1
-0.097	-4.999e-4	1.898e+1
-0.098	-4.948e-4	1.899e+1
-0.099	-4.990e-4	1.900e+1
-0.100	-5.020e-4	1.901e+1
-0.101	-4.965e-4	1.902e+1
-0.102	-5.053e-4	1.903e+1
-0.103	-5.005e-4	1.904e+1
-0.104	-5.045e-4	1.905e+1
-0.105	-5.074e-4	1.906e+1
-0.106	-5.021e-4	1.907e+1
-0.107	-5.105e-4	1.908e+1
-0.108	-5.057e-4	1.909e+1
-0.109	-5.098e-4	1.910e+1
-0.110	-5.128e-4	1.911e+1
-0.111	-5.072e-4	1.912e+1
-0.112	-5.159e-4	1.913e+1
-0.113	-5.110e-4	1.914e+1
-0.114	-5.149e-4	1.915e+1
-0.115	-5.181e-4	1.916e+1
-0.116	-5.127e-4	1.917e+1
-0.117	-5.212e-4	1.918e+1
-0.118	-5.165e-4	1.919e+1
-0.119	-5.205e-4	1.920e+1
-0.120	-5.234e-4	1.921e+1
-0.121	-5.181e-4	1.922e+1
-0.122	-5.266e-4	1.923e+1
-0.123	-5.221e-4	1.924e+1
-0.124	-5.261e-4	1.925e+1
-0.125	-5.293e-4	1.926e+1
-0.126	-5.242e-4	1.927e+1
-0.127	-5.327e-4	1.928e+1
-0.128	-5.280e-4	1.929e+1
-0.129	-5.323e-4	1.930e+1
-0.130	-5.354e-4	1.931e+1
-0.131	-5.303e-4	1.932e+1
-0.132	-5.387e-4	1.933e+1
-0.133	-5.342e-4	1.934e+1
-0.134	-5.384e-4	1.935e+1
-0.135	-5.420e-4	1.936e+1
-0.136	-5.370e-4	1.937e+1
-0.137	-5.456e-4	1.938e+1
-0.138	-5.414e-4	1.939e+1
-0.139	-5.456e-4	1.940e+1
-0.140	-5.492e-4	1.941e+1
-0.141	-5.444e-4	1.942e+1
-0.142	-5.530e-4	1.943e+1
-0.143	-5.489e-4	1.944e+1
-0.144	-5.530e-4	1.945e+1
-0.145	-5.566e-4	1.946e+1
-0.146	-5.519e-4	1.947e+1
-0.147	-5.607e-4	1.948e+1
-0.148	-5.568e-4	1.949e+1
-0.149	-5.610e-4	1.950e+1
-0.150	-5.648e-4	1.951e+1
-0.151	-5.603e-4	1.952e+1
-0.152	-5.692e-4	1.953e+1
-0.153	-5.660e-4	1.954e+1
-0.154	-5.705e-4	1.955e+1
-0.155	-5.744e-4	1.956e+1
-0.156	-5.701e-4	1.957e+1
-0.157	-5.788e-4	1.958e+1
-0.158	-5.753e-4	1.959e+1
-0.159	-5.800e-4	1.960e+1
-0.160	-5.845e-4	1.961e+1
-0.161	-5.804e-4	1.962e+1
-0.162	-5.901e-4	1.963e+1
-0.163	-5.870e-4	1.964e+1
-0.164	-5.921e-4	1.965e+1
-0.165	-5.964e-4	1.966e+1
-0.166	-5.923e-4	1.967e+1
-0.167	-6.018e-4	1.968e+1
-0.168	-5.988e-4	1.969e+1
-0.169	-6.037e-4	1.970e+1
-0.170	-6.079e-4	1.971e+1
[truncated: 2,831 more rows]
