# Supplementary material for: Decoration of Ag nanoparticles on CoMoO4 rods for efficient electrochemical reduction of CO2
Source: Sci Rep. 2024 Jan 16;14:1406. doi: 10.1038/s41598-024-51680-w (PMC10792071; doi:10.1038/s41598-024-51680-w)
Supplement: Supplementary file 1 — Supplementary Information 1. [file 41598_2024_51680_MOESM1_ESM.zip › raw data for scientific reports/CV CoMoO4/CV 0.15 scan -0.6 to 0.6 03282023.csv]

Mar. 28	2023 15:32:23
Cyclic Voltammetry
File: c:\users\nsb 111 lab\desktop\dr. schindra\ag cm co2 reduction\cm\cv 0.15 scan -0.6 to 0.6 03282023.csv
Data Source: Experiment
Instrument Model: CHI760E
Header:
Note:
Init E (V) = -0.6
High E (V) = 0.6
Low E (V) = -0.6
Init P/N = P
Scan Rate (V/s) = 0.15
Segment = 4
Sample Interval (V) = 0.001
Quiet Time (sec) = 2
Sensitivity (A/V) = 0.01
Segment 1:
Segment 2:
Ep = -0.380V
ip = -8.886e-4A
Ah = -5.346e-4C
Segment 3:
Segment 4:
Ep = -0.368V
ip = -8.585e-4A
Ah = -4.949e-4C
Potential/V	Current/A	Time/s
Segment 1:
-0.600	-4.069e-4	6.667e-3
-0.599	-3.841e-4	1.333e-2
-0.598	-3.925e-4	2.000e-2
-0.597	-3.880e-4	2.667e-2
-0.596	-3.774e-4	3.333e-2
-0.595	-3.876e-4	4.000e-2
-0.594	-3.682e-4	4.667e-2
-0.593	-3.777e-4	5.333e-2
-0.592	-3.735e-4	6.000e-2
-0.591	-3.632e-4	6.667e-2
-0.590	-3.738e-4	7.333e-2
-0.589	-3.547e-4	8.000e-2
-0.588	-3.642e-4	8.667e-2
-0.587	-3.604e-4	9.333e-2
-0.586	-3.503e-4	1.000e-1
-0.585	-3.611e-4	1.067e-1
-0.584	-3.421e-4	1.133e-1
-0.583	-3.519e-4	1.200e-1
-0.582	-3.479e-4	1.267e-1
-0.581	-3.384e-4	1.333e-1
-0.580	-3.492e-4	1.400e-1
-0.579	-3.302e-4	1.467e-1
-0.578	-3.403e-4	1.533e-1
-0.577	-3.366e-4	1.600e-1
-0.576	-3.272e-4	1.667e-1
-0.575	-3.377e-4	1.733e-1
-0.574	-3.194e-4	1.800e-1
-0.573	-3.295e-4	1.867e-1
-0.572	-3.256e-4	1.933e-1
-0.571	-3.164e-4	2.000e-1
-0.570	-3.275e-4	2.067e-1
-0.569	-3.085e-4	2.133e-1
-0.568	-3.192e-4	2.200e-1
-0.567	-3.152e-4	2.267e-1
-0.566	-3.062e-4	2.333e-1
-0.565	-3.174e-4	2.400e-1
-0.564	-2.987e-4	2.467e-1
-0.563	-3.090e-4	2.533e-1
-0.562	-3.057e-4	2.600e-1
-0.561	-2.965e-4	2.667e-1
-0.560	-3.077e-4	2.733e-1
-0.559	-2.893e-4	2.800e-1
-0.558	-2.999e-4	2.867e-1
-0.557	-2.963e-4	2.933e-1
-0.556	-2.873e-4	3.000e-1
-0.555	-2.988e-4	3.067e-1
-0.554	-2.804e-4	3.133e-1
-0.553	-2.911e-4	3.200e-1
-0.552	-2.876e-4	3.267e-1
-0.551	-2.788e-4	3.333e-1
-0.550	-2.902e-4	3.400e-1
-0.549	-2.720e-4	3.467e-1
-0.548	-2.826e-4	3.533e-1
-0.547	-2.795e-4	3.600e-1
-0.546	-2.706e-4	3.667e-1
-0.545	-2.820e-4	3.733e-1
-0.544	-2.638e-4	3.800e-1
-0.543	-2.748e-4	3.867e-1
-0.542	-2.716e-4	3.933e-1
-0.541	-2.628e-4	4.000e-1
-0.540	-2.747e-4	4.067e-1
-0.539	-2.564e-4	4.133e-1
-0.538	-2.672e-4	4.200e-1
-0.537	-2.641e-4	4.267e-1
-0.536	-2.555e-4	4.333e-1
-0.535	-2.669e-4	4.400e-1
-0.534	-2.492e-4	4.467e-1
-0.533	-2.600e-4	4.533e-1
-0.532	-2.568e-4	4.600e-1
-0.531	-2.485e-4	4.667e-1
-0.530	-2.601e-4	4.733e-1
-0.529	-2.420e-4	4.800e-1
-0.528	-2.533e-4	4.867e-1
-0.527	-2.502e-4	4.933e-1
-0.526	-2.417e-4	5.000e-1
-0.525	-2.535e-4	5.067e-1
-0.524	-2.357e-4	5.133e-1
-0.523	-2.467e-4	5.200e-1
-0.522	-2.437e-4	5.267e-1
-0.521	-2.353e-4	5.333e-1
-0.520	-2.471e-4	5.400e-1
-0.519	-2.294e-4	5.467e-1
-0.518	-2.405e-4	5.533e-1
-0.517	-2.376e-4	5.600e-1
-0.516	-2.293e-4	5.667e-1
-0.515	-2.412e-4	5.733e-1
-0.514	-2.236e-4	5.800e-1
-0.513	-2.345e-4	5.867e-1
-0.512	-2.316e-4	5.933e-1
-0.511	-2.234e-4	6.000e-1
-0.510	-2.352e-4	6.067e-1
-0.509	-2.176e-4	6.133e-1
-0.508	-2.289e-4	6.200e-1
-0.507	-2.259e-4	6.267e-1
-0.506	-2.178e-4	6.333e-1
-0.505	-2.299e-4	6.400e-1
-0.504	-2.119e-4	6.467e-1
-0.503	-2.235e-4	6.533e-1
-0.502	-2.207e-4	6.600e-1
-0.501	-2.124e-4	6.667e-1
-0.500	-2.245e-4	6.733e-1
-0.499	-2.067e-4	6.800e-1
-0.498	-2.180e-4	6.867e-1
-0.497	-2.153e-4	6.933e-1
-0.496	-2.073e-4	7.000e-1
-0.495	-2.191e-4	7.067e-1
-0.494	-2.015e-4	7.133e-1
-0.493	-2.129e-4	7.200e-1
-0.492	-2.103e-4	7.267e-1
-0.491	-2.021e-4	7.333e-1
-0.490	-2.143e-4	7.400e-1
-0.489	-1.964e-4	7.467e-1
-0.488	-2.081e-4	7.533e-1
-0.487	-2.055e-4	7.600e-1
-0.486	-1.972e-4	7.667e-1
-0.485	-2.094e-4	7.733e-1
-0.484	-1.920e-4	7.800e-1
-0.483	-2.032e-4	7.867e-1
-0.482	-2.006e-4	7.933e-1
-0.481	-1.926e-4	8.000e-1
-0.480	-2.048e-4	8.067e-1
-0.479	-1.872e-4	8.133e-1
-0.478	-1.989e-4	8.200e-1
-0.477	-1.964e-4	8.267e-1
-0.476	-1.880e-4	8.333e-1
-0.475	-2.004e-4	8.400e-1
-0.474	-1.828e-4	8.467e-1
-0.473	-1.945e-4	8.533e-1
-0.472	-1.921e-4	8.600e-1
-0.471	-1.839e-4	8.667e-1
-0.470	-1.961e-4	8.733e-1
-0.469	-1.786e-4	8.800e-1
-0.468	-1.902e-4	8.867e-1
-0.467	-1.876e-4	8.933e-1
-0.466	-1.797e-4	9.000e-1
-0.465	-1.920e-4	9.067e-1
-0.464	-1.745e-4	9.133e-1
-0.463	-1.861e-4	9.200e-1
-0.462	-1.837e-4	9.267e-1
-0.461	-1.755e-4	9.333e-1
-0.460	-1.878e-4	9.400e-1
-0.459	-1.702e-4	9.467e-1
-0.458	-1.820e-4	9.533e-1
-0.457	-1.795e-4	9.600e-1
-0.456	-1.717e-4	9.667e-1
-0.455	-1.841e-4	9.733e-1
-0.454	-1.662e-4	9.800e-1
-0.453	-1.783e-4	9.867e-1
-0.452	-1.756e-4	9.933e-1
-0.451	-1.678e-4	1.000e+0
-0.450	-1.804e-4	1.007e+0
-0.449	-1.626e-4	1.013e+0
-0.448	-1.742e-4	1.020e+0
-0.447	-1.720e-4	1.027e+0
-0.446	-1.639e-4	1.033e+0
-0.445	-1.765e-4	1.040e+0
-0.444	-1.589e-4	1.047e+0
-0.443	-1.708e-4	1.053e+0
-0.442	-1.683e-4	1.060e+0
-0.441	-1.602e-4	1.067e+0
-0.440	-1.731e-4	1.073e+0
-0.439	-1.553e-4	1.080e+0
-0.438	-1.670e-4	1.087e+0
-0.437	-1.648e-4	1.093e+0
-0.436	-1.567e-4	1.100e+0
-0.435	-1.694e-4	1.107e+0
-0.434	-1.518e-4	1.113e+0
-0.433	-1.633e-4	1.120e+0
-0.432	-1.614e-4	1.127e+0
-0.431	-1.532e-4	1.133e+0
-0.430	-1.658e-4	1.140e+0
-0.429	-1.485e-4	1.147e+0
-0.428	-1.600e-4	1.153e+0
-0.427	-1.579e-4	1.160e+0
-0.426	-1.499e-4	1.167e+0
-0.425	-1.624e-4	1.173e+0
-0.424	-1.451e-4	1.180e+0
-0.423	-1.567e-4	1.187e+0
-0.422	-1.545e-4	1.193e+0
-0.421	-1.465e-4	1.200e+0
-0.420	-1.593e-4	1.207e+0
-0.419	-1.418e-4	1.213e+0
-0.418	-1.535e-4	1.220e+0
-0.417	-1.513e-4	1.227e+0
-0.416	-1.434e-4	1.233e+0
-0.415	-1.560e-4	1.240e+0
-0.414	-1.385e-4	1.247e+0
-0.413	-1.502e-4	1.253e+0
-0.412	-1.483e-4	1.260e+0
-0.411	-1.399e-4	1.267e+0
-0.410	-1.527e-4	1.273e+0
-0.409	-1.353e-4	1.280e+0
-0.408	-1.467e-4	1.287e+0
-0.407	-1.450e-4	1.293e+0
-0.406	-1.368e-4	1.300e+0
-0.405	-1.497e-4	1.307e+0
-0.404	-1.323e-4	1.313e+0
-0.403	-1.438e-4	1.320e+0
-0.402	-1.421e-4	1.327e+0
-0.401	-1.338e-4	1.333e+0
-0.400	-1.468e-4	1.340e+0
-0.399	-1.290e-4	1.347e+0
-0.398	-1.409e-4	1.353e+0
-0.397	-1.390e-4	1.360e+0
-0.396	-1.306e-4	1.367e+0
-0.395	-1.436e-4	1.373e+0
-0.394	-1.261e-4	1.380e+0
-0.393	-1.379e-4	1.387e+0
-0.392	-1.361e-4	1.393e+0
-0.391	-1.276e-4	1.400e+0
-0.390	-1.408e-4	1.407e+0
-0.389	-1.232e-4	1.413e+0
-0.388	-1.349e-4	1.420e+0
-0.387	-1.331e-4	1.427e+0
-0.386	-1.247e-4	1.433e+0
-0.385	-1.379e-4	1.440e+0
-0.384	-1.203e-4	1.447e+0
-0.383	-1.318e-4	1.453e+0
-0.382	-1.302e-4	1.460e+0
-0.381	-1.218e-4	1.467e+0
-0.380	-1.351e-4	1.473e+0
-0.379	-1.174e-4	1.480e+0
-0.378	-1.290e-4	1.487e+0
-0.377	-1.274e-4	1.493e+0
-0.376	-1.189e-4	1.500e+0
-0.375	-1.322e-4	1.507e+0
-0.374	-1.145e-4	1.513e+0
-0.373	-1.262e-4	1.520e+0
-0.372	-1.245e-4	1.527e+0
-0.371	-1.162e-4	1.533e+0
-0.370	-1.296e-4	1.540e+0
-0.369	-1.117e-4	1.547e+0
-0.368	-1.232e-4	1.553e+0
-0.367	-1.220e-4	1.560e+0
-0.366	-1.132e-4	1.567e+0
-0.365	-1.266e-4	1.573e+0
-0.364	-1.088e-4	1.580e+0
-0.363	-1.205e-4	1.587e+0
-0.362	-1.191e-4	1.593e+0
-0.361	-1.104e-4	1.600e+0
-0.360	-1.237e-4	1.607e+0
-0.359	-1.059e-4	1.613e+0
-0.358	-1.176e-4	1.620e+0
-0.357	-1.164e-4	1.627e+0
-0.356	-1.076e-4	1.633e+0
-0.355	-1.211e-4	1.640e+0
-0.354	-1.033e-4	1.647e+0
-0.353	-1.150e-4	1.653e+0
-0.352	-1.136e-4	1.660e+0
-0.351	-1.048e-4	1.667e+0
-0.350	-1.184e-4	1.673e+0
-0.349	-1.006e-4	1.680e+0
-0.348	-1.120e-4	1.687e+0
-0.347	-1.109e-4	1.693e+0
-0.346	-1.021e-4	1.700e+0
-0.345	-1.159e-4	1.707e+0
-0.344	-9.790e-5	1.713e+0
-0.343	-1.093e-4	1.720e+0
-0.342	-1.083e-4	1.727e+0
-0.341	-9.941e-5	1.733e+0
-0.340	-1.129e-4	1.740e+0
-0.339	-9.519e-5	1.747e+0
-0.338	-1.066e-4	1.753e+0
-0.337	-1.055e-4	1.760e+0
-0.336	-9.647e-5	1.767e+0
-0.335	-1.104e-4	1.773e+0
-0.334	-9.227e-5	1.780e+0
-0.333	-1.039e-4	1.787e+0
-0.332	-1.029e-4	1.793e+0
-0.331	-9.364e-5	1.800e+0
-0.330	-1.078e-4	1.807e+0
-0.329	-8.970e-5	1.813e+0
-0.328	-1.011e-4	1.820e+0
-0.327	-1.002e-4	1.827e+0
-0.326	-9.073e-5	1.833e+0
-0.325	-1.048e-4	1.840e+0
-0.324	-8.684e-5	1.847e+0
-0.323	-9.828e-5	1.853e+0
-0.322	-9.744e-5	1.860e+0
-0.321	-8.803e-5	1.867e+0
-0.320	-1.022e-4	1.873e+0
-0.319	-8.400e-5	1.880e+0
-0.318	-9.533e-5	1.887e+0
-0.317	-9.460e-5	1.893e+0
-0.316	-8.500e-5	1.900e+0
-0.315	-9.925e-5	1.907e+0
-0.314	-8.097e-5	1.913e+0
-0.313	-9.238e-5	1.920e+0
-0.312	-9.179e-5	1.927e+0
-0.311	-8.204e-5	1.933e+0
-0.310	-9.636e-5	1.940e+0
-0.309	-7.814e-5	1.947e+0
-0.308	-8.938e-5	1.953e+0
-0.307	-8.871e-5	1.960e+0
-0.306	-7.893e-5	1.967e+0
-0.305	-9.340e-5	1.973e+0
-0.304	-7.490e-5	1.980e+0
-0.303	-8.627e-5	1.987e+0
-0.302	-8.578e-5	1.993e+0
-0.301	-7.574e-5	2.000e+0
-0.300	-9.039e-5	2.007e+0
-0.299	-7.220e-5	2.013e+0
-0.298	-8.328e-5	2.020e+0
-0.297	-8.279e-5	2.027e+0
-0.296	-7.279e-5	2.033e+0
-0.295	-8.735e-5	2.040e+0
-0.294	-6.891e-5	2.047e+0
-0.293	-8.008e-5	2.053e+0
-0.292	-7.966e-5	2.060e+0
-0.291	-6.945e-5	2.067e+0
-0.290	-8.421e-5	2.073e+0
-0.289	-6.577e-5	2.080e+0
-0.288	-7.690e-5	2.087e+0
-0.287	-7.658e-5	2.093e+0
-0.286	-6.613e-5	2.100e+0
-0.285	-8.116e-5	2.107e+0
-0.284	-6.254e-5	2.113e+0
-0.283	-7.338e-5	2.120e+0
-0.282	-7.329e-5	2.127e+0
-0.281	-6.282e-5	2.133e+0
-0.280	-7.755e-5	2.140e+0
-0.279	-5.914e-5	2.147e+0
-0.278	-6.997e-5	2.153e+0
-0.277	-6.990e-5	2.160e+0
-0.276	-5.930e-5	2.167e+0
-0.275	-7.432e-5	2.173e+0
-0.274	-5.562e-5	2.180e+0
-0.273	-6.635e-5	2.187e+0
-0.272	-6.655e-5	2.193e+0
-0.271	-5.564e-5	2.200e+0
-0.270	-7.070e-5	2.207e+0
-0.269	-5.230e-5	2.213e+0
-0.268	-6.268e-5	2.220e+0
-0.267	-6.299e-5	2.227e+0
-0.266	-5.196e-5	2.233e+0
-0.265	-6.697e-5	2.240e+0
-0.264	-4.843e-5	2.247e+0
-0.263	-5.906e-5	2.253e+0
-0.262	-5.909e-5	2.260e+0
-0.261	-4.837e-5	2.267e+0
-0.260	-6.330e-5	2.273e+0
-0.259	-4.465e-5	2.280e+0
-0.258	-5.527e-5	2.287e+0
-0.257	-5.560e-5	2.293e+0
-0.256	-4.399e-5	2.300e+0
-0.255	-5.949e-5	2.307e+0
-0.254	-4.061e-5	2.313e+0
-0.253	-5.134e-5	2.320e+0
-0.252	-5.161e-5	2.327e+0
-0.251	-4.011e-5	2.333e+0
-0.250	-5.557e-5	2.340e+0
-0.249	-3.646e-5	2.347e+0
-0.248	-4.720e-5	2.353e+0
-0.247	-4.745e-5	2.360e+0
-0.246	-3.603e-5	2.367e+0
-0.245	-5.158e-5	2.373e+0
-0.244	-3.192e-5	2.380e+0
-0.243	-4.292e-5	2.387e+0
-0.242	-4.335e-5	2.393e+0
-0.241	-3.134e-5	2.400e+0
-0.240	-4.724e-5	2.407e+0
-0.239	-2.780e-5	2.413e+0
-0.238	-3.842e-5	2.420e+0
-0.237	-3.892e-5	2.427e+0
-0.236	-2.699e-5	2.433e+0
-0.235	-4.286e-5	2.440e+0
-0.234	-2.339e-5	2.447e+0
-0.233	-3.372e-5	2.453e+0
-0.232	-3.440e-5	2.460e+0
-0.231	-2.272e-5	2.467e+0
-0.230	-3.815e-5	2.473e+0
-0.229	-1.882e-5	2.480e+0
-0.228	-2.884e-5	2.487e+0
-0.227	-3.001e-5	2.493e+0
-0.226	-1.767e-5	2.500e+0
-0.225	-3.329e-5	2.507e+0
-0.224	-1.431e-5	2.513e+0
-0.223	-2.397e-5	2.520e+0
-0.222	-2.520e-5	2.527e+0
-0.221	-1.295e-5	2.533e+0
-0.220	-2.825e-5	2.540e+0
-0.219	-9.602e-6	2.547e+0
-0.218	-1.906e-5	2.553e+0
-0.217	-2.005e-5	2.560e+0
-0.216	-7.992e-6	2.567e+0
-0.215	-2.318e-5	2.573e+0
-0.214	-4.492e-6	2.580e+0
-0.213	-1.400e-5	2.587e+0
-0.212	-1.501e-5	2.593e+0
-0.211	-2.720e-6	2.600e+0
-0.210	-1.809e-5	2.607e+0
-0.209	5.951e-7	2.613e+0
-0.208	-8.686e-6	2.620e+0
-0.207	-9.735e-6	2.627e+0
-0.206	2.759e-6	2.633e+0
-0.205	-1.248e-5	2.640e+0
-0.204	6.384e-6	2.647e+0
-0.203	-3.215e-6	2.653e+0
-0.202	-3.924e-6	2.660e+0
-0.201	8.643e-6	2.667e+0
-0.200	-7.062e-6	2.673e+0
-0.199	1.228e-5	2.680e+0
-0.198	2.862e-6	2.687e+0
-0.197	1.651e-6	2.693e+0
-0.196	1.450e-5	2.700e+0
-0.195	-1.007e-6	2.707e+0
-0.194	1.813e-5	2.713e+0
-0.193	9.249e-6	2.720e+0
-0.192	7.632e-6	2.727e+0
-0.191	2.083e-5	2.733e+0
-0.190	5.409e-6	2.740e+0
-0.189	2.435e-5	2.747e+0
-0.188	1.550e-5	2.753e+0
-0.187	1.414e-5	2.760e+0
-0.186	2.727e-5	2.767e+0
-0.185	1.192e-5	2.773e+0
-0.184	3.102e-5	2.780e+0
-0.183	2.221e-5	2.787e+0
-0.182	2.083e-5	2.793e+0
-0.181	3.415e-5	2.800e+0
-0.180	1.872e-5	2.807e+0
-0.179	3.776e-5	2.813e+0
-0.178	2.934e-5	2.820e+0
-0.177	2.798e-5	2.827e+0
-0.176	4.132e-5	2.833e+0
-0.175	2.613e-5	2.840e+0
-0.174	4.509e-5	2.847e+0
-0.173	3.684e-5	2.853e+0
-0.172	3.540e-5	2.860e+0
-0.171	4.891e-5	2.867e+0
-0.170	3.345e-5	2.873e+0
-0.169	5.289e-5	2.880e+0
-0.168	4.445e-5	2.887e+0
-0.167	4.308e-5	2.893e+0
-0.166	5.685e-5	2.900e+0
-0.165	4.107e-5	2.907e+0
-0.164	6.075e-5	2.913e+0
-0.163	5.261e-5	2.920e+0
-0.162	5.106e-5	2.927e+0
-0.161	6.481e-5	2.933e+0
-0.160	4.962e-5	2.940e+0
-0.159	6.909e-5	2.947e+0
-0.158	6.088e-5	2.953e+0
-0.157	5.954e-5	2.960e+0
-0.156	7.352e-5	2.967e+0
-0.155	5.813e-5	2.973e+0
-0.154	7.784e-5	2.980e+0
-0.153	6.962e-5	2.987e+0
-0.152	6.822e-5	2.993e+0
-0.151	8.264e-5	3.000e+0
-0.150	6.709e-5	3.007e+0
-0.149	8.664e-5	3.013e+0
-0.148	7.896e-5	3.020e+0
-0.147	7.734e-5	3.027e+0
-0.146	9.167e-5	3.033e+0
-0.145	7.637e-5	3.040e+0
-0.144	9.579e-5	3.047e+0
-0.143	8.819e-5	3.053e+0
-0.142	8.675e-5	3.060e+0
-0.141	1.013e-4	3.067e+0
-0.140	8.582e-5	3.073e+0
-0.139	1.055e-4	3.080e+0
-0.138	9.805e-5	3.087e+0
-0.137	9.638e-5	3.093e+0
-0.136	1.111e-4	3.100e+0
-0.135	9.577e-5	3.107e+0
-0.134	1.154e-4	3.113e+0
-0.133	1.081e-4	3.120e+0
-0.132	1.063e-4	3.127e+0
-0.131	1.209e-4	3.133e+0
-0.130	1.060e-4	3.140e+0
-0.129	1.256e-4	3.147e+0
-0.128	1.182e-4	3.153e+0
-0.127	1.165e-4	3.160e+0
-0.126	1.317e-4	3.167e+0
-0.125	1.161e-4	3.173e+0
-0.124	1.360e-4	3.180e+0
-0.123	1.287e-4	3.187e+0
-0.122	1.268e-4	3.193e+0
-0.121	1.420e-4	3.200e+0
-0.120	1.267e-4	3.207e+0
-0.119	1.464e-4	3.213e+0
-0.118	1.393e-4	3.220e+0
-0.117	1.375e-4	3.227e+0
-0.116	1.525e-4	3.233e+0
-0.115	1.373e-4	3.240e+0
-0.114	1.570e-4	3.247e+0
-0.113	1.500e-4	3.253e+0
-0.112	1.479e-4	3.260e+0
-0.111	1.633e-4	3.267e+0
-0.110	1.478e-4	3.273e+0
-0.109	1.674e-4	3.280e+0
-0.108	1.608e-4	3.287e+0
-0.107	1.584e-4	3.293e+0
-0.106	1.738e-4	3.300e+0
-0.105	1.585e-4	3.307e+0
-0.104	1.778e-4	3.313e+0
-0.103	1.713e-4	3.320e+0
-0.102	1.692e-4	3.327e+0
-0.101	1.847e-4	3.333e+0
-0.100	1.690e-4	3.340e+0
-0.099	1.888e-4	3.347e+0
-0.098	1.819e-4	3.353e+0
-0.097	1.796e-4	3.360e+0
-0.096	1.953e-4	3.367e+0
-0.095	1.792e-4	3.373e+0
-0.094	1.993e-4	3.380e+0
-0.093	1.926e-4	3.387e+0
-0.092	1.898e-4	3.393e+0
-0.091	2.054e-4	3.400e+0
-0.090	1.898e-4	3.407e+0
-0.089	2.094e-4	3.413e+0
-0.088	2.027e-4	3.420e+0
-0.087	2.000e-4	3.427e+0
-0.086	2.156e-4	3.433e+0
-0.085	1.999e-4	3.440e+0
-0.084	2.194e-4	3.447e+0
-0.083	2.129e-4	3.453e+0
-0.082	2.100e-4	3.460e+0
-0.081	2.258e-4	3.467e+0
-0.080	2.096e-4	3.473e+0
-0.079	2.294e-4	3.480e+0
-0.078	2.227e-4	3.487e+0
-0.077	2.197e-4	3.493e+0
-0.076	2.356e-4	3.500e+0
-0.075	2.197e-4	3.507e+0
-0.074	2.390e-4	3.513e+0
-0.073	2.324e-4	3.520e+0
-0.072	2.294e-4	3.527e+0
-0.071	2.450e-4	3.533e+0
-0.070	2.291e-4	3.540e+0
-0.069	2.484e-4	3.547e+0
-0.068	2.418e-4	3.553e+0
-0.067	2.386e-4	3.560e+0
-0.066	2.544e-4	3.567e+0
-0.065	2.383e-4	3.573e+0
-0.064	2.575e-4	3.580e+0
-0.063	2.510e-4	3.587e+0
-0.062	2.478e-4	3.593e+0
-0.061	2.635e-4	3.600e+0
-0.060	2.473e-4	3.607e+0
-0.059	2.665e-4	3.613e+0
-0.058	2.600e-4	3.620e+0
-0.057	2.568e-4	3.627e+0
-0.056	2.725e-4	3.633e+0
-0.055	2.559e-4	3.640e+0
-0.054	2.754e-4	3.647e+0
-0.053	2.686e-4	3.653e+0
-0.052	2.653e-4	3.660e+0
-0.051	2.811e-4	3.667e+0
-0.050	2.646e-4	3.673e+0
-0.049	2.838e-4	3.680e+0
-0.048	2.774e-4	3.687e+0
-0.047	2.738e-4	3.693e+0
-0.046	2.894e-4	3.700e+0
-0.045	2.732e-4	3.707e+0
-0.044	2.921e-4	3.713e+0
-0.043	2.859e-4	3.720e+0
-0.042	2.820e-4	3.727e+0
-0.041	2.977e-4	3.733e+0
-0.040	2.813e-4	3.740e+0
-0.039	3.004e-4	3.747e+0
-0.038	2.937e-4	3.753e+0
-0.037	2.900e-4	3.760e+0
-0.036	3.059e-4	3.767e+0
-0.035	2.894e-4	3.773e+0
-0.034	3.084e-4	3.780e+0
-0.033	3.021e-4	3.787e+0
-0.032	2.982e-4	3.793e+0
-0.031	3.142e-4	3.800e+0
-0.030	2.975e-4	3.807e+0
-0.029	3.167e-4	3.813e+0
-0.028	3.102e-4	3.820e+0
-0.027	3.063e-4	3.827e+0
-0.026	3.225e-4	3.833e+0
-0.025	3.057e-4	3.840e+0
-0.024	3.247e-4	3.847e+0
-0.023	3.184e-4	3.853e+0
-0.022	3.146e-4	3.860e+0
-0.021	3.306e-4	3.867e+0
-0.020	3.139e-4	3.873e+0
-0.019	3.330e-4	3.880e+0
-0.018	3.267e-4	3.887e+0
-0.017	3.227e-4	3.893e+0
-0.016	3.389e-4	3.900e+0
-0.015	3.222e-4	3.907e+0
-0.014	3.413e-4	3.913e+0
-0.013	3.352e-4	3.920e+0
-0.012	3.308e-4	3.927e+0
-0.011	3.473e-4	3.933e+0
-0.010	3.303e-4	3.940e+0
-0.009	3.494e-4	3.947e+0
-0.008	3.434e-4	3.953e+0
-0.007	3.390e-4	3.960e+0
-0.006	3.554e-4	3.967e+0
-0.005	3.387e-4	3.973e+0
-0.004	3.575e-4	3.980e+0
-0.003	3.517e-4	3.987e+0
-0.002	3.476e-4	3.993e+0
-0.001	3.633e-4	4.000e+0
-0.000	3.478e-4	4.007e+0
0.001	3.659e-4	4.013e+0
0.002	3.605e-4	4.020e+0
0.003	3.560e-4	4.027e+0
0.004	3.717e-4	4.033e+0
0.005	3.563e-4	4.040e+0
0.006	3.739e-4	4.047e+0
0.007	3.685e-4	4.053e+0
0.008	3.644e-4	4.060e+0
0.009	3.802e-4	4.067e+0
0.010	3.644e-4	4.073e+0
0.011	3.827e-4	4.080e+0
0.012	3.772e-4	4.087e+0
0.013	3.733e-4	4.093e+0
0.014	3.898e-4	4.100e+0
0.015	3.733e-4	4.107e+0
0.016	3.923e-4	4.113e+0
0.017	3.870e-4	4.120e+0
0.018	3.825e-4	4.127e+0
0.019	3.996e-4	4.133e+0
0.020	3.831e-4	4.140e+0
0.021	4.022e-4	4.147e+0
0.022	3.969e-4	4.153e+0
0.023	3.929e-4	4.160e+0
0.024	4.101e-4	4.167e+0
0.025	3.935e-4	4.173e+0
0.026	4.129e-4	4.180e+0
0.027	4.079e-4	4.187e+0
0.028	4.037e-4	4.193e+0
0.029	4.214e-4	4.200e+0
0.030	4.044e-4	4.207e+0
0.031	4.244e-4	4.213e+0
0.032	4.198e-4	4.220e+0
0.033	4.153e-4	4.227e+0
0.034	4.332e-4	4.233e+0
0.035	4.167e-4	4.240e+0
0.036	4.365e-4	4.247e+0
0.037	4.320e-4	4.253e+0
0.038	4.278e-4	4.260e+0
0.039	4.459e-4	4.267e+0
0.040	4.296e-4	4.273e+0
0.041	4.495e-4	4.280e+0
0.042	4.453e-4	4.287e+0
0.043	4.411e-4	4.293e+0
0.044	4.598e-4	4.300e+0
0.045	4.434e-4	4.307e+0
0.046	4.634e-4	4.313e+0
0.047	4.595e-4	4.320e+0
0.048	4.555e-4	4.327e+0
0.049	4.742e-4	4.333e+0
0.050	4.582e-4	4.340e+0
0.051	4.789e-4	4.347e+0
0.052	4.752e-4	4.353e+0
0.053	4.711e-4	4.360e+0
0.054	4.903e-4	4.367e+0
0.055	4.744e-4	4.373e+0
0.056	4.948e-4	4.380e+0
0.057	4.920e-4	4.387e+0
0.058	4.878e-4	4.393e+0
0.059	5.075e-4	4.400e+0
0.060	4.917e-4	4.407e+0
0.061	5.127e-4	4.413e+0
0.062	5.096e-4	4.420e+0
0.063	5.062e-4	4.427e+0
0.064	5.257e-4	4.433e+0
0.065	5.104e-4	4.440e+0
0.066	5.314e-4	4.447e+0
0.067	5.289e-4	4.453e+0
0.068	5.252e-4	4.460e+0
0.069	5.453e-4	4.467e+0
0.070	5.302e-4	4.473e+0
0.071	5.516e-4	4.480e+0
0.072	5.493e-4	4.487e+0
0.073	5.458e-4	4.493e+0
0.074	5.663e-4	4.500e+0
0.075	5.515e-4	4.507e+0
0.076	5.729e-4	4.513e+0
0.077	5.707e-4	4.520e+0
0.078	5.675e-4	4.527e+0
0.079	5.886e-4	4.533e+0
0.080	5.736e-4	4.540e+0
0.081	5.956e-4	4.547e+0
0.082	5.940e-4	4.553e+0
0.083	5.906e-4	4.560e+0
0.084	6.122e-4	4.567e+0
0.085	5.976e-4	4.573e+0
0.086	6.195e-4	4.580e+0
0.087	6.185e-4	4.587e+0
0.088	6.153e-4	4.593e+0
0.089	6.372e-4	4.600e+0
0.090	6.228e-4	4.607e+0
0.091	6.449e-4	4.613e+0
0.092	6.443e-4	4.620e+0
0.093	6.411e-4	4.627e+0
0.094	6.633e-4	4.633e+0
0.095	6.491e-4	4.640e+0
0.096	6.713e-4	4.647e+0
0.097	6.712e-4	4.653e+0
0.098	6.684e-4	4.660e+0
0.099	6.907e-4	4.667e+0
0.100	6.766e-4	4.673e+0
0.101	6.994e-4	4.680e+0
0.102	6.995e-4	4.687e+0
0.103	6.969e-4	4.693e+0
0.104	7.193e-4	4.700e+0
0.105	7.056e-4	4.707e+0
0.106	7.287e-4	4.713e+0
0.107	7.291e-4	4.720e+0
0.108	7.262e-4	4.727e+0
0.109	7.501e-4	4.733e+0
0.110	7.358e-4	4.740e+0
0.111	7.595e-4	4.747e+0
0.112	7.603e-4	4.753e+0
0.113	7.575e-4	4.760e+0
0.114	7.809e-4	4.767e+0
0.115	7.675e-4	4.773e+0
0.116	7.906e-4	4.780e+0
0.117	7.914e-4	4.787e+0
0.118	7.892e-4	4.793e+0
0.119	8.126e-4	4.800e+0
0.120	7.993e-4	4.807e+0
0.121	8.227e-4	4.813e+0
0.122	8.239e-4	4.820e+0
0.123	8.214e-4	4.827e+0
0.124	8.452e-4	4.833e+0
0.125	8.322e-4	4.840e+0
0.126	8.558e-4	4.847e+0
0.127	8.569e-4	4.853e+0
0.128	8.545e-4	4.860e+0
0.129	8.785e-4	4.867e+0
0.130	8.658e-4	4.873e+0
0.131	8.889e-4	4.880e+0
0.132	8.907e-4	4.887e+0
0.133	8.883e-4	4.893e+0
0.134	9.124e-4	4.900e+0
0.135	8.995e-4	4.907e+0
0.136	9.233e-4	4.913e+0
0.137	9.251e-4	4.920e+0
0.138	9.227e-4	4.927e+0
0.139	9.470e-4	4.933e+0
0.140	9.340e-4	4.940e+0
0.141	9.577e-4	4.947e+0
0.142	9.599e-4	4.953e+0
0.143	9.575e-4	4.960e+0
0.144	9.819e-4	4.967e+0
0.145	9.696e-4	4.973e+0
0.146	9.928e-4	4.980e+0
0.147	9.953e-4	4.987e+0
0.148	9.934e-4	4.993e+0
0.149	1.018e-3	5.000e+0
0.150	1.005e-3	5.007e+0
0.151	1.029e-3	5.013e+0
0.152	1.031e-3	5.020e+0
0.153	1.029e-3	5.027e+0
0.154	1.054e-3	5.033e+0
0.155	1.041e-3	5.040e+0
0.156	1.065e-3	5.047e+0
0.157	1.067e-3	5.053e+0
0.158	1.065e-3	5.060e+0
0.159	1.090e-3	5.067e+0
0.160	1.077e-3	5.073e+0
0.161	1.101e-3	5.080e+0
0.162	1.103e-3	5.087e+0
0.163	1.101e-3	5.093e+0
0.164	1.126e-3	5.100e+0
0.165	1.113e-3	5.107e+0
0.166	1.137e-3	5.113e+0
0.167	1.140e-3	5.120e+0
0.168	1.137e-3	5.127e+0
0.169	1.162e-3	5.133e+0
0.170	1.150e-3	5.140e+0
0.171	1.173e-3	5.147e+0
0.172	1.176e-3	5.153e+0
0.173	1.174e-3	5.160e+0
0.174	1.198e-3	5.167e+0
0.175	1.186e-3	5.173e+0
0.176	1.210e-3	5.180e+0
0.177	1.212e-3	5.187e+0
0.178	1.210e-3	5.193e+0
0.179	1.234e-3	5.200e+0
0.180	1.222e-3	5.207e+0
0.181	1.245e-3	5.213e+0
0.182	1.248e-3	5.220e+0
0.183	1.246e-3	5.227e+0
0.184	1.270e-3	5.233e+0
0.185	1.258e-3	5.240e+0
0.186	1.281e-3	5.247e+0
0.187	1.284e-3	5.253e+0
0.188	1.281e-3	5.260e+0
0.189	1.306e-3	5.267e+0
0.190	1.293e-3	5.273e+0
0.191	1.317e-3	5.280e+0
0.192	1.319e-3	5.287e+0
0.193	1.317e-3	5.293e+0
0.194	1.342e-3	5.300e+0
0.195	1.329e-3	5.307e+0
0.196	1.352e-3	5.313e+0
0.197	1.354e-3	5.320e+0
0.198	1.352e-3	5.327e+0
0.199	1.377e-3	5.333e+0
0.200	1.364e-3	5.340e+0
0.201	1.387e-3	5.347e+0
0.202	1.390e-3	5.353e+0
0.203	1.387e-3	5.360e+0
0.204	1.412e-3	5.367e+0
0.205	1.400e-3	5.373e+0
0.206	1.423e-3	5.380e+0
0.207	1.425e-3	5.387e+0
0.208	1.423e-3	5.393e+0
0.209	1.447e-3	5.400e+0
0.210	1.434e-3	5.407e+0
0.211	1.458e-3	5.413e+0
0.212	1.461e-3	5.420e+0
0.213	1.458e-3	5.427e+0
0.214	1.483e-3	5.433e+0
0.215	1.470e-3	5.440e+0
0.216	1.493e-3	5.447e+0
0.217	1.496e-3	5.453e+0
0.218	1.493e-3	5.460e+0
0.219	1.518e-3	5.467e+0
0.220	1.505e-3	5.473e+0
0.221	1.529e-3	5.480e+0
0.222	1.532e-3	5.487e+0
0.223	1.529e-3	5.493e+0
0.224	1.555e-3	5.500e+0
0.225	1.542e-3	5.507e+0
0.226	1.565e-3	5.513e+0
0.227	1.569e-3	5.520e+0
0.228	1.566e-3	5.527e+0
0.229	1.591e-3	5.533e+0
0.230	1.579e-3	5.540e+0
0.231	1.602e-3	5.547e+0
0.232	1.605e-3	5.553e+0
0.233	1.603e-3	5.560e+0
0.234	1.628e-3	5.567e+0
0.235	1.615e-3	5.573e+0
0.236	1.639e-3	5.580e+0
0.237	1.642e-3	5.587e+0
0.238	1.640e-3	5.593e+0
0.239	1.665e-3	5.600e+0
0.240	1.653e-3	5.607e+0
0.241	1.676e-3	5.613e+0
0.242	1.680e-3	5.620e+0
0.243	1.677e-3	5.627e+0
0.244	1.703e-3	5.633e+0
0.245	1.691e-3	5.640e+0
0.246	1.714e-3	5.647e+0
0.247	1.718e-3	5.653e+0
0.248	1.716e-3	5.660e+0
0.249	1.741e-3	5.667e+0
0.250	1.729e-3	5.673e+0
0.251	1.753e-3	5.680e+0
0.252	1.756e-3	5.687e+0
0.253	1.754e-3	5.693e+0
0.254	1.780e-3	5.700e+0
0.255	1.768e-3	5.707e+0
0.256	1.791e-3	5.713e+0
0.257	1.795e-3	5.720e+0
0.258	1.793e-3	5.727e+0
0.259	1.818e-3	5.733e+0
0.260	1.807e-3	5.740e+0
0.261	1.830e-3	5.747e+0
0.262	1.834e-3	5.753e+0
0.263	1.832e-3	5.760e+0
0.264	1.858e-3	5.767e+0
0.265	1.846e-3	5.773e+0
0.266	1.870e-3	5.780e+0
0.267	1.873e-3	5.787e+0
0.268	1.871e-3	5.793e+0
0.269	1.897e-3	5.800e+0
0.270	1.885e-3	5.807e+0
0.271	1.909e-3	5.813e+0
0.272	1.913e-3	5.820e+0
0.273	1.910e-3	5.827e+0
0.274	1.935e-3	5.833e+0
0.275	1.924e-3	5.840e+0
0.276	1.946e-3	5.847e+0
0.277	1.949e-3	5.853e+0
0.278	1.948e-3	5.860e+0
0.279	1.973e-3	5.867e+0
0.280	1.961e-3	5.873e+0
0.281	1.984e-3	5.880e+0
0.282	1.988e-3	5.887e+0
0.283	1.986e-3	5.893e+0
0.284	2.011e-3	5.900e+0
0.285	1.999e-3	5.907e+0
0.286	2.022e-3	5.913e+0
0.287	2.026e-3	5.920e+0
0.288	2.023e-3	5.927e+0
0.289	2.048e-3	5.933e+0
0.290	2.036e-3	5.940e+0
0.291	2.058e-3	5.947e+0
0.292	2.062e-3	5.953e+0
0.293	2.059e-3	5.960e+0
0.294	2.084e-3	5.967e+0
0.295	2.071e-3	5.973e+0
0.296	2.094e-3	5.980e+0
0.297	2.097e-3	5.987e+0
0.298	2.094e-3	5.993e+0
0.299	2.118e-3	6.000e+0
0.300	2.106e-3	6.007e+0
0.301	2.128e-3	6.013e+0
0.302	2.131e-3	6.020e+0
0.303	2.127e-3	6.027e+0
0.304	2.151e-3	6.033e+0
0.305	2.138e-3	6.040e+0
0.306	2.160e-3	6.047e+0
0.307	2.162e-3	6.053e+0
0.308	2.158e-3	6.060e+0
0.309	2.182e-3	6.067e+0
0.310	2.168e-3	6.073e+0
0.311	2.190e-3	6.080e+0
0.312	2.192e-3	6.087e+0
0.313	2.187e-3	6.093e+0
0.314	2.210e-3	6.100e+0
0.315	2.196e-3	6.107e+0
0.316	2.217e-3	6.113e+0
0.317	2.218e-3	6.120e+0
0.318	2.213e-3	6.127e+0
0.319	2.236e-3	6.133e+0
0.320	2.221e-3	6.140e+0
0.321	2.241e-3	6.147e+0
0.322	2.242e-3	6.153e+0
0.323	2.236e-3	6.160e+0
0.324	2.257e-3	6.167e+0
0.325	2.242e-3	6.173e+0
0.326	2.261e-3	6.180e+0
0.327	2.262e-3	6.187e+0
0.328	2.255e-3	6.193e+0
0.329	2.276e-3	6.200e+0
0.330	2.260e-3	6.207e+0
0.331	2.279e-3	6.213e+0
0.332	2.278e-3	6.220e+0
0.333	2.272e-3	6.227e+0
0.334	2.292e-3	6.233e+0
0.335	2.276e-3	6.240e+0
0.336	2.293e-3	6.247e+0
0.337	2.292e-3	6.253e+0
0.338	2.285e-3	6.260e+0
0.339	2.305e-3	6.267e+0
0.340	2.288e-3	6.273e+0
0.341	2.305e-3	6.280e+0
0.342	2.304e-3	6.287e+0
0.343	2.296e-3	6.293e+0
0.344	2.315e-3	6.300e+0
0.345	2.299e-3	6.307e+0
0.346	2.316e-3	6.313e+0
0.347	2.314e-3	6.320e+0
0.348	2.307e-3	6.327e+0
0.349	2.326e-3	6.333e+0
0.350	2.309e-3	6.340e+0
0.351	2.327e-3	6.347e+0
0.352	2.325e-3	6.353e+0
0.353	2.318e-3	6.360e+0
0.354	2.336e-3	6.367e+0
0.355	2.320e-3	6.373e+0
0.356	2.338e-3	6.380e+0
0.357	2.336e-3	6.387e+0
0.358	2.330e-3	6.393e+0
0.359	2.349e-3	6.400e+0
0.360	2.334e-3	6.407e+0
0.361	2.351e-3	6.413e+0
0.362	2.350e-3	6.420e+0
0.363	2.345e-3	6.427e+0
0.364	2.364e-3	6.433e+0
0.365	2.349e-3	6.440e+0
0.366	2.367e-3	6.447e+0
0.367	2.367e-3	6.453e+0
0.368	2.362e-3	6.460e+0
0.369	2.381e-3	6.467e+0
0.370	2.368e-3	6.473e+0
0.371	2.386e-3	6.480e+0
0.372	2.386e-3	6.487e+0
0.373	2.382e-3	6.493e+0
0.374	2.402e-3	6.500e+0
0.375	2.388e-3	6.507e+0
0.376	2.408e-3	6.513e+0
0.377	2.408e-3	6.520e+0
0.378	2.404e-3	6.527e+0
0.379	2.424e-3	6.533e+0
0.380	2.411e-3	6.540e+0
0.381	2.431e-3	6.547e+0
0.382	2.431e-3	6.553e+0
0.383	2.428e-3	6.560e+0
0.384	2.448e-3	6.567e+0
0.385	2.436e-3	6.573e+0
0.386	2.456e-3	6.580e+0
0.387	2.457e-3	6.587e+0
0.388	2.454e-3	6.593e+0
0.389	2.475e-3	6.600e+0
0.390	2.463e-3	6.607e+0
0.391	2.483e-3	6.613e+0
0.392	2.484e-3	6.620e+0
0.393	2.482e-3	6.627e+0
0.394	2.502e-3	6.633e+0
0.395	2.491e-3	6.640e+0
0.396	2.512e-3	6.647e+0
0.397	2.513e-3	6.653e+0
0.398	2.511e-3	6.660e+0
0.399	2.532e-3	6.667e+0
0.400	2.521e-3	6.673e+0
0.401	2.541e-3	6.680e+0
0.402	2.543e-3	6.687e+0
0.403	2.541e-3	6.693e+0
0.404	2.562e-3	6.700e+0
0.405	2.552e-3	6.707e+0
0.406	2.572e-3	6.713e+0
0.407	2.574e-3	6.720e+0
0.408	2.573e-3	6.727e+0
0.409	2.594e-3	6.733e+0
0.410	2.584e-3	6.740e+0
0.411	2.605e-3	6.747e+0
0.412	2.607e-3	6.753e+0
0.413	2.605e-3	6.760e+0
0.414	2.627e-3	6.767e+0
0.415	2.617e-3	6.773e+0
0.416	2.638e-3	6.780e+0
0.417	2.640e-3	6.787e+0
0.418	2.639e-3	6.793e+0
0.419	2.661e-3	6.800e+0
0.420	2.650e-3	6.807e+0
0.421	2.671e-3	6.813e+0
0.422	2.674e-3	6.820e+0
0.423	2.673e-3	6.827e+0
0.424	2.695e-3	6.833e+0
0.425	2.684e-3	6.840e+0
0.426	2.706e-3	6.847e+0
0.427	2.708e-3	6.853e+0
0.428	2.707e-3	6.860e+0
0.429	2.729e-3	6.867e+0
0.430	2.719e-3	6.873e+0
0.431	2.741e-3	6.880e+0
0.432	2.743e-3	6.887e+0
0.433	2.742e-3	6.893e+0
0.434	2.764e-3	6.900e+0
0.435	2.754e-3	6.907e+0
0.436	2.776e-3	6.913e+0
0.437	2.778e-3	6.920e+0
0.438	2.777e-3	6.927e+0
0.439	2.799e-3	6.933e+0
0.440	2.790e-3	6.940e+0
0.441	2.811e-3	6.947e+0
0.442	2.814e-3	6.953e+0
0.443	2.813e-3	6.960e+0
0.444	2.835e-3	6.967e+0
0.445	2.825e-3	6.973e+0
0.446	2.847e-3	6.980e+0
0.447	2.850e-3	6.987e+0
0.448	2.848e-3	6.993e+0
0.449	2.871e-3	7.000e+0
0.450	2.860e-3	7.007e+0
0.451	2.882e-3	7.013e+0
0.452	2.885e-3	7.020e+0
0.453	2.884e-3	7.027e+0
0.454	2.906e-3	7.033e+0
0.455	2.896e-3	7.040e+0
0.456	2.917e-3	7.047e+0
0.457	2.920e-3	7.053e+0
0.458	2.919e-3	7.060e+0
0.459	2.942e-3	7.067e+0
0.460	2.931e-3	7.073e+0
0.461	2.953e-3	7.080e+0
0.462	2.956e-3	7.087e+0
0.463	2.955e-3	7.093e+0
0.464	2.977e-3	7.100e+0
0.465	2.967e-3	7.107e+0
0.466	2.988e-3	7.113e+0
0.467	2.991e-3	7.120e+0
0.468	2.990e-3	7.127e+0
0.469	3.012e-3	7.133e+0
0.470	3.002e-3	7.140e+0
0.471	3.024e-3	7.147e+0
0.472	3.027e-3	7.153e+0
0.473	3.025e-3	7.160e+0
0.474	3.048e-3	7.167e+0
0.475	3.038e-3	7.173e+0
0.476	3.059e-3	7.180e+0
0.477	3.062e-3	7.187e+0
0.478	3.061e-3	7.193e+0
0.479	3.083e-3	7.200e+0
0.480	3.073e-3	7.207e+0
0.481	3.095e-3	7.213e+0
0.482	3.097e-3	7.220e+0
0.483	3.096e-3	7.227e+0
0.484	3.119e-3	7.233e+0
0.485	3.109e-3	7.240e+0
0.486	3.131e-3	7.247e+0
0.487	3.134e-3	7.253e+0
0.488	3.133e-3	7.260e+0
0.489	3.155e-3	7.267e+0
0.490	3.145e-3	7.273e+0
0.491	3.166e-3	7.280e+0
0.492	3.170e-3	7.287e+0
0.493	3.168e-3	7.293e+0
0.494	3.191e-3	7.300e+0
0.495	3.181e-3	7.307e+0
0.496	3.202e-3	7.313e+0
0.497	3.206e-3	7.320e+0
0.498	3.205e-3	7.327e+0
0.499	3.227e-3	7.333e+0
0.500	3.217e-3	7.340e+0
0.501	3.238e-3	7.347e+0
0.502	3.242e-3	7.353e+0
0.503	3.241e-3	7.360e+0
0.504	3.263e-3	7.367e+0
0.505	3.254e-3	7.373e+0
0.506	3.275e-3	7.380e+0
0.507	3.279e-3	7.387e+0
0.508	3.278e-3	7.393e+0
0.509	3.300e-3	7.400e+0
0.510	3.291e-3	7.407e+0
0.511	3.312e-3	7.413e+0
0.512	3.316e-3	7.420e+0
0.513	3.314e-3	7.427e+0
0.514	3.337e-3	7.433e+0
0.515	3.328e-3	7.440e+0
0.516	3.349e-3	7.447e+0
0.517	3.352e-3	7.453e+0
0.518	3.351e-3	7.460e+0
0.519	3.374e-3	7.467e+0
0.520	3.364e-3	7.473e+0
0.521	3.386e-3	7.480e+0
0.522	3.390e-3	7.487e+0
0.523	3.388e-3	7.493e+0
0.524	3.411e-3	7.500e+0
0.525	3.401e-3	7.507e+0
0.526	3.423e-3	7.513e+0
0.527	3.427e-3	7.520e+0
0.528	3.425e-3	7.527e+0
0.529	3.448e-3	7.533e+0
0.530	3.438e-3	7.540e+0
0.531	3.460e-3	7.547e+0
0.532	3.463e-3	7.553e+0
0.533	3.462e-3	7.560e+0
0.534	3.485e-3	7.567e+0
0.535	3.475e-3	7.573e+0
0.536	3.496e-3	7.580e+0
0.537	3.500e-3	7.587e+0
0.538	3.498e-3	7.593e+0
0.539	3.520e-3	7.600e+0
0.540	3.510e-3	7.607e+0
0.541	3.531e-3	7.613e+0
0.542	3.535e-3	7.620e+0
0.543	3.534e-3	7.627e+0
0.544	3.556e-3	7.633e+0
0.545	3.547e-3	7.640e+0
0.546	3.568e-3	7.647e+0
0.547	3.572e-3	7.653e+0
0.548	3.570e-3	7.660e+0
0.549	3.593e-3	7.667e+0
0.550	3.583e-3	7.673e+0
0.551	3.605e-3	7.680e+0
0.552	3.608e-3	7.687e+0
0.553	3.607e-3	7.693e+0
0.554	3.630e-3	7.700e+0
0.555	3.620e-3	7.707e+0
0.556	3.641e-3	7.713e+0
0.557	3.645e-3	7.720e+0
0.558	3.643e-3	7.727e+0
0.559	3.666e-3	7.733e+0
0.560	3.656e-3	7.740e+0
0.561	3.678e-3	7.747e+0
0.562	3.681e-3	7.753e+0
0.563	3.680e-3	7.760e+0
0.564	3.703e-3	7.767e+0
0.565	3.693e-3	7.773e+0
0.566	3.714e-3	7.780e+0
0.567	3.718e-3	7.787e+0
0.568	3.716e-3	7.793e+0
0.569	3.739e-3	7.800e+0
0.570	3.729e-3	7.807e+0
0.571	3.750e-3	7.813e+0
0.572	3.754e-3	7.820e+0
0.573	3.752e-3	7.827e+0
0.574	3.775e-3	7.833e+0
0.575	3.765e-3	7.840e+0
0.576	3.786e-3	7.847e+0
0.577	3.790e-3	7.853e+0
0.578	3.788e-3	7.860e+0
0.579	3.811e-3	7.867e+0
0.580	3.801e-3	7.873e+0
0.581	3.822e-3	7.880e+0
0.582	3.826e-3	7.887e+0
0.583	3.824e-3	7.893e+0
0.584	3.847e-3	7.900e+0
0.585	3.837e-3	7.907e+0
0.586	3.858e-3	7.913e+0
0.587	3.862e-3	7.920e+0
0.588	3.860e-3	7.927e+0
0.589	3.883e-3	7.933e+0
0.590	3.873e-3	7.940e+0
0.591	3.894e-3	7.947e+0
0.592	3.898e-3	7.953e+0
0.593	3.897e-3	7.960e+0
0.594	3.920e-3	7.967e+0
0.595	3.909e-3	7.973e+0
0.596	3.931e-3	7.980e+0
0.597	3.935e-3	7.987e+0
0.598	3.933e-3	7.993e+0
0.599	3.956e-3	8.000e+0
Segment 2:
0.600	3.937e-3	8.007e+0
0.599	3.935e-3	8.013e+0
0.598	3.915e-3	8.020e+0
0.597	3.889e-3	8.027e+0
0.596	3.889e-3	8.033e+0
0.595	3.855e-3	8.040e+0
0.594	3.853e-3	8.047e+0
0.593	3.833e-3	8.053e+0
0.592	3.808e-3	8.060e+0
0.591	3.808e-3	8.067e+0
0.590	3.775e-3	8.073e+0
0.589	3.773e-3	8.080e+0
0.588	3.753e-3	8.087e+0
0.587	3.729e-3	8.093e+0
0.586	3.728e-3	8.100e+0
0.585	3.696e-3	8.107e+0
0.584	3.695e-3	8.113e+0
0.583	3.675e-3	8.120e+0
0.582	3.652e-3	8.127e+0
0.581	3.651e-3	8.133e+0
0.580	3.620e-3	8.140e+0
0.579	3.618e-3	8.147e+0
0.578	3.600e-3	8.153e+0
0.577	3.576e-3	8.160e+0
0.576	3.576e-3	8.167e+0
0.575	3.545e-3	8.173e+0
0.574	3.544e-3	8.180e+0
0.573	3.526e-3	8.187e+0
0.572	3.505e-3	8.193e+0
0.571	3.504e-3	8.200e+0
0.570	3.474e-3	8.207e+0
0.569	3.474e-3	8.213e+0
0.568	3.456e-3	8.220e+0
0.567	3.434e-3	8.227e+0
0.566	3.434e-3	8.233e+0
0.565	3.404e-3	8.240e+0
0.564	3.404e-3	8.247e+0
0.563	3.387e-3	8.253e+0
0.562	3.365e-3	8.260e+0
0.561	3.366e-3	8.267e+0
0.560	3.337e-3	8.273e+0
0.559	3.337e-3	8.280e+0
0.558	3.320e-3	8.287e+0
0.557	3.299e-3	8.293e+0
0.556	3.300e-3	8.300e+0
0.555	3.272e-3	8.307e+0
0.554	3.272e-3	8.313e+0
0.553	3.255e-3	8.320e+0
0.552	3.235e-3	8.327e+0
0.551	3.236e-3	8.333e+0
0.550	3.208e-3	8.340e+0
0.549	3.209e-3	8.347e+0
0.548	3.192e-3	8.353e+0
0.547	3.173e-3	8.360e+0
0.546	3.174e-3	8.367e+0
0.545	3.147e-3	8.373e+0
0.544	3.148e-3	8.380e+0
0.543	3.131e-3	8.387e+0
0.542	3.112e-3	8.393e+0
0.541	3.114e-3	8.400e+0
0.540	3.086e-3	8.407e+0
0.539	3.088e-3	8.413e+0
0.538	3.072e-3	8.420e+0
0.537	3.054e-3	8.427e+0
0.536	3.055e-3	8.433e+0
0.535	3.029e-3	8.440e+0
0.534	3.031e-3	8.447e+0
0.533	3.015e-3	8.453e+0
0.532	2.998e-3	8.460e+0
0.531	2.999e-3	8.467e+0
0.530	2.973e-3	8.473e+0
0.529	2.976e-3	8.480e+0
0.528	2.960e-3	8.487e+0
0.527	2.943e-3	8.493e+0
0.526	2.945e-3	8.500e+0
0.525	2.919e-3	8.507e+0
0.524	2.922e-3	8.513e+0
0.523	2.907e-3	8.520e+0
0.522	2.891e-3	8.527e+0
0.521	2.892e-3	8.533e+0
0.520	2.868e-3	8.540e+0
0.519	2.870e-3	8.547e+0
0.518	2.855e-3	8.553e+0
0.517	2.839e-3	8.560e+0
0.516	2.841e-3	8.567e+0
0.515	2.817e-3	8.573e+0
0.514	2.820e-3	8.580e+0
0.513	2.805e-3	8.587e+0
0.512	2.789e-3	8.593e+0
0.511	2.792e-3	8.600e+0
0.510	2.767e-3	8.607e+0
0.509	2.771e-3	8.613e+0
0.508	2.756e-3	8.620e+0
0.507	2.740e-3	8.627e+0
0.506	2.743e-3	8.633e+0
0.505	2.719e-3	8.640e+0
0.504	2.722e-3	8.647e+0
0.503	2.708e-3	8.653e+0
0.502	2.693e-3	8.660e+0
0.501	2.695e-3	8.667e+0
0.500	2.672e-3	8.673e+0
0.499	2.676e-3	8.680e+0
0.498	2.662e-3	8.687e+0
0.497	2.647e-3	8.693e+0
0.496	2.649e-3	8.700e+0
0.495	2.627e-3	8.707e+0
0.494	2.630e-3	8.713e+0
0.493	2.616e-3	8.720e+0
0.492	2.602e-3	8.727e+0
0.491	2.604e-3	8.733e+0
0.490	2.582e-3	8.740e+0
0.489	2.586e-3	8.747e+0
0.488	2.572e-3	8.753e+0
0.487	2.558e-3	8.760e+0
0.486	2.560e-3	8.767e+0
0.485	2.538e-3	8.773e+0
0.484	2.542e-3	8.780e+0
0.483	2.529e-3	8.787e+0
0.482	2.515e-3	8.793e+0
0.481	2.517e-3	8.800e+0
0.480	2.495e-3	8.807e+0
0.479	2.499e-3	8.813e+0
0.478	2.485e-3	8.820e+0
0.477	2.472e-3	8.827e+0
0.476	2.475e-3	8.833e+0
0.475	2.453e-3	8.840e+0
0.474	2.457e-3	8.847e+0
0.473	2.444e-3	8.853e+0
0.472	2.430e-3	8.860e+0
0.471	2.433e-3	8.867e+0
0.470	2.411e-3	8.873e+0
0.469	2.416e-3	8.880e+0
0.468	2.402e-3	8.887e+0
0.467	2.389e-3	8.893e+0
0.466	2.392e-3	8.900e+0
0.465	2.371e-3	8.907e+0
0.464	2.375e-3	8.913e+0
0.463	2.362e-3	8.920e+0
0.462	2.349e-3	8.927e+0
0.461	2.351e-3	8.933e+0
0.460	2.330e-3	8.940e+0
0.459	2.335e-3	8.947e+0
0.458	2.321e-3	8.953e+0
0.457	2.308e-3	8.960e+0
0.456	2.311e-3	8.967e+0
0.455	2.290e-3	8.973e+0
0.454	2.294e-3	8.980e+0
0.453	2.281e-3	8.987e+0
0.452	2.268e-3	8.993e+0
0.451	2.271e-3	9.000e+0
0.450	2.250e-3	9.007e+0
0.449	2.255e-3	9.013e+0
0.448	2.242e-3	9.020e+0
0.447	2.229e-3	9.027e+0
0.446	2.232e-3	9.033e+0
0.445	2.211e-3	9.040e+0
0.444	2.216e-3	9.047e+0
0.443	2.203e-3	9.053e+0
0.442	2.191e-3	9.060e+0
0.441	2.193e-3	9.067e+0
0.440	2.173e-3	9.073e+0
0.439	2.177e-3	9.080e+0
0.438	2.165e-3	9.087e+0
0.437	2.153e-3	9.093e+0
0.436	2.155e-3	9.100e+0
0.435	2.135e-3	9.107e+0
0.434	2.140e-3	9.113e+0
0.433	2.127e-3	9.120e+0
0.432	2.115e-3	9.127e+0
0.431	2.118e-3	9.133e+0
0.430	2.098e-3	9.140e+0
0.429	2.102e-3	9.147e+0
0.428	2.090e-3	9.153e+0
0.427	2.078e-3	9.160e+0
0.426	2.080e-3	9.167e+0
0.425	2.060e-3	9.173e+0
0.424	2.065e-3	9.180e+0
0.423	2.052e-3	9.187e+0
0.422	2.040e-3	9.193e+0
0.421	2.044e-3	9.200e+0
0.420	2.023e-3	9.207e+0
0.419	2.028e-3	9.213e+0
0.418	2.016e-3	9.220e+0
0.417	2.004e-3	9.227e+0
0.416	2.007e-3	9.233e+0
0.415	1.987e-3	9.240e+0
0.414	1.991e-3	9.247e+0
0.413	1.979e-3	9.253e+0
0.412	1.967e-3	9.260e+0
0.411	1.970e-3	9.267e+0
0.410	1.950e-3	9.273e+0
0.409	1.955e-3	9.280e+0
0.408	1.942e-3	9.287e+0
0.407	1.932e-3	9.293e+0
0.406	1.934e-3	9.300e+0
0.405	1.915e-3	9.307e+0
0.404	1.920e-3	9.313e+0
0.403	1.908e-3	9.320e+0
0.402	1.896e-3	9.327e+0
0.401	1.899e-3	9.333e+0
0.400	1.880e-3	9.340e+0
0.399	1.884e-3	9.347e+0
0.398	1.872e-3	9.353e+0
0.397	1.861e-3	9.360e+0
0.396	1.864e-3	9.367e+0
0.395	1.844e-3	9.373e+0
0.394	1.849e-3	9.380e+0
0.393	1.837e-3	9.387e+0
0.392	1.825e-3	9.393e+0
0.391	1.828e-3	9.400e+0
0.390	1.809e-3	9.407e+0
0.389	1.813e-3	9.413e+0
0.388	1.801e-3	9.420e+0
0.387	1.790e-3	9.427e+0
0.386	1.793e-3	9.433e+0
0.385	1.773e-3	9.440e+0
0.384	1.778e-3	9.447e+0
0.383	1.766e-3	9.453e+0
0.382	1.755e-3	9.460e+0
0.381	1.758e-3	9.467e+0
0.380	1.738e-3	9.473e+0
0.379	1.743e-3	9.480e+0
0.378	1.731e-3	9.487e+0
0.377	1.720e-3	9.493e+0
0.376	1.723e-3	9.500e+0
0.375	1.704e-3	9.507e+0
0.374	1.709e-3	9.513e+0
0.373	1.697e-3	9.520e+0
0.372	1.685e-3	9.527e+0
0.371	1.688e-3	9.533e+0
0.370	1.669e-3	9.540e+0
0.369	1.674e-3	9.547e+0
0.368	1.662e-3	9.553e+0
0.367	1.651e-3	9.560e+0
0.366	1.654e-3	9.567e+0
0.365	1.635e-3	9.573e+0
0.364	1.639e-3	9.580e+0
0.363	1.627e-3	9.587e+0
0.362	1.616e-3	9.593e+0
0.361	1.619e-3	9.600e+0
0.360	1.600e-3	9.607e+0
0.359	1.605e-3	9.613e+0
0.358	1.593e-3	9.620e+0
0.357	1.582e-3	9.627e+0
0.356	1.585e-3	9.633e+0
0.355	1.566e-3	9.640e+0
0.354	1.570e-3	9.647e+0
0.353	1.559e-3	9.653e+0
0.352	1.548e-3	9.660e+0
0.351	1.550e-3	9.667e+0
0.350	1.531e-3	9.673e+0
0.349	1.536e-3	9.680e+0
0.348	1.524e-3	9.687e+0
0.347	1.513e-3	9.693e+0
0.346	1.515e-3	9.700e+0
0.345	1.496e-3	9.707e+0
0.344	1.501e-3	9.713e+0
0.343	1.489e-3	9.720e+0
0.342	1.478e-3	9.727e+0
0.341	1.481e-3	9.733e+0
0.340	1.462e-3	9.740e+0
0.339	1.467e-3	9.747e+0
0.338	1.456e-3	9.753e+0
0.337	1.444e-3	9.760e+0
0.336	1.448e-3	9.767e+0
0.335	1.429e-3	9.773e+0
0.334	1.433e-3	9.780e+0
0.333	1.422e-3	9.787e+0
0.332	1.411e-3	9.793e+0
0.331	1.414e-3	9.800e+0
0.330	1.395e-3	9.807e+0
0.329	1.400e-3	9.813e+0
0.328	1.388e-3	9.820e+0
0.327	1.377e-3	9.827e+0
0.326	1.380e-3	9.833e+0
0.325	1.361e-3	9.840e+0
0.324	1.366e-3	9.847e+0
0.323	1.355e-3	9.853e+0
0.322	1.344e-3	9.860e+0
0.321	1.347e-3	9.867e+0
0.320	1.328e-3	9.873e+0
0.319	1.333e-3	9.880e+0
0.318	1.322e-3	9.887e+0
0.317	1.311e-3	9.893e+0
0.316	1.313e-3	9.900e+0
0.315	1.295e-3	9.907e+0
0.314	1.300e-3	9.913e+0
0.313	1.288e-3	9.920e+0
0.312	1.277e-3	9.927e+0
0.311	1.280e-3	9.933e+0
0.310	1.262e-3	9.940e+0
0.309	1.267e-3	9.947e+0
0.308	1.255e-3	9.953e+0
0.307	1.244e-3	9.960e+0
0.306	1.247e-3	9.967e+0
0.305	1.229e-3	9.973e+0
0.304	1.234e-3	9.980e+0
0.303	1.222e-3	9.987e+0
0.302	1.211e-3	9.993e+0
0.301	1.214e-3	1.000e+1
0.300	1.196e-3	1.001e+1
0.299	1.201e-3	1.001e+1
0.298	1.189e-3	1.002e+1
0.297	1.178e-3	1.003e+1
0.296	1.181e-3	1.003e+1
0.295	1.163e-3	1.004e+1
0.294	1.168e-3	1.005e+1
0.293	1.156e-3	1.005e+1
0.292	1.146e-3	1.006e+1
0.291	1.149e-3	1.007e+1
0.290	1.130e-3	1.007e+1
0.289	1.135e-3	1.008e+1
0.288	1.124e-3	1.009e+1
0.287	1.113e-3	1.009e+1
0.286	1.116e-3	1.010e+1
0.285	1.098e-3	1.011e+1
0.284	1.103e-3	1.011e+1
0.283	1.091e-3	1.012e+1
0.282	1.080e-3	1.013e+1
0.281	1.083e-3	1.013e+1
0.280	1.065e-3	1.014e+1
0.279	1.070e-3	1.015e+1
0.278	1.059e-3	1.015e+1
0.277	1.048e-3	1.016e+1
0.276	1.051e-3	1.017e+1
0.275	1.033e-3	1.017e+1
0.274	1.038e-3	1.018e+1
0.273	1.027e-3	1.019e+1
0.272	1.016e-3	1.019e+1
0.271	1.019e-3	1.020e+1
0.270	1.001e-3	1.021e+1
0.269	1.006e-3	1.021e+1
0.268	9.946e-4	1.022e+1
0.267	9.841e-4	1.023e+1
0.266	9.870e-4	1.023e+1
0.265	9.688e-4	1.024e+1
0.264	9.739e-4	1.025e+1
0.263	9.626e-4	1.025e+1
0.262	9.522e-4	1.026e+1
0.261	9.551e-4	1.027e+1
0.260	9.370e-4	1.027e+1
0.259	9.424e-4	1.028e+1
0.258	9.309e-4	1.029e+1
0.257	9.207e-4	1.029e+1
0.256	9.236e-4	1.030e+1
0.255	9.053e-4	1.031e+1
0.254	9.106e-4	1.031e+1
0.253	8.994e-4	1.032e+1
0.252	8.890e-4	1.033e+1
0.251	8.921e-4	1.033e+1
0.250	8.742e-4	1.034e+1
0.249	8.790e-4	1.035e+1
0.248	8.680e-4	1.035e+1
0.247	8.578e-4	1.036e+1
0.246	8.609e-4	1.037e+1
0.245	8.429e-4	1.037e+1
0.244	8.479e-4	1.038e+1
0.243	8.367e-4	1.039e+1
0.242	8.264e-4	1.039e+1
0.241	8.297e-4	1.040e+1
0.240	8.117e-4	1.041e+1
0.239	8.168e-4	1.041e+1
0.238	8.058e-4	1.042e+1
0.237	7.953e-4	1.043e+1
0.236	7.985e-4	1.043e+1
0.235	7.808e-4	1.044e+1
0.234	7.858e-4	1.045e+1
0.233	7.747e-4	1.045e+1
0.232	7.645e-4	1.046e+1
0.231	7.675e-4	1.047e+1
0.230	7.494e-4	1.047e+1
0.229	7.549e-4	1.048e+1
0.228	7.430e-4	1.049e+1
0.227	7.328e-4	1.049e+1
0.226	7.360e-4	1.050e+1
0.225	7.181e-4	1.051e+1
0.224	7.232e-4	1.051e+1
0.223	7.122e-4	1.052e+1
0.222	7.021e-4	1.053e+1
0.221	7.052e-4	1.053e+1
0.220	6.875e-4	1.054e+1
0.219	6.928e-4	1.055e+1
0.218	6.817e-4	1.055e+1
0.217	6.717e-4	1.056e+1
0.216	6.749e-4	1.057e+1
0.215	6.572e-4	1.057e+1
0.214	6.624e-4	1.058e+1
0.213	6.516e-4	1.059e+1
0.212	6.415e-4	1.059e+1
0.211	6.447e-4	1.060e+1
0.210	6.270e-4	1.061e+1
0.209	6.323e-4	1.061e+1
0.208	6.215e-4	1.062e+1
0.207	6.116e-4	1.063e+1
0.206	6.147e-4	1.063e+1
0.205	5.971e-4	1.064e+1
0.204	6.022e-4	1.065e+1
0.203	5.914e-4	1.065e+1
0.202	5.815e-4	1.066e+1
0.201	5.847e-4	1.067e+1
0.200	5.675e-4	1.067e+1
0.199	5.726e-4	1.068e+1
0.198	5.619e-4	1.069e+1
0.197	5.520e-4	1.069e+1
0.196	5.555e-4	1.070e+1
0.195	5.380e-4	1.071e+1
0.194	5.433e-4	1.071e+1
0.193	5.326e-4	1.072e+1
0.192	5.229e-4	1.073e+1
0.191	5.261e-4	1.073e+1
0.190	5.088e-4	1.074e+1
0.189	5.143e-4	1.075e+1
0.188	5.033e-4	1.075e+1
0.187	4.936e-4	1.076e+1
0.186	4.969e-4	1.077e+1
0.185	4.797e-4	1.077e+1
0.184	4.850e-4	1.078e+1
0.183	4.747e-4	1.079e+1
0.182	4.647e-4	1.079e+1
0.181	4.682e-4	1.080e+1
0.180	4.510e-4	1.081e+1
0.179	4.564e-4	1.081e+1
0.178	4.458e-4	1.082e+1
0.177	4.364e-4	1.083e+1
0.176	4.396e-4	1.083e+1
0.175	4.225e-4	1.084e+1
0.174	4.281e-4	1.085e+1
0.173	4.174e-4	1.085e+1
0.172	4.078e-4	1.086e+1
0.171	4.110e-4	1.087e+1
0.170	3.941e-4	1.087e+1
0.169	3.997e-4	1.088e+1
0.168	3.893e-4	1.089e+1
0.167	3.799e-4	1.089e+1
0.166	3.831e-4	1.090e+1
0.165	3.670e-4	1.091e+1
0.164	3.720e-4	1.091e+1
0.163	3.631e-4	1.092e+1
0.162	3.544e-4	1.093e+1
0.161	3.572e-4	1.093e+1
0.160	3.406e-4	1.094e+1
0.159	3.465e-4	1.095e+1
0.158	3.358e-4	1.095e+1
0.157	3.268e-4	1.096e+1
0.156	3.304e-4	1.097e+1
0.155	3.132e-4	1.097e+1
0.154	3.190e-4	1.098e+1
0.153	3.087e-4	1.099e+1
0.152	2.993e-4	1.099e+1
0.151	3.032e-4	1.100e+1
0.150	2.864e-4	1.101e+1
0.149	2.921e-4	1.101e+1
0.148	2.819e-4	1.102e+1
0.147	2.732e-4	1.103e+1
0.146	2.767e-4	1.103e+1
0.145	2.598e-4	1.104e+1
0.144	2.659e-4	1.105e+1
0.143	2.556e-4	1.105e+1
0.142	2.466e-4	1.106e+1
0.141	2.503e-4	1.107e+1
0.140	2.337e-4	1.107e+1
0.139	2.398e-4	1.108e+1
0.138	2.297e-4	1.109e+1
0.137	2.207e-4	1.109e+1
0.136	2.246e-4	1.110e+1
0.135	2.080e-4	1.111e+1
0.134	2.139e-4	1.111e+1
0.133	2.039e-4	1.112e+1
0.132	1.954e-4	1.113e+1
0.131	1.990e-4	1.113e+1
0.130	1.826e-4	1.114e+1
0.129	1.890e-4	1.115e+1
0.128	1.789e-4	1.115e+1
0.127	1.703e-4	1.116e+1
0.126	1.743e-4	1.117e+1
0.125	1.581e-4	1.117e+1
0.124	1.641e-4	1.118e+1
0.123	1.545e-4	1.119e+1
0.122	1.462e-4	1.119e+1
0.121	1.500e-4	1.120e+1
0.120	1.340e-4	1.121e+1
0.119	1.403e-4	1.121e+1
0.118	1.304e-4	1.122e+1
0.117	1.223e-4	1.123e+1
0.116	1.262e-4	1.123e+1
0.115	1.102e-4	1.124e+1
0.114	1.167e-4	1.125e+1
0.113	1.068e-4	1.125e+1
0.112	9.877e-5	1.126e+1
0.111	1.030e-4	1.127e+1
0.110	8.664e-5	1.127e+1
0.109	9.356e-5	1.128e+1
0.108	8.382e-5	1.129e+1
0.107	7.576e-5	1.129e+1
0.106	8.022e-5	1.130e+1
0.105	6.460e-5	1.131e+1
0.104	7.112e-5	1.131e+1
0.103	6.156e-5	1.132e+1
0.102	5.361e-5	1.133e+1
0.101	5.798e-5	1.133e+1
0.100	4.214e-5	1.134e+1
0.099	4.908e-5	1.135e+1
0.098	3.965e-5	1.135e+1
0.097	3.189e-5	1.136e+1
0.096	3.637e-5	1.137e+1
0.095	2.090e-5	1.137e+1
0.094	2.807e-5	1.138e+1
0.093	1.868e-5	1.139e+1
0.092	1.067e-5	1.139e+1
0.091	1.569e-5	1.140e+1
0.090	1.004e-7	1.141e+1
0.089	7.240e-6	1.141e+1
0.088	-2.152e-6	1.142e+1
0.087	-9.366e-6	1.143e+1
0.086	-4.839e-6	1.143e+1
0.085	-2.012e-5	1.144e+1
0.084	-1.273e-5	1.145e+1
0.083	-2.191e-5	1.145e+1
0.082	-2.948e-5	1.146e+1
0.081	-2.433e-5	1.147e+1
0.080	-4.050e-5	1.147e+1
0.079	-3.260e-5	1.148e+1
0.078	-4.205e-5	1.149e+1
0.077	-4.983e-5	1.149e+1
0.076	-4.459e-5	1.150e+1
0.075	-6.001e-5	1.151e+1
0.074	-5.258e-5	1.151e+1
0.073	-6.157e-5	1.152e+1
0.072	-6.873e-5	1.153e+1
0.071	-6.367e-5	1.153e+1
0.070	-7.902e-5	1.154e+1
0.069	-7.112e-5	1.155e+1
0.068	-8.016e-5	1.155e+1
0.067	-8.761e-5	1.156e+1
0.066	-8.235e-5	1.157e+1
0.065	-9.767e-5	1.157e+1
0.064	-8.995e-5	1.158e+1
0.063	-9.870e-5	1.159e+1
0.062	-1.060e-4	1.159e+1
0.061	-1.008e-4	1.160e+1
0.060	-1.159e-4	1.161e+1
0.059	-1.083e-4	1.161e+1
0.058	-1.170e-4	1.162e+1
0.057	-1.243e-4	1.163e+1
0.056	-1.191e-4	1.163e+1
0.055	-1.344e-4	1.164e+1
0.054	-1.268e-4	1.165e+1
0.053	-1.354e-4	1.165e+1
0.052	-1.428e-4	1.166e+1
0.051	-1.375e-4	1.167e+1
0.050	-1.528e-4	1.167e+1
0.049	-1.453e-4	1.168e+1
0.048	-1.538e-4	1.169e+1
0.047	-1.613e-4	1.169e+1
0.046	-1.560e-4	1.170e+1
0.045	-1.715e-4	1.171e+1
0.044	-1.640e-4	1.171e+1
0.043	-1.728e-4	1.172e+1
0.042	-1.803e-4	1.173e+1
0.041	-1.750e-4	1.173e+1
0.040	-1.909e-4	1.174e+1
0.039	-1.833e-4	1.175e+1
0.038	-1.920e-4	1.175e+1
0.037	-1.998e-4	1.176e+1
0.036	-1.944e-4	1.177e+1
0.035	-2.099e-4	1.177e+1
0.034	-2.027e-4	1.178e+1
0.033	-2.114e-4	1.179e+1
0.032	-2.195e-4	1.179e+1
0.031	-2.143e-4	1.180e+1
0.030	-2.300e-4	1.181e+1
0.029	-2.224e-4	1.181e+1
0.028	-2.312e-4	1.182e+1
0.027	-2.391e-4	1.183e+1
0.026	-2.337e-4	1.183e+1
0.025	-2.496e-4	1.184e+1
0.024	-2.421e-4	1.185e+1
0.023	-2.509e-4	1.185e+1
0.022	-2.589e-4	1.186e+1
0.021	-2.534e-4	1.187e+1
0.020	-2.692e-4	1.187e+1
0.019	-2.619e-4	1.188e+1
0.018	-2.707e-4	1.189e+1
0.017	-2.784e-4	1.189e+1
0.016	-2.731e-4	1.190e+1
0.015	-2.889e-4	1.191e+1
0.014	-2.812e-4	1.191e+1
0.013	-2.901e-4	1.192e+1
0.012	-2.980e-4	1.193e+1
0.011	-2.922e-4	1.193e+1
0.010	-3.079e-4	1.194e+1
0.009	-3.003e-4	1.195e+1
0.008	-3.088e-4	1.195e+1
0.007	-3.167e-4	1.196e+1
0.006	-3.109e-4	1.197e+1
0.005	-3.267e-4	1.197e+1
0.004	-3.188e-4	1.198e+1
0.003	-3.272e-4	1.199e+1
0.002	-3.348e-4	1.199e+1
0.001	-3.290e-4	1.200e+1
0.000	-3.447e-4	1.201e+1
-0.001	-3.368e-4	1.201e+1
-0.002	-3.451e-4	1.202e+1
-0.003	-3.526e-4	1.203e+1
-0.004	-3.466e-4	1.203e+1
-0.005	-3.618e-4	1.204e+1
-0.006	-3.536e-4	1.205e+1
-0.007	-3.618e-4	1.205e+1
-0.008	-3.690e-4	1.206e+1
-0.009	-3.627e-4	1.207e+1
-0.010	-3.778e-4	1.207e+1
-0.011	-3.696e-4	1.208e+1
-0.012	-3.775e-4	1.209e+1
-0.013	-3.846e-4	1.209e+1
-0.014	-3.781e-4	1.210e+1
-0.015	-3.932e-4	1.211e+1
-0.016	-3.846e-4	1.211e+1
-0.017	-3.922e-4	1.212e+1
-0.018	-3.994e-4	1.213e+1
-0.019	-3.927e-4	1.213e+1
-0.020	-4.075e-4	1.214e+1
-0.021	-3.988e-4	1.215e+1
-0.022	-4.063e-4	1.215e+1
-0.023	-4.128e-4	1.216e+1
-0.024	-4.062e-4	1.217e+1
-0.025	-4.207e-4	1.217e+1
-0.026	-4.117e-4	1.218e+1
-0.027	-4.193e-4	1.219e+1
-0.028	-4.258e-4	1.219e+1
-0.029	-4.191e-4	1.220e+1
-0.030	-4.332e-4	1.221e+1
-0.031	-4.244e-4	1.221e+1
-0.032	-4.316e-4	1.222e+1
-0.033	-4.381e-4	1.223e+1
-0.034	-4.309e-4	1.223e+1
-0.035	-4.454e-4	1.224e+1
-0.036	-4.362e-4	1.225e+1
-0.037	-4.431e-4	1.225e+1
-0.038	-4.492e-4	1.226e+1
-0.039	-4.421e-4	1.227e+1
-0.040	-4.562e-4	1.227e+1
-0.041	-4.467e-4	1.228e+1
-0.042	-4.538e-4	1.229e+1
-0.043	-4.598e-4	1.229e+1
-0.044	-4.524e-4	1.230e+1
-0.045	-4.665e-4	1.231e+1
-0.046	-4.569e-4	1.231e+1
-0.047	-4.638e-4	1.232e+1
-0.048	-4.697e-4	1.233e+1
-0.049	-4.625e-4	1.233e+1
-0.050	-4.761e-4	1.234e+1
-0.051	-4.664e-4	1.235e+1
-0.052	-4.733e-4	1.235e+1
-0.053	-4.787e-4	1.236e+1
-0.054	-4.714e-4	1.237e+1
-0.055	-4.850e-4	1.237e+1
-0.056	-4.752e-4	1.238e+1
-0.057	-4.816e-4	1.239e+1
-0.058	-4.872e-4	1.239e+1
-0.059	-4.799e-4	1.240e+1
-0.060	-4.930e-4	1.241e+1
-0.061	-4.833e-4	1.241e+1
-0.062	-4.898e-4	1.242e+1
-0.063	-4.952e-4	1.243e+1
-0.064	-4.878e-4	1.243e+1
-0.065	-5.011e-4	1.244e+1
-0.066	-4.911e-4	1.245e+1
-0.067	-4.977e-4	1.245e+1
-0.068	-5.029e-4	1.246e+1
-0.069	-4.952e-4	1.247e+1
-0.070	-5.086e-4	1.247e+1
-0.071	-4.986e-4	1.248e+1
-0.072	-5.048e-4	1.249e+1
-0.073	-5.102e-4	1.249e+1
-0.074	-5.025e-4	1.250e+1
-0.075	-5.155e-4	1.251e+1
-0.076	-5.056e-4	1.251e+1
-0.077	-5.120e-4	1.252e+1
-0.078	-5.170e-4	1.253e+1
-0.079	-5.095e-4	1.253e+1
-0.080	-5.224e-4	1.254e+1
-0.081	-5.123e-4	1.255e+1
-0.082	-5.188e-4	1.255e+1
-0.083	-5.236e-4	1.256e+1
-0.084	-5.161e-4	1.257e+1
-0.085	-5.287e-4	1.257e+1
-0.086	-5.189e-4	1.258e+1
-0.087	-5.252e-4	1.259e+1
-0.088	-5.299e-4	1.259e+1
-0.089	-5.226e-4	1.260e+1
-0.090	-5.352e-4	1.261e+1
-0.091	-5.253e-4	1.261e+1
-0.092	-5.317e-4	1.262e+1
-0.093	-5.360e-4	1.263e+1
-0.094	-5.287e-4	1.263e+1
-0.095	-5.412e-4	1.264e+1
-0.096	-5.314e-4	1.265e+1
-0.097	-5.377e-4	1.265e+1
-0.098	-5.423e-4	1.266e+1
-0.099	-5.346e-4	1.267e+1
-0.100	-5.474e-4	1.267e+1
-0.101	-5.374e-4	1.268e+1
-0.102	-5.437e-4	1.269e+1
-0.103	-5.481e-4	1.269e+1
-0.104	-5.409e-4	1.270e+1
-0.105	-5.532e-4	1.271e+1
-0.106	-5.432e-4	1.271e+1
-0.107	-5.495e-4	1.272e+1
-0.108	-5.539e-4	1.273e+1
-0.109	-5.467e-4	1.273e+1
-0.110	-5.590e-4	1.274e+1
-0.111	-5.489e-4	1.275e+1
-0.112	-5.550e-4	1.275e+1
-0.113	-5.596e-4	1.276e+1
-0.114	-5.525e-4	1.277e+1
-0.115	-5.645e-4	1.277e+1
-0.116	-5.546e-4	1.278e+1
-0.117	-5.609e-4	1.279e+1
-0.118	-5.650e-4	1.279e+1
-0.119	-5.581e-4	1.280e+1
-0.120	-5.701e-4	1.281e+1
-0.121	-5.602e-4	1.281e+1
-0.122	-5.666e-4	1.282e+1
-0.123	-5.706e-4	1.283e+1
-0.124	-5.636e-4	1.283e+1
-0.125	-5.756e-4	1.284e+1
-0.126	-5.657e-4	1.285e+1
-0.127	-5.719e-4	1.285e+1
-0.128	-5.762e-4	1.286e+1
-0.129	-5.695e-4	1.287e+1
-0.130	-5.812e-4	1.287e+1
-0.131	-5.715e-4	1.288e+1
-0.132	-5.778e-4	1.289e+1
-0.133	-5.819e-4	1.289e+1
-0.134	-5.754e-4	1.290e+1
-0.135	-5.871e-4	1.291e+1
-0.136	-5.772e-4	1.291e+1
-0.137	-5.839e-4	1.292e+1
-0.138	-5.877e-4	1.293e+1
-0.139	-5.811e-4	1.293e+1
-0.140	-5.930e-4	1.294e+1
-0.141	-5.833e-4	1.295e+1
-0.142	-5.900e-4	1.295e+1
-0.143	-5.939e-4	1.296e+1
-0.144	-5.872e-4	1.297e+1
-0.145	-5.990e-4	1.297e+1
-0.146	-5.895e-4	1.298e+1
-0.147	-5.961e-4	1.299e+1
-0.148	-6.000e-4	1.299e+1
-0.149	-5.936e-4	1.300e+1
-0.150	-6.053e-4	1.301e+1
-0.151	-5.958e-4	1.301e+1
-0.152	-6.027e-4	1.302e+1
-0.153	-6.070e-4	1.303e+1
-0.154	-6.007e-4	1.303e+1
-0.155	-6.130e-4	1.304e+1
-0.156	-6.038e-4	1.305e+1
-0.157	-6.108e-4	1.305e+1
-0.158	-6.151e-4	1.306e+1
-0.159	-6.090e-4	1.307e+1
-0.160	-6.212e-4	1.307e+1
-0.161	-6.119e-4	1.308e+1
-0.162	-6.190e-4	1.309e+1
-0.163	-6.234e-4	1.309e+1
-0.164	-6.177e-4	1.310e+1
-0.165	-6.299e-4	1.311e+1
-0.166	-6.207e-4	1.311e+1
-0.167	-6.280e-4	1.312e+1
-0.168	-6.322e-4	1.313e+1
-0.169	-6.265e-4	1.313e+1
-0.170	-6.390e-4	1.314e+1
[truncated: 2,831 more rows]
