# Supplementary material for: Decoration of Ag nanoparticles on CoMoO4 rods for efficient electrochemical reduction of CO2
Source: Sci Rep. 2024 Jan 16;14:1406. doi: 10.1038/s41598-024-51680-w (PMC10792071; doi:10.1038/s41598-024-51680-w)
Supplement: Supplementary file 1 — Supplementary Information 1. [file 41598_2024_51680_MOESM1_ESM.zip › raw data for scientific reports/CV cu-foil/Cu foil CV -0.6 to 0.6.csv]

Aug. 25	2023 14:33:07
Cyclic Voltammetry
File: c:\users\nsb 111 lab\desktop\dr. schindra\ag cm co2 reduction\cm\cu foil cv -0.6 to 0.6.csv
Data Source: Experiment
Instrument Model: CHI760E
Header:
Note:
Init E (V) = -0.6
High E (V) = 0.6
Low E (V) = -0.6
Init P/N = P
Scan Rate (V/s) = 0.1
Segment = 4
Sample Interval (V) = 0.001
Quiet Time (sec) = 2
Sensitivity (A/V) = 0.01
Segment 1:
Ep = -0.094V
ip = 4.359e-5A
Ah = 2.329e-5C
Segment 2:
Ep = -0.475V
ip = -2.873e-4A
Ah = -1.301e-4C
Segment 3:
Ep = -0.093V
ip = 6.057e-5A
Ah = 2.978e-5C
Segment 4:
Ep = -0.482V
ip = -3.333e-4A
Ah = -1.630e-4C
Potential/V	Current/A	Time/s
Segment 1:
-0.600	-8.687e-5	1.000e-2
-0.599	-8.577e-5	2.000e-2
-0.598	-8.486e-5	3.000e-2
-0.597	-8.407e-5	4.000e-2
-0.596	-8.323e-5	5.000e-2
-0.595	-8.227e-5	6.000e-2
-0.594	-8.154e-5	7.000e-2
-0.593	-8.079e-5	8.000e-2
-0.592	-8.005e-5	9.000e-2
-0.591	-7.934e-5	1.000e-1
-0.590	-7.850e-5	1.100e-1
-0.589	-7.783e-5	1.200e-1
-0.588	-7.705e-5	1.300e-1
-0.587	-7.634e-5	1.400e-1
-0.586	-7.584e-5	1.500e-1
-0.585	-7.516e-5	1.600e-1
-0.584	-7.444e-5	1.700e-1
-0.583	-7.387e-5	1.800e-1
-0.582	-7.322e-5	1.900e-1
-0.581	-7.264e-5	2.000e-1
-0.580	-7.195e-5	2.100e-1
-0.579	-7.132e-5	2.200e-1
-0.578	-7.078e-5	2.300e-1
-0.577	-7.020e-5	2.400e-1
-0.576	-6.970e-5	2.500e-1
-0.575	-6.897e-5	2.600e-1
-0.574	-6.848e-5	2.700e-1
-0.573	-6.781e-5	2.800e-1
-0.572	-6.729e-5	2.900e-1
-0.571	-6.675e-5	3.000e-1
-0.570	-6.614e-5	3.100e-1
-0.569	-6.564e-5	3.200e-1
-0.568	-6.518e-5	3.300e-1
-0.567	-6.472e-5	3.400e-1
-0.566	-6.416e-5	3.500e-1
-0.565	-6.365e-5	3.600e-1
-0.564	-6.310e-5	3.700e-1
-0.563	-6.247e-5	3.800e-1
-0.562	-6.216e-5	3.900e-1
-0.561	-6.161e-5	4.000e-1
-0.560	-6.101e-5	4.100e-1
-0.559	-6.073e-5	4.200e-1
-0.558	-6.021e-5	4.300e-1
-0.557	-5.972e-5	4.400e-1
-0.556	-5.922e-5	4.500e-1
-0.555	-5.888e-5	4.600e-1
-0.554	-5.847e-5	4.700e-1
-0.553	-5.780e-5	4.800e-1
-0.552	-5.750e-5	4.900e-1
-0.551	-5.708e-5	5.000e-1
-0.550	-5.650e-5	5.100e-1
-0.549	-5.634e-5	5.200e-1
-0.548	-5.577e-5	5.300e-1
-0.547	-5.542e-5	5.400e-1
-0.546	-5.499e-5	5.500e-1
-0.545	-5.468e-5	5.600e-1
-0.544	-5.424e-5	5.700e-1
-0.543	-5.384e-5	5.800e-1
-0.542	-5.345e-5	5.900e-1
-0.541	-5.319e-5	6.000e-1
-0.540	-5.254e-5	6.100e-1
-0.539	-5.233e-5	6.200e-1
-0.538	-5.194e-5	6.300e-1
-0.537	-5.165e-5	6.400e-1
-0.536	-5.128e-5	6.500e-1
-0.535	-5.095e-5	6.600e-1
-0.534	-5.045e-5	6.700e-1
-0.533	-5.024e-5	6.800e-1
-0.532	-4.983e-5	6.900e-1
-0.531	-4.958e-5	7.000e-1
-0.530	-4.896e-5	7.100e-1
-0.529	-4.871e-5	7.200e-1
-0.528	-4.843e-5	7.300e-1
-0.527	-4.818e-5	7.400e-1
-0.526	-4.800e-5	7.500e-1
-0.525	-4.743e-5	7.600e-1
-0.524	-4.719e-5	7.700e-1
-0.523	-4.684e-5	7.800e-1
-0.522	-4.640e-5	7.900e-1
-0.521	-4.616e-5	8.000e-1
-0.520	-4.585e-5	8.100e-1
-0.519	-4.549e-5	8.200e-1
-0.518	-4.526e-5	8.300e-1
-0.517	-4.495e-5	8.400e-1
-0.516	-4.481e-5	8.500e-1
-0.515	-4.420e-5	8.600e-1
-0.514	-4.399e-5	8.700e-1
-0.513	-4.369e-5	8.800e-1
-0.512	-4.343e-5	8.900e-1
-0.511	-4.306e-5	9.000e-1
-0.510	-4.273e-5	9.100e-1
-0.509	-4.236e-5	9.200e-1
-0.508	-4.209e-5	9.300e-1
-0.507	-4.203e-5	9.400e-1
-0.506	-4.167e-5	9.500e-1
-0.505	-4.124e-5	9.600e-1
-0.504	-4.092e-5	9.700e-1
-0.503	-4.069e-5	9.800e-1
-0.502	-4.042e-5	9.900e-1
-0.501	-4.018e-5	1.000e+0
-0.500	-3.982e-5	1.010e+0
-0.499	-3.943e-5	1.020e+0
-0.498	-3.921e-5	1.030e+0
-0.497	-3.908e-5	1.040e+0
-0.496	-3.886e-5	1.050e+0
-0.495	-3.845e-5	1.060e+0
-0.494	-3.825e-5	1.070e+0
-0.493	-3.798e-5	1.080e+0
-0.492	-3.769e-5	1.090e+0
-0.491	-3.739e-5	1.100e+0
-0.490	-3.711e-5	1.110e+0
-0.489	-3.686e-5	1.120e+0
-0.488	-3.674e-5	1.130e+0
-0.487	-3.650e-5	1.140e+0
-0.486	-3.617e-5	1.150e+0
-0.485	-3.576e-5	1.160e+0
-0.484	-3.575e-5	1.170e+0
-0.483	-3.535e-5	1.180e+0
-0.482	-3.519e-5	1.190e+0
-0.481	-3.509e-5	1.200e+0
-0.480	-3.471e-5	1.210e+0
-0.479	-3.451e-5	1.220e+0
-0.478	-3.441e-5	1.230e+0
-0.477	-3.412e-5	1.240e+0
-0.476	-3.387e-5	1.250e+0
-0.475	-3.365e-5	1.260e+0
-0.474	-3.329e-5	1.270e+0
-0.473	-3.312e-5	1.280e+0
-0.472	-3.291e-5	1.290e+0
-0.471	-3.280e-5	1.300e+0
-0.470	-3.243e-5	1.310e+0
-0.469	-3.241e-5	1.320e+0
-0.468	-3.221e-5	1.330e+0
-0.467	-3.203e-5	1.340e+0
-0.466	-3.181e-5	1.350e+0
-0.465	-3.147e-5	1.360e+0
-0.464	-3.130e-5	1.370e+0
-0.463	-3.111e-5	1.380e+0
-0.462	-3.081e-5	1.390e+0
-0.461	-3.069e-5	1.400e+0
-0.460	-3.044e-5	1.410e+0
-0.459	-3.026e-5	1.420e+0
-0.458	-3.008e-5	1.430e+0
-0.457	-2.982e-5	1.440e+0
-0.456	-2.981e-5	1.450e+0
-0.455	-2.936e-5	1.460e+0
-0.454	-2.911e-5	1.470e+0
-0.453	-2.907e-5	1.480e+0
-0.452	-2.893e-5	1.490e+0
-0.451	-2.874e-5	1.500e+0
-0.450	-2.841e-5	1.510e+0
-0.449	-2.823e-5	1.520e+0
-0.448	-2.807e-5	1.530e+0
-0.447	-2.799e-5	1.540e+0
-0.446	-2.759e-5	1.550e+0
-0.445	-2.753e-5	1.560e+0
-0.444	-2.728e-5	1.570e+0
-0.443	-2.717e-5	1.580e+0
-0.442	-2.687e-5	1.590e+0
-0.441	-2.685e-5	1.600e+0
-0.440	-2.653e-5	1.610e+0
-0.439	-2.633e-5	1.620e+0
-0.438	-2.617e-5	1.630e+0
-0.437	-2.597e-5	1.640e+0
-0.436	-2.575e-5	1.650e+0
-0.435	-2.555e-5	1.660e+0
-0.434	-2.524e-5	1.670e+0
-0.433	-2.519e-5	1.680e+0
-0.432	-2.512e-5	1.690e+0
-0.431	-2.485e-5	1.700e+0
-0.430	-2.469e-5	1.710e+0
-0.429	-2.444e-5	1.720e+0
-0.428	-2.431e-5	1.730e+0
-0.427	-2.409e-5	1.740e+0
-0.426	-2.401e-5	1.750e+0
-0.425	-2.363e-5	1.760e+0
-0.424	-2.344e-5	1.770e+0
-0.423	-2.336e-5	1.780e+0
-0.422	-2.314e-5	1.790e+0
-0.421	-2.303e-5	1.800e+0
-0.420	-2.258e-5	1.810e+0
-0.419	-2.253e-5	1.820e+0
-0.418	-2.219e-5	1.830e+0
-0.417	-2.216e-5	1.840e+0
-0.416	-2.210e-5	1.850e+0
-0.415	-2.171e-5	1.860e+0
-0.414	-2.148e-5	1.870e+0
-0.413	-2.149e-5	1.880e+0
-0.412	-2.127e-5	1.890e+0
-0.411	-2.111e-5	1.900e+0
-0.410	-2.053e-5	1.910e+0
-0.409	-2.041e-5	1.920e+0
-0.408	-2.023e-5	1.930e+0
-0.407	-2.001e-5	1.940e+0
-0.406	-1.992e-5	1.950e+0
-0.405	-1.963e-5	1.960e+0
-0.404	-1.936e-5	1.970e+0
-0.403	-1.920e-5	1.980e+0
-0.402	-1.889e-5	1.990e+0
-0.401	-1.880e-5	2.000e+0
-0.400	-1.847e-5	2.010e+0
-0.399	-1.836e-5	2.020e+0
-0.398	-1.815e-5	2.030e+0
-0.397	-1.786e-5	2.040e+0
-0.396	-1.762e-5	2.050e+0
-0.395	-1.751e-5	2.060e+0
-0.394	-1.730e-5	2.070e+0
-0.393	-1.707e-5	2.080e+0
-0.392	-1.681e-5	2.090e+0
-0.391	-1.658e-5	2.100e+0
-0.390	-1.624e-5	2.110e+0
-0.389	-1.604e-5	2.120e+0
-0.388	-1.583e-5	2.130e+0
-0.387	-1.558e-5	2.140e+0
-0.386	-1.528e-5	2.150e+0
-0.385	-1.494e-5	2.160e+0
-0.384	-1.463e-5	2.170e+0
-0.383	-1.450e-5	2.180e+0
-0.382	-1.415e-5	2.190e+0
-0.381	-1.397e-5	2.200e+0
-0.380	-1.367e-5	2.210e+0
-0.379	-1.346e-5	2.220e+0
-0.378	-1.301e-5	2.230e+0
-0.377	-1.281e-5	2.240e+0
-0.376	-1.258e-5	2.250e+0
-0.375	-1.228e-5	2.260e+0
-0.374	-1.200e-5	2.270e+0
-0.373	-1.153e-5	2.280e+0
-0.372	-1.141e-5	2.290e+0
-0.371	-1.103e-5	2.300e+0
-0.370	-1.072e-5	2.310e+0
-0.369	-1.038e-5	2.320e+0
-0.368	-1.011e-5	2.330e+0
-0.367	-9.605e-6	2.340e+0
-0.366	-9.477e-6	2.350e+0
-0.365	-8.877e-6	2.360e+0
-0.364	-8.730e-6	2.370e+0
-0.363	-8.395e-6	2.380e+0
-0.362	-8.041e-6	2.390e+0
-0.361	-7.786e-6	2.400e+0
-0.360	-7.412e-6	2.410e+0
-0.359	-7.038e-6	2.420e+0
-0.358	-6.684e-6	2.430e+0
-0.357	-6.389e-6	2.440e+0
-0.356	-6.153e-6	2.450e+0
-0.355	-5.681e-6	2.460e+0
-0.354	-5.376e-6	2.470e+0
-0.353	-4.973e-6	2.480e+0
-0.352	-4.884e-6	2.490e+0
-0.351	-4.402e-6	2.500e+0
-0.350	-4.028e-6	2.510e+0
-0.349	-3.694e-6	2.520e+0
-0.348	-3.379e-6	2.530e+0
-0.347	-2.897e-6	2.540e+0
-0.346	-2.652e-6	2.550e+0
-0.345	-2.130e-6	2.560e+0
-0.344	-1.865e-6	2.570e+0
-0.343	-1.766e-6	2.580e+0
-0.342	-1.225e-6	2.590e+0
-0.341	-1.098e-6	2.600e+0
-0.340	-6.157e-7	2.610e+0
-0.339	-3.600e-7	2.620e+0
-0.338	3.344e-8	2.630e+0
-0.337	3.383e-7	2.640e+0
-0.336	3.875e-7	2.650e+0
-0.335	9.678e-7	2.660e+0
-0.334	1.105e-6	2.670e+0
-0.333	1.499e-6	2.680e+0
-0.332	1.892e-6	2.690e+0
-0.331	1.981e-6	2.700e+0
-0.330	2.384e-6	2.710e+0
-0.329	2.532e-6	2.720e+0
-0.328	2.718e-6	2.730e+0
-0.327	3.161e-6	2.740e+0
-0.326	3.309e-6	2.750e+0
-0.325	3.554e-6	2.760e+0
-0.324	3.840e-6	2.770e+0
-0.323	4.046e-6	2.780e+0
-0.322	4.371e-6	2.790e+0
-0.321	4.567e-6	2.800e+0
-0.320	4.676e-6	2.810e+0
-0.319	4.961e-6	2.820e+0
-0.318	5.128e-6	2.830e+0
-0.317	5.354e-6	2.840e+0
-0.316	5.472e-6	2.850e+0
-0.315	5.571e-6	2.860e+0
-0.314	5.846e-6	2.870e+0
-0.313	5.964e-6	2.880e+0
-0.312	6.131e-6	2.890e+0
-0.311	6.279e-6	2.900e+0
-0.310	6.407e-6	2.910e+0
-0.309	6.495e-6	2.920e+0
-0.308	6.672e-6	2.930e+0
-0.307	6.820e-6	2.940e+0
-0.306	6.780e-6	2.950e+0
-0.305	7.105e-6	2.960e+0
-0.304	7.125e-6	2.970e+0
-0.303	7.243e-6	2.980e+0
-0.302	7.233e-6	2.990e+0
-0.301	7.252e-6	3.000e+0
-0.300	7.341e-6	3.010e+0
-0.299	7.479e-6	3.020e+0
-0.298	7.498e-6	3.030e+0
-0.297	7.498e-6	3.040e+0
-0.296	7.538e-6	3.050e+0
-0.295	7.685e-6	3.060e+0
-0.294	7.705e-6	3.070e+0
-0.293	7.784e-6	3.080e+0
-0.292	7.734e-6	3.090e+0
-0.291	7.656e-6	3.100e+0
-0.290	7.872e-6	3.110e+0
-0.289	7.725e-6	3.120e+0
-0.288	7.774e-6	3.130e+0
-0.287	7.793e-6	3.140e+0
-0.286	7.675e-6	3.150e+0
-0.285	7.695e-6	3.160e+0
-0.284	7.793e-6	3.170e+0
-0.283	7.626e-6	3.180e+0
-0.282	7.803e-6	3.190e+0
-0.281	7.744e-6	3.200e+0
-0.280	7.784e-6	3.210e+0
-0.279	7.764e-6	3.220e+0
-0.278	7.695e-6	3.230e+0
-0.277	7.675e-6	3.240e+0
-0.276	7.567e-6	3.250e+0
-0.275	7.675e-6	3.260e+0
-0.274	7.616e-6	3.270e+0
-0.273	7.498e-6	3.280e+0
-0.272	7.666e-6	3.290e+0
-0.271	7.459e-6	3.300e+0
-0.270	7.538e-6	3.310e+0
-0.269	7.518e-6	3.320e+0
-0.268	7.488e-6	3.330e+0
-0.267	7.439e-6	3.340e+0
-0.266	7.311e-6	3.350e+0
-0.265	7.479e-6	3.360e+0
-0.264	7.370e-6	3.370e+0
-0.263	7.262e-6	3.380e+0
-0.262	7.321e-6	3.390e+0
-0.261	7.292e-6	3.400e+0
-0.260	7.361e-6	3.410e+0
-0.259	7.252e-6	3.420e+0
-0.258	7.341e-6	3.430e+0
-0.257	7.233e-6	3.440e+0
-0.256	7.252e-6	3.450e+0
-0.255	7.223e-6	3.460e+0
-0.254	7.292e-6	3.470e+0
-0.253	7.262e-6	3.480e+0
-0.252	7.223e-6	3.490e+0
-0.251	7.262e-6	3.500e+0
-0.250	7.262e-6	3.510e+0
-0.249	7.380e-6	3.520e+0
-0.248	7.341e-6	3.530e+0
-0.247	7.341e-6	3.540e+0
-0.246	7.292e-6	3.550e+0
-0.245	7.380e-6	3.560e+0
-0.244	7.331e-6	3.570e+0
-0.243	7.400e-6	3.580e+0
-0.242	7.420e-6	3.590e+0
-0.241	7.223e-6	3.600e+0
-0.240	7.429e-6	3.610e+0
-0.239	7.528e-6	3.620e+0
-0.238	7.518e-6	3.630e+0
-0.237	7.518e-6	3.640e+0
-0.236	7.321e-6	3.650e+0
-0.235	7.351e-6	3.660e+0
-0.234	7.518e-6	3.670e+0
-0.233	7.538e-6	3.680e+0
-0.232	7.577e-6	3.690e+0
-0.231	7.656e-6	3.700e+0
-0.230	7.843e-6	3.710e+0
-0.229	7.734e-6	3.720e+0
-0.228	7.833e-6	3.730e+0
-0.227	7.902e-6	3.740e+0
-0.226	7.911e-6	3.750e+0
-0.225	8.029e-6	3.760e+0
-0.224	8.157e-6	3.770e+0
-0.223	8.088e-6	3.780e+0
-0.222	8.285e-6	3.790e+0
-0.221	8.157e-6	3.800e+0
-0.220	8.324e-6	3.810e+0
-0.219	8.423e-6	3.820e+0
-0.218	8.531e-6	3.830e+0
-0.217	8.511e-6	3.840e+0
-0.216	8.610e-6	3.850e+0
-0.215	8.816e-6	3.860e+0
-0.214	8.885e-6	3.870e+0
-0.213	9.013e-6	3.880e+0
-0.212	9.101e-6	3.890e+0
-0.211	9.229e-6	3.900e+0
-0.210	9.347e-6	3.910e+0
-0.209	9.387e-6	3.920e+0
-0.208	9.544e-6	3.930e+0
-0.207	9.672e-6	3.940e+0
-0.206	9.741e-6	3.950e+0
-0.205	9.888e-6	3.960e+0
-0.204	1.021e-5	3.970e+0
-0.203	1.031e-5	3.980e+0
-0.202	1.036e-5	3.990e+0
-0.201	1.031e-5	4.000e+0
-0.200	1.063e-5	4.010e+0
-0.199	1.066e-5	4.020e+0
-0.198	1.097e-5	4.030e+0
-0.197	1.114e-5	4.040e+0
-0.196	1.114e-5	4.050e+0
-0.195	1.131e-5	4.060e+0
-0.194	1.166e-5	4.070e+0
-0.193	1.178e-5	4.080e+0
-0.192	1.205e-5	4.090e+0
-0.191	1.206e-5	4.100e+0
-0.190	1.227e-5	4.110e+0
-0.189	1.257e-5	4.120e+0
-0.188	1.275e-5	4.130e+0
-0.187	1.299e-5	4.140e+0
-0.186	1.305e-5	4.150e+0
-0.185	1.331e-5	4.160e+0
-0.184	1.346e-5	4.170e+0
-0.183	1.366e-5	4.180e+0
-0.182	1.390e-5	4.190e+0
-0.181	1.412e-5	4.200e+0
-0.180	1.448e-5	4.210e+0
-0.179	1.482e-5	4.220e+0
-0.178	1.487e-5	4.230e+0
-0.177	1.520e-5	4.240e+0
-0.176	1.545e-5	4.250e+0
-0.175	1.573e-5	4.260e+0
-0.174	1.600e-5	4.270e+0
-0.173	1.624e-5	4.280e+0
-0.172	1.659e-5	4.290e+0
-0.171	1.678e-5	4.300e+0
-0.170	1.724e-5	4.310e+0
-0.169	1.757e-5	4.320e+0
-0.168	1.793e-5	4.330e+0
-0.167	1.825e-5	4.340e+0
-0.166	1.843e-5	4.350e+0
-0.165	1.895e-5	4.360e+0
-0.164	1.915e-5	4.370e+0
-0.163	1.974e-5	4.380e+0
-0.162	2.011e-5	4.390e+0
-0.161	2.027e-5	4.400e+0
-0.160	2.078e-5	4.410e+0
-0.159	2.107e-5	4.420e+0
-0.158	2.150e-5	4.430e+0
-0.157	2.203e-5	4.440e+0
-0.156	2.217e-5	4.450e+0
-0.155	2.284e-5	4.460e+0
-0.154	2.319e-5	4.470e+0
-0.153	2.378e-5	4.480e+0
-0.152	2.412e-5	4.490e+0
-0.151	2.453e-5	4.500e+0
-0.150	2.505e-5	4.510e+0
-0.149	2.561e-5	4.520e+0
-0.148	2.595e-5	4.530e+0
-0.147	2.645e-5	4.540e+0
-0.146	2.676e-5	4.550e+0
-0.145	2.735e-5	4.560e+0
-0.144	2.776e-5	4.570e+0
-0.143	2.836e-5	4.580e+0
-0.142	2.894e-5	4.590e+0
-0.141	2.927e-5	4.600e+0
-0.140	2.996e-5	4.610e+0
-0.139	3.027e-5	4.620e+0
-0.138	3.099e-5	4.630e+0
-0.137	3.163e-5	4.640e+0
-0.136	3.183e-5	4.650e+0
-0.135	3.261e-5	4.660e+0
-0.134	3.315e-5	4.670e+0
-0.133	3.369e-5	4.680e+0
-0.132	3.434e-5	4.690e+0
-0.131	3.472e-5	4.700e+0
-0.130	3.537e-5	4.710e+0
-0.129	3.582e-5	4.720e+0
-0.128	3.670e-5	4.730e+0
-0.127	3.715e-5	4.740e+0
-0.126	3.758e-5	4.750e+0
-0.125	3.825e-5	4.760e+0
-0.124	3.861e-5	4.770e+0
-0.123	3.938e-5	4.780e+0
-0.122	3.999e-5	4.790e+0
-0.121	4.044e-5	4.800e+0
-0.120	4.108e-5	4.810e+0
-0.119	4.162e-5	4.820e+0
-0.118	4.216e-5	4.830e+0
-0.117	4.264e-5	4.840e+0
-0.116	4.317e-5	4.850e+0
-0.115	4.385e-5	4.860e+0
-0.114	4.422e-5	4.870e+0
-0.113	4.475e-5	4.880e+0
-0.112	4.526e-5	4.890e+0
-0.111	4.583e-5	4.900e+0
-0.110	4.640e-5	4.910e+0
-0.109	4.662e-5	4.920e+0
-0.108	4.740e-5	4.930e+0
-0.107	4.766e-5	4.940e+0
-0.106	4.797e-5	4.950e+0
-0.105	4.854e-5	4.960e+0
-0.104	4.883e-5	4.970e+0
-0.103	4.911e-5	4.980e+0
-0.102	4.959e-5	4.990e+0
-0.101	4.979e-5	5.000e+0
-0.100	5.012e-5	5.010e+0
-0.099	5.022e-5	5.020e+0
-0.098	5.058e-5	5.030e+0
-0.097	5.069e-5	5.040e+0
-0.096	5.066e-5	5.050e+0
-0.095	5.072e-5	5.060e+0
-0.094	5.095e-5	5.070e+0
-0.093	5.086e-5	5.080e+0
-0.092	5.087e-5	5.090e+0
-0.091	5.058e-5	5.100e+0
-0.090	5.066e-5	5.110e+0
-0.089	5.045e-5	5.120e+0
-0.088	5.024e-5	5.130e+0
-0.087	4.998e-5	5.140e+0
-0.086	4.953e-5	5.150e+0
-0.085	4.935e-5	5.160e+0
-0.084	4.901e-5	5.170e+0
-0.083	4.881e-5	5.180e+0
-0.082	4.841e-5	5.190e+0
-0.081	4.782e-5	5.200e+0
-0.080	4.757e-5	5.210e+0
-0.079	4.718e-5	5.220e+0
-0.078	4.677e-5	5.230e+0
-0.077	4.644e-5	5.240e+0
-0.076	4.617e-5	5.250e+0
-0.075	4.594e-5	5.260e+0
-0.074	4.552e-5	5.270e+0
-0.073	4.527e-5	5.280e+0
-0.072	4.508e-5	5.290e+0
-0.071	4.472e-5	5.300e+0
-0.070	4.443e-5	5.310e+0
-0.069	4.413e-5	5.320e+0
-0.068	4.419e-5	5.330e+0
-0.067	4.389e-5	5.340e+0
-0.066	4.353e-5	5.350e+0
-0.065	4.332e-5	5.360e+0
-0.064	4.329e-5	5.370e+0
-0.063	4.324e-5	5.380e+0
-0.062	4.312e-5	5.390e+0
-0.061	4.286e-5	5.400e+0
-0.060	4.283e-5	5.410e+0
-0.059	4.256e-5	5.420e+0
-0.058	4.254e-5	5.430e+0
-0.057	4.246e-5	5.440e+0
-0.056	4.227e-5	5.450e+0
-0.055	4.217e-5	5.460e+0
-0.054	4.208e-5	5.470e+0
-0.053	4.214e-5	5.480e+0
-0.052	4.207e-5	5.490e+0
-0.051	4.187e-5	5.500e+0
-0.050	4.204e-5	5.510e+0
-0.049	4.179e-5	5.520e+0
-0.048	4.181e-5	5.530e+0
-0.047	4.181e-5	5.540e+0
-0.046	4.153e-5	5.550e+0
-0.045	4.159e-5	5.560e+0
-0.044	4.162e-5	5.570e+0
-0.043	4.138e-5	5.580e+0
-0.042	4.134e-5	5.590e+0
-0.041	4.122e-5	5.600e+0
-0.040	4.121e-5	5.610e+0
-0.039	4.118e-5	5.620e+0
-0.038	4.121e-5	5.630e+0
-0.037	4.111e-5	5.640e+0
-0.036	4.083e-5	5.650e+0
-0.035	4.085e-5	5.660e+0
-0.034	4.068e-5	5.670e+0
-0.033	4.056e-5	5.680e+0
-0.032	4.070e-5	5.690e+0
-0.031	4.048e-5	5.700e+0
-0.030	4.049e-5	5.710e+0
-0.029	4.020e-5	5.720e+0
-0.028	4.023e-5	5.730e+0
-0.027	4.014e-5	5.740e+0
-0.026	3.997e-5	5.750e+0
-0.025	3.990e-5	5.760e+0
-0.024	3.975e-5	5.770e+0
-0.023	3.980e-5	5.780e+0
-0.022	3.963e-5	5.790e+0
-0.021	3.942e-5	5.800e+0
-0.020	3.912e-5	5.810e+0
-0.019	3.907e-5	5.820e+0
-0.018	3.902e-5	5.830e+0
-0.017	3.902e-5	5.840e+0
-0.016	3.874e-5	5.850e+0
-0.015	3.862e-5	5.860e+0
-0.014	3.836e-5	5.870e+0
-0.013	3.823e-5	5.880e+0
-0.012	3.819e-5	5.890e+0
-0.011	3.811e-5	5.900e+0
-0.010	3.789e-5	5.910e+0
-0.009	3.780e-5	5.920e+0
-0.008	3.748e-5	5.930e+0
-0.007	3.751e-5	5.940e+0
-0.006	3.740e-5	5.950e+0
-0.005	3.717e-5	5.960e+0
-0.004	3.696e-5	5.970e+0
-0.003	3.698e-5	5.980e+0
-0.002	3.678e-5	5.990e+0
-0.001	3.657e-5	6.000e+0
-0.000	3.679e-5	6.010e+0
0.001	3.642e-5	6.020e+0
0.002	3.656e-5	6.030e+0
0.003	3.641e-5	6.040e+0
0.004	3.623e-5	6.050e+0
0.005	3.619e-5	6.060e+0
0.006	3.600e-5	6.070e+0
0.007	3.607e-5	6.080e+0
0.008	3.599e-5	6.090e+0
0.009	3.579e-5	6.100e+0
0.010	3.567e-5	6.110e+0
0.011	3.571e-5	6.120e+0
0.012	3.563e-5	6.130e+0
0.013	3.570e-5	6.140e+0
0.014	3.548e-5	6.150e+0
0.015	3.550e-5	6.160e+0
0.016	3.540e-5	6.170e+0
0.017	3.533e-5	6.180e+0
0.018	3.531e-5	6.190e+0
0.019	3.525e-5	6.200e+0
0.020	3.524e-5	6.210e+0
0.021	3.510e-5	6.220e+0
0.022	3.523e-5	6.230e+0
0.023	3.509e-5	6.240e+0
0.024	3.521e-5	6.250e+0
0.025	3.510e-5	6.260e+0
0.026	3.514e-5	6.270e+0
0.027	3.533e-5	6.280e+0
0.028	3.520e-5	6.290e+0
0.029	3.515e-5	6.300e+0
0.030	3.526e-5	6.310e+0
0.031	3.515e-5	6.320e+0
0.032	3.521e-5	6.330e+0
0.033	3.523e-5	6.340e+0
0.034	3.522e-5	6.350e+0
0.035	3.535e-5	6.360e+0
0.036	3.527e-5	6.370e+0
0.037	3.533e-5	6.380e+0
0.038	3.536e-5	6.390e+0
0.039	3.544e-5	6.400e+0
0.040	3.545e-5	6.410e+0
0.041	3.556e-5	6.420e+0
0.042	3.572e-5	6.430e+0
0.043	3.569e-5	6.440e+0
0.044	3.566e-5	6.450e+0
0.045	3.574e-5	6.460e+0
0.046	3.575e-5	6.470e+0
0.047	3.589e-5	6.480e+0
0.048	3.605e-5	6.490e+0
0.049	3.581e-5	6.500e+0
0.050	3.602e-5	6.510e+0
0.051	3.610e-5	6.520e+0
0.052	3.630e-5	6.530e+0
0.053	3.633e-5	6.540e+0
0.054	3.635e-5	6.550e+0
0.055	3.647e-5	6.560e+0
0.056	3.645e-5	6.570e+0
0.057	3.661e-5	6.580e+0
0.058	3.672e-5	6.590e+0
0.059	3.675e-5	6.600e+0
0.060	3.683e-5	6.610e+0
0.061	3.684e-5	6.620e+0
0.062	3.717e-5	6.630e+0
0.063	3.708e-5	6.640e+0
0.064	3.726e-5	6.650e+0
0.065	3.721e-5	6.660e+0
0.066	3.738e-5	6.670e+0
0.067	3.754e-5	6.680e+0
0.068	3.751e-5	6.690e+0
0.069	3.755e-5	6.700e+0
0.070	3.757e-5	6.710e+0
0.071	3.767e-5	6.720e+0
0.072	3.807e-5	6.730e+0
0.073	3.818e-5	6.740e+0
0.074	3.813e-5	6.750e+0
0.075	3.818e-5	6.760e+0
0.076	3.827e-5	6.770e+0
0.077	3.847e-5	6.780e+0
0.078	3.852e-5	6.790e+0
0.079	3.853e-5	6.800e+0
0.080	3.872e-5	6.810e+0
0.081	3.868e-5	6.820e+0
0.082	3.891e-5	6.830e+0
0.083	3.897e-5	6.840e+0
0.084	3.909e-5	6.850e+0
0.085	3.933e-5	6.860e+0
0.086	3.932e-5	6.870e+0
0.087	3.932e-5	6.880e+0
0.088	3.963e-5	6.890e+0
0.089	3.959e-5	6.900e+0
0.090	3.975e-5	6.910e+0
0.091	3.986e-5	6.920e+0
0.092	4.014e-5	6.930e+0
0.093	4.018e-5	6.940e+0
0.094	4.012e-5	6.950e+0
0.095	4.027e-5	6.960e+0
0.096	4.040e-5	6.970e+0
0.097	4.059e-5	6.980e+0
0.098	4.068e-5	6.990e+0
0.099	4.073e-5	7.000e+0
0.100	4.096e-5	7.010e+0
0.101	4.080e-5	7.020e+0
0.102	4.119e-5	7.030e+0
0.103	4.129e-5	7.040e+0
0.104	4.128e-5	7.050e+0
0.105	4.154e-5	7.060e+0
0.106	4.156e-5	7.070e+0
0.107	4.163e-5	7.080e+0
0.108	4.176e-5	7.090e+0
0.109	4.184e-5	7.100e+0
0.110	4.199e-5	7.110e+0
0.111	4.213e-5	7.120e+0
0.112	4.233e-5	7.130e+0
0.113	4.233e-5	7.140e+0
0.114	4.248e-5	7.150e+0
0.115	4.264e-5	7.160e+0
0.116	4.281e-5	7.170e+0
0.117	4.292e-5	7.180e+0
0.118	4.300e-5	7.190e+0
0.119	4.308e-5	7.200e+0
0.120	4.314e-5	7.210e+0
0.121	4.324e-5	7.220e+0
0.122	4.339e-5	7.230e+0
0.123	4.350e-5	7.240e+0
0.124	4.360e-5	7.250e+0
0.125	4.377e-5	7.260e+0
0.126	4.365e-5	7.270e+0
0.127	4.397e-5	7.280e+0
0.128	4.419e-5	7.290e+0
0.129	4.417e-5	7.300e+0
0.130	4.433e-5	7.310e+0
0.131	4.436e-5	7.320e+0
0.132	4.452e-5	7.330e+0
0.133	4.461e-5	7.340e+0
0.134	4.482e-5	7.350e+0
0.135	4.490e-5	7.360e+0
0.136	4.494e-5	7.370e+0
0.137	4.511e-5	7.380e+0
0.138	4.514e-5	7.390e+0
0.139	4.535e-5	7.400e+0
0.140	4.530e-5	7.410e+0
0.141	4.551e-5	7.420e+0
0.142	4.551e-5	7.430e+0
0.143	4.565e-5	7.440e+0
0.144	4.569e-5	7.450e+0
0.145	4.586e-5	7.460e+0
0.146	4.588e-5	7.470e+0
0.147	4.608e-5	7.480e+0
0.148	4.615e-5	7.490e+0
0.149	4.634e-5	7.500e+0
0.150	4.635e-5	7.510e+0
0.151	4.645e-5	7.520e+0
0.152	4.667e-5	7.530e+0
0.153	4.659e-5	7.540e+0
0.154	4.679e-5	7.550e+0
0.155	4.691e-5	7.560e+0
0.156	4.696e-5	7.570e+0
0.157	4.710e-5	7.580e+0
0.158	4.726e-5	7.590e+0
0.159	4.735e-5	7.600e+0
0.160	4.745e-5	7.610e+0
0.161	4.742e-5	7.620e+0
0.162	4.766e-5	7.630e+0
0.163	4.774e-5	7.640e+0
0.164	4.774e-5	7.650e+0
0.165	4.785e-5	7.660e+0
0.166	4.799e-5	7.670e+0
0.167	4.826e-5	7.680e+0
0.168	4.831e-5	7.690e+0
0.169	4.827e-5	7.700e+0
0.170	4.833e-5	7.710e+0
0.171	4.843e-5	7.720e+0
0.172	4.859e-5	7.730e+0
0.173	4.863e-5	7.740e+0
0.174	4.876e-5	7.750e+0
0.175	4.887e-5	7.760e+0
0.176	4.866e-5	7.770e+0
0.177	4.902e-5	7.780e+0
0.178	4.894e-5	7.790e+0
0.179	4.919e-5	7.800e+0
0.180	4.922e-5	7.810e+0
0.181	4.931e-5	7.820e+0
0.182	4.939e-5	7.830e+0
0.183	4.951e-5	7.840e+0
0.184	4.965e-5	7.850e+0
0.185	4.950e-5	7.860e+0
0.186	4.974e-5	7.870e+0
0.187	4.997e-5	7.880e+0
0.188	4.998e-5	7.890e+0
0.189	4.998e-5	7.900e+0
0.190	5.013e-5	7.910e+0
0.191	5.005e-5	7.920e+0
0.192	5.042e-5	7.930e+0
0.193	5.044e-5	7.940e+0
0.194	5.025e-5	7.950e+0
0.195	5.049e-5	7.960e+0
0.196	5.050e-5	7.970e+0
0.197	5.061e-5	7.980e+0
0.198	5.076e-5	7.990e+0
0.199	5.079e-5	8.000e+0
0.200	5.070e-5	8.010e+0
0.201	5.079e-5	8.020e+0
0.202	5.102e-5	8.030e+0
0.203	5.106e-5	8.040e+0
0.204	5.117e-5	8.050e+0
0.205	5.125e-5	8.060e+0
0.206	5.126e-5	8.070e+0
0.207	5.137e-5	8.080e+0
0.208	5.148e-5	8.090e+0
0.209	5.141e-5	8.100e+0
0.210	5.154e-5	8.110e+0
0.211	5.168e-5	8.120e+0
0.212	5.175e-5	8.130e+0
0.213	5.178e-5	8.140e+0
0.214	5.180e-5	8.150e+0
0.215	5.192e-5	8.160e+0
0.216	5.184e-5	8.170e+0
0.217	5.219e-5	8.180e+0
0.218	5.213e-5	8.190e+0
0.219	5.214e-5	8.200e+0
0.220	5.218e-5	8.210e+0
0.221	5.214e-5	8.220e+0
0.222	5.237e-5	8.230e+0
0.223	5.246e-5	8.240e+0
0.224	5.240e-5	8.250e+0
0.225	5.256e-5	8.260e+0
0.226	5.255e-5	8.270e+0
0.227	5.275e-5	8.280e+0
0.228	5.279e-5	8.290e+0
0.229	5.280e-5	8.300e+0
0.230	5.286e-5	8.310e+0
0.231	5.280e-5	8.320e+0
0.232	5.315e-5	8.330e+0
0.233	5.287e-5	8.340e+0
0.234	5.316e-5	8.350e+0
0.235	5.307e-5	8.360e+0
0.236	5.304e-5	8.370e+0
0.237	5.335e-5	8.380e+0
0.238	5.330e-5	8.390e+0
0.239	5.341e-5	8.400e+0
0.240	5.340e-5	8.410e+0
0.241	5.332e-5	8.420e+0
0.242	5.350e-5	8.430e+0
0.243	5.354e-5	8.440e+0
0.244	5.362e-5	8.450e+0
0.245	5.367e-5	8.460e+0
0.246	5.373e-5	8.470e+0
0.247	5.375e-5	8.480e+0
0.248	5.380e-5	8.490e+0
0.249	5.377e-5	8.500e+0
0.250	5.381e-5	8.510e+0
0.251	5.389e-5	8.520e+0
0.252	5.407e-5	8.530e+0
0.253	5.399e-5	8.540e+0
0.254	5.397e-5	8.550e+0
0.255	5.396e-5	8.560e+0
0.256	5.406e-5	8.570e+0
0.257	5.439e-5	8.580e+0
0.258	5.437e-5	8.590e+0
0.259	5.434e-5	8.600e+0
0.260	5.445e-5	8.610e+0
0.261	5.436e-5	8.620e+0
0.262	5.462e-5	8.630e+0
0.263	5.446e-5	8.640e+0
0.264	5.454e-5	8.650e+0
0.265	5.447e-5	8.660e+0
0.266	5.447e-5	8.670e+0
0.267	5.461e-5	8.680e+0
0.268	5.476e-5	8.690e+0
0.269	5.480e-5	8.700e+0
0.270	5.471e-5	8.710e+0
0.271	5.484e-5	8.720e+0
0.272	5.494e-5	8.730e+0
0.273	5.495e-5	8.740e+0
0.274	5.500e-5	8.750e+0
0.275	5.500e-5	8.760e+0
0.276	5.508e-5	8.770e+0
0.277	5.507e-5	8.780e+0
0.278	5.499e-5	8.790e+0
0.279	5.518e-5	8.800e+0
0.280	5.527e-5	8.810e+0
0.281	5.520e-5	8.820e+0
0.282	5.553e-5	8.830e+0
0.283	5.530e-5	8.840e+0
0.284	5.532e-5	8.850e+0
0.285	5.529e-5	8.860e+0
0.286	5.541e-5	8.870e+0
0.287	5.561e-5	8.880e+0
0.288	5.552e-5	8.890e+0
0.289	5.564e-5	8.900e+0
0.290	5.557e-5	8.910e+0
0.291	5.552e-5	8.920e+0
0.292	5.568e-5	8.930e+0
0.293	5.567e-5	8.940e+0
0.294	5.575e-5	8.950e+0
0.295	5.591e-5	8.960e+0
0.296	5.588e-5	8.970e+0
0.297	5.595e-5	8.980e+0
0.298	5.598e-5	8.990e+0
0.299	5.602e-5	9.000e+0
0.300	5.585e-5	9.010e+0
0.301	5.599e-5	9.020e+0
0.302	5.615e-5	9.030e+0
0.303	5.596e-5	9.040e+0
0.304	5.611e-5	9.050e+0
0.305	5.620e-5	9.060e+0
0.306	5.616e-5	9.070e+0
0.307	5.645e-5	9.080e+0
0.308	5.631e-5	9.090e+0
0.309	5.633e-5	9.100e+0
0.310	5.640e-5	9.110e+0
0.311	5.643e-5	9.120e+0
0.312	5.645e-5	9.130e+0
0.313	5.658e-5	9.140e+0
0.314	5.662e-5	9.150e+0
0.315	5.670e-5	9.160e+0
0.316	5.656e-5	9.170e+0
0.317	5.667e-5	9.180e+0
0.318	5.673e-5	9.190e+0
0.319	5.674e-5	9.200e+0
0.320	5.677e-5	9.210e+0
0.321	5.673e-5	9.220e+0
0.322	5.689e-5	9.230e+0
0.323	5.695e-5	9.240e+0
0.324	5.689e-5	9.250e+0
0.325	5.685e-5	9.260e+0
0.326	5.697e-5	9.270e+0
0.327	5.703e-5	9.280e+0
0.328	5.704e-5	9.290e+0
0.329	5.712e-5	9.300e+0
0.330	5.710e-5	9.310e+0
0.331	5.718e-5	9.320e+0
0.332	5.732e-5	9.330e+0
0.333	5.728e-5	9.340e+0
0.334	5.735e-5	9.350e+0
0.335	5.724e-5	9.360e+0
0.336	5.737e-5	9.370e+0
0.337	5.752e-5	9.380e+0
0.338	5.740e-5	9.390e+0
0.339	5.744e-5	9.400e+0
0.340	5.764e-5	9.410e+0
0.341	5.737e-5	9.420e+0
0.342	5.775e-5	9.430e+0
0.343	5.776e-5	9.440e+0
0.344	5.763e-5	9.450e+0
0.345	5.773e-5	9.460e+0
0.346	5.773e-5	9.470e+0
0.347	5.787e-5	9.480e+0
0.348	5.796e-5	9.490e+0
0.349	5.794e-5	9.500e+0
0.350	5.778e-5	9.510e+0
0.351	5.784e-5	9.520e+0
0.352	5.818e-5	9.530e+0
0.353	5.807e-5	9.540e+0
0.354	5.814e-5	9.550e+0
0.355	5.814e-5	9.560e+0
0.356	5.805e-5	9.570e+0
0.357	5.826e-5	9.580e+0
0.358	5.839e-5	9.590e+0
0.359	5.843e-5	9.600e+0
0.360	5.852e-5	9.610e+0
0.361	5.830e-5	9.620e+0
0.362	5.852e-5	9.630e+0
0.363	5.851e-5	9.640e+0
0.364	5.872e-5	9.650e+0
0.365	5.868e-5	9.660e+0
0.366	5.867e-5	9.670e+0
0.367	5.874e-5	9.680e+0
0.368	5.878e-5	9.690e+0
0.369	5.872e-5	9.700e+0
0.370	5.890e-5	9.710e+0
0.371	5.873e-5	9.720e+0
0.372	5.898e-5	9.730e+0
0.373	5.899e-5	9.740e+0
0.374	5.891e-5	9.750e+0
0.375	5.905e-5	9.760e+0
0.376	5.900e-5	9.770e+0
0.377	5.909e-5	9.780e+0
0.378	5.916e-5	9.790e+0
0.379	5.920e-5	9.800e+0
0.380	5.930e-5	9.810e+0
0.381	5.918e-5	9.820e+0
0.382	5.941e-5	9.830e+0
0.383	5.923e-5	9.840e+0
0.384	5.946e-5	9.850e+0
0.385	5.955e-5	9.860e+0
0.386	5.941e-5	9.870e+0
0.387	5.959e-5	9.880e+0
0.388	5.958e-5	9.890e+0
0.389	5.960e-5	9.900e+0
0.390	5.957e-5	9.910e+0
0.391	5.956e-5	9.920e+0
0.392	5.969e-5	9.930e+0
0.393	5.975e-5	9.940e+0
0.394	5.991e-5	9.950e+0
0.395	5.992e-5	9.960e+0
0.396	5.981e-5	9.970e+0
0.397	5.997e-5	9.980e+0
0.398	5.991e-5	9.990e+0
0.399	6.002e-5	1.000e+1
0.400	6.019e-5	1.001e+1
0.401	6.007e-5	1.002e+1
0.402	6.024e-5	1.003e+1
0.403	6.022e-5	1.004e+1
0.404	6.028e-5	1.005e+1
0.405	6.015e-5	1.006e+1
0.406	6.027e-5	1.007e+1
0.407	6.036e-5	1.008e+1
0.408	6.047e-5	1.009e+1
0.409	6.048e-5	1.010e+1
0.410	6.069e-5	1.011e+1
0.411	6.061e-5	1.012e+1
0.412	6.075e-5	1.013e+1
0.413	6.082e-5	1.014e+1
0.414	6.084e-5	1.015e+1
0.415	6.081e-5	1.016e+1
0.416	6.080e-5	1.017e+1
0.417	6.101e-5	1.018e+1
0.418	6.106e-5	1.019e+1
0.419	6.094e-5	1.020e+1
0.420	6.108e-5	1.021e+1
0.421	6.090e-5	1.022e+1
0.422	6.123e-5	1.023e+1
0.423	6.136e-5	1.024e+1
0.424	6.120e-5	1.025e+1
0.425	6.125e-5	1.026e+1
0.426	6.135e-5	1.027e+1
0.427	6.134e-5	1.028e+1
0.428	6.140e-5	1.029e+1
0.429	6.147e-5	1.030e+1
0.430	6.142e-5	1.031e+1
0.431	6.149e-5	1.032e+1
0.432	6.172e-5	1.033e+1
0.433	6.155e-5	1.034e+1
0.434	6.163e-5	1.035e+1
0.435	6.176e-5	1.036e+1
0.436	6.169e-5	1.037e+1
0.437	6.192e-5	1.038e+1
0.438	6.181e-5	1.039e+1
0.439	6.197e-5	1.040e+1
0.440	6.180e-5	1.041e+1
0.441	6.194e-5	1.042e+1
0.442	6.213e-5	1.043e+1
0.443	6.208e-5	1.044e+1
0.444	6.211e-5	1.045e+1
0.445	6.209e-5	1.046e+1
0.446	6.193e-5	1.047e+1
0.447	6.225e-5	1.048e+1
0.448	6.228e-5	1.049e+1
0.449	6.224e-5	1.050e+1
0.450	6.245e-5	1.051e+1
0.451	6.217e-5	1.052e+1
0.452	6.242e-5	1.053e+1
0.453	6.239e-5	1.054e+1
0.454	6.246e-5	1.055e+1
0.455	6.251e-5	1.056e+1
0.456	6.234e-5	1.057e+1
0.457	6.260e-5	1.058e+1
0.458	6.252e-5	1.059e+1
0.459	6.266e-5	1.060e+1
0.460	6.261e-5	1.061e+1
0.461	6.268e-5	1.062e+1
0.462	6.281e-5	1.063e+1
0.463	6.288e-5	1.064e+1
0.464	6.300e-5	1.065e+1
0.465	6.292e-5	1.066e+1
0.466	6.280e-5	1.067e+1
0.467	6.300e-5	1.068e+1
0.468	6.306e-5	1.069e+1
0.469	6.322e-5	1.070e+1
0.470	6.297e-5	1.071e+1
0.471	6.296e-5	1.072e+1
0.472	6.313e-5	1.073e+1
0.473	6.314e-5	1.074e+1
0.474	6.328e-5	1.075e+1
0.475	6.315e-5	1.076e+1
0.476	6.311e-5	1.077e+1
0.477	6.357e-5	1.078e+1
0.478	6.331e-5	1.079e+1
0.479	6.338e-5	1.080e+1
0.480	6.344e-5	1.081e+1
0.481	6.339e-5	1.082e+1
0.482	6.361e-5	1.083e+1
0.483	6.349e-5	1.084e+1
0.484	6.348e-5	1.085e+1
0.485	6.363e-5	1.086e+1
0.486	6.361e-5	1.087e+1
0.487	6.370e-5	1.088e+1
0.488	6.375e-5	1.089e+1
0.489	6.378e-5	1.090e+1
0.490	6.387e-5	1.091e+1
0.491	6.378e-5	1.092e+1
0.492	6.396e-5	1.093e+1
0.493	6.406e-5	1.094e+1
0.494	6.407e-5	1.095e+1
0.495	6.401e-5	1.096e+1
0.496	6.403e-5	1.097e+1
0.497	6.420e-5	1.098e+1
0.498	6.418e-5	1.099e+1
0.499	6.419e-5	1.100e+1
0.500	6.431e-5	1.101e+1
0.501	6.420e-5	1.102e+1
0.502	6.441e-5	1.103e+1
0.503	6.442e-5	1.104e+1
0.504	6.431e-5	1.105e+1
0.505	6.439e-5	1.106e+1
0.506	6.435e-5	1.107e+1
0.507	6.451e-5	1.108e+1
0.508	6.431e-5	1.109e+1
0.509	6.452e-5	1.110e+1
0.510	6.451e-5	1.111e+1
0.511	6.438e-5	1.112e+1
0.512	6.477e-5	1.113e+1
0.513	6.474e-5	1.114e+1
0.514	6.484e-5	1.115e+1
0.515	6.490e-5	1.116e+1
0.516	6.478e-5	1.117e+1
0.517	6.506e-5	1.118e+1
0.518	6.503e-5	1.119e+1
0.519	6.505e-5	1.120e+1
0.520	6.505e-5	1.121e+1
0.521	6.503e-5	1.122e+1
0.522	6.522e-5	1.123e+1
0.523	6.515e-5	1.124e+1
0.524	6.513e-5	1.125e+1
0.525	6.545e-5	1.126e+1
0.526	6.512e-5	1.127e+1
0.527	6.548e-5	1.128e+1
0.528	6.533e-5	1.129e+1
0.529	6.542e-5	1.130e+1
0.530	6.550e-5	1.131e+1
0.531	6.546e-5	1.132e+1
0.532	6.562e-5	1.133e+1
0.533	6.557e-5	1.134e+1
0.534	6.552e-5	1.135e+1
0.535	6.568e-5	1.136e+1
0.536	6.567e-5	1.137e+1
0.537	6.576e-5	1.138e+1
0.538	6.582e-5	1.139e+1
0.539	6.598e-5	1.140e+1
0.540	6.608e-5	1.141e+1
0.541	6.597e-5	1.142e+1
0.542	6.609e-5	1.143e+1
0.543	6.619e-5	1.144e+1
0.544	6.626e-5	1.145e+1
0.545	6.611e-5	1.146e+1
0.546	6.614e-5	1.147e+1
0.547	6.638e-5	1.148e+1
0.548	6.647e-5	1.149e+1
0.549	6.652e-5	1.150e+1
0.550	6.652e-5	1.151e+1
0.551	6.651e-5	1.152e+1
0.552	6.665e-5	1.153e+1
0.553	6.677e-5	1.154e+1
0.554	6.683e-5	1.155e+1
0.555	6.679e-5	1.156e+1
0.556	6.673e-5	1.157e+1
0.557	6.689e-5	1.158e+1
0.558	6.699e-5	1.159e+1
0.559	6.699e-5	1.160e+1
0.560	6.701e-5	1.161e+1
0.561	6.701e-5	1.162e+1
0.562	6.741e-5	1.163e+1
0.563	6.744e-5	1.164e+1
0.564	6.749e-5	1.165e+1
0.565	6.753e-5	1.166e+1
0.566	6.750e-5	1.167e+1
0.567	6.770e-5	1.168e+1
0.568	6.772e-5	1.169e+1
0.569	6.785e-5	1.170e+1
0.570	6.799e-5	1.171e+1
0.571	6.785e-5	1.172e+1
0.572	6.805e-5	1.173e+1
0.573	6.824e-5	1.174e+1
0.574	6.818e-5	1.175e+1
0.575	6.838e-5	1.176e+1
0.576	6.839e-5	1.177e+1
0.577	6.873e-5	1.178e+1
0.578	6.856e-5	1.179e+1
0.579	6.874e-5	1.180e+1
0.580	6.891e-5	1.181e+1
0.581	6.885e-5	1.182e+1
0.582	6.920e-5	1.183e+1
0.583	6.911e-5	1.184e+1
0.584	6.922e-5	1.185e+1
0.585	6.942e-5	1.186e+1
0.586	6.940e-5	1.187e+1
0.587	6.957e-5	1.188e+1
0.588	6.974e-5	1.189e+1
0.589	6.993e-5	1.190e+1
0.590	6.999e-5	1.191e+1
0.591	6.997e-5	1.192e+1
0.592	7.022e-5	1.193e+1
0.593	7.026e-5	1.194e+1
0.594	7.046e-5	1.195e+1
0.595	7.068e-5	1.196e+1
0.596	7.068e-5	1.197e+1
0.597	7.084e-5	1.198e+1
0.598	7.101e-5	1.199e+1
0.599	7.127e-5	1.200e+1
Segment 2:
0.600	6.917e-5	1.201e+1
0.599	6.580e-5	1.202e+1
0.598	6.378e-5	1.203e+1
0.597	6.167e-5	1.204e+1
0.596	5.976e-5	1.205e+1
0.595	5.792e-5	1.206e+1
0.594	5.601e-5	1.207e+1
0.593	5.472e-5	1.208e+1
0.592	5.305e-5	1.209e+1
0.591	5.162e-5	1.210e+1
0.590	5.029e-5	1.211e+1
0.589	4.868e-5	1.212e+1
0.588	4.753e-5	1.213e+1
0.587	4.623e-5	1.214e+1
0.586	4.490e-5	1.215e+1
0.585	4.379e-5	1.216e+1
0.584	4.259e-5	1.217e+1
0.583	4.162e-5	1.218e+1
0.582	4.044e-5	1.219e+1
0.581	3.955e-5	1.220e+1
0.580	3.844e-5	1.221e+1
0.579	3.745e-5	1.222e+1
0.578	3.677e-5	1.223e+1
0.577	3.577e-5	1.224e+1
0.576	3.478e-5	1.225e+1
0.575	3.395e-5	1.226e+1
0.574	3.314e-5	1.227e+1
0.573	3.245e-5	1.228e+1
0.572	3.173e-5	1.229e+1
0.571	3.089e-5	1.230e+1
0.570	3.018e-5	1.231e+1
0.569	2.947e-5	1.232e+1
0.568	2.896e-5	1.233e+1
0.567	2.828e-5	1.234e+1
0.566	2.757e-5	1.235e+1
0.565	2.710e-5	1.236e+1
0.564	2.637e-5	1.237e+1
0.563	2.595e-5	1.238e+1
0.562	2.532e-5	1.239e+1
0.561	2.473e-5	1.240e+1
0.560	2.427e-5	1.241e+1
0.559	2.362e-5	1.242e+1
0.558	2.319e-5	1.243e+1
0.557	2.270e-5	1.244e+1
0.556	2.229e-5	1.245e+1
0.555	2.181e-5	1.246e+1
0.554	2.125e-5	1.247e+1
0.553	2.088e-5	1.248e+1
0.552	2.035e-5	1.249e+1
0.551	2.007e-5	1.250e+1
0.550	1.968e-5	1.251e+1
0.549	1.909e-5	1.252e+1
0.548	1.878e-5	1.253e+1
0.547	1.850e-5	1.254e+1
0.546	1.813e-5	1.255e+1
0.545	1.774e-5	1.256e+1
0.544	1.727e-5	1.257e+1
0.543	1.717e-5	1.258e+1
0.542	1.667e-5	1.259e+1
0.541	1.650e-5	1.260e+1
0.540	1.619e-5	1.261e+1
0.539	1.586e-5	1.262e+1
0.538	1.565e-5	1.263e+1
0.537	1.517e-5	1.264e+1
0.536	1.494e-5	1.265e+1
0.535	1.468e-5	1.266e+1
0.534	1.420e-5	1.267e+1
0.533	1.428e-5	1.268e+1
0.532	1.392e-5	1.269e+1
0.531	1.367e-5	1.270e+1
0.530	1.348e-5	1.271e+1
0.529	1.299e-5	1.272e+1
0.528	1.282e-5	1.273e+1
0.527	1.276e-5	1.274e+1
0.526	1.260e-5	1.275e+1
0.525	1.235e-5	1.276e+1
0.524	1.190e-5	1.277e+1
0.523	1.190e-5	1.278e+1
0.522	1.158e-5	1.279e+1
0.521	1.132e-5	1.280e+1
0.520	1.120e-5	1.281e+1
0.519	1.104e-5	1.282e+1
0.518	1.080e-5	1.283e+1
0.517	1.059e-5	1.284e+1
0.516	1.046e-5	1.285e+1
0.515	1.024e-5	1.286e+1
0.514	9.967e-6	1.287e+1
0.513	9.967e-6	1.288e+1
0.512	9.741e-6	1.289e+1
0.511	9.515e-6	1.290e+1
0.510	9.406e-6	1.291e+1
0.509	9.111e-6	1.292e+1
0.508	9.052e-6	1.293e+1
0.507	8.954e-6	1.294e+1
0.506	8.659e-6	1.295e+1
0.505	8.580e-6	1.296e+1
0.504	8.324e-6	1.297e+1
0.503	8.393e-6	1.298e+1
0.502	8.265e-6	1.299e+1
0.501	8.157e-6	1.300e+1
0.500	7.951e-6	1.301e+1
0.499	7.646e-6	1.302e+1
0.498	7.587e-6	1.303e+1
0.497	7.538e-6	1.304e+1
0.496	7.321e-6	1.305e+1
0.495	7.223e-6	1.306e+1
0.494	7.036e-6	1.307e+1
0.493	7.105e-6	1.308e+1
0.492	6.771e-6	1.309e+1
0.491	6.721e-6	1.310e+1
0.490	6.712e-6	1.311e+1
0.489	6.682e-6	1.312e+1
0.488	6.662e-6	1.313e+1
0.487	6.298e-6	1.314e+1
0.486	6.141e-6	1.315e+1
0.485	6.180e-6	1.316e+1
0.484	5.994e-6	1.317e+1
0.483	6.023e-6	1.318e+1
0.482	5.767e-6	1.319e+1
0.481	5.807e-6	1.320e+1
0.480	5.698e-6	1.321e+1
0.479	5.413e-6	1.322e+1
0.478	5.531e-6	1.323e+1
0.477	5.364e-6	1.324e+1
0.476	5.197e-6	1.325e+1
0.475	5.207e-6	1.326e+1
0.474	4.961e-6	1.327e+1
0.473	4.951e-6	1.328e+1
0.472	4.971e-6	1.329e+1
0.471	4.705e-6	1.330e+1
0.470	4.833e-6	1.331e+1
0.469	4.499e-6	1.332e+1
0.468	4.558e-6	1.333e+1
0.467	4.430e-6	1.334e+1
0.466	4.381e-6	1.335e+1
0.465	4.302e-6	1.336e+1
0.464	4.371e-6	1.337e+1
0.463	4.351e-6	1.338e+1
0.462	4.253e-6	1.339e+1
0.461	4.154e-6	1.340e+1
0.460	4.027e-6	1.341e+1
0.459	3.790e-6	1.342e+1
0.458	3.889e-6	1.343e+1
0.457	3.800e-6	1.344e+1
0.456	3.722e-6	1.345e+1
0.455	3.771e-6	1.346e+1
0.454	3.613e-6	1.347e+1
0.453	3.545e-6	1.348e+1
0.452	3.545e-6	1.349e+1
0.451	3.486e-6	1.350e+1
0.450	3.436e-6	1.351e+1
0.449	3.220e-6	1.352e+1
0.448	3.348e-6	1.353e+1
0.447	3.132e-6	1.354e+1
0.446	3.151e-6	1.355e+1
0.445	3.132e-6	1.356e+1
0.444	2.954e-6	1.357e+1
0.443	3.200e-6	1.358e+1
0.442	2.935e-6	1.359e+1
0.441	2.817e-6	1.360e+1
0.440	2.964e-6	1.361e+1
0.439	2.630e-6	1.362e+1
0.438	2.856e-6	1.363e+1
0.437	2.768e-6	1.364e+1
0.436	2.768e-6	1.365e+1
0.435	2.473e-6	1.366e+1
0.434	2.561e-6	1.367e+1
0.433	2.561e-6	1.368e+1
0.432	2.404e-6	1.369e+1
0.431	2.443e-6	1.370e+1
0.430	2.541e-6	1.371e+1
0.429	2.374e-6	1.372e+1
0.428	2.325e-6	1.373e+1
0.427	2.305e-6	1.374e+1
0.426	2.227e-6	1.375e+1
0.425	2.227e-6	1.376e+1
0.424	2.050e-6	1.377e+1
0.423	2.276e-6	1.378e+1
0.422	2.040e-6	1.379e+1
0.421	1.981e-6	1.380e+1
0.420	2.020e-6	1.381e+1
0.419	1.873e-6	1.382e+1
0.418	2.030e-6	1.383e+1
0.417	1.764e-6	1.384e+1
0.416	1.843e-6	1.385e+1
0.415	2.030e-6	1.386e+1
0.414	1.617e-6	1.387e+1
0.413	1.735e-6	1.388e+1
0.412	1.735e-6	1.389e+1
0.411	1.705e-6	1.390e+1
0.410	1.587e-6	1.391e+1
0.409	1.243e-6	1.392e+1
0.408	1.519e-6	1.393e+1
0.407	1.656e-6	1.394e+1
0.406	1.430e-6	1.395e+1
0.405	1.479e-6	1.396e+1
0.404	1.253e-6	1.397e+1
0.403	1.223e-6	1.398e+1
0.402	1.214e-6	1.399e+1
0.401	1.302e-6	1.400e+1
0.400	1.105e-6	1.401e+1
0.399	1.184e-6	1.402e+1
0.398	1.145e-6	1.403e+1
0.397	1.046e-6	1.404e+1
0.396	1.105e-6	1.405e+1
0.395	1.046e-6	1.406e+1
0.394	8.989e-7	1.407e+1
0.393	1.046e-6	1.408e+1
0.392	1.017e-6	1.409e+1
0.391	9.284e-7	1.410e+1
0.390	7.612e-7	1.411e+1
0.389	8.006e-7	1.412e+1
0.388	9.579e-7	1.413e+1
0.387	8.301e-7	1.414e+1
0.386	8.006e-7	1.415e+1
0.385	8.498e-7	1.416e+1
0.384	4.859e-7	1.417e+1
0.383	8.694e-7	1.418e+1
0.382	6.531e-7	1.419e+1
0.381	6.727e-7	1.420e+1
0.380	6.432e-7	1.421e+1
0.379	6.039e-7	1.422e+1
0.378	6.137e-7	1.423e+1
0.377	4.859e-7	1.424e+1
0.376	6.137e-7	1.425e+1
0.375	4.662e-7	1.426e+1
0.374	4.564e-7	1.427e+1
0.373	5.449e-7	1.428e+1
0.372	5.055e-7	1.429e+1
0.371	5.055e-7	1.430e+1
0.370	5.055e-7	1.431e+1
0.369	4.564e-7	1.432e+1
0.368	4.760e-7	1.433e+1
0.367	2.597e-7	1.434e+1
0.366	3.875e-7	1.435e+1
0.365	4.072e-7	1.436e+1
0.364	1.711e-7	1.437e+1
0.363	3.383e-7	1.438e+1
0.362	2.892e-7	1.439e+1
0.361	2.597e-7	1.440e+1
0.360	2.498e-7	1.441e+1
0.359	1.416e-7	1.442e+1
0.358	1.416e-7	1.443e+1
0.357	3.936e-9	1.444e+1
0.356	1.810e-7	1.445e+1
0.355	1.318e-7	1.446e+1
0.354	3.936e-9	1.447e+1
0.353	1.318e-7	1.448e+1
0.352	5.311e-8	1.449e+1
0.351	1.121e-7	1.450e+1
0.350	2.301e-7	1.451e+1
0.349	1.377e-8	1.452e+1
0.348	7.278e-8	1.453e+1
0.347	7.278e-8	1.454e+1
0.346	-2.557e-8	1.455e+1
0.345	-1.573e-8	1.456e+1
0.344	-1.633e-7	1.457e+1
0.343	-1.534e-7	1.458e+1
0.342	-1.573e-8	1.459e+1
0.341	-1.731e-7	1.460e+1
0.340	-4.524e-8	1.461e+1
0.339	-2.321e-7	1.462e+1
0.338	-5.507e-8	1.463e+1
0.337	-1.633e-7	1.464e+1
0.336	-3.305e-7	1.465e+1
0.335	-5.899e-9	1.466e+1
0.334	-2.321e-7	1.467e+1
0.333	-2.321e-7	1.468e+1
0.332	-2.026e-7	1.469e+1
0.331	-2.223e-7	1.470e+1
0.330	-2.223e-7	1.471e+1
0.329	-3.305e-7	1.472e+1
0.328	-2.419e-7	1.473e+1
0.327	-2.518e-7	1.474e+1
0.326	-2.714e-7	1.475e+1
0.325	-3.010e-7	1.476e+1
0.324	-3.501e-7	1.477e+1
0.323	-3.501e-7	1.478e+1
0.322	-3.993e-7	1.479e+1
0.321	-2.714e-7	1.480e+1
0.320	-3.206e-7	1.481e+1
0.319	-4.386e-7	1.482e+1
0.318	-3.010e-7	1.483e+1
0.317	-4.878e-7	1.484e+1
0.316	-3.796e-7	1.485e+1
0.315	-4.190e-7	1.486e+1
0.314	-4.977e-7	1.487e+1
0.313	-4.780e-7	1.488e+1
0.312	-5.075e-7	1.489e+1
0.311	-4.485e-7	1.490e+1
0.310	-3.796e-7	1.491e+1
0.309	-5.370e-7	1.492e+1
0.308	-4.190e-7	1.493e+1
0.307	-5.272e-7	1.494e+1
0.306	-5.468e-7	1.495e+1
0.305	-5.960e-7	1.496e+1
0.304	-6.353e-7	1.497e+1
0.303	-5.272e-7	1.498e+1
0.302	-4.682e-7	1.499e+1
0.301	-4.682e-7	1.500e+1
0.300	-5.173e-7	1.501e+1
0.299	-6.353e-7	1.502e+1
0.298	-5.862e-7	1.503e+1
0.297	-5.862e-7	1.504e+1
0.296	-5.468e-7	1.505e+1
0.295	-5.272e-7	1.506e+1
0.294	-6.452e-7	1.507e+1
0.293	-5.763e-7	1.508e+1
0.292	-7.337e-7	1.509e+1
0.291	-6.157e-7	1.510e+1
0.290	-6.550e-7	1.511e+1
0.289	-6.353e-7	1.512e+1
0.288	-6.452e-7	1.513e+1
0.287	-6.649e-7	1.514e+1
0.286	-7.337e-7	1.515e+1
0.285	-5.763e-7	1.516e+1
0.284	-6.353e-7	1.517e+1
0.283	-5.370e-7	1.518e+1
0.282	-7.632e-7	1.519e+1
0.281	-6.550e-7	1.520e+1
0.280	-9.107e-7	1.521e+1
0.279	-8.025e-7	1.522e+1
0.278	-7.042e-7	1.523e+1
0.277	-6.944e-7	1.524e+1
0.276	-7.042e-7	1.525e+1
0.275	-7.730e-7	1.526e+1
0.274	-8.222e-7	1.527e+1
0.273	-8.222e-7	1.528e+1
0.272	-8.616e-7	1.529e+1
0.271	-6.550e-7	1.530e+1
0.270	-7.632e-7	1.531e+1
0.269	-9.009e-7	1.532e+1
0.268	-7.927e-7	1.533e+1
0.267	-8.124e-7	1.534e+1
0.266	-8.025e-7	1.535e+1
0.265	-7.632e-7	1.536e+1
0.264	-7.927e-7	1.537e+1
0.263	-8.419e-7	1.538e+1
0.262	-8.616e-7	1.539e+1
0.261	-8.419e-7	1.540e+1
0.260	-6.649e-7	1.541e+1
0.259	-9.894e-7	1.542e+1
0.258	-8.321e-7	1.543e+1
0.257	-8.714e-7	1.544e+1
0.256	-8.714e-7	1.545e+1
0.255	-8.321e-7	1.546e+1
0.254	-9.304e-7	1.547e+1
0.253	-8.616e-7	1.548e+1
0.252	-7.435e-7	1.549e+1
0.251	-9.304e-7	1.550e+1
0.250	-8.714e-7	1.551e+1
0.249	-9.697e-7	1.552e+1
0.248	-9.009e-7	1.553e+1
0.247	-8.419e-7	1.554e+1
0.246	-7.042e-7	1.555e+1
0.245	-7.829e-7	1.556e+1
0.244	-8.812e-7	1.557e+1
0.243	-8.222e-7	1.558e+1
0.242	-9.009e-7	1.559e+1
0.241	-8.025e-7	1.560e+1
0.240	-9.107e-7	1.561e+1
0.239	-8.616e-7	1.562e+1
0.238	-9.796e-7	1.563e+1
0.237	-1.039e-6	1.564e+1
0.236	-9.599e-7	1.565e+1
0.235	-9.993e-7	1.566e+1
0.234	-9.206e-7	1.567e+1
0.233	-9.796e-7	1.568e+1
0.232	-9.402e-7	1.569e+1
0.231	-9.107e-7	1.570e+1
0.230	-8.419e-7	1.571e+1
0.229	-9.894e-7	1.572e+1
0.228	-1.029e-6	1.573e+1
0.227	-9.993e-7	1.574e+1
0.226	-9.107e-7	1.575e+1
0.225	-8.911e-7	1.576e+1
0.224	-1.019e-6	1.577e+1
0.223	-9.304e-7	1.578e+1
0.222	-9.206e-7	1.579e+1
0.221	-9.206e-7	1.580e+1
0.220	-9.501e-7	1.581e+1
0.219	-1.088e-6	1.582e+1
0.218	-1.058e-6	1.583e+1
0.217	-9.501e-7	1.584e+1
0.216	-9.599e-7	1.585e+1
0.215	-1.019e-6	1.586e+1
0.214	-1.068e-6	1.587e+1
0.213	-9.501e-7	1.588e+1
0.212	-9.501e-7	1.589e+1
0.211	-9.501e-7	1.590e+1
0.210	-7.927e-7	1.591e+1
0.209	-1.058e-6	1.592e+1
0.208	-1.048e-6	1.593e+1
0.207	-9.501e-7	1.594e+1
0.206	-8.714e-7	1.595e+1
0.205	-9.402e-7	1.596e+1
0.204	-1.147e-6	1.597e+1
0.203	-1.098e-6	1.598e+1
0.202	-9.796e-7	1.599e+1
0.201	-1.019e-6	1.600e+1
0.200	-9.599e-7	1.601e+1
0.199	-1.019e-6	1.602e+1
0.198	-1.147e-6	1.603e+1
0.197	-1.137e-6	1.604e+1
0.196	-9.697e-7	1.605e+1
0.195	-9.894e-7	1.606e+1
0.194	-1.058e-6	1.607e+1
0.193	-1.019e-6	1.608e+1
0.192	-1.088e-6	1.609e+1
0.191	-1.039e-6	1.610e+1
0.190	-9.009e-7	1.611e+1
0.189	-9.894e-7	1.612e+1
0.188	-1.009e-6	1.613e+1
0.187	-1.088e-6	1.614e+1
0.186	-1.058e-6	1.615e+1
0.185	-9.501e-7	1.616e+1
0.184	-1.117e-6	1.617e+1
0.183	-1.039e-6	1.618e+1
0.182	-9.697e-7	1.619e+1
0.181	-1.019e-6	1.620e+1
0.180	-9.796e-7	1.621e+1
0.179	-1.107e-6	1.622e+1
0.178	-1.029e-6	1.623e+1
0.177	-9.206e-7	1.624e+1
0.176	-1.029e-6	1.625e+1
0.175	-9.402e-7	1.626e+1
0.174	-1.009e-6	1.627e+1
0.173	-1.039e-6	1.628e+1
0.172	-1.147e-6	1.629e+1
0.171	-9.796e-7	1.630e+1
0.170	-8.419e-7	1.631e+1
0.169	-1.137e-6	1.632e+1
0.168	-8.812e-7	1.633e+1
0.167	-9.993e-7	1.634e+1
0.166	-1.088e-6	1.635e+1
0.165	-1.019e-6	1.636e+1
0.164	-1.176e-6	1.637e+1
0.163	-1.088e-6	1.638e+1
0.162	-1.009e-6	1.639e+1
0.161	-9.599e-7	1.640e+1
0.160	-9.402e-7	1.641e+1
0.159	-9.993e-7	1.642e+1
0.158	-8.714e-7	1.643e+1
0.157	-8.911e-7	1.644e+1
0.156	-1.078e-6	1.645e+1
0.155	-9.501e-7	1.646e+1
0.154	-8.714e-7	1.647e+1
0.153	-8.812e-7	1.648e+1
0.152	-1.048e-6	1.649e+1
0.151	-9.304e-7	1.650e+1
0.150	-8.616e-7	1.651e+1
0.149	-1.048e-6	1.652e+1
0.148	-1.019e-6	1.653e+1
0.147	-1.058e-6	1.654e+1
0.146	-9.304e-7	1.655e+1
0.145	-9.206e-7	1.656e+1
0.144	-9.993e-7	1.657e+1
0.143	-8.812e-7	1.658e+1
0.142	-1.009e-6	1.659e+1
0.141	-9.107e-7	1.660e+1
0.140	-9.599e-7	1.661e+1
0.139	-9.599e-7	1.662e+1
0.138	-9.697e-7	1.663e+1
0.137	-9.796e-7	1.664e+1
0.136	-9.107e-7	1.665e+1
0.135	-1.048e-6	1.666e+1
0.134	-1.009e-6	1.667e+1
0.133	-9.501e-7	1.668e+1
0.132	-9.402e-7	1.669e+1
0.131	-9.402e-7	1.670e+1
0.130	-8.911e-7	1.671e+1
0.129	-9.009e-7	1.672e+1
0.128	-8.419e-7	1.673e+1
0.127	-1.078e-6	1.674e+1
0.126	-9.599e-7	1.675e+1
0.125	-9.697e-7	1.676e+1
0.124	-9.402e-7	1.677e+1
0.123	-8.812e-7	1.678e+1
0.122	-8.714e-7	1.679e+1
0.121	-9.402e-7	1.680e+1
0.120	-9.206e-7	1.681e+1
0.119	-9.107e-7	1.682e+1
0.118	-9.009e-7	1.683e+1
0.117	-8.812e-7	1.684e+1
0.116	-7.829e-7	1.685e+1
0.115	-8.616e-7	1.686e+1
0.114	-9.402e-7	1.687e+1
0.113	-8.124e-7	1.688e+1
0.112	-9.304e-7	1.689e+1
0.111	-7.534e-7	1.690e+1
0.110	-7.829e-7	1.691e+1
0.109	-9.107e-7	1.692e+1
0.108	-9.009e-7	1.693e+1
0.107	-9.009e-7	1.694e+1
0.106	-7.632e-7	1.695e+1
0.105	-8.124e-7	1.696e+1
0.104	-7.632e-7	1.697e+1
0.103	-7.534e-7	1.698e+1
0.102	-9.599e-7	1.699e+1
0.101	-9.009e-7	1.700e+1
0.100	-8.222e-7	1.701e+1
0.099	-8.911e-7	1.702e+1
0.098	-7.829e-7	1.703e+1
0.097	-9.009e-7	1.704e+1
0.096	-8.419e-7	1.705e+1
0.095	-9.697e-7	1.706e+1
0.094	-9.206e-7	1.707e+1
0.093	-8.025e-7	1.708e+1
0.092	-9.993e-7	1.709e+1
0.091	-7.239e-7	1.710e+1
0.090	-8.222e-7	1.711e+1
0.089	-9.697e-7	1.712e+1
0.088	-8.616e-7	1.713e+1
0.087	-9.402e-7	1.714e+1
0.086	-7.140e-7	1.715e+1
0.085	-7.534e-7	1.716e+1
0.084	-8.025e-7	1.717e+1
0.083	-8.517e-7	1.718e+1
0.082	-8.616e-7	1.719e+1
0.081	-8.124e-7	1.720e+1
0.080	-5.960e-7	1.721e+1
0.079	-6.550e-7	1.722e+1
0.078	-7.140e-7	1.723e+1
0.077	-8.616e-7	1.724e+1
0.076	-7.829e-7	1.725e+1
0.075	-7.435e-7	1.726e+1
0.074	-7.829e-7	1.727e+1
0.073	-9.107e-7	1.728e+1
0.072	-8.321e-7	1.729e+1
0.071	-6.550e-7	1.730e+1
0.070	-8.222e-7	1.731e+1
0.069	-7.829e-7	1.732e+1
0.068	-6.944e-7	1.733e+1
0.067	-7.534e-7	1.734e+1
0.066	-6.452e-7	1.735e+1
0.065	-6.649e-7	1.736e+1
0.064	-7.239e-7	1.737e+1
0.063	-8.124e-7	1.738e+1
0.062	-8.714e-7	1.739e+1
0.061	-7.435e-7	1.740e+1
0.060	-6.944e-7	1.741e+1
0.059	-7.337e-7	1.742e+1
0.058	-7.534e-7	1.743e+1
0.057	-7.632e-7	1.744e+1
0.056	-6.550e-7	1.745e+1
0.055	-7.042e-7	1.746e+1
0.054	-9.107e-7	1.747e+1
0.053	-7.829e-7	1.748e+1
0.052	-7.239e-7	1.749e+1
0.051	-7.140e-7	1.750e+1
0.050	-6.845e-7	1.751e+1
0.049	-6.944e-7	1.752e+1
0.048	-8.222e-7	1.753e+1
0.047	-7.927e-7	1.754e+1
0.046	-6.944e-7	1.755e+1
0.045	-6.845e-7	1.756e+1
0.044	-7.337e-7	1.757e+1
0.043	-7.435e-7	1.758e+1
0.042	-8.321e-7	1.759e+1
0.041	-6.649e-7	1.760e+1
0.040	-5.862e-7	1.761e+1
0.039	-7.534e-7	1.762e+1
0.038	-7.632e-7	1.763e+1
0.037	-7.632e-7	1.764e+1
0.036	-7.435e-7	1.765e+1
0.035	-6.747e-7	1.766e+1
0.034	-8.419e-7	1.767e+1
0.033	-7.435e-7	1.768e+1
0.032	-7.632e-7	1.769e+1
0.031	-5.665e-7	1.770e+1
0.030	-5.862e-7	1.771e+1
0.029	-7.337e-7	1.772e+1
0.028	-6.944e-7	1.773e+1
0.027	-5.370e-7	1.774e+1
0.026	-6.058e-7	1.775e+1
0.025	-6.353e-7	1.776e+1
0.024	-6.747e-7	1.777e+1
0.023	-7.140e-7	1.778e+1
0.022	-7.042e-7	1.779e+1
0.021	-6.452e-7	1.780e+1
0.020	-5.862e-7	1.781e+1
0.019	-6.157e-7	1.782e+1
0.018	-6.550e-7	1.783e+1
0.017	-7.337e-7	1.784e+1
0.016	-6.255e-7	1.785e+1
0.015	-5.468e-7	1.786e+1
0.014	-6.649e-7	1.787e+1
0.013	-7.435e-7	1.788e+1
0.012	-7.140e-7	1.789e+1
0.011	-6.157e-7	1.790e+1
0.010	-6.157e-7	1.791e+1
0.009	-6.255e-7	1.792e+1
0.008	-6.550e-7	1.793e+1
0.007	-7.140e-7	1.794e+1
0.006	-5.862e-7	1.795e+1
0.005	-6.157e-7	1.796e+1
0.004	-6.649e-7	1.797e+1
0.003	-7.239e-7	1.798e+1
0.002	-6.845e-7	1.799e+1
0.001	-5.173e-7	1.800e+1
0.000	-6.550e-7	1.801e+1
-0.001	-8.124e-7	1.802e+1
-0.002	-8.025e-7	1.803e+1
-0.003	-8.321e-7	1.804e+1
-0.004	-7.730e-7	1.805e+1
-0.005	-7.829e-7	1.806e+1
-0.006	-6.649e-7	1.807e+1
-0.007	-7.730e-7	1.808e+1
-0.008	-7.829e-7	1.809e+1
-0.009	-6.452e-7	1.810e+1
-0.010	-7.140e-7	1.811e+1
-0.011	-5.862e-7	1.812e+1
-0.012	-7.337e-7	1.813e+1
-0.013	-7.337e-7	1.814e+1
-0.014	-7.140e-7	1.815e+1
-0.015	-7.730e-7	1.816e+1
-0.016	-7.829e-7	1.817e+1
-0.017	-7.337e-7	1.818e+1
-0.018	-6.550e-7	1.819e+1
-0.019	-6.255e-7	1.820e+1
-0.020	-6.649e-7	1.821e+1
-0.021	-6.255e-7	1.822e+1
-0.022	-7.140e-7	1.823e+1
-0.023	-7.534e-7	1.824e+1
-0.024	-6.353e-7	1.825e+1
-0.025	-7.534e-7	1.826e+1
-0.026	-7.239e-7	1.827e+1
-0.027	-7.140e-7	1.828e+1
-0.028	-6.944e-7	1.829e+1
-0.029	-6.649e-7	1.830e+1
-0.030	-7.337e-7	1.831e+1
-0.031	-7.829e-7	1.832e+1
-0.032	-7.435e-7	1.833e+1
-0.033	-8.517e-7	1.834e+1
-0.034	-7.140e-7	1.835e+1
-0.035	-7.927e-7	1.836e+1
-0.036	-7.042e-7	1.837e+1
-0.037	-7.829e-7	1.838e+1
-0.038	-8.222e-7	1.839e+1
-0.039	-7.337e-7	1.840e+1
-0.040	-8.419e-7	1.841e+1
-0.041	-7.435e-7	1.842e+1
-0.042	-7.534e-7	1.843e+1
-0.043	-7.042e-7	1.844e+1
-0.044	-7.927e-7	1.845e+1
-0.045	-6.452e-7	1.846e+1
-0.046	-6.157e-7	1.847e+1
-0.047	-6.944e-7	1.848e+1
-0.048	-6.550e-7	1.849e+1
-0.049	-5.960e-7	1.850e+1
-0.050	-7.140e-7	1.851e+1
-0.051	-7.140e-7	1.852e+1
-0.052	-7.042e-7	1.853e+1
-0.053	-7.829e-7	1.854e+1
-0.054	-8.025e-7	1.855e+1
-0.055	-7.140e-7	1.856e+1
-0.056	-6.452e-7	1.857e+1
-0.057	-7.730e-7	1.858e+1
-0.058	-7.337e-7	1.859e+1
-0.059	-6.353e-7	1.860e+1
-0.060	-6.944e-7	1.861e+1
-0.061	-7.730e-7	1.862e+1
-0.062	-8.616e-7	1.863e+1
-0.063	-7.140e-7	1.864e+1
-0.064	-5.960e-7	1.865e+1
-0.065	-6.353e-7	1.866e+1
-0.066	-8.222e-7	1.867e+1
-0.067	-7.632e-7	1.868e+1
-0.068	-8.321e-7	1.869e+1
-0.069	-6.747e-7	1.870e+1
-0.070	-6.747e-7	1.871e+1
-0.071	-6.747e-7	1.872e+1
-0.072	-7.829e-7	1.873e+1
-0.073	-6.747e-7	1.874e+1
-0.074	-7.927e-7	1.875e+1
-0.075	-6.255e-7	1.876e+1
-0.076	-6.649e-7	1.877e+1
-0.077	-8.616e-7	1.878e+1
-0.078	-7.337e-7	1.879e+1
-0.079	-6.649e-7	1.880e+1
-0.080	-7.435e-7	1.881e+1
-0.081	-9.206e-7	1.882e+1
-0.082	-8.321e-7	1.883e+1
-0.083	-8.222e-7	1.884e+1
-0.084	-6.649e-7	1.885e+1
-0.085	-7.140e-7	1.886e+1
-0.086	-8.025e-7	1.887e+1
-0.087	-5.960e-7	1.888e+1
-0.088	-8.124e-7	1.889e+1
-0.089	-8.616e-7	1.890e+1
-0.090	-7.632e-7	1.891e+1
-0.091	-8.124e-7	1.892e+1
-0.092	-8.124e-7	1.893e+1
-0.093	-9.304e-7	1.894e+1
-0.094	-7.829e-7	1.895e+1
-0.095	-8.222e-7	1.896e+1
-0.096	-9.304e-7	1.897e+1
-0.097	-7.829e-7	1.898e+1
-0.098	-9.796e-7	1.899e+1
-0.099	-7.534e-7	1.900e+1
-0.100	-7.435e-7	1.901e+1
-0.101	-7.534e-7	1.902e+1
-0.102	-7.730e-7	1.903e+1
-0.103	-9.796e-7	1.904e+1
-0.104	-7.730e-7	1.905e+1
-0.105	-9.304e-7	1.906e+1
-0.106	-8.812e-7	1.907e+1
-0.107	-7.632e-7	1.908e+1
-0.108	-9.697e-7	1.909e+1
-0.109	-8.616e-7	1.910e+1
-0.110	-9.501e-7	1.911e+1
-0.111	-9.894e-7	1.912e+1
-0.112	-9.599e-7	1.913e+1
-0.113	-9.697e-7	1.914e+1
-0.114	-7.337e-7	1.915e+1
-0.115	-8.812e-7	1.916e+1
-0.116	-9.206e-7	1.917e+1
-0.117	-1.029e-6	1.918e+1
-0.118	-8.812e-7	1.919e+1
-0.119	-8.025e-7	1.920e+1
-0.120	-8.911e-7	1.921e+1
-0.121	-1.009e-6	1.922e+1
-0.122	-9.009e-7	1.923e+1
-0.123	-1.019e-6	1.924e+1
-0.124	-1.098e-6	1.925e+1
-0.125	-8.419e-7	1.926e+1
-0.126	-8.025e-7	1.927e+1
-0.127	-8.714e-7	1.928e+1
-0.128	-1.107e-6	1.929e+1
-0.129	-8.812e-7	1.930e+1
-0.130	-9.501e-7	1.931e+1
-0.131	-1.147e-6	1.932e+1
-0.132	-1.186e-6	1.933e+1
-0.133	-9.894e-7	1.934e+1
-0.134	-9.009e-7	1.935e+1
-0.135	-9.304e-7	1.936e+1
-0.136	-9.796e-7	1.937e+1
-0.137	-9.599e-7	1.938e+1
-0.138	-1.009e-6	1.939e+1
-0.139	-1.029e-6	1.940e+1
-0.140	-8.517e-7	1.941e+1
-0.141	-1.068e-6	1.942e+1
-0.142	-1.098e-6	1.943e+1
-0.143	-1.019e-6	1.944e+1
-0.144	-1.048e-6	1.945e+1
-0.145	-9.697e-7	1.946e+1
-0.146	-1.019e-6	1.947e+1
-0.147	-1.078e-6	1.948e+1
-0.148	-1.137e-6	1.949e+1
-0.149	-9.993e-7	1.950e+1
-0.150	-1.107e-6	1.951e+1
-0.151	-1.098e-6	1.952e+1
-0.152	-1.235e-6	1.953e+1
-0.153	-1.166e-6	1.954e+1
-0.154	-1.078e-6	1.955e+1
-0.155	-1.186e-6	1.956e+1
-0.156	-1.225e-6	1.957e+1
-0.157	-1.294e-6	1.958e+1
-0.158	-1.196e-6	1.959e+1
-0.159	-1.039e-6	1.960e+1
-0.160	-1.235e-6	1.961e+1
-0.161	-1.137e-6	1.962e+1
-0.162	-1.206e-6	1.963e+1
-0.163	-1.216e-6	1.964e+1
-0.164	-1.117e-6	1.965e+1
[truncated: 2,837 more rows]
