# Supplementary material for: Decoration of Ag nanoparticles on CoMoO4 rods for efficient electrochemical reduction of CO2
Source: Sci Rep. 2024 Jan 16;14:1406. doi: 10.1038/s41598-024-51680-w (PMC10792071; doi:10.1038/s41598-024-51680-w)
Supplement: Supplementary file 1 — Supplementary Information 1. [file 41598_2024_51680_MOESM1_ESM.zip › raw data for scientific reports/EIS/EIS Ag CoMoO4.csv]

Mar. 30	2023 10:42:23
A.C. Impedance
File: c:\users\nsb 111 lab\desktop\dr. schindra\ag cm co2 reduction\cm\ag 7 cm\eis.csv
Data Source: Experiment
Instrument Model: CHI760E
Header:
Note:
Init E (V) = 0
High Frequency (Hz) = 1e+5
Low Frequency (Hz) = 1
Imp SF
Amplitude (V) = 0.005
Quiet Time (sec) = 2
Freq/Hz	Z'/ohm	Z"/ohm	Z/ohm	Phase/deg
9.995e+4	2.087e+1	5.152e+0	2.150e+1	13.9
8.252e+4	2.043e+1	4.206e+0	2.086e+1	11.6
6.812e+4	2.031e+1	3.403e+0	2.059e+1	9.5
5.625e+4	2.002e+1	2.633e+0	2.020e+1	7.5
4.644e+4	1.991e+1	2.130e+0	2.003e+1	6.1
3.833e+4	1.981e+1	1.658e+0	1.988e+1	4.8
3.164e+4	1.965e+1	1.171e+0	1.969e+1	3.4
2.612e+4	1.959e+1	7.250e-1	1.960e+1	2.1
2.153e+4	1.956e+1	3.134e-1	1.957e+1	0.9
1.777e+4	1.959e+1	-8.226e-2	1.959e+1	-0.2
1.470e+4	1.962e+1	-4.170e-1	1.962e+1	-1.2
1.211e+4	1.970e+1	-7.833e-1	1.971e+1	-2.3
1.001e+4	1.980e+1	-1.159e+0	1.983e+1	-3.3
8.252e+3	1.985e+1	-1.544e+0	1.991e+1	-4.4
6.812e+3	2.000e+1	-1.947e+0	2.010e+1	-5.6
5.625e+3	2.019e+1	-2.381e+0	2.033e+1	-6.7
4.643e+3	2.040e+1	-2.858e+0	2.060e+1	-8.0
3.833e+3	2.065e+1	-3.389e+0	2.093e+1	-9.3
3.164e+3	2.097e+1	-3.993e+0	2.134e+1	-10.8
2.612e+3	2.130e+1	-4.642e+0	2.180e+1	-12.3
2.153e+3	2.171e+1	-5.396e+0	2.237e+1	-14.0
1.777e+3	2.221e+1	-6.232e+0	2.307e+1	-15.7
1.470e+3	2.281e+1	-7.173e+0	2.391e+1	-17.5
1.211e+3	2.355e+1	-8.228e+0	2.494e+1	-19.3
1.001e+3	2.441e+1	-9.376e+0	2.615e+1	-21.0
8.252e+2	2.554e+1	-1.057e+1	2.765e+1	-22.5
6.836e+2	2.678e+1	-1.193e+1	2.932e+1	-24.0
5.615e+2	2.832e+1	-1.342e+1	3.134e+1	-25.3
4.639e+2	3.007e+1	-1.491e+1	3.357e+1	-26.4
3.809e+2	3.216e+1	-1.645e+1	3.612e+1	-27.1
3.174e+2	3.434e+1	-1.787e+1	3.871e+1	-27.5
2.588e+2	3.702e+1	-1.935e+1	4.177e+1	-27.6
2.148e+2	3.971e+1	-2.062e+1	4.475e+1	-27.4
1.758e+2	4.280e+1	-2.186e+1	4.806e+1	-27.1
1.465e+2	4.574e+1	-2.287e+1	5.114e+1	-26.6
1.221e+2	4.880e+1	-2.379e+1	5.429e+1	-26.0
9.766e+1	5.253e+1	-2.477e+1	5.808e+1	-25.2
8.254e+1	5.595e+1	-2.480e+1	6.120e+1	-23.9
6.813e+1	5.921e+1	-2.565e+1	6.453e+1	-23.4
5.623e+1	6.330e+1	-2.672e+1	6.871e+1	-22.9
4.642e+1	6.566e+1	-2.739e+1	7.115e+1	-22.6
3.831e+1	6.900e+1	-2.842e+1	7.462e+1	-22.4
3.162e+1	7.230e+1	-2.956e+1	7.811e+1	-22.2
2.610e+1	7.572e+1	-3.090e+1	8.178e+1	-22.2
2.154e+1	7.927e+1	-3.248e+1	8.566e+1	-22.3
1.778e+1	8.297e+1	-3.430e+1	8.978e+1	-22.5
1.468e+1	8.688e+1	-3.643e+1	9.421e+1	-22.8
1.212e+1	9.108e+1	-3.891e+1	9.904e+1	-23.1
1.000e+1	9.559e+1	-4.171e+1	1.043e+2	-23.6
8.254e+0	1.006e+2	-4.496e+1	1.102e+2	-24.1
6.813e+0	1.059e+2	-4.852e+1	1.165e+2	-24.6
5.623e+0	1.117e+2	-5.253e+1	1.235e+2	-25.2
4.642e+0	1.183e+2	-5.699e+1	1.313e+2	-25.7
3.831e+0	1.258e+2	-6.192e+1	1.402e+2	-26.2
3.162e+0	1.343e+2	-6.738e+1	1.503e+2	-26.6
2.610e+0	1.427e+2	-7.276e+1	1.602e+2	-27.0
2.154e+0	1.542e+2	-7.938e+1	1.735e+2	-27.2
1.778e+0	1.643e+2	-8.524e+1	1.851e+2	-27.4
1.468e+0	1.828e+2	-9.406e+1	2.055e+2	-27.2
1.212e+0	1.954e+2	-9.981e+1	2.194e+2	-27.1
1.000e+0	2.082e+2	-1.055e+2	2.334e+2	-26.9
