# Supplementary material for: Decoration of Ag nanoparticles on CoMoO4 rods for efficient electrochemical reduction of CO2
Source: Sci Rep. 2024 Jan 16;14:1406. doi: 10.1038/s41598-024-51680-w (PMC10792071; doi:10.1038/s41598-024-51680-w)
Supplement: Supplementary file 1 — Supplementary Information 1. [file 41598_2024_51680_MOESM1_ESM.zip › raw data for scientific reports/EIS/EIS CoMoO4.csv]

Mar. 24	2023 11:25:32
A.C. Impedance
File: c:\users\nsb 111 lab\desktop\dr. schindra\ag cm co2 reduction\cm\eis.csv
Data Source: Experiment
Instrument Model: CHI760E
Header:
Note:
Init E (V) = 0
High Frequency (Hz) = 1e+5
Low Frequency (Hz) = 1
Imp SF
Amplitude (V) = 0.005
Quiet Time (sec) = 2
Freq/Hz	Z'/ohm	Z"/ohm	Z/ohm	Phase/deg
9.995e+4	5.478e+1	3.132e+0	5.487e+1	3.3
8.252e+4	5.449e+1	2.205e+0	5.454e+1	2.3
6.812e+4	5.432e+1	1.414e+0	5.434e+1	1.5
5.625e+4	5.435e+1	6.521e-1	5.435e+1	0.7
4.644e+4	5.447e+1	1.271e-1	5.447e+1	0.1
3.833e+4	5.461e+1	-4.557e-1	5.461e+1	-0.5
3.164e+4	5.473e+1	-9.557e-1	5.474e+1	-1.0
2.612e+4	5.486e+1	-1.441e+0	5.488e+1	-1.5
2.153e+4	5.505e+1	-1.964e+0	5.509e+1	-2.0
1.777e+4	5.534e+1	-2.501e+0	5.539e+1	-2.6
1.470e+4	5.561e+1	-3.012e+0	5.569e+1	-3.1
1.211e+4	5.594e+1	-3.544e+0	5.605e+1	-3.6
1.001e+4	5.629e+1	-4.117e+0	5.644e+1	-4.2
8.252e+3	5.671e+1	-4.716e+0	5.691e+1	-4.8
6.812e+3	5.715e+1	-5.386e+0	5.741e+1	-5.4
5.625e+3	5.766e+1	-6.120e+0	5.798e+1	-6.1
4.643e+3	5.821e+1	-6.948e+0	5.862e+1	-6.8
3.833e+3	5.882e+1	-7.868e+0	5.935e+1	-7.6
3.164e+3	5.953e+1	-8.900e+0	6.020e+1	-8.5
2.612e+3	6.036e+1	-1.005e+1	6.119e+1	-9.5
2.153e+3	6.128e+1	-1.134e+1	6.232e+1	-10.5
1.777e+3	6.234e+1	-1.278e+1	6.363e+1	-11.6
1.470e+3	6.353e+1	-1.441e+1	6.514e+1	-12.8
1.211e+3	6.492e+1	-1.622e+1	6.691e+1	-14.0
1.001e+3	6.649e+1	-1.824e+1	6.894e+1	-15.3
8.252e+2	6.834e+1	-1.985e+1	7.117e+1	-16.2
6.836e+2	7.041e+1	-2.242e+1	7.389e+1	-17.7
5.615e+2	7.297e+1	-2.535e+1	7.725e+1	-19.2
4.639e+2	7.588e+1	-2.839e+1	8.102e+1	-20.5
3.809e+2	7.943e+1	-3.169e+1	8.552e+1	-21.8
3.174e+2	8.322e+1	-3.485e+1	9.022e+1	-22.7
2.588e+2	8.802e+1	-3.836e+1	9.601e+1	-23.5
2.148e+2	9.295e+1	-4.152e+1	1.018e+2	-24.1
1.758e+2	9.880e+1	-4.476e+1	1.085e+2	-24.4
1.465e+2	1.045e+2	-4.757e+1	1.148e+2	-24.5
1.221e+2	1.105e+2	-5.019e+1	1.213e+2	-24.4
9.766e+1	1.181e+2	-5.286e+1	1.294e+2	-24.1
8.254e+1	1.249e+2	-5.386e+1	1.360e+2	-23.3
6.813e+1	1.317e+2	-5.651e+1	1.433e+2	-23.2
5.623e+1	1.404e+2	-5.994e+1	1.526e+2	-23.1
4.642e+1	1.453e+2	-6.194e+1	1.580e+2	-23.1
3.831e+1	1.525e+2	-6.507e+1	1.658e+2	-23.1
3.162e+1	1.595e+2	-6.842e+1	1.736e+2	-23.2
2.610e+1	1.669e+2	-7.230e+1	1.819e+2	-23.4
2.154e+1	1.745e+2	-7.679e+1	1.907e+2	-23.7
1.778e+1	1.825e+2	-8.192e+1	2.000e+2	-24.2
1.468e+1	1.909e+2	-8.789e+1	2.102e+2	-24.7
1.212e+1	2.000e+2	-9.479e+1	2.213e+2	-25.4
1.000e+1	2.097e+2	-1.027e+2	2.335e+2	-26.1
8.254e+0	2.210e+2	-1.112e+2	2.474e+2	-26.7
6.813e+0	2.324e+2	-1.216e+2	2.623e+2	-27.6
5.623e+0	2.451e+2	-1.335e+2	2.791e+2	-28.6
4.642e+0	2.592e+2	-1.469e+2	2.980e+2	-29.5
3.831e+0	2.755e+2	-1.624e+2	3.198e+2	-30.5
3.162e+0	2.945e+2	-1.801e+2	3.452e+2	-31.4
2.610e+0	3.130e+2	-1.982e+2	3.704e+2	-32.3
2.154e+0	3.391e+2	-2.215e+2	4.051e+2	-33.2
1.778e+0	3.626e+2	-2.434e+2	4.367e+2	-33.9
1.468e+0	4.068e+2	-2.793e+2	4.935e+2	-34.5
1.212e+0	4.364e+2	-3.051e+2	5.325e+2	-35.0
1.000e+0	4.688e+2	-3.318e+2	5.744e+2	-35.3
