# Supplementary material for: Decoration of Ag nanoparticles on CoMoO4 rods for efficient electrochemical reduction of CO2
Source: Sci Rep. 2024 Jan 16;14:1406. doi: 10.1038/s41598-024-51680-w (PMC10792071; doi:10.1038/s41598-024-51680-w)
Supplement: Supplementary file 1 — Supplementary Information 1. [file 41598_2024_51680_MOESM1_ESM.zip › raw data for scientific reports/It curves/it 400 sec Cu foil.csv]

Aug. 25	2023 14:48:16
Amperometric i-t Curve
File: c:\users\nsb 111 lab\desktop\dr. schindra\ag cm co2 reduction\cm\it 400 sec cu foil.csv
Data Source: Experiment
Instrument Model: CHI760E
Header:
Note:
Init E (V) = -1.05	-1.3
Sample Interval (s) = 0.1
Run Time (sec) = 400
Quiet Time (sec) = 0
Sensitivity (A/V) = 0.01
Time/sec	Current/A
1.00E-01	-5.13E-03
2.00E-01	-3.62E-03
3.00E-01	-2.34E-03
4.00E-01	-1.50E-03
5.00E-01	-1.05E-03
6.00E-01	-8.19E-04
7.00E-01	-6.78E-04
8.00E-01	-5.75E-04
9.00E-01	-4.95E-04
1.00E+00	-4.31E-04
1.10E+00	-3.82E-04
1.20E+00	-3.43E-04
1.30E+00	-3.13E-04
1.40E+00	-2.91E-04
1.50E+00	-2.73E-04
1.60E+00	-2.60E-04
1.70E+00	-2.50E-04
1.80E+00	-2.41E-04
1.90E+00	-2.34E-04
2.00E+00	-2.29E-04
2.10E+00	-2.24E-04
2.20E+00	-2.18E-04
2.30E+00	-2.15E-04
2.40E+00	-2.12E-04
2.50E+00	-2.10E-04
2.60E+00	-2.08E-04
2.70E+00	-2.05E-04
2.80E+00	-2.03E-04
2.90E+00	-2.01E-04
3.00E+00	-2.00E-04
3.10E+00	-1.98E-04
3.20E+00	-1.97E-04
3.30E+00	-1.96E-04
3.40E+00	-1.95E-04
3.50E+00	-1.94E-04
3.60E+00	-1.92E-04
3.70E+00	-1.91E-04
3.80E+00	-1.93E-04
3.90E+00	-1.94E-04
4.00E+00	-1.91E-04
4.10E+00	-1.90E-04
4.20E+00	-1.89E-04
4.30E+00	-1.87E-04
4.40E+00	-1.87E-04
4.50E+00	-1.86E-04
4.60E+00	-1.85E-04
4.70E+00	-1.85E-04
4.80E+00	-1.84E-04
4.90E+00	-1.84E-04
5.00E+00	-1.84E-04
5.10E+00	-1.84E-04
5.20E+00	-1.83E-04
5.30E+00	-1.83E-04
5.40E+00	-1.83E-04
5.50E+00	-1.83E-04
5.60E+00	-1.82E-04
5.70E+00	-1.82E-04
5.80E+00	-1.82E-04
5.90E+00	-1.82E-04
6.00E+00	-1.82E-04
6.10E+00	-1.81E-04
6.20E+00	-1.80E-04
6.30E+00	-1.81E-04
6.40E+00	-1.80E-04
6.50E+00	-1.80E-04
6.60E+00	-1.79E-04
6.70E+00	-1.80E-04
6.80E+00	-1.80E-04
6.90E+00	-1.80E-04
7.00E+00	-1.79E-04
7.10E+00	-1.78E-04
7.20E+00	-1.77E-04
7.30E+00	-1.77E-04
7.40E+00	-1.78E-04
7.50E+00	-1.77E-04
7.60E+00	-1.77E-04
7.70E+00	-1.77E-04
7.80E+00	-1.78E-04
7.90E+00	-1.78E-04
8.00E+00	-1.78E-04
8.10E+00	-1.79E-04
8.20E+00	-1.79E-04
8.30E+00	-1.78E-04
8.40E+00	-1.79E-04
8.50E+00	-1.79E-04
8.60E+00	-1.79E-04
8.70E+00	-1.79E-04
8.80E+00	-1.79E-04
8.90E+00	-1.79E-04
9.00E+00	-1.79E-04
9.10E+00	-1.78E-04
9.20E+00	-1.78E-04
9.30E+00	-1.78E-04
9.40E+00	-1.78E-04
9.50E+00	-1.78E-04
9.60E+00	-1.77E-04
9.70E+00	-1.77E-04
9.80E+00	-1.77E-04
9.90E+00	-1.77E-04
1.00E+01	-1.77E-04
1.01E+01	-1.77E-04
1.02E+01	-1.76E-04
1.03E+01	-1.75E-04
1.04E+01	-1.75E-04
1.05E+01	-1.75E-04
1.06E+01	-1.76E-04
1.07E+01	-1.76E-04
1.08E+01	-1.76E-04
1.09E+01	-1.76E-04
1.10E+01	-1.76E-04
1.11E+01	-1.75E-04
1.12E+01	-1.76E-04
1.13E+01	-1.76E-04
1.14E+01	-1.76E-04
1.15E+01	-1.76E-04
1.16E+01	-1.75E-04
1.17E+01	-1.75E-04
1.18E+01	-1.75E-04
1.19E+01	-1.75E-04
1.20E+01	-1.75E-04
1.21E+01	-1.75E-04
1.22E+01	-1.75E-04
1.23E+01	-1.76E-04
1.24E+01	-1.76E-04
1.25E+01	-1.77E-04
1.26E+01	-1.78E-04
1.27E+01	-1.78E-04
1.28E+01	-1.78E-04
1.29E+01	-1.78E-04
1.30E+01	-1.78E-04
1.31E+01	-1.79E-04
1.32E+01	-1.79E-04
1.33E+01	-1.79E-04
1.34E+01	-1.79E-04
1.35E+01	-1.79E-04
1.36E+01	-1.80E-04
1.37E+01	-1.79E-04
1.38E+01	-1.79E-04
1.39E+01	-1.78E-04
1.40E+01	-1.78E-04
1.41E+01	-1.78E-04
1.42E+01	-1.78E-04
1.43E+01	-1.79E-04
1.44E+01	-1.79E-04
1.45E+01	-1.78E-04
1.46E+01	-1.78E-04
1.47E+01	-1.80E-04
1.48E+01	-1.82E-04
1.49E+01	-1.80E-04
1.50E+01	-1.79E-04
1.51E+01	-1.79E-04
1.52E+01	-1.79E-04
1.53E+01	-1.79E-04
1.54E+01	-1.79E-04
1.55E+01	-1.80E-04
1.56E+01	-1.80E-04
1.57E+01	-1.80E-04
1.58E+01	-1.80E-04
1.59E+01	-1.80E-04
1.60E+01	-1.78E-04
1.61E+01	-1.78E-04
1.62E+01	-1.78E-04
1.63E+01	-1.78E-04
1.64E+01	-1.79E-04
1.65E+01	-1.79E-04
1.66E+01	-1.79E-04
1.67E+01	-1.78E-04
1.68E+01	-1.78E-04
1.69E+01	-1.78E-04
1.70E+01	-1.77E-04
1.71E+01	-1.77E-04
1.72E+01	-1.77E-04
1.73E+01	-1.77E-04
1.74E+01	-1.77E-04
1.75E+01	-1.77E-04
1.76E+01	-1.77E-04
1.77E+01	-1.78E-04
1.78E+01	-1.78E-04
1.79E+01	-1.79E-04
1.80E+01	-1.79E-04
1.81E+01	-1.80E-04
1.82E+01	-1.80E-04
1.83E+01	-1.81E-04
1.84E+01	-1.80E-04
1.85E+01	-1.81E-04
1.86E+01	-1.82E-04
1.87E+01	-1.82E-04
1.88E+01	-1.82E-04
1.89E+01	-1.83E-04
1.90E+01	-1.83E-04
1.91E+01	-1.82E-04
1.92E+01	-1.82E-04
1.93E+01	-1.82E-04
1.94E+01	-1.82E-04
1.95E+01	-1.81E-04
1.96E+01	-1.82E-04
1.97E+01	-1.82E-04
1.98E+01	-1.83E-04
1.99E+01	-1.83E-04
2.00E+01	-1.83E-04
2.01E+01	-1.82E-04
2.02E+01	-1.82E-04
2.03E+01	-1.82E-04
2.04E+01	-1.82E-04
2.05E+01	-1.82E-04
2.06E+01	-1.82E-04
2.07E+01	-1.82E-04
2.08E+01	-1.82E-04
2.09E+01	-1.82E-04
2.10E+01	-1.83E-04
2.11E+01	-1.83E-04
2.12E+01	-1.83E-04
2.13E+01	-1.83E-04
2.14E+01	-1.83E-04
2.15E+01	-1.83E-04
2.16E+01	-1.83E-04
2.17E+01	-1.83E-04
2.18E+01	-1.82E-04
2.19E+01	-1.81E-04
2.20E+01	-1.81E-04
2.21E+01	-1.81E-04
2.22E+01	-1.81E-04
2.23E+01	-1.81E-04
2.24E+01	-1.81E-04
2.25E+01	-1.81E-04
2.26E+01	-1.81E-04
2.27E+01	-1.81E-04
2.28E+01	-1.82E-04
2.29E+01	-1.82E-04
2.30E+01	-1.83E-04
2.31E+01	-1.83E-04
2.32E+01	-1.83E-04
2.33E+01	-1.83E-04
2.34E+01	-1.83E-04
2.35E+01	-1.83E-04
2.36E+01	-1.83E-04
2.37E+01	-1.83E-04
2.38E+01	-1.83E-04
2.39E+01	-1.83E-04
2.40E+01	-1.83E-04
2.41E+01	-1.83E-04
2.42E+01	-1.83E-04
2.43E+01	-1.83E-04
2.44E+01	-1.83E-04
2.45E+01	-1.84E-04
2.46E+01	-1.84E-04
2.47E+01	-1.84E-04
2.48E+01	-1.84E-04
2.49E+01	-1.84E-04
2.50E+01	-1.85E-04
2.51E+01	-1.86E-04
2.52E+01	-1.86E-04
2.53E+01	-1.87E-04
2.54E+01	-1.87E-04
2.55E+01	-1.88E-04
2.56E+01	-1.88E-04
2.57E+01	-1.87E-04
2.58E+01	-1.87E-04
2.59E+01	-1.87E-04
2.60E+01	-1.87E-04
2.61E+01	-1.87E-04
2.62E+01	-1.87E-04
2.63E+01	-1.88E-04
2.64E+01	-1.88E-04
2.65E+01	-1.89E-04
2.66E+01	-1.89E-04
2.67E+01	-1.89E-04
2.68E+01	-1.90E-04
2.69E+01	-1.89E-04
2.70E+01	-1.89E-04
2.71E+01	-1.89E-04
2.72E+01	-1.89E-04
2.73E+01	-1.90E-04
2.74E+01	-1.89E-04
2.75E+01	-1.89E-04
2.76E+01	-1.89E-04
2.77E+01	-1.88E-04
2.78E+01	-1.88E-04
2.79E+01	-1.88E-04
2.80E+01	-1.87E-04
2.81E+01	-1.86E-04
2.82E+01	-1.86E-04
2.83E+01	-1.86E-04
2.84E+01	-1.86E-04
2.85E+01	-1.86E-04
2.86E+01	-1.86E-04
2.87E+01	-1.86E-04
2.88E+01	-1.86E-04
2.89E+01	-1.86E-04
2.90E+01	-1.86E-04
2.91E+01	-1.87E-04
2.92E+01	-1.87E-04
2.93E+01	-1.86E-04
2.94E+01	-1.87E-04
2.95E+01	-1.87E-04
2.96E+01	-1.87E-04
2.97E+01	-1.87E-04
2.98E+01	-1.87E-04
2.99E+01	-1.87E-04
3.00E+01	-1.87E-04
3.01E+01	-1.87E-04
3.02E+01	-1.87E-04
3.03E+01	-1.87E-04
3.04E+01	-1.87E-04
3.05E+01	-1.87E-04
3.06E+01	-1.87E-04
3.07E+01	-1.88E-04
3.08E+01	-1.87E-04
3.09E+01	-1.87E-04
3.10E+01	-1.88E-04
3.11E+01	-1.88E-04
3.12E+01	-1.89E-04
3.13E+01	-1.89E-04
3.14E+01	-1.89E-04
3.15E+01	-1.88E-04
3.16E+01	-1.88E-04
3.17E+01	-1.88E-04
3.18E+01	-1.88E-04
3.19E+01	-1.88E-04
3.20E+01	-1.89E-04
3.21E+01	-1.89E-04
3.22E+01	-1.89E-04
3.23E+01	-1.89E-04
3.24E+01	-1.89E-04
3.25E+01	-1.89E-04
3.26E+01	-1.89E-04
3.27E+01	-1.89E-04
3.28E+01	-1.89E-04
3.29E+01	-1.88E-04
3.30E+01	-1.88E-04
3.31E+01	-1.87E-04
3.32E+01	-1.87E-04
3.33E+01	-1.87E-04
3.34E+01	-1.88E-04
3.35E+01	-1.88E-04
3.36E+01	-1.89E-04
3.37E+01	-1.90E-04
3.38E+01	-1.90E-04
3.39E+01	-1.90E-04
3.40E+01	-1.89E-04
3.41E+01	-1.89E-04
3.42E+01	-1.89E-04
3.43E+01	-1.88E-04
3.44E+01	-1.89E-04
3.45E+01	-1.89E-04
3.46E+01	-1.88E-04
3.47E+01	-1.88E-04
3.48E+01	-1.88E-04
3.49E+01	-1.88E-04
3.50E+01	-1.88E-04
3.51E+01	-1.89E-04
3.52E+01	-1.89E-04
3.53E+01	-1.89E-04
3.54E+01	-1.89E-04
3.55E+01	-1.90E-04
3.56E+01	-1.90E-04
3.57E+01	-1.91E-04
3.58E+01	-1.91E-04
3.59E+01	-1.91E-04
3.60E+01	-1.91E-04
3.61E+01	-1.91E-04
3.62E+01	-1.91E-04
3.63E+01	-1.91E-04
3.64E+01	-1.92E-04
3.65E+01	-1.92E-04
3.66E+01	-1.92E-04
3.67E+01	-1.92E-04
3.68E+01	-1.92E-04
3.69E+01	-1.92E-04
3.70E+01	-1.92E-04
3.71E+01	-1.91E-04
3.72E+01	-1.91E-04
3.73E+01	-1.91E-04
3.74E+01	-1.92E-04
3.75E+01	-1.92E-04
3.76E+01	-1.93E-04
3.77E+01	-1.94E-04
3.78E+01	-1.93E-04
3.79E+01	-1.94E-04
3.80E+01	-1.94E-04
3.81E+01	-1.94E-04
3.82E+01	-1.95E-04
3.83E+01	-1.95E-04
3.84E+01	-1.94E-04
3.85E+01	-1.94E-04
3.86E+01	-1.94E-04
3.87E+01	-1.94E-04
3.88E+01	-1.94E-04
3.89E+01	-1.94E-04
3.90E+01	-1.94E-04
3.91E+01	-1.94E-04
3.92E+01	-1.94E-04
3.93E+01	-1.94E-04
3.94E+01	-1.94E-04
3.95E+01	-1.95E-04
3.96E+01	-1.95E-04
3.97E+01	-1.95E-04
3.98E+01	-1.96E-04
3.99E+01	-1.96E-04
4.00E+01	-1.97E-04
4.01E+01	-1.97E-04
4.02E+01	-1.97E-04
4.03E+01	-1.97E-04
4.04E+01	-1.97E-04
4.05E+01	-1.95E-04
4.06E+01	-1.94E-04
4.07E+01	-1.95E-04
4.08E+01	-1.95E-04
4.09E+01	-1.96E-04
4.10E+01	-1.96E-04
4.11E+01	-1.96E-04
4.12E+01	-1.96E-04
4.13E+01	-1.95E-04
4.14E+01	-1.95E-04
4.15E+01	-1.95E-04
4.16E+01	-1.95E-04
4.17E+01	-1.95E-04
4.18E+01	-1.96E-04
4.19E+01	-1.95E-04
4.20E+01	-1.96E-04
4.21E+01	-1.95E-04
4.22E+01	-1.96E-04
4.23E+01	-1.96E-04
4.24E+01	-1.96E-04
4.25E+01	-1.96E-04
4.26E+01	-1.95E-04
4.27E+01	-1.96E-04
4.28E+01	-1.95E-04
4.29E+01	-1.95E-04
4.30E+01	-1.96E-04
4.31E+01	-1.96E-04
4.32E+01	-1.96E-04
4.33E+01	-1.96E-04
4.34E+01	-1.94E-04
4.35E+01	-1.94E-04
4.36E+01	-1.95E-04
4.37E+01	-1.94E-04
4.38E+01	-1.95E-04
4.39E+01	-1.95E-04
4.40E+01	-1.96E-04
4.41E+01	-1.96E-04
4.42E+01	-1.96E-04
4.43E+01	-1.97E-04
4.44E+01	-1.96E-04
4.45E+01	-1.96E-04
4.46E+01	-1.96E-04
4.47E+01	-1.97E-04
4.48E+01	-1.97E-04
4.49E+01	-1.97E-04
4.50E+01	-1.97E-04
4.51E+01	-1.97E-04
4.52E+01	-1.98E-04
4.53E+01	-1.98E-04
4.54E+01	-1.98E-04
4.55E+01	-1.99E-04
4.56E+01	-1.99E-04
4.57E+01	-1.99E-04
4.58E+01	-1.99E-04
4.59E+01	-1.99E-04
4.60E+01	-1.99E-04
4.61E+01	-1.99E-04
4.62E+01	-1.99E-04
4.63E+01	-1.99E-04
4.64E+01	-1.99E-04
4.65E+01	-2.00E-04
4.66E+01	-2.00E-04
4.67E+01	-2.00E-04
4.68E+01	-2.01E-04
4.69E+01	-2.01E-04
4.70E+01	-2.01E-04
4.71E+01	-2.01E-04
4.72E+01	-2.01E-04
4.73E+01	-2.01E-04
4.74E+01	-2.01E-04
4.75E+01	-2.02E-04
4.76E+01	-2.03E-04
4.77E+01	-2.04E-04
4.78E+01	-2.04E-04
4.79E+01	-2.04E-04
4.80E+01	-2.04E-04
4.81E+01	-2.03E-04
4.82E+01	-2.03E-04
4.83E+01	-2.03E-04
4.84E+01	-2.04E-04
4.85E+01	-2.05E-04
4.86E+01	-2.05E-04
4.87E+01	-2.05E-04
4.88E+01	-2.05E-04
4.89E+01	-2.05E-04
4.90E+01	-2.05E-04
4.91E+01	-2.05E-04
4.92E+01	-2.05E-04
4.93E+01	-2.05E-04
4.94E+01	-2.05E-04
4.95E+01	-2.05E-04
4.96E+01	-2.05E-04
4.97E+01	-2.05E-04
4.98E+01	-2.06E-04
4.99E+01	-2.06E-04
5.00E+01	-2.06E-04
5.01E+01	-2.06E-04
5.02E+01	-2.06E-04
5.03E+01	-2.07E-04
5.04E+01	-2.08E-04
5.05E+01	-2.08E-04
5.06E+01	-2.08E-04
5.07E+01	-2.08E-04
5.08E+01	-2.08E-04
5.09E+01	-2.08E-04
5.10E+01	-2.08E-04
5.11E+01	-2.08E-04
5.12E+01	-2.08E-04
5.13E+01	-2.08E-04
5.14E+01	-2.08E-04
5.15E+01	-2.09E-04
5.16E+01	-2.09E-04
5.17E+01	-2.09E-04
5.18E+01	-2.10E-04
5.19E+01	-2.10E-04
5.20E+01	-2.09E-04
5.21E+01	-2.09E-04
5.22E+01	-2.10E-04
5.23E+01	-2.10E-04
5.24E+01	-2.10E-04
5.25E+01	-2.10E-04
5.26E+01	-2.11E-04
5.27E+01	-2.11E-04
5.28E+01	-2.11E-04
5.29E+01	-2.12E-04
5.30E+01	-2.12E-04
5.31E+01	-2.13E-04
5.32E+01	-2.14E-04
5.33E+01	-2.14E-04
5.34E+01	-2.14E-04
5.35E+01	-2.14E-04
5.36E+01	-2.13E-04
5.37E+01	-2.13E-04
5.38E+01	-2.13E-04
5.39E+01	-2.13E-04
5.40E+01	-2.13E-04
5.41E+01	-2.13E-04
5.42E+01	-2.14E-04
5.43E+01	-2.14E-04
5.44E+01	-2.14E-04
5.45E+01	-2.15E-04
5.46E+01	-2.15E-04
5.47E+01	-2.15E-04
5.48E+01	-2.15E-04
5.49E+01	-2.16E-04
5.50E+01	-2.16E-04
5.51E+01	-2.16E-04
5.52E+01	-2.17E-04
5.53E+01	-2.17E-04
5.54E+01	-2.16E-04
5.55E+01	-2.16E-04
5.56E+01	-2.15E-04
5.57E+01	-2.14E-04
5.58E+01	-2.14E-04
5.59E+01	-2.15E-04
5.60E+01	-2.15E-04
5.61E+01	-2.15E-04
5.62E+01	-2.15E-04
5.63E+01	-2.16E-04
5.64E+01	-2.16E-04
5.65E+01	-2.16E-04
5.66E+01	-2.16E-04
5.67E+01	-2.17E-04
5.68E+01	-2.18E-04
5.69E+01	-2.17E-04
5.70E+01	-2.17E-04
5.71E+01	-2.18E-04
5.72E+01	-2.18E-04
5.73E+01	-2.18E-04
5.74E+01	-2.18E-04
5.75E+01	-2.19E-04
5.76E+01	-2.19E-04
5.77E+01	-2.19E-04
5.78E+01	-2.19E-04
5.79E+01	-2.18E-04
5.80E+01	-2.19E-04
5.81E+01	-2.18E-04
5.82E+01	-2.19E-04
5.83E+01	-2.19E-04
5.84E+01	-2.19E-04
5.85E+01	-2.20E-04
5.86E+01	-2.20E-04
5.87E+01	-2.20E-04
5.88E+01	-2.20E-04
5.89E+01	-2.20E-04
5.90E+01	-2.20E-04
5.91E+01	-2.21E-04
5.92E+01	-2.22E-04
5.93E+01	-2.22E-04
5.94E+01	-2.22E-04
5.95E+01	-2.22E-04
5.96E+01	-2.22E-04
5.97E+01	-2.22E-04
5.98E+01	-2.22E-04
5.99E+01	-2.22E-04
6.00E+01	-2.22E-04
6.01E+01	-2.22E-04
6.02E+01	-2.21E-04
6.03E+01	-2.21E-04
6.04E+01	-2.21E-04
6.05E+01	-2.22E-04
6.06E+01	-2.22E-04
6.07E+01	-2.22E-04
6.08E+01	-2.23E-04
6.09E+01	-2.23E-04
6.10E+01	-2.23E-04
6.11E+01	-2.24E-04
6.12E+01	-2.25E-04
6.13E+01	-2.25E-04
6.14E+01	-2.25E-04
6.15E+01	-2.26E-04
6.16E+01	-2.26E-04
6.17E+01	-2.27E-04
6.18E+01	-2.27E-04
6.19E+01	-2.27E-04
6.20E+01	-2.27E-04
6.21E+01	-2.27E-04
6.22E+01	-2.27E-04
6.23E+01	-2.27E-04
6.24E+01	-2.25E-04
6.25E+01	-2.24E-04
6.26E+01	-2.24E-04
6.27E+01	-2.24E-04
6.28E+01	-2.23E-04
6.29E+01	-2.23E-04
6.30E+01	-2.23E-04
6.31E+01	-2.23E-04
6.32E+01	-2.23E-04
6.33E+01	-2.23E-04
6.34E+01	-2.23E-04
6.35E+01	-2.23E-04
6.36E+01	-2.23E-04
6.37E+01	-2.23E-04
6.38E+01	-2.23E-04
6.39E+01	-2.23E-04
6.40E+01	-2.23E-04
6.41E+01	-2.22E-04
6.42E+01	-2.22E-04
6.43E+01	-2.22E-04
6.44E+01	-2.22E-04
6.45E+01	-2.21E-04
6.46E+01	-2.21E-04
6.47E+01	-2.20E-04
6.48E+01	-2.20E-04
6.49E+01	-2.20E-04
6.50E+01	-2.20E-04
6.51E+01	-2.20E-04
6.52E+01	-2.21E-04
6.53E+01	-2.20E-04
6.54E+01	-2.20E-04
6.55E+01	-2.21E-04
6.56E+01	-2.21E-04
6.57E+01	-2.21E-04
6.58E+01	-2.21E-04
6.59E+01	-2.22E-04
6.60E+01	-2.23E-04
6.61E+01	-2.23E-04
6.62E+01	-2.24E-04
6.63E+01	-2.24E-04
6.64E+01	-2.24E-04
6.65E+01	-2.24E-04
6.66E+01	-2.25E-04
6.67E+01	-2.24E-04
6.68E+01	-2.24E-04
6.69E+01	-2.25E-04
6.70E+01	-2.25E-04
6.71E+01	-2.26E-04
6.72E+01	-2.26E-04
6.73E+01	-2.27E-04
6.74E+01	-2.27E-04
6.75E+01	-2.28E-04
6.76E+01	-2.28E-04
6.77E+01	-2.28E-04
6.78E+01	-2.28E-04
6.79E+01	-2.29E-04
6.80E+01	-2.29E-04
6.81E+01	-2.29E-04
6.82E+01	-2.30E-04
6.83E+01	-2.30E-04
6.84E+01	-2.30E-04
6.85E+01	-2.31E-04
6.86E+01	-2.31E-04
6.87E+01	-2.31E-04
6.88E+01	-2.31E-04
6.89E+01	-2.31E-04
6.90E+01	-2.32E-04
6.91E+01	-2.32E-04
6.92E+01	-2.33E-04
6.93E+01	-2.33E-04
6.94E+01	-2.34E-04
6.95E+01	-2.34E-04
6.96E+01	-2.34E-04
6.97E+01	-2.34E-04
6.98E+01	-2.34E-04
6.99E+01	-2.34E-04
7.00E+01	-2.35E-04
7.01E+01	-2.35E-04
7.02E+01	-2.35E-04
7.03E+01	-2.35E-04
7.04E+01	-2.35E-04
7.05E+01	-2.35E-04
7.06E+01	-2.35E-04
7.07E+01	-2.36E-04
7.08E+01	-2.35E-04
7.09E+01	-2.35E-04
7.10E+01	-2.35E-04
7.11E+01	-2.36E-04
7.12E+01	-2.36E-04
7.13E+01	-2.36E-04
7.14E+01	-2.36E-04
7.15E+01	-2.37E-04
7.16E+01	-2.38E-04
7.17E+01	-2.38E-04
7.18E+01	-2.38E-04
7.19E+01	-2.38E-04
7.20E+01	-2.38E-04
7.21E+01	-2.38E-04
7.22E+01	-2.39E-04
7.23E+01	-2.39E-04
7.24E+01	-2.40E-04
7.25E+01	-2.40E-04
7.26E+01	-2.40E-04
7.27E+01	-2.40E-04
7.28E+01	-2.40E-04
7.29E+01	-2.39E-04
7.30E+01	-2.39E-04
7.31E+01	-2.39E-04
7.32E+01	-2.39E-04
7.33E+01	-2.39E-04
7.34E+01	-2.39E-04
7.35E+01	-2.40E-04
7.36E+01	-2.40E-04
7.37E+01	-2.40E-04
7.38E+01	-2.40E-04
7.39E+01	-2.41E-04
7.40E+01	-2.42E-04
7.41E+01	-2.42E-04
7.42E+01	-2.42E-04
7.43E+01	-2.42E-04
7.44E+01	-2.42E-04
7.45E+01	-2.42E-04
7.46E+01	-2.42E-04
7.47E+01	-2.43E-04
7.48E+01	-2.43E-04
7.49E+01	-2.44E-04
7.50E+01	-2.44E-04
7.51E+01	-2.44E-04
7.52E+01	-2.45E-04
7.53E+01	-2.45E-04
7.54E+01	-2.44E-04
7.55E+01	-2.43E-04
7.56E+01	-2.44E-04
7.57E+01	-2.43E-04
7.58E+01	-2.43E-04
7.59E+01	-2.43E-04
7.60E+01	-2.43E-04
7.61E+01	-2.43E-04
7.62E+01	-2.43E-04
7.63E+01	-2.43E-04
7.64E+01	-2.43E-04
7.65E+01	-2.42E-04
7.66E+01	-2.41E-04
7.67E+01	-2.41E-04
7.68E+01	-2.41E-04
7.69E+01	-2.42E-04
7.70E+01	-2.42E-04
7.71E+01	-2.42E-04
7.72E+01	-2.42E-04
7.73E+01	-2.40E-04
7.74E+01	-2.39E-04
7.75E+01	-2.39E-04
7.76E+01	-2.39E-04
7.77E+01	-2.39E-04
7.78E+01	-2.39E-04
7.79E+01	-2.39E-04
7.80E+01	-2.39E-04
7.81E+01	-2.39E-04
7.82E+01	-2.38E-04
7.83E+01	-2.39E-04
7.84E+01	-2.39E-04
7.85E+01	-2.39E-04
7.86E+01	-2.40E-04
7.87E+01	-2.40E-04
7.88E+01	-2.40E-04
7.89E+01	-2.40E-04
7.90E+01	-2.40E-04
7.91E+01	-2.40E-04
7.92E+01	-2.40E-04
7.93E+01	-2.40E-04
7.94E+01	-2.41E-04
7.95E+01	-2.40E-04
7.96E+01	-2.40E-04
7.97E+01	-2.40E-04
7.98E+01	-2.40E-04
7.99E+01	-2.40E-04
8.00E+01	-2.40E-04
8.01E+01	-2.40E-04
8.02E+01	-2.40E-04
8.03E+01	-2.41E-04
8.04E+01	-2.41E-04
8.05E+01	-2.41E-04
8.06E+01	-2.41E-04
8.07E+01	-2.41E-04
8.08E+01	-2.41E-04
8.09E+01	-2.41E-04
8.10E+01	-2.41E-04
8.11E+01	-2.41E-04
8.12E+01	-2.41E-04
8.13E+01	-2.40E-04
8.14E+01	-2.40E-04
8.15E+01	-2.40E-04
8.16E+01	-2.40E-04
8.17E+01	-2.40E-04
8.18E+01	-2.40E-04
8.19E+01	-2.40E-04
8.20E+01	-2.40E-04
8.21E+01	-2.40E-04
8.22E+01	-2.40E-04
8.23E+01	-2.40E-04
8.24E+01	-2.41E-04
8.25E+01	-2.41E-04
8.26E+01	-2.42E-04
8.27E+01	-2.42E-04
8.28E+01	-2.41E-04
8.29E+01	-2.40E-04
8.30E+01	-2.40E-04
8.31E+01	-2.40E-04
8.32E+01	-2.40E-04
8.33E+01	-2.39E-04
8.34E+01	-2.40E-04
8.35E+01	-2.40E-04
8.36E+01	-2.40E-04
8.37E+01	-2.40E-04
8.38E+01	-2.40E-04
8.39E+01	-2.40E-04
8.40E+01	-2.40E-04
8.41E+01	-2.40E-04
8.42E+01	-2.40E-04
8.43E+01	-2.40E-04
8.44E+01	-2.41E-04
8.45E+01	-2.41E-04
8.46E+01	-2.41E-04
8.47E+01	-2.41E-04
8.48E+01	-2.41E-04
8.49E+01	-2.42E-04
8.50E+01	-2.42E-04
8.51E+01	-2.43E-04
8.52E+01	-2.43E-04
8.53E+01	-2.43E-04
8.54E+01	-2.43E-04
8.55E+01	-2.44E-04
8.56E+01	-2.44E-04
8.57E+01	-2.44E-04
8.58E+01	-2.45E-04
8.59E+01	-2.45E-04
8.60E+01	-2.45E-04
8.61E+01	-2.45E-04
8.62E+01	-2.45E-04
8.63E+01	-2.45E-04
8.64E+01	-2.45E-04
8.65E+01	-2.45E-04
8.66E+01	-2.45E-04
8.67E+01	-2.45E-04
8.68E+01	-2.46E-04
8.69E+01	-2.46E-04
8.70E+01	-2.46E-04
8.71E+01	-2.46E-04
8.72E+01	-2.46E-04
8.73E+01	-2.46E-04
8.74E+01	-2.46E-04
8.75E+01	-2.46E-04
8.76E+01	-2.47E-04
8.77E+01	-2.47E-04
8.78E+01	-2.47E-04
8.79E+01	-2.47E-04
8.80E+01	-2.48E-04
8.81E+01	-2.49E-04
8.82E+01	-2.49E-04
8.83E+01	-2.49E-04
8.84E+01	-2.49E-04
8.85E+01	-2.49E-04
8.86E+01	-2.49E-04
8.87E+01	-2.49E-04
8.88E+01	-2.49E-04
8.89E+01	-2.49E-04
8.90E+01	-2.49E-04
8.91E+01	-2.49E-04
8.92E+01	-2.49E-04
8.93E+01	-2.49E-04
8.94E+01	-2.49E-04
8.95E+01	-2.49E-04
8.96E+01	-2.49E-04
8.97E+01	-2.49E-04
8.98E+01	-2.50E-04
8.99E+01	-2.50E-04
9.00E+01	-2.50E-04
9.01E+01	-2.49E-04
9.02E+01	-2.49E-04
9.03E+01	-2.49E-04
9.04E+01	-2.49E-04
9.05E+01	-2.48E-04
9.06E+01	-2.48E-04
9.07E+01	-2.48E-04
9.08E+01	-2.49E-04
9.09E+01	-2.48E-04
9.10E+01	-2.49E-04
9.11E+01	-2.49E-04
9.12E+01	-2.50E-04
9.13E+01	-2.51E-04
9.14E+01	-2.51E-04
9.15E+01	-2.51E-04
9.16E+01	-2.51E-04
9.17E+01	-2.51E-04
9.18E+01	-2.51E-04
9.19E+01	-2.51E-04
9.20E+01	-2.51E-04
9.21E+01	-2.51E-04
9.22E+01	-2.52E-04
9.23E+01	-2.51E-04
9.24E+01	-2.51E-04
9.25E+01	-2.52E-04
9.26E+01	-2.53E-04
9.27E+01	-2.53E-04
9.28E+01	-2.52E-04
9.29E+01	-2.53E-04
9.30E+01	-2.53E-04
9.31E+01	-2.53E-04
9.32E+01	-2.53E-04
9.33E+01	-2.53E-04
9.34E+01	-2.53E-04
9.35E+01	-2.54E-04
9.36E+01	-2.54E-04
9.37E+01	-2.54E-04
9.38E+01	-2.54E-04
9.39E+01	-2.54E-04
9.40E+01	-2.54E-04
9.41E+01	-2.54E-04
9.42E+01	-2.55E-04
9.43E+01	-2.55E-04
9.44E+01	-2.55E-04
9.45E+01	-2.56E-04
9.46E+01	-2.56E-04
9.47E+01	-2.57E-04
9.48E+01	-2.58E-04
9.49E+01	-2.58E-04
9.50E+01	-2.58E-04
9.51E+01	-2.59E-04
9.52E+01	-2.60E-04
9.53E+01	-2.60E-04
9.54E+01	-2.60E-04
9.55E+01	-2.61E-04
9.56E+01	-2.61E-04
9.57E+01	-2.61E-04
9.58E+01	-2.61E-04
9.59E+01	-2.61E-04
9.60E+01	-2.60E-04
9.61E+01	-2.59E-04
9.62E+01	-2.59E-04
9.63E+01	-2.59E-04
9.64E+01	-2.59E-04
9.65E+01	-2.58E-04
9.66E+01	-2.58E-04
9.67E+01	-2.58E-04
9.68E+01	-2.58E-04
9.69E+01	-2.58E-04
9.70E+01	-2.58E-04
9.71E+01	-2.58E-04
9.72E+01	-2.59E-04
9.73E+01	-2.59E-04
9.74E+01	-2.60E-04
9.75E+01	-2.60E-04
9.76E+01	-2.60E-04
9.77E+01	-2.60E-04
9.78E+01	-2.60E-04
9.79E+01	-2.60E-04
9.80E+01	-2.60E-04
9.81E+01	-2.60E-04
9.82E+01	-2.60E-04
9.83E+01	-2.60E-04
9.84E+01	-2.60E-04
9.85E+01	-2.60E-04
9.86E+01	-2.59E-04
9.87E+01	-2.59E-04
9.88E+01	-2.59E-04
9.89E+01	-2.59E-04
9.90E+01	-2.59E-04
9.91E+01	-2.60E-04
9.92E+01	-2.60E-04
9.93E+01	-2.60E-04
9.94E+01	-2.60E-04
9.95E+01	-2.60E-04
9.96E+01	-2.60E-04
9.97E+01	-2.60E-04
9.98E+01	-2.61E-04
9.99E+01	-2.61E-04
1.00E+02	-2.61E-04
1.00E+02	-2.61E-04
1.00E+02	-2.61E-04
1.00E+02	-2.61E-04
1.00E+02	-2.62E-04
1.01E+02	-2.63E-04
1.01E+02	-2.62E-04
1.01E+02	-2.62E-04
1.01E+02	-2.62E-04
1.01E+02	-2.63E-04
1.01E+02	-2.63E-04
1.01E+02	-2.63E-04
1.01E+02	-2.62E-04
1.01E+02	-2.62E-04
1.01E+02	-2.62E-04
1.02E+02	-2.62E-04
1.02E+02	-2.62E-04
1.02E+02	-2.62E-04
1.02E+02	-2.62E-04
1.02E+02	-2.62E-04
1.02E+02	-2.62E-04
1.02E+02	-2.63E-04
1.02E+02	-2.63E-04
1.02E+02	-2.64E-04
1.02E+02	-2.64E-04
1.03E+02	-2.64E-04
1.03E+02	-2.64E-04
1.03E+02	-2.65E-04
1.03E+02	-2.65E-04
1.03E+02	-2.66E-04
1.03E+02	-2.66E-04
1.03E+02	-2.67E-04
1.03E+02	-2.67E-04
1.03E+02	-2.68E-04
1.03E+02	-2.68E-04
1.04E+02	-2.68E-04
1.04E+02	-2.68E-04
1.04E+02	-2.69E-04
1.04E+02	-2.69E-04
1.04E+02	-2.69E-04
1.04E+02	-2.70E-04
1.04E+02	-2.70E-04
1.04E+02	-2.70E-04
1.04E+02	-2.70E-04
1.04E+02	-2.70E-04
1.05E+02	-2.70E-04
1.05E+02	-2.70E-04
1.05E+02	-2.70E-04
1.05E+02	-2.70E-04
1.05E+02	-2.70E-04
1.05E+02	-2.70E-04
1.05E+02	-2.70E-04
1.05E+02	-2.70E-04
1.05E+02	-2.70E-04
1.05E+02	-2.71E-04
1.06E+02	-2.71E-04
1.06E+02	-2.71E-04
1.06E+02	-2.70E-04
1.06E+02	-2.70E-04
1.06E+02	-2.69E-04
1.06E+02	-2.69E-04
1.06E+02	-2.70E-04
1.06E+02	-2.70E-04
1.06E+02	-2.70E-04
1.06E+02	-2.70E-04
1.07E+02	-2.71E-04
1.07E+02	-2.71E-04
1.07E+02	-2.71E-04
1.07E+02	-2.71E-04
1.07E+02	-2.71E-04
1.07E+02	-2.72E-04
1.07E+02	-2.72E-04
1.07E+02	-2.72E-04
1.07E+02	-2.72E-04
1.07E+02	-2.72E-04
1.08E+02	-2.72E-04
1.08E+02	-2.72E-04
1.08E+02	-2.73E-04
1.08E+02	-2.73E-04
1.08E+02	-2.73E-04
1.08E+02	-2.72E-04
1.08E+02	-2.72E-04
1.08E+02	-2.72E-04
1.08E+02	-2.71E-04
1.08E+02	-2.71E-04
1.09E+02	-2.71E-04
1.09E+02	-2.71E-04
1.09E+02	-2.71E-04
1.09E+02	-2.71E-04
1.09E+02	-2.71E-04
1.09E+02	-2.72E-04
1.09E+02	-2.71E-04
1.09E+02	-2.72E-04
1.09E+02	-2.71E-04
1.09E+02	-2.71E-04
1.10E+02	-2.71E-04
1.10E+02	-2.72E-04
1.10E+02	-2.72E-04
1.10E+02	-2.72E-04
1.10E+02	-2.72E-04
1.10E+02	-2.72E-04
1.10E+02	-2.72E-04
1.10E+02	-2.72E-04
1.10E+02	-2.72E-04
1.10E+02	-2.72E-04
1.11E+02	-2.73E-04
1.11E+02	-2.73E-04
1.11E+02	-2.73E-04
1.11E+02	-2.73E-04
1.11E+02	-2.74E-04
1.11E+02	-2.74E-04
1.11E+02	-2.74E-04
1.11E+02	-2.73E-04
1.11E+02	-2.73E-04
1.11E+02	-2.73E-04
1.12E+02	-2.73E-04
1.12E+02	-2.73E-04
1.12E+02	-2.73E-04
1.12E+02	-2.73E-04
1.12E+02	-2.73E-04
1.12E+02	-2.74E-04
1.12E+02	-2.74E-04
1.12E+02	-2.74E-04
1.12E+02	-2.74E-04
1.12E+02	-2.75E-04
1.13E+02	-2.77E-04
1.13E+02	-2.77E-04
1.13E+02	-2.77E-04
1.13E+02	-2.77E-04
1.13E+02	-2.77E-04
1.13E+02	-2.77E-04
1.13E+02	-2.77E-04
1.13E+02	-2.77E-04
1.13E+02	-2.77E-04
1.13E+02	-2.77E-04
1.14E+02	-2.77E-04
1.14E+02	-2.77E-04
1.14E+02	-2.77E-04
1.14E+02	-2.77E-04
1.14E+02	-2.77E-04
1.14E+02	-2.78E-04
1.14E+02	-2.78E-04
1.14E+02	-2.78E-04
1.14E+02	-2.77E-04
1.14E+02	-2.76E-04
1.15E+02	-2.76E-04
1.15E+02	-2.75E-04
1.15E+02	-2.74E-04
1.15E+02	-2.74E-04
1.15E+02	-2.74E-04
1.15E+02	-2.74E-04
1.15E+02	-2.74E-04
1.15E+02	-2.75E-04
1.15E+02	-2.76E-04
1.15E+02	-2.76E-04
1.16E+02	-2.76E-04
1.16E+02	-2.76E-04
1.16E+02	-2.77E-04
1.16E+02	-2.78E-04
1.16E+02	-2.78E-04
1.16E+02	-2.79E-04
1.16E+02	-2.79E-04
1.16E+02	-2.79E-04
1.16E+02	-2.78E-04
1.16E+02	-2.78E-04
1.17E+02	-2.78E-04
1.17E+02	-2.78E-04
1.17E+02	-2.78E-04
1.17E+02	-2.78E-04
1.17E+02	-2.79E-04
1.17E+02	-2.79E-04
1.17E+02	-2.79E-04
1.17E+02	-2.79E-04
1.17E+02	-2.79E-04
1.17E+02	-2.79E-04
1.18E+02	-2.78E-04
1.18E+02	-2.79E-04
1.18E+02	-2.78E-04
1.18E+02	-2.78E-04
1.18E+02	-2.78E-04
1.18E+02	-2.78E-04
1.18E+02	-2.78E-04
1.18E+02	-2.78E-04
1.18E+02	-2.78E-04
1.18E+02	-2.78E-04
1.19E+02	-2.78E-04
1.19E+02	-2.78E-04
1.19E+02	-2.78E-04
1.19E+02	-2.78E-04
1.19E+02	-2.78E-04
1.19E+02	-2.78E-04
1.19E+02	-2.78E-04
1.19E+02	-2.78E-04
1.19E+02	-2.78E-04
1.19E+02	-2.78E-04
1.20E+02	-2.79E-04
1.20E+02	-2.79E-04
1.20E+02	-2.79E-04
1.20E+02	-2.79E-04
1.20E+02	-2.79E-04
1.20E+02	-2.79E-04
1.20E+02	-2.80E-04
1.20E+02	-2.80E-04
1.20E+02	-2.80E-04
1.20E+02	-2.81E-04
1.21E+02	-2.81E-04
1.21E+02	-2.81E-04
1.21E+02	-2.82E-04
1.21E+02	-2.82E-04
1.21E+02	-2.82E-04
1.21E+02	-2.82E-04
1.21E+02	-2.83E-04
1.21E+02	-2.83E-04
1.21E+02	-2.83E-04
1.21E+02	-2.83E-04
1.22E+02	-2.83E-04
1.22E+02	-2.83E-04
1.22E+02	-2.82E-04
1.22E+02	-2.82E-04
1.22E+02	-2.82E-04
1.22E+02	-2.83E-04
1.22E+02	-2.83E-04
1.22E+02	-2.83E-04
1.22E+02	-2.83E-04
1.22E+02	-2.83E-04
1.23E+02	-2.83E-04
1.23E+02	-2.84E-04
1.23E+02	-2.84E-04
1.23E+02	-2.84E-04
1.23E+02	-2.85E-04
1.23E+02	-2.85E-04
1.23E+02	-2.85E-04
1.23E+02	-2.86E-04
1.23E+02	-2.86E-04
1.23E+02	-2.87E-04
1.24E+02	-2.87E-04
1.24E+02	-2.87E-04
1.24E+02	-2.87E-04
1.24E+02	-2.87E-04
1.24E+02	-2.88E-04
1.24E+02	-2.88E-04
1.24E+02	-2.88E-04
1.24E+02	-2.88E-04
1.24E+02	-2.87E-04
1.24E+02	-2.87E-04
1.25E+02	-2.87E-04
1.25E+02	-2.88E-04
1.25E+02	-2.88E-04
1.25E+02	-2.87E-04
1.25E+02	-2.87E-04
1.25E+02	-2.87E-04
1.25E+02	-2.87E-04
1.25E+02	-2.87E-04
1.25E+02	-2.87E-04
1.25E+02	-2.87E-04
1.26E+02	-2.87E-04
1.26E+02	-2.86E-04
1.26E+02	-2.86E-04
1.26E+02	-2.86E-04
1.26E+02	-2.86E-04
1.26E+02	-2.86E-04
1.26E+02	-2.86E-04
1.26E+02	-2.86E-04
1.26E+02	-2.87E-04
1.26E+02	-2.88E-04
1.27E+02	-2.88E-04
1.27E+02	-2.88E-04
1.27E+02	-2.88E-04
1.27E+02	-2.87E-04
1.27E+02	-2.88E-04
1.27E+02	-2.88E-04
1.27E+02	-2.88E-04
1.27E+02	-2.88E-04
1.27E+02	-2.88E-04
1.27E+02	-2.88E-04
1.28E+02	-2.88E-04
1.28E+02	-2.88E-04
1.28E+02	-2.89E-04
1.28E+02	-2.89E-04
1.28E+02	-2.89E-04
1.28E+02	-2.89E-04
1.28E+02	-2.90E-04
1.28E+02	-2.90E-04
1.28E+02	-2.91E-04
1.28E+02	-2.92E-04
1.29E+02	-2.92E-04
1.29E+02	-2.92E-04
1.29E+02	-2.92E-04
1.29E+02	-2.91E-04
1.29E+02	-2.92E-04
1.29E+02	-2.91E-04
1.29E+02	-2.91E-04
1.29E+02	-2.91E-04
1.29E+02	-2.90E-04
1.29E+02	-2.90E-04
1.30E+02	-2.90E-04
1.30E+02	-2.90E-04
1.30E+02	-2.90E-04
1.30E+02	-2.90E-04
1.30E+02	-2.89E-04
1.30E+02	-2.89E-04
1.30E+02	-2.89E-04
1.30E+02	-2.89E-04
1.30E+02	-2.90E-04
1.30E+02	-2.90E-04
1.31E+02	-2.90E-04
1.31E+02	-2.88E-04
1.31E+02	-2.87E-04
1.31E+02	-2.87E-04
1.31E+02	-2.86E-04
1.31E+02	-2.86E-04
1.31E+02	-2.86E-04
1.31E+02	-2.87E-04
1.31E+02	-2.87E-04
1.31E+02	-2.87E-04
1.32E+02	-2.87E-04
1.32E+02	-2.87E-04
1.32E+02	-2.87E-04
1.32E+02	-2.87E-04
1.32E+02	-2.88E-04
1.32E+02	-2.88E-04
1.32E+02	-2.88E-04
1.32E+02	-2.88E-04
1.32E+02	-2.88E-04
1.32E+02	-2.88E-04
1.33E+02	-2.88E-04
1.33E+02	-2.89E-04
1.33E+02	-2.89E-04
1.33E+02	-2.89E-04
1.33E+02	-2.90E-04
1.33E+02	-2.90E-04
1.33E+02	-2.90E-04
1.33E+02	-2.90E-04
1.33E+02	-2.91E-04
1.33E+02	-2.91E-04
1.34E+02	-2.91E-04
1.34E+02	-2.91E-04
1.34E+02	-2.91E-04
1.34E+02	-2.92E-04
1.34E+02	-2.92E-04
1.34E+02	-2.92E-04
1.34E+02	-2.93E-04
1.34E+02	-2.93E-04
1.34E+02	-2.92E-04
1.34E+02	-2.92E-04
1.35E+02	-2.92E-04
1.35E+02	-2.92E-04
1.35E+02	-2.92E-04
1.35E+02	-2.92E-04
1.35E+02	-2.92E-04
1.35E+02	-2.93E-04
1.35E+02	-2.93E-04
1.35E+02	-2.94E-04
1.35E+02	-2.94E-04
1.35E+02	-2.94E-04
1.36E+02	-2.94E-04
1.36E+02	-2.95E-04
1.36E+02	-2.95E-04
1.36E+02	-2.95E-04
1.36E+02	-2.96E-04
1.36E+02	-2.96E-04
1.36E+02	-2.96E-04
1.36E+02	-2.96E-04
1.36E+02	-2.96E-04
1.36E+02	-2.96E-04
1.37E+02	-2.96E-04
1.37E+02	-2.97E-04
1.37E+02	-2.96E-04
1.37E+02	-2.96E-04
1.37E+02	-2.96E-04
1.37E+02	-2.95E-04
1.37E+02	-2.95E-04
1.37E+02	-2.95E-04
1.37E+02	-2.96E-04
1.37E+02	-2.97E-04
1.38E+02	-2.97E-04
1.38E+02	-2.97E-04
1.38E+02	-2.96E-04
1.38E+02	-2.96E-04
1.38E+02	-2.97E-04
1.38E+02	-2.97E-04
1.38E+02	-2.97E-04
1.38E+02	-2.98E-04
1.38E+02	-2.98E-04
1.38E+02	-2.98E-04
1.39E+02	-2.99E-04
1.39E+02	-2.98E-04
1.39E+02	-2.98E-04
1.39E+02	-2.99E-04
1.39E+02	-2.99E-04
1.39E+02	-2.99E-04
1.39E+02	-2.99E-04
1.39E+02	-3.00E-04
1.39E+02	-3.00E-04
1.39E+02	-3.00E-04
1.40E+02	-3.01E-04
1.40E+02	-3.01E-04
1.40E+02	-3.00E-04
1.40E+02	-3.01E-04
1.40E+02	-3.01E-04
1.40E+02	-3.01E-04
1.40E+02	-3.01E-04
1.40E+02	-3.02E-04
1.40E+02	-3.02E-04
1.40E+02	-3.02E-04
1.41E+02	-3.02E-04
1.41E+02	-3.02E-04
1.41E+02	-3.02E-04
1.41E+02	-3.02E-04
1.41E+02	-3.02E-04
1.41E+02	-3.03E-04
1.41E+02	-3.03E-04
1.41E+02	-3.03E-04
1.41E+02	-3.02E-04
1.41E+02	-3.02E-04
1.42E+02	-3.01E-04
1.42E+02	-3.01E-04
1.42E+02	-3.01E-04
1.42E+02	-3.01E-04
1.42E+02	-3.00E-04
1.42E+02	-3.01E-04
1.42E+02	-3.01E-04
1.42E+02	-3.02E-04
1.42E+02	-3.02E-04
1.42E+02	-3.02E-04
1.43E+02	-3.02E-04
1.43E+02	-3.02E-04
1.43E+02	-3.02E-04
1.43E+02	-3.02E-04
1.43E+02	-3.02E-04
1.43E+02	-3.03E-04
1.43E+02	-3.03E-04
1.43E+02	-3.03E-04
1.43E+02	-3.04E-04
1.43E+02	-3.04E-04
1.44E+02	-3.04E-04
1.44E+02	-3.04E-04
1.44E+02	-3.05E-04
1.44E+02	-3.05E-04
1.44E+02	-3.05E-04
1.44E+02	-3.05E-04
1.44E+02	-3.05E-04
1.44E+02	-3.05E-04
1.44E+02	-3.05E-04
1.44E+02	-3.04E-04
1.45E+02	-3.04E-04
1.45E+02	-3.04E-04
1.45E+02	-3.04E-04
1.45E+02	-3.05E-04
1.45E+02	-3.05E-04
1.45E+02	-3.05E-04
1.45E+02	-3.06E-04
1.45E+02	-3.06E-04
1.45E+02	-3.06E-04
1.45E+02	-3.07E-04
1.46E+02	-3.07E-04
1.46E+02	-3.07E-04
1.46E+02	-3.07E-04
1.46E+02	-3.06E-04
1.46E+02	-3.05E-04
1.46E+02	-3.05E-04
1.46E+02	-3.05E-04
1.46E+02	-3.05E-04
1.46E+02	-3.05E-04
1.46E+02	-3.05E-04
1.47E+02	-3.04E-04
1.47E+02	-3.04E-04
1.47E+02	-3.05E-04
1.47E+02	-3.04E-04
1.47E+02	-3.04E-04
1.47E+02	-3.04E-04
1.47E+02	-3.05E-04
1.47E+02	-3.06E-04
1.47E+02	-3.05E-04
1.47E+02	-3.05E-04
1.48E+02	-3.05E-04
1.48E+02	-3.04E-04
1.48E+02	-3.04E-04
1.48E+02	-3.03E-04
1.48E+02	-3.03E-04
1.48E+02	-3.03E-04
1.48E+02	-3.03E-04
1.48E+02	-3.03E-04
1.48E+02	-3.03E-04
1.48E+02	-3.03E-04
1.49E+02	-3.03E-04
1.49E+02	-3.03E-04
1.49E+02	-3.03E-04
1.49E+02	-3.03E-04
1.49E+02	-3.03E-04
1.49E+02	-3.03E-04
1.49E+02	-3.03E-04
1.49E+02	-3.03E-04
1.49E+02	-3.04E-04
1.49E+02	-3.04E-04
1.50E+02	-3.04E-04
1.50E+02	-3.04E-04
1.50E+02	-3.05E-04
1.50E+02	-3.05E-04
1.50E+02	-3.05E-04
1.50E+02	-3.06E-04
1.50E+02	-3.06E-04
1.50E+02	-3.06E-04
1.50E+02	-3.06E-04
1.50E+02	-3.06E-04
1.51E+02	-3.06E-04
1.51E+02	-3.06E-04
1.51E+02	-3.07E-04
1.51E+02	-3.07E-04
1.51E+02	-3.07E-04
1.51E+02	-3.07E-04
1.51E+02	-3.07E-04
1.51E+02	-3.07E-04
1.51E+02	-3.07E-04
1.51E+02	-3.07E-04
1.52E+02	-3.07E-04
1.52E+02	-3.07E-04
1.52E+02	-3.07E-04
1.52E+02	-3.08E-04
1.52E+02	-3.08E-04
1.52E+02	-3.09E-04
1.52E+02	-3.09E-04
1.52E+02	-3.09E-04
1.52E+02	-3.09E-04
1.52E+02	-3.09E-04
1.53E+02	-3.09E-04
1.53E+02	-3.09E-04
1.53E+02	-3.10E-04
1.53E+02	-3.10E-04
1.53E+02	-3.10E-04
1.53E+02	-3.10E-04
1.53E+02	-3.11E-04
1.53E+02	-3.11E-04
1.53E+02	-3.11E-04
1.53E+02	-3.10E-04
1.54E+02	-3.10E-04
1.54E+02	-3.10E-04
1.54E+02	-3.10E-04
1.54E+02	-3.11E-04
1.54E+02	-3.11E-04
1.54E+02	-3.11E-04
1.54E+02	-3.12E-04
1.54E+02	-3.12E-04
1.54E+02	-3.11E-04
1.54E+02	-3.11E-04
1.55E+02	-3.11E-04
1.55E+02	-3.11E-04
1.55E+02	-3.11E-04
1.55E+02	-3.11E-04
1.55E+02	-3.11E-04
1.55E+02	-3.11E-04
1.55E+02	-3.11E-04
1.55E+02	-3.11E-04
1.55E+02	-3.11E-04
1.55E+02	-3.11E-04
1.56E+02	-3.11E-04
1.56E+02	-3.11E-04
1.56E+02	-3.12E-04
1.56E+02	-3.12E-04
1.56E+02	-3.12E-04
1.56E+02	-3.13E-04
1.56E+02	-3.13E-04
1.56E+02	-3.13E-04
1.56E+02	-3.13E-04
1.56E+02	-3.13E-04
1.57E+02	-3.13E-04
1.57E+02	-3.14E-04
1.57E+02	-3.14E-04
1.57E+02	-3.13E-04
1.57E+02	-3.13E-04
1.57E+02	-3.13E-04
1.57E+02	-3.13E-04
1.57E+02	-3.13E-04
1.57E+02	-3.13E-04
1.57E+02	-3.13E-04
1.58E+02	-3.13E-04
1.58E+02	-3.13E-04
1.58E+02	-3.13E-04
1.58E+02	-3.13E-04
1.58E+02	-3.13E-04
1.58E+02	-3.13E-04
1.58E+02	-3.12E-04
1.58E+02	-3.11E-04
1.58E+02	-3.11E-04
1.58E+02	-3.11E-04
1.59E+02	-3.11E-04
1.59E+02	-3.11E-04
1.59E+02	-3.11E-04
1.59E+02	-3.11E-04
1.59E+02	-3.11E-04
1.59E+02	-3.12E-04
1.59E+02	-3.12E-04
1.59E+02	-3.12E-04
1.59E+02	-3.12E-04
1.59E+02	-3.12E-04
1.60E+02	-3.12E-04
1.60E+02	-3.12E-04
1.60E+02	-3.13E-04
1.60E+02	-3.13E-04
1.60E+02	-3.13E-04
1.60E+02	-3.13E-04
1.60E+02	-3.13E-04
1.60E+02	-3.14E-04
1.60E+02	-3.14E-04
1.60E+02	-3.14E-04
1.61E+02	-3.14E-04
1.61E+02	-3.15E-04
1.61E+02	-3.15E-04
1.61E+02	-3.15E-04
1.61E+02	-3.15E-04
1.61E+02	-3.16E-04
1.61E+02	-3.16E-04
1.61E+02	-3.16E-04
1.61E+02	-3.16E-04
1.61E+02	-3.16E-04
1.62E+02	-3.17E-04
1.62E+02	-3.17E-04
1.62E+02	-3.18E-04
1.62E+02	-3.18E-04
1.62E+02	-3.18E-04
1.62E+02	-3.19E-04
1.62E+02	-3.20E-04
1.62E+02	-3.20E-04
1.62E+02	-3.20E-04
1.62E+02	-3.20E-04
1.63E+02	-3.20E-04
1.63E+02	-3.20E-04
1.63E+02	-3.21E-04
1.63E+02	-3.20E-04
1.63E+02	-3.20E-04
1.63E+02	-3.20E-04
1.63E+02	-3.20E-04
1.63E+02	-3.20E-04
1.63E+02	-3.20E-04
1.63E+02	-3.20E-04
1.64E+02	-3.21E-04
1.64E+02	-3.21E-04
1.64E+02	-3.21E-04
1.64E+02	-3.22E-04
1.64E+02	-3.22E-04
1.64E+02	-3.23E-04
1.64E+02	-3.23E-04
1.64E+02	-3.23E-04
1.64E+02	-3.23E-04
1.64E+02	-3.24E-04
1.65E+02	-3.24E-04
1.65E+02	-3.24E-04
1.65E+02	-3.25E-04
1.65E+02	-3.25E-04
1.65E+02	-3.25E-04
1.65E+02	-3.26E-04
1.65E+02	-3.26E-04
1.65E+02	-3.26E-04
1.65E+02	-3.26E-04
1.65E+02	-3.26E-04
1.66E+02	-3.26E-04
1.66E+02	-3.26E-04
1.66E+02	-3.27E-04
1.66E+02	-3.27E-04
1.66E+02	-3.27E-04
1.66E+02	-3.27E-04
1.66E+02	-3.27E-04
1.66E+02	-3.26E-04
1.66E+02	-3.26E-04
1.66E+02	-3.26E-04
1.67E+02	-3.26E-04
1.67E+02	-3.27E-04
1.67E+02	-3.27E-04
1.67E+02	-3.27E-04
1.67E+02	-3.28E-04
1.67E+02	-3.28E-04
1.67E+02	-3.28E-04
1.67E+02	-3.28E-04
1.67E+02	-3.28E-04
1.67E+02	-3.28E-04
1.68E+02	-3.28E-04
1.68E+02	-3.28E-04
1.68E+02	-3.27E-04
1.68E+02	-3.27E-04
1.68E+02	-3.28E-04
1.68E+02	-3.28E-04
1.68E+02	-3.28E-04
1.68E+02	-3.28E-04
1.68E+02	-3.29E-04
1.68E+02	-3.29E-04
1.69E+02	-3.29E-04
1.69E+02	-3.29E-04
1.69E+02	-3.30E-04
1.69E+02	-3.30E-04
1.69E+02	-3.30E-04
1.69E+02	-3.30E-04
1.69E+02	-3.29E-04
1.69E+02	-3.30E-04
1.69E+02	-3.29E-04
1.69E+02	-3.29E-04
1.70E+02	-3.29E-04
1.70E+02	-3.29E-04
1.70E+02	-3.29E-04
1.70E+02	-3.28E-04
1.70E+02	-3.29E-04
1.70E+02	-3.29E-04
1.70E+02	-3.29E-04
1.70E+02	-3.29E-04
1.70E+02	-3.30E-04
1.70E+02	-3.30E-04
1.71E+02	-3.31E-04
1.71E+02	-3.32E-04
1.71E+02	-3.32E-04
1.71E+02	-3.33E-04
1.71E+02	-3.33E-04
1.71E+02	-3.33E-04
1.71E+02	-3.34E-04
1.71E+02	-3.34E-04
1.71E+02	-3.34E-04
1.71E+02	-3.35E-04
1.72E+02	-3.35E-04
1.72E+02	-3.35E-04
1.72E+02	-3.35E-04
1.72E+02	-3.36E-04
1.72E+02	-3.36E-04
1.72E+02	-3.36E-04
1.72E+02	-3.37E-04
1.72E+02	-3.37E-04
1.72E+02	-3.37E-04
1.72E+02	-3.37E-04
1.73E+02	-3.38E-04
1.73E+02	-3.38E-04
1.73E+02	-3.38E-04
1.73E+02	-3.39E-04
1.73E+02	-3.39E-04
1.73E+02	-3.42E-04
1.73E+02	-3.42E-04
1.73E+02	-3.43E-04
1.73E+02	-3.43E-04
1.73E+02	-3.43E-04
1.74E+02	-3.43E-04
1.74E+02	-3.43E-04
1.74E+02	-3.44E-04
1.74E+02	-3.43E-04
1.74E+02	-3.43E-04
1.74E+02	-3.43E-04
1.74E+02	-3.43E-04
1.74E+02	-3.44E-04
1.74E+02	-3.44E-04
1.74E+02	-3.44E-04
1.75E+02	-3.44E-04
1.75E+02	-3.44E-04
1.75E+02	-3.44E-04
1.75E+02	-3.45E-04
1.75E+02	-3.45E-04
1.75E+02	-3.45E-04
1.75E+02	-3.46E-04
1.75E+02	-3.46E-04
1.75E+02	-3.47E-04
1.75E+02	-3.47E-04
1.76E+02	-3.47E-04
1.76E+02	-3.48E-04
1.76E+02	-3.48E-04
1.76E+02	-3.48E-04
1.76E+02	-3.48E-04
1.76E+02	-3.48E-04
1.76E+02	-3.48E-04
1.76E+02	-3.48E-04
1.76E+02	-3.48E-04
1.76E+02	-3.48E-04
1.77E+02	-3.48E-04
1.77E+02	-3.48E-04
1.77E+02	-3.48E-04
1.77E+02	-3.48E-04
1.77E+02	-3.48E-04
1.77E+02	-3.47E-04
1.77E+02	-3.47E-04
1.77E+02	-3.47E-04
1.77E+02	-3.47E-04
1.77E+02	-3.47E-04
1.78E+02	-3.47E-04
1.78E+02	-3.47E-04
1.78E+02	-3.47E-04
1.78E+02	-3.47E-04
1.78E+02	-3.47E-04
1.78E+02	-3.47E-04
1.78E+02	-3.46E-04
1.78E+02	-3.47E-04
1.78E+02	-3.47E-04
1.78E+02	-3.47E-04
1.79E+02	-3.47E-04
1.79E+02	-3.47E-04
1.79E+02	-3.48E-04
1.79E+02	-3.48E-04
1.79E+02	-3.47E-04
1.79E+02	-3.47E-04
1.79E+02	-3.47E-04
1.79E+02	-3.47E-04
1.79E+02	-3.48E-04
1.79E+02	-3.48E-04
1.80E+02	-3.48E-04
1.80E+02	-3.48E-04
1.80E+02	-3.49E-04
1.80E+02	-3.49E-04
1.80E+02	-3.49E-04
1.80E+02	-3.49E-04
1.80E+02	-3.50E-04
1.80E+02	-3.50E-04
1.80E+02	-3.50E-04
1.80E+02	-3.50E-04
1.81E+02	-3.49E-04
1.81E+02	-3.49E-04
1.81E+02	-3.49E-04
1.81E+02	-3.50E-04
1.81E+02	-3.50E-04
1.81E+02	-3.50E-04
1.81E+02	-3.49E-04
1.81E+02	-3.49E-04
1.81E+02	-3.49E-04
1.81E+02	-3.50E-04
1.82E+02	-3.50E-04
1.82E+02	-3.50E-04
1.82E+02	-3.49E-04
1.82E+02	-3.49E-04
1.82E+02	-3.49E-04
1.82E+02	-3.49E-04
1.82E+02	-3.49E-04
1.82E+02	-3.50E-04
1.82E+02	-3.50E-04
1.82E+02	-3.50E-04
1.83E+02	-3.50E-04
1.83E+02	-3.50E-04
1.83E+02	-3.50E-04
1.83E+02	-3.50E-04
1.83E+02	-3.50E-04
1.83E+02	-3.50E-04
1.83E+02	-3.51E-04
1.83E+02	-3.51E-04
1.83E+02	-3.51E-04
1.83E+02	-3.50E-04
1.84E+02	-3.51E-04
1.84E+02	-3.51E-04
1.84E+02	-3.51E-04
1.84E+02	-3.51E-04
1.84E+02	-3.51E-04
1.84E+02	-3.51E-04
1.84E+02	-3.51E-04
1.84E+02	-3.51E-04
1.84E+02	-3.52E-04
1.84E+02	-3.52E-04
1.85E+02	-3.52E-04
1.85E+02	-3.52E-04
1.85E+02	-3.52E-04
1.85E+02	-3.51E-04
1.85E+02	-3.51E-04
1.85E+02	-3.52E-04
1.85E+02	-3.51E-04
1.85E+02	-3.51E-04
1.85E+02	-3.51E-04
1.85E+02	-3.51E-04
1.86E+02	-3.52E-04
1.86E+02	-3.52E-04
1.86E+02	-3.53E-04
1.86E+02	-3.53E-04
1.86E+02	-3.52E-04
1.86E+02	-3.53E-04
1.86E+02	-3.53E-04
1.86E+02	-3.53E-04
1.86E+02	-3.53E-04
1.86E+02	-3.53E-04
1.87E+02	-3.53E-04
1.87E+02	-3.54E-04
1.87E+02	-3.54E-04
1.87E+02	-3.54E-04
1.87E+02	-3.54E-04
1.87E+02	-3.54E-04
1.87E+02	-3.54E-04
1.87E+02	-3.55E-04
1.87E+02	-3.55E-04
1.87E+02	-3.55E-04
1.88E+02	-3.55E-04
1.88E+02	-3.55E-04
1.88E+02	-3.54E-04
1.88E+02	-3.54E-04
1.88E+02	-3.54E-04
1.88E+02	-3.53E-04
1.88E+02	-3.53E-04
1.88E+02	-3.52E-04
1.88E+02	-3.51E-04
1.88E+02	-3.51E-04
1.89E+02	-3.51E-04
1.89E+02	-3.50E-04
1.89E+02	-3.50E-04
1.89E+02	-3.50E-04
1.89E+02	-3.51E-04
1.89E+02	-3.51E-04
1.89E+02	-3.50E-04
1.89E+02	-3.50E-04
1.89E+02	-3.50E-04
1.89E+02	-3.50E-04
1.90E+02	-3.51E-04
1.90E+02	-3.51E-04
1.90E+02	-3.51E-04
1.90E+02	-3.50E-04
1.90E+02	-3.50E-04
1.90E+02	-3.50E-04
1.90E+02	-3.50E-04
1.90E+02	-3.50E-04
1.90E+02	-3.50E-04
1.90E+02	-3.51E-04
1.91E+02	-3.50E-04
1.91E+02	-3.50E-04
1.91E+02	-3.50E-04
1.91E+02	-3.49E-04
1.91E+02	-3.49E-04
1.91E+02	-3.49E-04
1.91E+02	-3.49E-04
1.91E+02	-3.49E-04
1.91E+02	-3.50E-04
1.91E+02	-3.50E-04
1.92E+02	-3.50E-04
1.92E+02	-3.50E-04
1.92E+02	-3.50E-04
1.92E+02	-3.50E-04
1.92E+02	-3.51E-04
1.92E+02	-3.51E-04
1.92E+02	-3.51E-04
1.92E+02	-3.51E-04
1.92E+02	-3.51E-04
1.92E+02	-3.52E-04
1.93E+02	-3.52E-04
1.93E+02	-3.52E-04
1.93E+02	-3.52E-04
1.93E+02	-3.52E-04
1.93E+02	-3.53E-04
1.93E+02	-3.53E-04
1.93E+02	-3.53E-04
1.93E+02	-3.53E-04
1.93E+02	-3.53E-04
1.93E+02	-3.54E-04
1.94E+02	-3.54E-04
1.94E+02	-3.54E-04
1.94E+02	-3.54E-04
1.94E+02	-3.54E-04
1.94E+02	-3.54E-04
1.94E+02	-3.53E-04
1.94E+02	-3.53E-04
1.94E+02	-3.53E-04
1.94E+02	-3.53E-04
1.94E+02	-3.54E-04
1.95E+02	-3.54E-04
1.95E+02	-3.54E-04
1.95E+02	-3.54E-04
1.95E+02	-3.54E-04
1.95E+02	-3.55E-04
1.95E+02	-3.55E-04
1.95E+02	-3.55E-04
1.95E+02	-3.55E-04
1.95E+02	-3.55E-04
1.95E+02	-3.55E-04
1.96E+02	-3.55E-04
1.96E+02	-3.54E-04
1.96E+02	-3.54E-04
1.96E+02	-3.54E-04
1.96E+02	-3.55E-04
1.96E+02	-3.55E-04
1.96E+02	-3.55E-04
1.96E+02	-3.55E-04
1.96E+02	-3.55E-04
1.96E+02	-3.55E-04
1.97E+02	-3.56E-04
1.97E+02	-3.56E-04
1.97E+02	-3.56E-04
1.97E+02	-3.57E-04
1.97E+02	-3.56E-04
1.97E+02	-3.56E-04
1.97E+02	-3.56E-04
1.97E+02	-3.56E-04
1.97E+02	-3.56E-04
1.97E+02	-3.56E-04
1.98E+02	-3.56E-04
1.98E+02	-3.56E-04
1.98E+02	-3.56E-04
1.98E+02	-3.57E-04
1.98E+02	-3.57E-04
1.98E+02	-3.57E-04
1.98E+02	-3.57E-04
1.98E+02	-3.57E-04
1.98E+02	-3.57E-04
1.98E+02	-3.56E-04
1.99E+02	-3.56E-04
1.99E+02	-3.56E-04
1.99E+02	-3.56E-04
[truncated: 2,013 more rows]
