# Supplementary material for: Decoration of Ag nanoparticles on CoMoO4 rods for efficient electrochemical reduction of CO2
Source: Sci Rep. 2024 Jan 16;14:1406. doi: 10.1038/s41598-024-51680-w (PMC10792071; doi:10.1038/s41598-024-51680-w)
Supplement: Supplementary file 1 — Supplementary Information 1. [file 41598_2024_51680_MOESM1_ESM.zip › raw data for scientific reports/It curves/it CoMoO4 data.csv]

Mar. 28	2023 17:24:39
Amperometric i-t Curve
Data Source: Experiment
Instrument Model: CHI760E
Header:
Note:
Init E (V) = -1.2	-1.3
Sample Interval (s) = 0.1
Run Time (sec) = 500
Quiet Time (sec) = 0
Sensitivity (A/V) = 0.01
Time/sec	Current/A
1.00E-01	-4.87E-03
2.00E-01	-4.59E-03
3.00E-01	-4.41E-03
4.00E-01	-4.32E-03
5.00E-01	-4.23E-03
6.00E-01	-4.12E-03
7.00E-01	-4.06E-03
8.00E-01	-4.02E-03
9.00E-01	-3.96E-03
1.00E+00	-3.94E-03
1.10E+00	-3.92E-03
1.20E+00	-3.89E-03
1.30E+00	-3.86E-03
1.40E+00	-3.84E-03
1.50E+00	-3.82E-03
1.60E+00	-3.81E-03
1.70E+00	-3.79E-03
1.80E+00	-3.78E-03
1.90E+00	-3.76E-03
2.00E+00	-3.76E-03
2.10E+00	-3.74E-03
2.20E+00	-3.73E-03
2.30E+00	-3.73E-03
2.40E+00	-3.72E-03
2.50E+00	-3.71E-03
2.60E+00	-3.70E-03
2.70E+00	-3.69E-03
2.80E+00	-3.69E-03
2.90E+00	-3.68E-03
3.00E+00	-3.67E-03
3.10E+00	-3.67E-03
3.20E+00	-3.66E-03
3.30E+00	-3.66E-03
3.40E+00	-3.65E-03
3.50E+00	-3.65E-03
3.60E+00	-3.65E-03
3.70E+00	-3.64E-03
3.80E+00	-3.64E-03
3.90E+00	-3.64E-03
4.00E+00	-3.63E-03
4.10E+00	-3.63E-03
4.20E+00	-3.63E-03
4.30E+00	-3.62E-03
4.40E+00	-3.62E-03
4.50E+00	-3.62E-03
4.60E+00	-3.62E-03
4.70E+00	-3.61E-03
4.80E+00	-3.61E-03
4.90E+00	-3.61E-03
5.00E+00	-3.61E-03
5.10E+00	-3.60E-03
5.20E+00	-3.60E-03
5.30E+00	-3.60E-03
5.40E+00	-3.60E-03
5.50E+00	-3.60E-03
5.60E+00	-3.60E-03
5.70E+00	-3.59E-03
5.80E+00	-3.59E-03
5.90E+00	-3.59E-03
6.00E+00	-3.59E-03
6.10E+00	-3.59E-03
6.20E+00	-3.59E-03
6.30E+00	-3.59E-03
6.40E+00	-3.58E-03
6.50E+00	-3.58E-03
6.60E+00	-3.58E-03
6.70E+00	-3.58E-03
6.80E+00	-3.58E-03
6.90E+00	-3.58E-03
7.00E+00	-3.58E-03
7.10E+00	-3.58E-03
7.20E+00	-3.57E-03
7.30E+00	-3.57E-03
7.40E+00	-3.57E-03
7.50E+00	-3.57E-03
7.60E+00	-3.57E-03
7.70E+00	-3.57E-03
7.80E+00	-3.57E-03
7.90E+00	-3.57E-03
8.00E+00	-3.57E-03
8.10E+00	-3.57E-03
8.20E+00	-3.57E-03
8.30E+00	-3.57E-03
8.40E+00	-3.56E-03
8.50E+00	-3.56E-03
8.60E+00	-3.56E-03
8.70E+00	-3.56E-03
8.80E+00	-3.56E-03
8.90E+00	-3.56E-03
9.00E+00	-3.56E-03
9.10E+00	-3.56E-03
9.20E+00	-3.56E-03
9.30E+00	-3.56E-03
9.40E+00	-3.56E-03
9.50E+00	-3.56E-03
9.60E+00	-3.56E-03
9.70E+00	-3.56E-03
9.80E+00	-3.56E-03
9.90E+00	-3.56E-03
1.00E+01	-3.56E-03
1.01E+01	-3.56E-03
1.02E+01	-3.56E-03
1.03E+01	-3.55E-03
1.04E+01	-3.55E-03
1.05E+01	-3.55E-03
1.06E+01	-3.55E-03
1.07E+01	-3.55E-03
1.08E+01	-3.55E-03
1.09E+01	-3.55E-03
1.10E+01	-3.55E-03
1.11E+01	-3.55E-03
1.12E+01	-3.55E-03
1.13E+01	-3.55E-03
1.14E+01	-3.55E-03
1.15E+01	-3.55E-03
1.16E+01	-3.55E-03
1.17E+01	-3.54E-03
1.18E+01	-3.54E-03
1.19E+01	-3.54E-03
1.20E+01	-3.54E-03
1.21E+01	-3.54E-03
1.22E+01	-3.54E-03
1.23E+01	-3.54E-03
1.24E+01	-3.54E-03
1.25E+01	-3.54E-03
1.26E+01	-3.54E-03
1.27E+01	-3.54E-03
1.28E+01	-3.54E-03
1.29E+01	-3.54E-03
1.30E+01	-3.54E-03
1.31E+01	-3.54E-03
1.32E+01	-3.54E-03
1.33E+01	-3.55E-03
1.34E+01	-3.55E-03
1.35E+01	-3.54E-03
1.36E+01	-3.54E-03
1.37E+01	-3.54E-03
1.38E+01	-3.54E-03
1.39E+01	-3.54E-03
1.40E+01	-3.54E-03
1.41E+01	-3.54E-03
1.42E+01	-3.54E-03
1.43E+01	-3.54E-03
1.44E+01	-3.54E-03
1.45E+01	-3.54E-03
1.46E+01	-3.54E-03
1.47E+01	-3.54E-03
1.48E+01	-3.54E-03
1.49E+01	-3.54E-03
1.50E+01	-3.54E-03
1.51E+01	-3.54E-03
1.52E+01	-3.54E-03
1.53E+01	-3.54E-03
1.54E+01	-3.54E-03
1.55E+01	-3.54E-03
1.56E+01	-3.54E-03
1.57E+01	-3.54E-03
1.58E+01	-3.54E-03
1.59E+01	-3.54E-03
1.60E+01	-3.53E-03
1.61E+01	-3.53E-03
1.62E+01	-3.53E-03
1.63E+01	-3.53E-03
1.64E+01	-3.53E-03
1.65E+01	-3.53E-03
1.66E+01	-3.53E-03
1.67E+01	-3.53E-03
1.68E+01	-3.53E-03
1.69E+01	-3.53E-03
1.70E+01	-3.53E-03
1.71E+01	-3.53E-03
1.72E+01	-3.53E-03
1.73E+01	-3.53E-03
1.74E+01	-3.53E-03
1.75E+01	-3.53E-03
1.76E+01	-3.53E-03
1.77E+01	-3.53E-03
1.78E+01	-3.53E-03
1.79E+01	-3.53E-03
1.80E+01	-3.53E-03
1.81E+01	-3.53E-03
1.82E+01	-3.53E-03
1.83E+01	-3.53E-03
1.84E+01	-3.53E-03
1.85E+01	-3.53E-03
1.86E+01	-3.53E-03
1.87E+01	-3.53E-03
1.88E+01	-3.53E-03
1.89E+01	-3.53E-03
1.90E+01	-3.53E-03
1.91E+01	-3.53E-03
1.92E+01	-3.53E-03
1.93E+01	-3.53E-03
1.94E+01	-3.53E-03
1.95E+01	-3.53E-03
1.96E+01	-3.53E-03
1.97E+01	-3.53E-03
1.98E+01	-3.53E-03
1.99E+01	-3.53E-03
2.00E+01	-3.53E-03
2.01E+01	-3.53E-03
2.02E+01	-3.53E-03
2.03E+01	-3.53E-03
2.04E+01	-3.53E-03
2.05E+01	-3.53E-03
2.06E+01	-3.53E-03
2.07E+01	-3.53E-03
2.08E+01	-3.53E-03
2.09E+01	-3.53E-03
2.10E+01	-3.53E-03
2.11E+01	-3.53E-03
2.12E+01	-3.53E-03
2.13E+01	-3.53E-03
2.14E+01	-3.53E-03
2.15E+01	-3.53E-03
2.16E+01	-3.53E-03
2.17E+01	-3.53E-03
2.18E+01	-3.53E-03
2.19E+01	-3.53E-03
2.20E+01	-3.53E-03
2.21E+01	-3.53E-03
2.22E+01	-3.53E-03
2.23E+01	-3.53E-03
2.24E+01	-3.53E-03
2.25E+01	-3.53E-03
2.26E+01	-3.53E-03
2.27E+01	-3.53E-03
2.28E+01	-3.53E-03
2.29E+01	-3.53E-03
2.30E+01	-3.53E-03
2.31E+01	-3.53E-03
2.32E+01	-3.53E-03
2.33E+01	-3.53E-03
2.34E+01	-3.53E-03
2.35E+01	-3.53E-03
2.36E+01	-3.53E-03
2.37E+01	-3.53E-03
2.38E+01	-3.53E-03
2.39E+01	-3.53E-03
2.40E+01	-3.53E-03
2.41E+01	-3.53E-03
2.42E+01	-3.52E-03
2.43E+01	-3.52E-03
2.44E+01	-3.52E-03
2.45E+01	-3.53E-03
2.46E+01	-3.53E-03
2.47E+01	-3.52E-03
2.48E+01	-3.52E-03
2.49E+01	-3.53E-03
2.50E+01	-3.53E-03
2.51E+01	-3.52E-03
2.52E+01	-3.52E-03
2.53E+01	-3.52E-03
2.54E+01	-3.52E-03
2.55E+01	-3.52E-03
2.56E+01	-3.52E-03
2.57E+01	-3.52E-03
2.58E+01	-3.52E-03
2.59E+01	-3.52E-03
2.60E+01	-3.52E-03
2.61E+01	-3.53E-03
2.62E+01	-3.53E-03
2.63E+01	-3.53E-03
2.64E+01	-3.53E-03
2.65E+01	-3.53E-03
2.66E+01	-3.53E-03
2.67E+01	-3.53E-03
2.68E+01	-3.53E-03
2.69E+01	-3.53E-03
2.70E+01	-3.53E-03
2.71E+01	-3.53E-03
2.72E+01	-3.53E-03
2.73E+01	-3.53E-03
2.74E+01	-3.53E-03
2.75E+01	-3.52E-03
2.76E+01	-3.52E-03
2.77E+01	-3.52E-03
2.78E+01	-3.52E-03
2.79E+01	-3.52E-03
2.80E+01	-3.52E-03
2.81E+01	-3.52E-03
2.82E+01	-3.52E-03
2.83E+01	-3.52E-03
2.84E+01	-3.52E-03
2.85E+01	-3.52E-03
2.86E+01	-3.52E-03
2.87E+01	-3.52E-03
2.88E+01	-3.52E-03
2.89E+01	-3.52E-03
2.90E+01	-3.52E-03
2.91E+01	-3.52E-03
2.92E+01	-3.52E-03
2.93E+01	-3.52E-03
2.94E+01	-3.52E-03
2.95E+01	-3.52E-03
2.96E+01	-3.52E-03
2.97E+01	-3.52E-03
2.98E+01	-3.52E-03
2.99E+01	-3.52E-03
3.00E+01	-3.52E-03
3.01E+01	-3.52E-03
3.02E+01	-3.52E-03
3.03E+01	-3.52E-03
3.04E+01	-3.52E-03
3.05E+01	-3.52E-03
3.06E+01	-3.52E-03
3.07E+01	-3.52E-03
3.08E+01	-3.52E-03
3.09E+01	-3.52E-03
3.10E+01	-3.52E-03
3.11E+01	-3.52E-03
3.12E+01	-3.52E-03
3.13E+01	-3.52E-03
3.14E+01	-3.52E-03
3.15E+01	-3.52E-03
3.16E+01	-3.52E-03
3.17E+01	-3.52E-03
3.18E+01	-3.51E-03
3.19E+01	-3.51E-03
3.20E+01	-3.51E-03
3.21E+01	-3.51E-03
3.22E+01	-3.51E-03
3.23E+01	-3.51E-03
3.24E+01	-3.51E-03
3.25E+01	-3.51E-03
3.26E+01	-3.51E-03
3.27E+01	-3.51E-03
3.28E+01	-3.51E-03
3.29E+01	-3.51E-03
3.30E+01	-3.51E-03
3.31E+01	-3.51E-03
3.32E+01	-3.51E-03
3.33E+01	-3.51E-03
3.34E+01	-3.51E-03
3.35E+01	-3.51E-03
3.36E+01	-3.51E-03
3.37E+01	-3.51E-03
3.38E+01	-3.51E-03
3.39E+01	-3.51E-03
3.40E+01	-3.51E-03
3.41E+01	-3.51E-03
3.42E+01	-3.51E-03
3.43E+01	-3.51E-03
3.44E+01	-3.51E-03
3.45E+01	-3.51E-03
3.46E+01	-3.51E-03
3.47E+01	-3.51E-03
3.48E+01	-3.51E-03
3.49E+01	-3.51E-03
3.50E+01	-3.51E-03
3.51E+01	-3.51E-03
3.52E+01	-3.51E-03
3.53E+01	-3.51E-03
3.54E+01	-3.51E-03
3.55E+01	-3.51E-03
3.56E+01	-3.51E-03
3.57E+01	-3.51E-03
3.58E+01	-3.51E-03
3.59E+01	-3.51E-03
3.60E+01	-3.51E-03
3.61E+01	-3.51E-03
3.62E+01	-3.51E-03
3.63E+01	-3.51E-03
3.64E+01	-3.51E-03
3.65E+01	-3.51E-03
3.66E+01	-3.51E-03
3.67E+01	-3.51E-03
3.68E+01	-3.51E-03
3.69E+01	-3.51E-03
3.70E+01	-3.50E-03
3.71E+01	-3.50E-03
3.72E+01	-3.50E-03
3.73E+01	-3.51E-03
3.74E+01	-3.51E-03
3.75E+01	-3.51E-03
3.76E+01	-3.51E-03
3.77E+01	-3.51E-03
3.78E+01	-3.51E-03
3.79E+01	-3.51E-03
3.80E+01	-3.51E-03
3.81E+01	-3.50E-03
3.82E+01	-3.50E-03
3.83E+01	-3.50E-03
3.84E+01	-3.50E-03
3.85E+01	-3.50E-03
3.86E+01	-3.51E-03
3.87E+01	-3.50E-03
3.88E+01	-3.50E-03
3.89E+01	-3.50E-03
3.90E+01	-3.50E-03
3.91E+01	-3.50E-03
3.92E+01	-3.50E-03
3.93E+01	-3.50E-03
3.94E+01	-3.50E-03
3.95E+01	-3.50E-03
3.96E+01	-3.50E-03
3.97E+01	-3.50E-03
3.98E+01	-3.50E-03
3.99E+01	-3.50E-03
4.00E+01	-3.50E-03
4.01E+01	-3.50E-03
4.02E+01	-3.50E-03
4.03E+01	-3.50E-03
4.04E+01	-3.50E-03
4.05E+01	-3.50E-03
4.06E+01	-3.50E-03
4.07E+01	-3.50E-03
4.08E+01	-3.50E-03
4.09E+01	-3.50E-03
4.10E+01	-3.50E-03
4.11E+01	-3.50E-03
4.12E+01	-3.50E-03
4.13E+01	-3.50E-03
4.14E+01	-3.50E-03
4.15E+01	-3.50E-03
4.16E+01	-3.50E-03
4.17E+01	-3.50E-03
4.18E+01	-3.50E-03
4.19E+01	-3.50E-03
4.20E+01	-3.50E-03
4.21E+01	-3.50E-03
4.22E+01	-3.50E-03
4.23E+01	-3.50E-03
4.24E+01	-3.50E-03
4.25E+01	-3.50E-03
4.26E+01	-3.50E-03
4.27E+01	-3.50E-03
4.28E+01	-3.50E-03
4.29E+01	-3.50E-03
4.30E+01	-3.50E-03
4.31E+01	-3.50E-03
4.32E+01	-3.50E-03
4.33E+01	-3.50E-03
4.34E+01	-3.50E-03
4.35E+01	-3.50E-03
4.36E+01	-3.50E-03
4.37E+01	-3.50E-03
4.38E+01	-3.50E-03
4.39E+01	-3.50E-03
4.40E+01	-3.50E-03
4.41E+01	-3.50E-03
4.42E+01	-3.50E-03
4.43E+01	-3.50E-03
4.44E+01	-3.50E-03
4.45E+01	-3.50E-03
4.46E+01	-3.50E-03
4.47E+01	-3.50E-03
4.48E+01	-3.50E-03
4.49E+01	-3.51E-03
4.50E+01	-3.51E-03
4.51E+01	-3.51E-03
4.52E+01	-3.51E-03
4.53E+01	-3.51E-03
4.54E+01	-3.51E-03
4.55E+01	-3.51E-03
4.56E+01	-3.51E-03
4.57E+01	-3.51E-03
4.58E+01	-3.51E-03
4.59E+01	-3.51E-03
4.60E+01	-3.51E-03
4.61E+01	-3.51E-03
4.62E+01	-3.51E-03
4.63E+01	-3.51E-03
4.64E+01	-3.51E-03
4.65E+01	-3.51E-03
4.66E+01	-3.51E-03
4.67E+01	-3.51E-03
4.68E+01	-3.51E-03
4.69E+01	-3.51E-03
4.70E+01	-3.51E-03
4.71E+01	-3.51E-03
4.72E+01	-3.51E-03
4.73E+01	-3.51E-03
4.74E+01	-3.51E-03
4.75E+01	-3.51E-03
4.76E+01	-3.51E-03
4.77E+01	-3.51E-03
4.78E+01	-3.51E-03
4.79E+01	-3.51E-03
4.80E+01	-3.51E-03
4.81E+01	-3.51E-03
4.82E+01	-3.51E-03
4.83E+01	-3.51E-03
4.84E+01	-3.51E-03
4.85E+01	-3.51E-03
4.86E+01	-3.51E-03
4.87E+01	-3.51E-03
4.88E+01	-3.51E-03
4.89E+01	-3.51E-03
4.90E+01	-3.51E-03
4.91E+01	-3.51E-03
4.92E+01	-3.51E-03
4.93E+01	-3.51E-03
4.94E+01	-3.51E-03
4.95E+01	-3.51E-03
4.96E+01	-3.51E-03
4.97E+01	-3.51E-03
4.98E+01	-3.51E-03
4.99E+01	-3.51E-03
5.00E+01	-3.51E-03
5.01E+01	-3.51E-03
5.02E+01	-3.51E-03
5.03E+01	-3.51E-03
5.04E+01	-3.51E-03
5.05E+01	-3.51E-03
5.06E+01	-3.51E-03
5.07E+01	-3.51E-03
5.08E+01	-3.51E-03
5.09E+01	-3.51E-03
5.10E+01	-3.51E-03
5.11E+01	-3.51E-03
5.12E+01	-3.50E-03
5.13E+01	-3.50E-03
5.14E+01	-3.50E-03
5.15E+01	-3.51E-03
5.16E+01	-3.51E-03
5.17E+01	-3.51E-03
5.18E+01	-3.51E-03
5.19E+01	-3.51E-03
5.20E+01	-3.51E-03
5.21E+01	-3.51E-03
5.22E+01	-3.51E-03
5.23E+01	-3.51E-03
5.24E+01	-3.51E-03
5.25E+01	-3.51E-03
5.26E+01	-3.51E-03
5.27E+01	-3.51E-03
5.28E+01	-3.51E-03
5.29E+01	-3.51E-03
5.30E+01	-3.51E-03
5.31E+01	-3.51E-03
5.32E+01	-3.51E-03
5.33E+01	-3.51E-03
5.34E+01	-3.51E-03
5.35E+01	-3.51E-03
5.36E+01	-3.51E-03
5.37E+01	-3.51E-03
5.38E+01	-3.51E-03
5.39E+01	-3.51E-03
5.40E+01	-3.50E-03
5.41E+01	-3.51E-03
5.42E+01	-3.51E-03
5.43E+01	-3.51E-03
5.44E+01	-3.51E-03
5.45E+01	-3.51E-03
5.46E+01	-3.51E-03
5.47E+01	-3.51E-03
5.48E+01	-3.51E-03
5.49E+01	-3.51E-03
5.50E+01	-3.51E-03
5.51E+01	-3.51E-03
5.52E+01	-3.51E-03
5.53E+01	-3.51E-03
5.54E+01	-3.51E-03
5.55E+01	-3.51E-03
5.56E+01	-3.50E-03
5.57E+01	-3.50E-03
5.58E+01	-3.50E-03
5.59E+01	-3.50E-03
5.60E+01	-3.50E-03
5.61E+01	-3.50E-03
5.62E+01	-3.50E-03
5.63E+01	-3.50E-03
5.64E+01	-3.50E-03
5.65E+01	-3.50E-03
5.66E+01	-3.50E-03
5.67E+01	-3.50E-03
5.68E+01	-3.50E-03
5.69E+01	-3.50E-03
5.70E+01	-3.50E-03
5.71E+01	-3.50E-03
5.72E+01	-3.50E-03
5.73E+01	-3.50E-03
5.74E+01	-3.50E-03
5.75E+01	-3.50E-03
5.76E+01	-3.50E-03
5.77E+01	-3.50E-03
5.78E+01	-3.50E-03
5.79E+01	-3.50E-03
5.80E+01	-3.50E-03
5.81E+01	-3.50E-03
5.82E+01	-3.50E-03
5.83E+01	-3.50E-03
5.84E+01	-3.50E-03
5.85E+01	-3.50E-03
5.86E+01	-3.50E-03
5.87E+01	-3.50E-03
5.88E+01	-3.50E-03
5.89E+01	-3.50E-03
5.90E+01	-3.50E-03
5.91E+01	-3.50E-03
5.92E+01	-3.50E-03
5.93E+01	-3.50E-03
5.94E+01	-3.50E-03
5.95E+01	-3.50E-03
5.96E+01	-3.50E-03
5.97E+01	-3.50E-03
5.98E+01	-3.50E-03
5.99E+01	-3.50E-03
6.00E+01	-3.50E-03
6.01E+01	-3.50E-03
6.02E+01	-3.50E-03
6.03E+01	-3.50E-03
6.04E+01	-3.50E-03
6.05E+01	-3.50E-03
6.06E+01	-3.50E-03
6.07E+01	-3.50E-03
6.08E+01	-3.50E-03
6.09E+01	-3.50E-03
6.10E+01	-3.50E-03
6.11E+01	-3.50E-03
6.12E+01	-3.50E-03
6.13E+01	-3.50E-03
6.14E+01	-3.50E-03
6.15E+01	-3.50E-03
6.16E+01	-3.50E-03
6.17E+01	-3.50E-03
6.18E+01	-3.50E-03
6.19E+01	-3.50E-03
6.20E+01	-3.50E-03
6.21E+01	-3.50E-03
6.22E+01	-3.50E-03
6.23E+01	-3.50E-03
6.24E+01	-3.50E-03
6.25E+01	-3.50E-03
6.26E+01	-3.50E-03
6.27E+01	-3.50E-03
6.28E+01	-3.50E-03
6.29E+01	-3.50E-03
6.30E+01	-3.50E-03
6.31E+01	-3.50E-03
6.32E+01	-3.50E-03
6.33E+01	-3.50E-03
6.34E+01	-3.50E-03
6.35E+01	-3.50E-03
6.36E+01	-3.50E-03
6.37E+01	-3.50E-03
6.38E+01	-3.50E-03
6.39E+01	-3.50E-03
6.40E+01	-3.49E-03
6.41E+01	-3.49E-03
6.42E+01	-3.49E-03
6.43E+01	-3.49E-03
6.44E+01	-3.49E-03
6.45E+01	-3.49E-03
6.46E+01	-3.49E-03
6.47E+01	-3.50E-03
6.48E+01	-3.50E-03
6.49E+01	-3.50E-03
6.50E+01	-3.50E-03
6.51E+01	-3.49E-03
6.52E+01	-3.49E-03
6.53E+01	-3.49E-03
6.54E+01	-3.49E-03
6.55E+01	-3.49E-03
6.56E+01	-3.49E-03
6.57E+01	-3.49E-03
6.58E+01	-3.49E-03
6.59E+01	-3.49E-03
6.60E+01	-3.49E-03
6.61E+01	-3.49E-03
6.62E+01	-3.49E-03
6.63E+01	-3.49E-03
6.64E+01	-3.49E-03
6.65E+01	-3.49E-03
6.66E+01	-3.49E-03
6.67E+01	-3.49E-03
6.68E+01	-3.49E-03
6.69E+01	-3.49E-03
6.70E+01	-3.49E-03
6.71E+01	-3.49E-03
6.72E+01	-3.49E-03
6.73E+01	-3.49E-03
6.74E+01	-3.49E-03
6.75E+01	-3.49E-03
6.76E+01	-3.49E-03
6.77E+01	-3.49E-03
6.78E+01	-3.49E-03
6.79E+01	-3.49E-03
6.80E+01	-3.49E-03
6.81E+01	-3.49E-03
6.82E+01	-3.49E-03
6.83E+01	-3.49E-03
6.84E+01	-3.49E-03
6.85E+01	-3.49E-03
6.86E+01	-3.49E-03
6.87E+01	-3.49E-03
6.88E+01	-3.49E-03
6.89E+01	-3.49E-03
6.90E+01	-3.49E-03
6.91E+01	-3.49E-03
6.92E+01	-3.49E-03
6.93E+01	-3.49E-03
6.94E+01	-3.49E-03
6.95E+01	-3.50E-03
6.96E+01	-3.50E-03
6.97E+01	-3.50E-03
6.98E+01	-3.50E-03
6.99E+01	-3.50E-03
7.00E+01	-3.50E-03
7.01E+01	-3.50E-03
7.02E+01	-3.50E-03
7.03E+01	-3.50E-03
7.04E+01	-3.50E-03
7.05E+01	-3.50E-03
7.06E+01	-3.49E-03
7.07E+01	-3.49E-03
7.08E+01	-3.50E-03
7.09E+01	-3.50E-03
7.10E+01	-3.49E-03
7.11E+01	-3.50E-03
7.12E+01	-3.50E-03
7.13E+01	-3.50E-03
7.14E+01	-3.49E-03
7.15E+01	-3.49E-03
7.16E+01	-3.49E-03
7.17E+01	-3.49E-03
7.18E+01	-3.49E-03
7.19E+01	-3.49E-03
7.20E+01	-3.49E-03
7.21E+01	-3.49E-03
7.22E+01	-3.49E-03
7.23E+01	-3.49E-03
7.24E+01	-3.49E-03
7.25E+01	-3.49E-03
7.26E+01	-3.49E-03
7.27E+01	-3.49E-03
7.28E+01	-3.49E-03
7.29E+01	-3.49E-03
7.30E+01	-3.49E-03
7.31E+01	-3.49E-03
7.32E+01	-3.49E-03
7.33E+01	-3.49E-03
7.34E+01	-3.49E-03
7.35E+01	-3.49E-03
7.36E+01	-3.49E-03
7.37E+01	-3.49E-03
7.38E+01	-3.49E-03
7.39E+01	-3.49E-03
7.40E+01	-3.49E-03
7.41E+01	-3.49E-03
7.42E+01	-3.49E-03
7.43E+01	-3.49E-03
7.44E+01	-3.49E-03
7.45E+01	-3.49E-03
7.46E+01	-3.49E-03
7.47E+01	-3.49E-03
7.48E+01	-3.49E-03
7.49E+01	-3.49E-03
7.50E+01	-3.49E-03
7.51E+01	-3.49E-03
7.52E+01	-3.49E-03
7.53E+01	-3.49E-03
7.54E+01	-3.49E-03
7.55E+01	-3.49E-03
7.56E+01	-3.49E-03
7.57E+01	-3.49E-03
7.58E+01	-3.49E-03
7.59E+01	-3.49E-03
7.60E+01	-3.49E-03
7.61E+01	-3.49E-03
7.62E+01	-3.49E-03
7.63E+01	-3.49E-03
7.64E+01	-3.49E-03
7.65E+01	-3.49E-03
7.66E+01	-3.49E-03
7.67E+01	-3.49E-03
7.68E+01	-3.49E-03
7.69E+01	-3.49E-03
7.70E+01	-3.49E-03
7.71E+01	-3.49E-03
7.72E+01	-3.49E-03
7.73E+01	-3.49E-03
7.74E+01	-3.49E-03
7.75E+01	-3.49E-03
7.76E+01	-3.49E-03
7.77E+01	-3.49E-03
7.78E+01	-3.49E-03
7.79E+01	-3.49E-03
7.80E+01	-3.49E-03
7.81E+01	-3.49E-03
7.82E+01	-3.49E-03
7.83E+01	-3.49E-03
7.84E+01	-3.49E-03
7.85E+01	-3.49E-03
7.86E+01	-3.49E-03
7.87E+01	-3.49E-03
7.88E+01	-3.49E-03
7.89E+01	-3.49E-03
7.90E+01	-3.49E-03
7.91E+01	-3.49E-03
7.92E+01	-3.49E-03
7.93E+01	-3.49E-03
7.94E+01	-3.49E-03
7.95E+01	-3.49E-03
7.96E+01	-3.49E-03
7.97E+01	-3.49E-03
7.98E+01	-3.49E-03
7.99E+01	-3.49E-03
8.00E+01	-3.49E-03
8.01E+01	-3.49E-03
8.02E+01	-3.49E-03
8.03E+01	-3.49E-03
8.04E+01	-3.49E-03
8.05E+01	-3.49E-03
8.06E+01	-3.49E-03
8.07E+01	-3.49E-03
8.08E+01	-3.49E-03
8.09E+01	-3.49E-03
8.10E+01	-3.49E-03
8.11E+01	-3.49E-03
8.12E+01	-3.49E-03
8.13E+01	-3.49E-03
8.14E+01	-3.49E-03
8.15E+01	-3.49E-03
8.16E+01	-3.49E-03
8.17E+01	-3.49E-03
8.18E+01	-3.49E-03
8.19E+01	-3.49E-03
8.20E+01	-3.49E-03
8.21E+01	-3.49E-03
8.22E+01	-3.49E-03
8.23E+01	-3.49E-03
8.24E+01	-3.49E-03
8.25E+01	-3.49E-03
8.26E+01	-3.49E-03
8.27E+01	-3.49E-03
8.28E+01	-3.49E-03
8.29E+01	-3.49E-03
8.30E+01	-3.49E-03
8.31E+01	-3.49E-03
8.32E+01	-3.49E-03
8.33E+01	-3.49E-03
8.34E+01	-3.49E-03
8.35E+01	-3.49E-03
8.36E+01	-3.49E-03
8.37E+01	-3.49E-03
8.38E+01	-3.49E-03
8.39E+01	-3.49E-03
8.40E+01	-3.49E-03
8.41E+01	-3.49E-03
8.42E+01	-3.49E-03
8.43E+01	-3.49E-03
8.44E+01	-3.49E-03
8.45E+01	-3.49E-03
8.46E+01	-3.49E-03
8.47E+01	-3.49E-03
8.48E+01	-3.49E-03
8.49E+01	-3.49E-03
8.50E+01	-3.49E-03
8.51E+01	-3.49E-03
8.52E+01	-3.49E-03
8.53E+01	-3.49E-03
8.54E+01	-3.49E-03
8.55E+01	-3.49E-03
8.56E+01	-3.49E-03
8.57E+01	-3.49E-03
8.58E+01	-3.49E-03
8.59E+01	-3.49E-03
8.60E+01	-3.49E-03
8.61E+01	-3.49E-03
8.62E+01	-3.49E-03
8.63E+01	-3.49E-03
8.64E+01	-3.49E-03
8.65E+01	-3.49E-03
8.66E+01	-3.49E-03
8.67E+01	-3.49E-03
8.68E+01	-3.49E-03
8.69E+01	-3.49E-03
8.70E+01	-3.49E-03
8.71E+01	-3.49E-03
8.72E+01	-3.49E-03
8.73E+01	-3.49E-03
8.74E+01	-3.49E-03
8.75E+01	-3.49E-03
8.76E+01	-3.49E-03
8.77E+01	-3.48E-03
8.78E+01	-3.49E-03
8.79E+01	-3.49E-03
8.80E+01	-3.49E-03
8.81E+01	-3.49E-03
8.82E+01	-3.49E-03
8.83E+01	-3.49E-03
8.84E+01	-3.49E-03
8.85E+01	-3.48E-03
8.86E+01	-3.49E-03
8.87E+01	-3.49E-03
8.88E+01	-3.49E-03
8.89E+01	-3.49E-03
8.90E+01	-3.49E-03
8.91E+01	-3.49E-03
8.92E+01	-3.49E-03
8.93E+01	-3.48E-03
8.94E+01	-3.49E-03
8.95E+01	-3.49E-03
8.96E+01	-3.49E-03
8.97E+01	-3.49E-03
8.98E+01	-3.49E-03
8.99E+01	-3.49E-03
9.00E+01	-3.48E-03
9.01E+01	-3.48E-03
9.02E+01	-3.48E-03
9.03E+01	-3.48E-03
9.04E+01	-3.48E-03
9.05E+01	-3.48E-03
9.06E+01	-3.48E-03
9.07E+01	-3.48E-03
9.08E+01	-3.48E-03
9.09E+01	-3.48E-03
9.10E+01	-3.48E-03
9.11E+01	-3.49E-03
9.12E+01	-3.49E-03
9.13E+01	-3.49E-03
9.14E+01	-3.49E-03
9.15E+01	-3.49E-03
9.16E+01	-3.49E-03
9.17E+01	-3.49E-03
9.18E+01	-3.49E-03
9.19E+01	-3.49E-03
9.20E+01	-3.49E-03
9.21E+01	-3.49E-03
9.22E+01	-3.49E-03
9.23E+01	-3.49E-03
9.24E+01	-3.49E-03
9.25E+01	-3.49E-03
9.26E+01	-3.49E-03
9.27E+01	-3.49E-03
9.28E+01	-3.49E-03
9.29E+01	-3.49E-03
9.30E+01	-3.49E-03
9.31E+01	-3.49E-03
9.32E+01	-3.49E-03
9.33E+01	-3.49E-03
9.34E+01	-3.49E-03
9.35E+01	-3.49E-03
9.36E+01	-3.49E-03
9.37E+01	-3.49E-03
9.38E+01	-3.49E-03
9.39E+01	-3.49E-03
9.40E+01	-3.49E-03
9.41E+01	-3.49E-03
9.42E+01	-3.49E-03
9.43E+01	-3.49E-03
9.44E+01	-3.49E-03
9.45E+01	-3.49E-03
9.46E+01	-3.49E-03
9.47E+01	-3.49E-03
9.48E+01	-3.49E-03
9.49E+01	-3.48E-03
9.50E+01	-3.48E-03
9.51E+01	-3.48E-03
9.52E+01	-3.48E-03
9.53E+01	-3.48E-03
9.54E+01	-3.48E-03
9.55E+01	-3.48E-03
9.56E+01	-3.48E-03
9.57E+01	-3.49E-03
9.58E+01	-3.49E-03
9.59E+01	-3.49E-03
9.60E+01	-3.49E-03
9.61E+01	-3.49E-03
9.62E+01	-3.49E-03
9.63E+01	-3.49E-03
9.64E+01	-3.49E-03
9.65E+01	-3.49E-03
9.66E+01	-3.49E-03
9.67E+01	-3.49E-03
9.68E+01	-3.49E-03
9.69E+01	-3.49E-03
9.70E+01	-3.49E-03
9.71E+01	-3.49E-03
9.72E+01	-3.49E-03
9.73E+01	-3.49E-03
9.74E+01	-3.49E-03
9.75E+01	-3.49E-03
9.76E+01	-3.49E-03
9.77E+01	-3.49E-03
9.78E+01	-3.49E-03
9.79E+01	-3.49E-03
9.80E+01	-3.49E-03
9.81E+01	-3.49E-03
9.82E+01	-3.49E-03
9.83E+01	-3.49E-03
9.84E+01	-3.49E-03
9.85E+01	-3.49E-03
9.86E+01	-3.49E-03
9.87E+01	-3.49E-03
9.88E+01	-3.49E-03
9.89E+01	-3.49E-03
9.90E+01	-3.49E-03
9.91E+01	-3.49E-03
9.92E+01	-3.49E-03
9.93E+01	-3.49E-03
9.94E+01	-3.49E-03
9.95E+01	-3.49E-03
9.96E+01	-3.49E-03
9.97E+01	-3.49E-03
9.98E+01	-3.49E-03
9.99E+01	-3.49E-03
1.00E+02	-3.49E-03
1.00E+02	-3.49E-03
1.00E+02	-3.49E-03
1.00E+02	-3.49E-03
1.00E+02	-3.49E-03
1.01E+02	-3.49E-03
1.01E+02	-3.49E-03
1.01E+02	-3.49E-03
1.01E+02	-3.49E-03
1.01E+02	-3.49E-03
1.01E+02	-3.49E-03
1.01E+02	-3.49E-03
1.01E+02	-3.49E-03
1.01E+02	-3.49E-03
1.01E+02	-3.49E-03
1.02E+02	-3.49E-03
1.02E+02	-3.49E-03
1.02E+02	-3.49E-03
1.02E+02	-3.49E-03
1.02E+02	-3.49E-03
1.02E+02	-3.49E-03
1.02E+02	-3.49E-03
1.02E+02	-3.49E-03
1.02E+02	-3.49E-03
1.02E+02	-3.49E-03
1.03E+02	-3.49E-03
1.03E+02	-3.49E-03
1.03E+02	-3.49E-03
1.03E+02	-3.49E-03
1.03E+02	-3.49E-03
1.03E+02	-3.49E-03
1.03E+02	-3.49E-03
1.03E+02	-3.49E-03
1.03E+02	-3.49E-03
1.03E+02	-3.49E-03
1.04E+02	-3.49E-03
1.04E+02	-3.49E-03
1.04E+02	-3.49E-03
1.04E+02	-3.49E-03
1.04E+02	-3.49E-03
1.04E+02	-3.49E-03
1.04E+02	-3.49E-03
1.04E+02	-3.49E-03
1.04E+02	-3.49E-03
1.04E+02	-3.49E-03
1.05E+02	-3.49E-03
1.05E+02	-3.49E-03
1.05E+02	-3.49E-03
1.05E+02	-3.49E-03
1.05E+02	-3.49E-03
1.05E+02	-3.49E-03
1.05E+02	-3.49E-03
1.05E+02	-3.49E-03
1.05E+02	-3.49E-03
1.05E+02	-3.49E-03
1.06E+02	-3.49E-03
1.06E+02	-3.49E-03
1.06E+02	-3.49E-03
1.06E+02	-3.49E-03
1.06E+02	-3.49E-03
1.06E+02	-3.49E-03
1.06E+02	-3.49E-03
1.06E+02	-3.49E-03
1.06E+02	-3.49E-03
1.06E+02	-3.49E-03
1.07E+02	-3.49E-03
1.07E+02	-3.49E-03
1.07E+02	-3.49E-03
1.07E+02	-3.49E-03
1.07E+02	-3.49E-03
1.07E+02	-3.49E-03
1.07E+02	-3.49E-03
1.07E+02	-3.49E-03
1.07E+02	-3.49E-03
1.07E+02	-3.49E-03
1.08E+02	-3.49E-03
1.08E+02	-3.49E-03
1.08E+02	-3.49E-03
1.08E+02	-3.49E-03
1.08E+02	-3.49E-03
1.08E+02	-3.49E-03
1.08E+02	-3.49E-03
1.08E+02	-3.49E-03
1.08E+02	-3.49E-03
1.08E+02	-3.49E-03
1.09E+02	-3.49E-03
1.09E+02	-3.49E-03
1.09E+02	-3.49E-03
1.09E+02	-3.49E-03
1.09E+02	-3.49E-03
1.09E+02	-3.49E-03
1.09E+02	-3.49E-03
1.09E+02	-3.49E-03
1.09E+02	-3.49E-03
1.09E+02	-3.49E-03
1.10E+02	-3.49E-03
1.10E+02	-3.49E-03
1.10E+02	-3.49E-03
1.10E+02	-3.49E-03
1.10E+02	-3.49E-03
1.10E+02	-3.49E-03
1.10E+02	-3.49E-03
1.10E+02	-3.49E-03
1.10E+02	-3.49E-03
1.10E+02	-3.49E-03
1.11E+02	-3.49E-03
1.11E+02	-3.49E-03
1.11E+02	-3.49E-03
1.11E+02	-3.49E-03
1.11E+02	-3.49E-03
1.11E+02	-3.49E-03
1.11E+02	-3.49E-03
1.11E+02	-3.49E-03
1.11E+02	-3.49E-03
1.11E+02	-3.49E-03
1.12E+02	-3.49E-03
1.12E+02	-3.49E-03
1.12E+02	-3.49E-03
1.12E+02	-3.49E-03
1.12E+02	-3.49E-03
1.12E+02	-3.49E-03
1.12E+02	-3.49E-03
1.12E+02	-3.49E-03
1.12E+02	-3.49E-03
1.12E+02	-3.49E-03
1.13E+02	-3.49E-03
1.13E+02	-3.49E-03
1.13E+02	-3.49E-03
1.13E+02	-3.49E-03
1.13E+02	-3.49E-03
1.13E+02	-3.49E-03
1.13E+02	-3.49E-03
1.13E+02	-3.49E-03
1.13E+02	-3.49E-03
1.13E+02	-3.49E-03
1.14E+02	-3.49E-03
1.14E+02	-3.49E-03
1.14E+02	-3.49E-03
1.14E+02	-3.48E-03
1.14E+02	-3.48E-03
1.14E+02	-3.48E-03
1.14E+02	-3.48E-03
1.14E+02	-3.49E-03
1.14E+02	-3.49E-03
1.14E+02	-3.49E-03
1.15E+02	-3.48E-03
1.15E+02	-3.48E-03
1.15E+02	-3.48E-03
1.15E+02	-3.48E-03
1.15E+02	-3.48E-03
1.15E+02	-3.48E-03
1.15E+02	-3.48E-03
1.15E+02	-3.48E-03
1.15E+02	-3.48E-03
1.15E+02	-3.48E-03
1.16E+02	-3.48E-03
1.16E+02	-3.48E-03
1.16E+02	-3.48E-03
1.16E+02	-3.48E-03
1.16E+02	-3.48E-03
1.16E+02	-3.48E-03
1.16E+02	-3.48E-03
1.16E+02	-3.48E-03
1.16E+02	-3.48E-03
1.16E+02	-3.48E-03
1.17E+02	-3.48E-03
1.17E+02	-3.48E-03
1.17E+02	-3.48E-03
1.17E+02	-3.48E-03
1.17E+02	-3.48E-03
1.17E+02	-3.48E-03
1.17E+02	-3.48E-03
1.17E+02	-3.48E-03
1.17E+02	-3.48E-03
1.17E+02	-3.48E-03
1.18E+02	-3.48E-03
1.18E+02	-3.48E-03
1.18E+02	-3.48E-03
1.18E+02	-3.48E-03
1.18E+02	-3.48E-03
1.18E+02	-3.48E-03
1.18E+02	-3.48E-03
1.18E+02	-3.48E-03
1.18E+02	-3.48E-03
1.18E+02	-3.48E-03
1.19E+02	-3.48E-03
1.19E+02	-3.48E-03
1.19E+02	-3.48E-03
1.19E+02	-3.48E-03
1.19E+02	-3.48E-03
1.19E+02	-3.48E-03
1.19E+02	-3.48E-03
1.19E+02	-3.48E-03
1.19E+02	-3.48E-03
1.19E+02	-3.48E-03
1.20E+02	-3.48E-03
1.20E+02	-3.48E-03
1.20E+02	-3.48E-03
1.20E+02	-3.48E-03
1.20E+02	-3.48E-03
1.20E+02	-3.48E-03
1.20E+02	-3.48E-03
1.20E+02	-3.48E-03
1.20E+02	-3.48E-03
1.20E+02	-3.48E-03
1.21E+02	-3.48E-03
1.21E+02	-3.48E-03
1.21E+02	-3.48E-03
1.21E+02	-3.48E-03
1.21E+02	-3.48E-03
1.21E+02	-3.48E-03
1.21E+02	-3.48E-03
1.21E+02	-3.48E-03
1.21E+02	-3.48E-03
1.21E+02	-3.48E-03
1.22E+02	-3.48E-03
1.22E+02	-3.48E-03
1.22E+02	-3.48E-03
1.22E+02	-3.48E-03
1.22E+02	-3.48E-03
1.22E+02	-3.48E-03
1.22E+02	-3.48E-03
1.22E+02	-3.48E-03
1.22E+02	-3.48E-03
1.22E+02	-3.47E-03
1.23E+02	-3.47E-03
1.23E+02	-3.48E-03
1.23E+02	-3.48E-03
1.23E+02	-3.48E-03
1.23E+02	-3.48E-03
1.23E+02	-3.47E-03
1.23E+02	-3.47E-03
1.23E+02	-3.47E-03
1.23E+02	-3.47E-03
1.23E+02	-3.47E-03
1.24E+02	-3.47E-03
1.24E+02	-3.47E-03
1.24E+02	-3.47E-03
1.24E+02	-3.48E-03
1.24E+02	-3.47E-03
1.24E+02	-3.47E-03
1.24E+02	-3.48E-03
1.24E+02	-3.48E-03
1.24E+02	-3.48E-03
1.24E+02	-3.47E-03
1.25E+02	-3.47E-03
1.25E+02	-3.47E-03
1.25E+02	-3.47E-03
1.25E+02	-3.47E-03
1.25E+02	-3.47E-03
1.25E+02	-3.47E-03
1.25E+02	-3.47E-03
1.25E+02	-3.47E-03
1.25E+02	-3.47E-03
1.25E+02	-3.47E-03
1.26E+02	-3.47E-03
1.26E+02	-3.48E-03
1.26E+02	-3.47E-03
1.26E+02	-3.47E-03
1.26E+02	-3.47E-03
1.26E+02	-3.47E-03
1.26E+02	-3.47E-03
1.26E+02	-3.47E-03
1.26E+02	-3.47E-03
1.26E+02	-3.47E-03
1.27E+02	-3.47E-03
1.27E+02	-3.47E-03
1.27E+02	-3.47E-03
1.27E+02	-3.47E-03
1.27E+02	-3.47E-03
1.27E+02	-3.47E-03
1.27E+02	-3.47E-03
1.27E+02	-3.47E-03
1.27E+02	-3.47E-03
1.27E+02	-3.47E-03
1.28E+02	-3.47E-03
1.28E+02	-3.47E-03
1.28E+02	-3.47E-03
1.28E+02	-3.47E-03
1.28E+02	-3.47E-03
1.28E+02	-3.47E-03
1.28E+02	-3.47E-03
1.28E+02	-3.47E-03
1.28E+02	-3.47E-03
1.28E+02	-3.47E-03
1.29E+02	-3.47E-03
1.29E+02	-3.47E-03
1.29E+02	-3.47E-03
1.29E+02	-3.47E-03
1.29E+02	-3.47E-03
1.29E+02	-3.47E-03
1.29E+02	-3.47E-03
1.29E+02	-3.47E-03
1.29E+02	-3.47E-03
1.29E+02	-3.47E-03
1.30E+02	-3.47E-03
1.30E+02	-3.47E-03
1.30E+02	-3.47E-03
1.30E+02	-3.47E-03
1.30E+02	-3.47E-03
1.30E+02	-3.47E-03
1.30E+02	-3.47E-03
1.30E+02	-3.47E-03
1.30E+02	-3.47E-03
1.30E+02	-3.47E-03
1.31E+02	-3.47E-03
1.31E+02	-3.47E-03
1.31E+02	-3.47E-03
1.31E+02	-3.47E-03
1.31E+02	-3.47E-03
1.31E+02	-3.47E-03
1.31E+02	-3.47E-03
1.31E+02	-3.47E-03
1.31E+02	-3.47E-03
1.31E+02	-3.47E-03
1.32E+02	-3.47E-03
1.32E+02	-3.47E-03
1.32E+02	-3.47E-03
1.32E+02	-3.47E-03
1.32E+02	-3.47E-03
1.32E+02	-3.47E-03
1.32E+02	-3.47E-03
1.32E+02	-3.47E-03
1.32E+02	-3.47E-03
1.32E+02	-3.47E-03
1.33E+02	-3.47E-03
1.33E+02	-3.47E-03
1.33E+02	-3.47E-03
1.33E+02	-3.47E-03
1.33E+02	-3.47E-03
1.33E+02	-3.47E-03
1.33E+02	-3.47E-03
1.33E+02	-3.47E-03
1.33E+02	-3.47E-03
1.33E+02	-3.47E-03
1.34E+02	-3.47E-03
1.34E+02	-3.47E-03
1.34E+02	-3.47E-03
1.34E+02	-3.47E-03
1.34E+02	-3.47E-03
1.34E+02	-3.47E-03
1.34E+02	-3.47E-03
1.34E+02	-3.47E-03
1.34E+02	-3.47E-03
1.34E+02	-3.47E-03
1.35E+02	-3.47E-03
1.35E+02	-3.47E-03
1.35E+02	-3.47E-03
1.35E+02	-3.47E-03
1.35E+02	-3.47E-03
1.35E+02	-3.47E-03
1.35E+02	-3.47E-03
1.35E+02	-3.47E-03
1.35E+02	-3.47E-03
1.35E+02	-3.47E-03
1.36E+02	-3.47E-03
1.36E+02	-3.47E-03
1.36E+02	-3.47E-03
1.36E+02	-3.47E-03
1.36E+02	-3.47E-03
1.36E+02	-3.47E-03
1.36E+02	-3.47E-03
1.36E+02	-3.47E-03
1.36E+02	-3.47E-03
1.36E+02	-3.47E-03
1.37E+02	-3.48E-03
1.37E+02	-3.48E-03
1.37E+02	-3.48E-03
1.37E+02	-3.47E-03
1.37E+02	-3.48E-03
1.37E+02	-3.47E-03
1.37E+02	-3.48E-03
1.37E+02	-3.47E-03
1.37E+02	-3.47E-03
1.37E+02	-3.48E-03
1.38E+02	-3.47E-03
1.38E+02	-3.47E-03
1.38E+02	-3.47E-03
1.38E+02	-3.47E-03
1.38E+02	-3.47E-03
1.38E+02	-3.47E-03
1.38E+02	-3.47E-03
1.38E+02	-3.47E-03
1.38E+02	-3.47E-03
1.38E+02	-3.47E-03
1.39E+02	-3.47E-03
1.39E+02	-3.47E-03
1.39E+02	-3.47E-03
1.39E+02	-3.47E-03
1.39E+02	-3.47E-03
1.39E+02	-3.47E-03
1.39E+02	-3.47E-03
1.39E+02	-3.47E-03
1.39E+02	-3.47E-03
1.39E+02	-3.47E-03
1.40E+02	-3.47E-03
1.40E+02	-3.47E-03
1.40E+02	-3.47E-03
1.40E+02	-3.47E-03
1.40E+02	-3.47E-03
1.40E+02	-3.47E-03
1.40E+02	-3.47E-03
1.40E+02	-3.47E-03
1.40E+02	-3.47E-03
1.40E+02	-3.47E-03
1.41E+02	-3.47E-03
1.41E+02	-3.47E-03
1.41E+02	-3.47E-03
1.41E+02	-3.47E-03
1.41E+02	-3.47E-03
1.41E+02	-3.47E-03
1.41E+02	-3.47E-03
1.41E+02	-3.47E-03
1.41E+02	-3.47E-03
1.41E+02	-3.47E-03
1.42E+02	-3.47E-03
1.42E+02	-3.47E-03
1.42E+02	-3.47E-03
1.42E+02	-3.47E-03
1.42E+02	-3.47E-03
1.42E+02	-3.47E-03
1.42E+02	-3.47E-03
1.42E+02	-3.47E-03
1.42E+02	-3.47E-03
1.42E+02	-3.47E-03
1.43E+02	-3.47E-03
1.43E+02	-3.47E-03
1.43E+02	-3.47E-03
1.43E+02	-3.47E-03
1.43E+02	-3.47E-03
1.43E+02	-3.47E-03
1.43E+02	-3.47E-03
1.43E+02	-3.47E-03
1.43E+02	-3.47E-03
1.43E+02	-3.47E-03
1.44E+02	-3.47E-03
1.44E+02	-3.47E-03
1.44E+02	-3.47E-03
1.44E+02	-3.47E-03
1.44E+02	-3.47E-03
1.44E+02	-3.47E-03
1.44E+02	-3.47E-03
1.44E+02	-3.47E-03
1.44E+02	-3.47E-03
1.44E+02	-3.47E-03
1.45E+02	-3.47E-03
1.45E+02	-3.47E-03
1.45E+02	-3.47E-03
1.45E+02	-3.47E-03
1.45E+02	-3.47E-03
1.45E+02	-3.47E-03
1.45E+02	-3.47E-03
1.45E+02	-3.47E-03
1.45E+02	-3.47E-03
1.45E+02	-3.47E-03
1.46E+02	-3.47E-03
1.46E+02	-3.47E-03
1.46E+02	-3.47E-03
1.46E+02	-3.47E-03
1.46E+02	-3.47E-03
1.46E+02	-3.47E-03
1.46E+02	-3.47E-03
1.46E+02	-3.47E-03
1.46E+02	-3.47E-03
1.46E+02	-3.47E-03
1.47E+02	-3.47E-03
1.47E+02	-3.47E-03
1.47E+02	-3.47E-03
1.47E+02	-3.47E-03
1.47E+02	-3.47E-03
1.47E+02	-3.47E-03
1.47E+02	-3.47E-03
1.47E+02	-3.47E-03
1.47E+02	-3.47E-03
1.47E+02	-3.47E-03
1.48E+02	-3.47E-03
1.48E+02	-3.47E-03
1.48E+02	-3.47E-03
1.48E+02	-3.47E-03
1.48E+02	-3.47E-03
1.48E+02	-3.47E-03
1.48E+02	-3.47E-03
1.48E+02	-3.47E-03
1.48E+02	-3.47E-03
1.48E+02	-3.47E-03
1.49E+02	-3.47E-03
1.49E+02	-3.47E-03
1.49E+02	-3.47E-03
1.49E+02	-3.47E-03
1.49E+02	-3.47E-03
1.49E+02	-3.47E-03
1.49E+02	-3.47E-03
1.49E+02	-3.46E-03
1.49E+02	-3.46E-03
1.49E+02	-3.47E-03
1.50E+02	-3.47E-03
1.50E+02	-3.47E-03
1.50E+02	-3.47E-03
1.50E+02	-3.47E-03
1.50E+02	-3.46E-03
1.50E+02	-3.46E-03
1.50E+02	-3.47E-03
1.50E+02	-3.47E-03
1.50E+02	-3.47E-03
1.50E+02	-3.47E-03
1.51E+02	-3.47E-03
1.51E+02	-3.47E-03
1.51E+02	-3.47E-03
1.51E+02	-3.46E-03
1.51E+02	-3.46E-03
1.51E+02	-3.46E-03
1.51E+02	-3.46E-03
1.51E+02	-3.46E-03
1.51E+02	-3.46E-03
1.51E+02	-3.46E-03
1.52E+02	-3.47E-03
1.52E+02	-3.46E-03
1.52E+02	-3.46E-03
1.52E+02	-3.46E-03
1.52E+02	-3.46E-03
1.52E+02	-3.47E-03
1.52E+02	-3.47E-03
1.52E+02	-3.47E-03
1.52E+02	-3.47E-03
1.52E+02	-3.47E-03
1.53E+02	-3.47E-03
1.53E+02	-3.47E-03
1.53E+02	-3.47E-03
1.53E+02	-3.47E-03
1.53E+02	-3.47E-03
1.53E+02	-3.47E-03
1.53E+02	-3.47E-03
1.53E+02	-3.47E-03
1.53E+02	-3.47E-03
1.53E+02	-3.47E-03
1.54E+02	-3.47E-03
1.54E+02	-3.47E-03
1.54E+02	-3.47E-03
1.54E+02	-3.47E-03
1.54E+02	-3.47E-03
1.54E+02	-3.47E-03
1.54E+02	-3.47E-03
1.54E+02	-3.47E-03
1.54E+02	-3.47E-03
1.54E+02	-3.47E-03
1.55E+02	-3.47E-03
1.55E+02	-3.47E-03
1.55E+02	-3.47E-03
1.55E+02	-3.47E-03
1.55E+02	-3.47E-03
1.55E+02	-3.47E-03
1.55E+02	-3.47E-03
1.55E+02	-3.47E-03
1.55E+02	-3.47E-03
1.55E+02	-3.47E-03
1.56E+02	-3.47E-03
1.56E+02	-3.47E-03
1.56E+02	-3.47E-03
1.56E+02	-3.47E-03
1.56E+02	-3.47E-03
1.56E+02	-3.47E-03
1.56E+02	-3.47E-03
1.56E+02	-3.47E-03
1.56E+02	-3.47E-03
1.56E+02	-3.47E-03
1.57E+02	-3.47E-03
1.57E+02	-3.47E-03
1.57E+02	-3.47E-03
1.57E+02	-3.47E-03
1.57E+02	-3.47E-03
1.57E+02	-3.47E-03
1.57E+02	-3.47E-03
1.57E+02	-3.47E-03
1.57E+02	-3.47E-03
1.57E+02	-3.47E-03
1.58E+02	-3.47E-03
1.58E+02	-3.47E-03
1.58E+02	-3.47E-03
1.58E+02	-3.47E-03
1.58E+02	-3.47E-03
1.58E+02	-3.47E-03
1.58E+02	-3.47E-03
1.58E+02	-3.47E-03
1.58E+02	-3.47E-03
1.58E+02	-3.47E-03
1.59E+02	-3.47E-03
1.59E+02	-3.47E-03
1.59E+02	-3.47E-03
1.59E+02	-3.47E-03
1.59E+02	-3.47E-03
1.59E+02	-3.47E-03
1.59E+02	-3.47E-03
1.59E+02	-3.47E-03
1.59E+02	-3.47E-03
1.59E+02	-3.47E-03
1.60E+02	-3.47E-03
1.60E+02	-3.47E-03
1.60E+02	-3.47E-03
1.60E+02	-3.47E-03
1.60E+02	-3.47E-03
1.60E+02	-3.47E-03
1.60E+02	-3.47E-03
1.60E+02	-3.47E-03
1.60E+02	-3.47E-03
1.60E+02	-3.47E-03
1.61E+02	-3.47E-03
1.61E+02	-3.47E-03
1.61E+02	-3.47E-03
1.61E+02	-3.47E-03
1.61E+02	-3.47E-03
1.61E+02	-3.47E-03
1.61E+02	-3.47E-03
1.61E+02	-3.47E-03
1.61E+02	-3.47E-03
1.61E+02	-3.47E-03
1.62E+02	-3.47E-03
1.62E+02	-3.47E-03
1.62E+02	-3.47E-03
1.62E+02	-3.47E-03
1.62E+02	-3.47E-03
1.62E+02	-3.47E-03
1.62E+02	-3.47E-03
1.62E+02	-3.47E-03
1.62E+02	-3.47E-03
1.62E+02	-3.47E-03
1.63E+02	-3.47E-03
1.63E+02	-3.47E-03
1.63E+02	-3.47E-03
1.63E+02	-3.47E-03
1.63E+02	-3.47E-03
1.63E+02	-3.47E-03
1.63E+02	-3.47E-03
1.63E+02	-3.47E-03
1.63E+02	-3.47E-03
1.63E+02	-3.47E-03
1.64E+02	-3.47E-03
1.64E+02	-3.46E-03
1.64E+02	-3.46E-03
1.64E+02	-3.47E-03
1.64E+02	-3.47E-03
1.64E+02	-3.47E-03
1.64E+02	-3.47E-03
1.64E+02	-3.47E-03
1.64E+02	-3.46E-03
1.64E+02	-3.46E-03
1.65E+02	-3.46E-03
1.65E+02	-3.46E-03
1.65E+02	-3.46E-03
1.65E+02	-3.46E-03
1.65E+02	-3.46E-03
1.65E+02	-3.46E-03
1.65E+02	-3.46E-03
1.65E+02	-3.46E-03
1.65E+02	-3.46E-03
1.65E+02	-3.46E-03
1.66E+02	-3.46E-03
1.66E+02	-3.46E-03
1.66E+02	-3.46E-03
1.66E+02	-3.46E-03
1.66E+02	-3.46E-03
1.66E+02	-3.46E-03
1.66E+02	-3.46E-03
1.66E+02	-3.46E-03
1.66E+02	-3.46E-03
1.66E+02	-3.46E-03
1.67E+02	-3.46E-03
1.67E+02	-3.46E-03
1.67E+02	-3.46E-03
1.67E+02	-3.46E-03
1.67E+02	-3.46E-03
1.67E+02	-3.46E-03
1.67E+02	-3.46E-03
1.67E+02	-3.46E-03
1.67E+02	-3.46E-03
1.67E+02	-3.46E-03
1.68E+02	-3.47E-03
1.68E+02	-3.46E-03
1.68E+02	-3.46E-03
1.68E+02	-3.46E-03
1.68E+02	-3.46E-03
1.68E+02	-3.46E-03
1.68E+02	-3.46E-03
1.68E+02	-3.46E-03
1.68E+02	-3.46E-03
1.68E+02	-3.46E-03
1.69E+02	-3.46E-03
1.69E+02	-3.46E-03
1.69E+02	-3.46E-03
1.69E+02	-3.46E-03
1.69E+02	-3.46E-03
1.69E+02	-3.46E-03
1.69E+02	-3.46E-03
1.69E+02	-3.46E-03
1.69E+02	-3.46E-03
1.69E+02	-3.46E-03
1.70E+02	-3.46E-03
1.70E+02	-3.46E-03
1.70E+02	-3.46E-03
1.70E+02	-3.46E-03
1.70E+02	-3.46E-03
1.70E+02	-3.46E-03
1.70E+02	-3.46E-03
1.70E+02	-3.46E-03
1.70E+02	-3.46E-03
1.70E+02	-3.46E-03
1.71E+02	-3.46E-03
1.71E+02	-3.46E-03
1.71E+02	-3.46E-03
1.71E+02	-3.46E-03
1.71E+02	-3.46E-03
1.71E+02	-3.46E-03
1.71E+02	-3.46E-03
1.71E+02	-3.46E-03
1.71E+02	-3.46E-03
1.71E+02	-3.46E-03
1.72E+02	-3.46E-03
1.72E+02	-3.46E-03
1.72E+02	-3.46E-03
1.72E+02	-3.46E-03
1.72E+02	-3.46E-03
1.72E+02	-3.46E-03
1.72E+02	-3.46E-03
1.72E+02	-3.46E-03
1.72E+02	-3.46E-03
1.72E+02	-3.46E-03
1.73E+02	-3.46E-03
1.73E+02	-3.46E-03
1.73E+02	-3.46E-03
1.73E+02	-3.46E-03
1.73E+02	-3.46E-03
1.73E+02	-3.46E-03
1.73E+02	-3.46E-03
1.73E+02	-3.46E-03
1.73E+02	-3.46E-03
1.73E+02	-3.46E-03
1.74E+02	-3.46E-03
1.74E+02	-3.46E-03
1.74E+02	-3.46E-03
1.74E+02	-3.46E-03
1.74E+02	-3.46E-03
1.74E+02	-3.46E-03
1.74E+02	-3.46E-03
1.74E+02	-3.46E-03
1.74E+02	-3.46E-03
1.74E+02	-3.46E-03
1.75E+02	-3.46E-03
1.75E+02	-3.46E-03
1.75E+02	-3.46E-03
1.75E+02	-3.46E-03
1.75E+02	-3.46E-03
1.75E+02	-3.46E-03
1.75E+02	-3.46E-03
1.75E+02	-3.46E-03
1.75E+02	-3.46E-03
1.75E+02	-3.46E-03
1.76E+02	-3.46E-03
1.76E+02	-3.46E-03
1.76E+02	-3.46E-03
1.76E+02	-3.46E-03
1.76E+02	-3.46E-03
1.76E+02	-3.46E-03
1.76E+02	-3.46E-03
1.76E+02	-3.46E-03
1.76E+02	-3.46E-03
1.76E+02	-3.46E-03
1.77E+02	-3.46E-03
1.77E+02	-3.46E-03
1.77E+02	-3.46E-03
1.77E+02	-3.46E-03
1.77E+02	-3.46E-03
1.77E+02	-3.46E-03
1.77E+02	-3.46E-03
1.77E+02	-3.46E-03
1.77E+02	-3.46E-03
1.77E+02	-3.46E-03
1.78E+02	-3.46E-03
1.78E+02	-3.46E-03
1.78E+02	-3.46E-03
1.78E+02	-3.46E-03
1.78E+02	-3.46E-03
1.78E+02	-3.46E-03
1.78E+02	-3.46E-03
1.78E+02	-3.46E-03
1.78E+02	-3.46E-03
1.78E+02	-3.46E-03
1.79E+02	-3.46E-03
1.79E+02	-3.46E-03
1.79E+02	-3.46E-03
1.79E+02	-3.46E-03
1.79E+02	-3.46E-03
1.79E+02	-3.46E-03
1.79E+02	-3.46E-03
1.79E+02	-3.46E-03
1.79E+02	-3.46E-03
1.79E+02	-3.46E-03
1.80E+02	-3.46E-03
1.80E+02	-3.46E-03
1.80E+02	-3.46E-03
1.80E+02	-3.46E-03
1.80E+02	-3.46E-03
1.80E+02	-3.46E-03
1.80E+02	-3.46E-03
1.80E+02	-3.46E-03
1.80E+02	-3.46E-03
1.80E+02	-3.46E-03
1.81E+02	-3.46E-03
1.81E+02	-3.46E-03
1.81E+02	-3.46E-03
1.81E+02	-3.46E-03
1.81E+02	-3.46E-03
1.81E+02	-3.46E-03
1.81E+02	-3.46E-03
1.81E+02	-3.46E-03
1.81E+02	-3.46E-03
1.81E+02	-3.46E-03
1.82E+02	-3.46E-03
1.82E+02	-3.46E-03
1.82E+02	-3.46E-03
1.82E+02	-3.46E-03
1.82E+02	-3.46E-03
1.82E+02	-3.46E-03
1.82E+02	-3.46E-03
1.82E+02	-3.46E-03
1.82E+02	-3.46E-03
1.82E+02	-3.46E-03
1.83E+02	-3.46E-03
1.83E+02	-3.46E-03
1.83E+02	-3.46E-03
1.83E+02	-3.46E-03
1.83E+02	-3.46E-03
1.83E+02	-3.46E-03
1.83E+02	-3.46E-03
1.83E+02	-3.46E-03
1.83E+02	-3.46E-03
1.83E+02	-3.46E-03
1.84E+02	-3.46E-03
1.84E+02	-3.46E-03
1.84E+02	-3.46E-03
1.84E+02	-3.46E-03
1.84E+02	-3.46E-03
1.84E+02	-3.46E-03
1.84E+02	-3.46E-03
1.84E+02	-3.46E-03
1.84E+02	-3.46E-03
1.84E+02	-3.46E-03
1.85E+02	-3.46E-03
1.85E+02	-3.46E-03
1.85E+02	-3.45E-03
1.85E+02	-3.45E-03
1.85E+02	-3.45E-03
1.85E+02	-3.45E-03
1.85E+02	-3.45E-03
1.85E+02	-3.45E-03
1.85E+02	-3.45E-03
1.85E+02	-3.45E-03
1.86E+02	-3.45E-03
1.86E+02	-3.45E-03
1.86E+02	-3.45E-03
1.86E+02	-3.45E-03
1.86E+02	-3.45E-03
1.86E+02	-3.45E-03
1.86E+02	-3.45E-03
1.86E+02	-3.45E-03
1.86E+02	-3.45E-03
1.86E+02	-3.45E-03
1.87E+02	-3.45E-03
1.87E+02	-3.45E-03
1.87E+02	-3.45E-03
1.87E+02	-3.45E-03
1.87E+02	-3.45E-03
1.87E+02	-3.45E-03
1.87E+02	-3.45E-03
1.87E+02	-3.45E-03
1.87E+02	-3.45E-03
1.87E+02	-3.45E-03
1.88E+02	-3.45E-03
1.88E+02	-3.45E-03
1.88E+02	-3.45E-03
1.88E+02	-3.45E-03
1.88E+02	-3.45E-03
1.88E+02	-3.45E-03
1.88E+02	-3.45E-03
1.88E+02	-3.45E-03
1.88E+02	-3.45E-03
1.88E+02	-3.45E-03
1.89E+02	-3.45E-03
1.89E+02	-3.45E-03
1.89E+02	-3.46E-03
1.89E+02	-3.45E-03
1.89E+02	-3.45E-03
1.89E+02	-3.45E-03
1.89E+02	-3.45E-03
1.89E+02	-3.45E-03
1.89E+02	-3.45E-03
1.89E+02	-3.45E-03
1.90E+02	-3.45E-03
1.90E+02	-3.45E-03
1.90E+02	-3.45E-03
1.90E+02	-3.45E-03
1.90E+02	-3.45E-03
1.90E+02	-3.45E-03
1.90E+02	-3.45E-03
1.90E+02	-3.45E-03
1.90E+02	-3.45E-03
1.90E+02	-3.45E-03
1.91E+02	-3.45E-03
1.91E+02	-3.45E-03
1.91E+02	-3.45E-03
1.91E+02	-3.45E-03
1.91E+02	-3.45E-03
1.91E+02	-3.45E-03
1.91E+02	-3.45E-03
1.91E+02	-3.45E-03
1.91E+02	-3.45E-03
1.91E+02	-3.45E-03
1.92E+02	-3.45E-03
1.92E+02	-3.45E-03
1.92E+02	-3.45E-03
1.92E+02	-3.45E-03
1.92E+02	-3.45E-03
1.92E+02	-3.45E-03
1.92E+02	-3.45E-03
1.92E+02	-3.45E-03
1.92E+02	-3.45E-03
1.92E+02	-3.45E-03
1.93E+02	-3.45E-03
1.93E+02	-3.45E-03
1.93E+02	-3.45E-03
1.93E+02	-3.45E-03
1.93E+02	-3.45E-03
1.93E+02	-3.45E-03
1.93E+02	-3.45E-03
1.93E+02	-3.45E-03
1.93E+02	-3.45E-03
1.93E+02	-3.45E-03
1.94E+02	-3.45E-03
1.94E+02	-3.45E-03
1.94E+02	-3.45E-03
1.94E+02	-3.45E-03
1.94E+02	-3.45E-03
1.94E+02	-3.45E-03
1.94E+02	-3.45E-03
1.94E+02	-3.45E-03
1.94E+02	-3.45E-03
1.94E+02	-3.45E-03
1.95E+02	-3.45E-03
1.95E+02	-3.45E-03
1.95E+02	-3.45E-03
1.95E+02	-3.45E-03
1.95E+02	-3.45E-03
1.95E+02	-3.45E-03
1.95E+02	-3.45E-03
1.95E+02	-3.45E-03
1.95E+02	-3.45E-03
1.95E+02	-3.45E-03
1.96E+02	-3.45E-03
1.96E+02	-3.45E-03
1.96E+02	-3.45E-03
1.96E+02	-3.45E-03
1.96E+02	-3.45E-03
1.96E+02	-3.45E-03
1.96E+02	-3.45E-03
1.96E+02	-3.45E-03
1.96E+02	-3.45E-03
1.96E+02	-3.45E-03
1.97E+02	-3.45E-03
1.97E+02	-3.45E-03
1.97E+02	-3.45E-03
1.97E+02	-3.45E-03
1.97E+02	-3.45E-03
1.97E+02	-3.45E-03
1.97E+02	-3.45E-03
1.97E+02	-3.45E-03
1.97E+02	-3.45E-03
1.97E+02	-3.45E-03
1.98E+02	-3.45E-03
1.98E+02	-3.45E-03
1.98E+02	-3.45E-03
1.98E+02	-3.45E-03
1.98E+02	-3.45E-03
1.98E+02	-3.45E-03
1.98E+02	-3.45E-03
1.98E+02	-3.45E-03
1.98E+02	-3.45E-03
1.98E+02	-3.45E-03
1.99E+02	-3.45E-03
1.99E+02	-3.45E-03
1.99E+02	-3.45E-03
1.99E+02	-3.45E-03
[truncated: 3,012 more rows]
