# Supplementary material for: Decoration of Ag nanoparticles on CoMoO4 rods for efficient electrochemical reduction of CO2
Source: Sci Rep. 2024 Jan 16;14:1406. doi: 10.1038/s41598-024-51680-w (PMC10792071; doi:10.1038/s41598-024-51680-w)
Supplement: Supplementary file 1 — Supplementary Information 1. [file 41598_2024_51680_MOESM1_ESM.zip › raw data for scientific reports/LSV plot/LSV -0.6 to 0.6.csv]

Mar. 30	2023 10:52:54
Linear Sweep Voltammetry
File: c:\users\nsb 111 lab\desktop\dr. schindra\ag cm co2 reduction\cm\ag 7 cm\lsv -0.6 to 0.6.csv
Data Source: Experiment
Instrument Model: CHI760E
Header:
Note:
Init E (V) = -0.6
Final E (V) = 0.6
Scan Rate (V/s) = 0.01
Sample Interval (V) = 0.001
Quiet Time (sec) = 2
Sensitivity (A/V) = 0.01
Potential/V	Current/A	Time/s
Segment 1:
-0.600	-1.980e-3	1.000e-1
-0.599	-1.906e-3	2.000e-1
-0.598	-1.837e-3	3.000e-1
-0.597	-1.772e-3	4.000e-1
-0.596	-1.710e-3	5.000e-1
-0.595	-1.651e-3	6.000e-1
-0.594	-1.593e-3	7.000e-1
-0.593	-1.540e-3	8.000e-1
-0.592	-1.489e-3	9.000e-1
-0.591	-1.441e-3	1.000e+0
-0.590	-1.395e-3	1.100e+0
-0.589	-1.351e-3	1.200e+0
-0.588	-1.308e-3	1.300e+0
-0.587	-1.268e-3	1.400e+0
-0.586	-1.230e-3	1.500e+0
-0.585	-1.195e-3	1.600e+0
-0.584	-1.161e-3	1.700e+0
-0.583	-1.127e-3	1.800e+0
-0.582	-1.096e-3	1.900e+0
-0.581	-1.065e-3	2.000e+0
-0.580	-1.035e-3	2.100e+0
-0.579	-1.007e-3	2.200e+0
-0.578	-9.808e-4	2.300e+0
-0.577	-9.545e-4	2.400e+0
-0.576	-9.299e-4	2.500e+0
-0.575	-9.062e-4	2.600e+0
-0.574	-8.833e-4	2.700e+0
-0.573	-8.612e-4	2.800e+0
-0.572	-8.407e-4	2.900e+0
-0.571	-8.197e-4	3.000e+0
-0.570	-8.003e-4	3.100e+0
-0.569	-7.819e-4	3.200e+0
-0.568	-7.646e-4	3.300e+0
-0.567	-7.475e-4	3.400e+0
-0.566	-7.306e-4	3.500e+0
-0.565	-7.151e-4	3.600e+0
-0.564	-6.995e-4	3.700e+0
-0.563	-6.851e-4	3.800e+0
-0.562	-6.711e-4	3.900e+0
-0.561	-6.571e-4	4.000e+0
-0.560	-6.443e-4	4.100e+0
-0.559	-6.318e-4	4.200e+0
-0.558	-6.193e-4	4.300e+0
-0.557	-6.075e-4	4.400e+0
-0.556	-5.961e-4	4.500e+0
-0.555	-5.850e-4	4.600e+0
-0.554	-5.744e-4	4.700e+0
-0.553	-5.645e-4	4.800e+0
-0.552	-5.545e-4	4.900e+0
-0.551	-5.449e-4	5.000e+0
-0.550	-5.354e-4	5.100e+0
-0.549	-5.263e-4	5.200e+0
-0.548	-5.174e-4	5.300e+0
-0.547	-5.089e-4	5.400e+0
-0.546	-5.007e-4	5.500e+0
-0.545	-4.925e-4	5.600e+0
-0.544	-4.847e-4	5.700e+0
-0.543	-4.774e-4	5.800e+0
-0.542	-4.700e-4	5.900e+0
-0.541	-4.627e-4	6.000e+0
-0.540	-4.556e-4	6.100e+0
-0.539	-4.490e-4	6.200e+0
-0.538	-4.424e-4	6.300e+0
-0.537	-4.358e-4	6.400e+0
-0.536	-4.297e-4	6.500e+0
-0.535	-4.237e-4	6.600e+0
-0.534	-4.176e-4	6.700e+0
-0.533	-4.118e-4	6.800e+0
-0.532	-4.062e-4	6.900e+0
-0.531	-4.008e-4	7.000e+0
-0.530	-3.956e-4	7.100e+0
-0.529	-3.903e-4	7.200e+0
-0.528	-3.852e-4	7.300e+0
-0.527	-3.801e-4	7.400e+0
-0.526	-3.754e-4	7.500e+0
-0.525	-3.707e-4	7.600e+0
-0.524	-3.661e-4	7.700e+0
-0.523	-3.616e-4	7.800e+0
-0.522	-3.571e-4	7.900e+0
-0.521	-3.527e-4	8.000e+0
-0.520	-3.485e-4	8.100e+0
-0.519	-3.445e-4	8.200e+0
-0.518	-3.404e-4	8.300e+0
-0.517	-3.366e-4	8.400e+0
-0.516	-3.329e-4	8.500e+0
-0.515	-3.290e-4	8.600e+0
-0.514	-3.254e-4	8.700e+0
-0.513	-3.219e-4	8.800e+0
-0.512	-3.182e-4	8.900e+0
-0.511	-3.148e-4	9.000e+0
-0.510	-3.114e-4	9.100e+0
-0.509	-3.084e-4	9.200e+0
-0.508	-3.051e-4	9.300e+0
-0.507	-3.018e-4	9.400e+0
-0.506	-2.986e-4	9.500e+0
-0.505	-2.953e-4	9.600e+0
-0.504	-2.922e-4	9.700e+0
-0.503	-2.894e-4	9.800e+0
-0.502	-2.867e-4	9.900e+0
-0.501	-2.839e-4	1.000e+1
-0.500	-2.810e-4	1.010e+1
-0.499	-2.782e-4	1.020e+1
-0.498	-2.755e-4	1.030e+1
-0.497	-2.727e-4	1.040e+1
-0.496	-2.700e-4	1.050e+1
-0.495	-2.675e-4	1.060e+1
-0.494	-2.649e-4	1.070e+1
-0.493	-2.625e-4	1.080e+1
-0.492	-2.601e-4	1.090e+1
-0.491	-2.577e-4	1.100e+1
-0.490	-2.553e-4	1.110e+1
-0.489	-2.529e-4	1.120e+1
-0.488	-2.508e-4	1.130e+1
-0.487	-2.485e-4	1.140e+1
-0.486	-2.463e-4	1.150e+1
-0.485	-2.439e-4	1.160e+1
-0.484	-2.418e-4	1.170e+1
-0.483	-2.398e-4	1.180e+1
-0.482	-2.377e-4	1.190e+1
-0.481	-2.357e-4	1.200e+1
-0.480	-2.337e-4	1.210e+1
-0.479	-2.316e-4	1.220e+1
-0.478	-2.297e-4	1.230e+1
-0.477	-2.277e-4	1.240e+1
-0.476	-2.259e-4	1.250e+1
-0.475	-2.239e-4	1.260e+1
-0.474	-2.220e-4	1.270e+1
-0.473	-2.201e-4	1.280e+1
-0.472	-2.182e-4	1.290e+1
-0.471	-2.163e-4	1.300e+1
-0.470	-2.147e-4	1.310e+1
-0.469	-2.130e-4	1.320e+1
-0.468	-2.112e-4	1.330e+1
-0.467	-2.095e-4	1.340e+1
-0.466	-2.079e-4	1.350e+1
-0.465	-2.062e-4	1.360e+1
-0.464	-2.049e-4	1.370e+1
-0.463	-2.030e-4	1.380e+1
-0.462	-2.014e-4	1.390e+1
-0.461	-1.998e-4	1.400e+1
-0.460	-1.982e-4	1.410e+1
-0.459	-1.968e-4	1.420e+1
-0.458	-1.953e-4	1.430e+1
-0.457	-1.937e-4	1.440e+1
-0.456	-1.922e-4	1.450e+1
-0.455	-1.906e-4	1.460e+1
-0.454	-1.892e-4	1.470e+1
-0.453	-1.878e-4	1.480e+1
-0.452	-1.864e-4	1.490e+1
-0.451	-1.851e-4	1.500e+1
-0.450	-1.838e-4	1.510e+1
-0.449	-1.826e-4	1.520e+1
-0.448	-1.812e-4	1.530e+1
-0.447	-1.797e-4	1.540e+1
-0.446	-1.785e-4	1.550e+1
-0.445	-1.773e-4	1.560e+1
-0.444	-1.758e-4	1.570e+1
-0.443	-1.746e-4	1.580e+1
-0.442	-1.733e-4	1.590e+1
-0.441	-1.720e-4	1.600e+1
-0.440	-1.708e-4	1.610e+1
-0.439	-1.693e-4	1.620e+1
-0.438	-1.682e-4	1.630e+1
-0.437	-1.670e-4	1.640e+1
-0.436	-1.658e-4	1.650e+1
-0.435	-1.647e-4	1.660e+1
-0.434	-1.636e-4	1.670e+1
-0.433	-1.627e-4	1.680e+1
-0.432	-1.614e-4	1.690e+1
-0.431	-1.602e-4	1.700e+1
-0.430	-1.591e-4	1.710e+1
-0.429	-1.580e-4	1.720e+1
-0.428	-1.570e-4	1.730e+1
-0.427	-1.559e-4	1.740e+1
-0.426	-1.550e-4	1.750e+1
-0.425	-1.540e-4	1.760e+1
-0.424	-1.529e-4	1.770e+1
-0.423	-1.518e-4	1.780e+1
-0.422	-1.508e-4	1.790e+1
-0.421	-1.499e-4	1.800e+1
-0.420	-1.488e-4	1.810e+1
-0.419	-1.478e-4	1.820e+1
-0.418	-1.467e-4	1.830e+1
-0.417	-1.458e-4	1.840e+1
-0.416	-1.448e-4	1.850e+1
-0.415	-1.439e-4	1.860e+1
-0.414	-1.429e-4	1.870e+1
-0.413	-1.422e-4	1.880e+1
-0.412	-1.412e-4	1.890e+1
-0.411	-1.404e-4	1.900e+1
-0.410	-1.393e-4	1.910e+1
-0.409	-1.383e-4	1.920e+1
-0.408	-1.375e-4	1.930e+1
-0.407	-1.366e-4	1.940e+1
-0.406	-1.359e-4	1.950e+1
-0.405	-1.350e-4	1.960e+1
-0.404	-1.340e-4	1.970e+1
-0.403	-1.332e-4	1.980e+1
-0.402	-1.324e-4	1.990e+1
-0.401	-1.317e-4	2.000e+1
-0.400	-1.307e-4	2.010e+1
-0.399	-1.300e-4	2.020e+1
-0.398	-1.291e-4	2.030e+1
-0.397	-1.283e-4	2.040e+1
-0.396	-1.276e-4	2.050e+1
-0.395	-1.269e-4	2.060e+1
-0.394	-1.260e-4	2.070e+1
-0.393	-1.252e-4	2.080e+1
-0.392	-1.244e-4	2.090e+1
-0.391	-1.237e-4	2.100e+1
-0.390	-1.228e-4	2.110e+1
-0.389	-1.220e-4	2.120e+1
-0.388	-1.213e-4	2.130e+1
-0.387	-1.207e-4	2.140e+1
-0.386	-1.199e-4	2.150e+1
-0.385	-1.193e-4	2.160e+1
-0.384	-1.185e-4	2.170e+1
-0.383	-1.178e-4	2.180e+1
-0.382	-1.170e-4	2.190e+1
-0.381	-1.164e-4	2.200e+1
-0.380	-1.156e-4	2.210e+1
-0.379	-1.149e-4	2.220e+1
-0.378	-1.142e-4	2.230e+1
-0.377	-1.137e-4	2.240e+1
-0.376	-1.130e-4	2.250e+1
-0.375	-1.124e-4	2.260e+1
-0.374	-1.117e-4	2.270e+1
-0.373	-1.112e-4	2.280e+1
-0.372	-1.105e-4	2.290e+1
-0.371	-1.098e-4	2.300e+1
-0.370	-1.091e-4	2.310e+1
-0.369	-1.085e-4	2.320e+1
-0.368	-1.079e-4	2.330e+1
-0.367	-1.073e-4	2.340e+1
-0.366	-1.067e-4	2.350e+1
-0.365	-1.061e-4	2.360e+1
-0.364	-1.056e-4	2.370e+1
-0.363	-1.049e-4	2.380e+1
-0.362	-1.043e-4	2.390e+1
-0.361	-1.037e-4	2.400e+1
-0.360	-1.031e-4	2.410e+1
-0.359	-1.024e-4	2.420e+1
-0.358	-1.018e-4	2.430e+1
-0.357	-1.012e-4	2.440e+1
-0.356	-1.007e-4	2.450e+1
-0.355	-1.000e-4	2.460e+1
-0.354	-9.946e-5	2.470e+1
-0.353	-9.900e-5	2.480e+1
-0.352	-9.834e-5	2.490e+1
-0.351	-9.786e-5	2.500e+1
-0.350	-9.728e-5	2.510e+1
-0.349	-9.670e-5	2.520e+1
-0.348	-9.625e-5	2.530e+1
-0.347	-9.568e-5	2.540e+1
-0.346	-9.510e-5	2.550e+1
-0.345	-9.465e-5	2.560e+1
-0.344	-9.413e-5	2.570e+1
-0.343	-9.366e-5	2.580e+1
-0.342	-9.303e-5	2.590e+1
-0.341	-9.240e-5	2.600e+1
-0.340	-9.192e-5	2.610e+1
-0.339	-9.151e-5	2.620e+1
-0.338	-9.111e-5	2.630e+1
-0.337	-9.047e-5	2.640e+1
-0.336	-9.011e-5	2.650e+1
-0.335	-8.954e-5	2.660e+1
-0.334	-8.903e-5	2.670e+1
-0.333	-8.842e-5	2.680e+1
-0.332	-8.776e-5	2.690e+1
-0.331	-8.734e-5	2.700e+1
-0.330	-8.697e-5	2.710e+1
-0.329	-8.644e-5	2.720e+1
-0.328	-8.610e-5	2.730e+1
-0.327	-8.569e-5	2.740e+1
-0.326	-8.515e-5	2.750e+1
-0.325	-8.451e-5	2.760e+1
-0.324	-8.391e-5	2.770e+1
-0.323	-8.341e-5	2.780e+1
-0.322	-8.305e-5	2.790e+1
-0.321	-8.254e-5	2.800e+1
-0.320	-8.204e-5	2.810e+1
-0.319	-8.159e-5	2.820e+1
-0.318	-8.125e-5	2.830e+1
-0.317	-8.078e-5	2.840e+1
-0.316	-8.037e-5	2.850e+1
-0.315	-8.006e-5	2.860e+1
-0.314	-7.950e-5	2.870e+1
-0.313	-7.900e-5	2.880e+1
-0.312	-7.855e-5	2.890e+1
-0.311	-7.803e-5	2.900e+1
-0.310	-7.760e-5	2.910e+1
-0.309	-7.723e-5	2.920e+1
-0.308	-7.683e-5	2.930e+1
-0.307	-7.627e-5	2.940e+1
-0.306	-7.591e-5	2.950e+1
-0.305	-7.554e-5	2.960e+1
-0.304	-7.518e-5	2.970e+1
-0.303	-7.475e-5	2.980e+1
-0.302	-7.438e-5	2.990e+1
-0.301	-7.383e-5	3.000e+1
-0.300	-7.339e-5	3.010e+1
-0.299	-7.308e-5	3.020e+1
-0.298	-7.263e-5	3.030e+1
-0.297	-7.228e-5	3.040e+1
-0.296	-7.186e-5	3.050e+1
-0.295	-7.143e-5	3.060e+1
-0.294	-7.092e-5	3.070e+1
-0.293	-7.056e-5	3.080e+1
-0.292	-7.024e-5	3.090e+1
-0.291	-6.971e-5	3.100e+1
-0.290	-6.938e-5	3.110e+1
-0.289	-6.906e-5	3.120e+1
-0.288	-6.853e-5	3.130e+1
-0.287	-6.806e-5	3.140e+1
-0.286	-6.774e-5	3.150e+1
-0.285	-6.728e-5	3.160e+1
-0.284	-6.694e-5	3.170e+1
-0.283	-6.667e-5	3.180e+1
-0.282	-6.622e-5	3.190e+1
-0.281	-6.579e-5	3.200e+1
-0.280	-6.539e-5	3.210e+1
-0.279	-6.478e-5	3.220e+1
-0.278	-6.444e-5	3.230e+1
-0.277	-6.418e-5	3.240e+1
-0.276	-6.371e-5	3.250e+1
-0.275	-6.342e-5	3.260e+1
-0.274	-6.304e-5	3.270e+1
-0.273	-6.254e-5	3.280e+1
-0.272	-6.213e-5	3.290e+1
-0.271	-6.182e-5	3.300e+1
-0.270	-6.146e-5	3.310e+1
-0.269	-6.111e-5	3.320e+1
-0.268	-6.060e-5	3.330e+1
-0.267	-6.032e-5	3.340e+1
-0.266	-5.982e-5	3.350e+1
-0.265	-5.948e-5	3.360e+1
-0.264	-5.910e-5	3.370e+1
-0.263	-5.852e-5	3.380e+1
-0.262	-5.800e-5	3.390e+1
-0.261	-5.773e-5	3.400e+1
-0.260	-5.725e-5	3.410e+1
-0.259	-5.674e-5	3.420e+1
-0.258	-5.630e-5	3.430e+1
-0.257	-5.579e-5	3.440e+1
-0.256	-5.531e-5	3.450e+1
-0.255	-5.475e-5	3.460e+1
-0.254	-5.435e-5	3.470e+1
-0.253	-5.391e-5	3.480e+1
-0.252	-5.341e-5	3.490e+1
-0.251	-5.300e-5	3.500e+1
-0.250	-5.246e-5	3.510e+1
-0.249	-5.190e-5	3.520e+1
-0.248	-5.151e-5	3.530e+1
-0.247	-5.077e-5	3.540e+1
-0.246	-5.013e-5	3.550e+1
-0.245	-4.969e-5	3.560e+1
-0.244	-4.908e-5	3.570e+1
-0.243	-4.848e-5	3.580e+1
-0.242	-4.767e-5	3.590e+1
-0.241	-4.708e-5	3.600e+1
-0.240	-4.657e-5	3.610e+1
-0.239	-4.571e-5	3.620e+1
-0.238	-4.508e-5	3.630e+1
-0.237	-4.434e-5	3.640e+1
-0.236	-4.356e-5	3.650e+1
-0.235	-4.276e-5	3.660e+1
-0.234	-4.204e-5	3.670e+1
-0.233	-4.121e-5	3.680e+1
-0.232	-4.044e-5	3.690e+1
-0.231	-3.958e-5	3.700e+1
-0.230	-3.862e-5	3.710e+1
-0.229	-3.760e-5	3.720e+1
-0.228	-3.670e-5	3.730e+1
-0.227	-3.589e-5	3.740e+1
-0.226	-3.493e-5	3.750e+1
-0.225	-3.388e-5	3.760e+1
-0.224	-3.299e-5	3.770e+1
-0.223	-3.205e-5	3.780e+1
-0.222	-3.105e-5	3.790e+1
-0.221	-3.001e-5	3.800e+1
-0.220	-2.890e-5	3.810e+1
-0.219	-2.798e-5	3.820e+1
-0.218	-2.698e-5	3.830e+1
-0.217	-2.607e-5	3.840e+1
-0.216	-2.497e-5	3.850e+1
-0.215	-2.389e-5	3.860e+1
-0.214	-2.286e-5	3.870e+1
-0.213	-2.172e-5	3.880e+1
-0.212	-2.043e-5	3.890e+1
-0.211	-1.939e-5	3.900e+1
-0.210	-1.840e-5	3.910e+1
-0.209	-1.723e-5	3.920e+1
-0.208	-1.622e-5	3.930e+1
-0.207	-1.496e-5	3.940e+1
-0.206	-1.372e-5	3.950e+1
-0.205	-1.248e-5	3.960e+1
-0.204	-1.126e-5	3.970e+1
-0.203	-1.009e-5	3.980e+1
-0.202	-8.946e-6	3.990e+1
-0.201	-7.608e-6	4.000e+1
-0.200	-6.444e-6	4.010e+1
-0.199	-5.248e-6	4.020e+1
-0.198	-4.005e-6	4.030e+1
-0.197	-2.762e-6	4.040e+1
-0.196	-1.558e-6	4.050e+1
-0.195	-5.114e-7	4.060e+1
-0.194	8.026e-7	4.070e+1
-0.193	2.085e-6	4.080e+1
-0.192	3.297e-6	4.090e+1
-0.191	4.540e-6	4.100e+1
-0.190	5.838e-6	4.110e+1
-0.189	6.979e-6	4.120e+1
-0.188	8.081e-6	4.130e+1
-0.187	9.221e-6	4.140e+1
-0.186	1.035e-5	4.150e+1
-0.185	1.153e-5	4.160e+1
-0.184	1.263e-5	4.170e+1
-0.183	1.370e-5	4.180e+1
-0.182	1.485e-5	4.190e+1
-0.181	1.586e-5	4.200e+1
-0.180	1.686e-5	4.210e+1
-0.179	1.773e-5	4.220e+1
-0.178	1.869e-5	4.230e+1
-0.177	1.976e-5	4.240e+1
-0.176	2.052e-5	4.250e+1
-0.175	2.155e-5	4.260e+1
-0.174	2.237e-5	4.270e+1
-0.173	2.308e-5	4.280e+1
-0.172	2.403e-5	4.290e+1
-0.171	2.490e-5	4.300e+1
-0.170	2.571e-5	4.310e+1
-0.169	2.643e-5	4.320e+1
-0.168	2.713e-5	4.330e+1
-0.167	2.780e-5	4.340e+1
-0.166	2.875e-5	4.350e+1
-0.165	2.935e-5	4.360e+1
-0.164	3.002e-5	4.370e+1
-0.163	3.052e-5	4.380e+1
-0.162	3.124e-5	4.390e+1
-0.161	3.193e-5	4.400e+1
-0.160	3.261e-5	4.410e+1
-0.159	3.309e-5	4.420e+1
-0.158	3.378e-5	4.430e+1
-0.157	3.422e-5	4.440e+1
-0.156	3.488e-5	4.450e+1
-0.155	3.554e-5	4.460e+1
-0.154	3.619e-5	4.470e+1
-0.153	3.667e-5	4.480e+1
-0.152	3.721e-5	4.490e+1
-0.151	3.780e-5	4.500e+1
-0.150	3.825e-5	4.510e+1
-0.149	3.884e-5	4.520e+1
-0.148	3.929e-5	4.530e+1
-0.147	3.984e-5	4.540e+1
-0.146	4.036e-5	4.550e+1
-0.145	4.103e-5	4.560e+1
-0.144	4.135e-5	4.570e+1
-0.143	4.204e-5	4.580e+1
-0.142	4.248e-5	4.590e+1
-0.141	4.305e-5	4.600e+1
-0.140	4.372e-5	4.610e+1
-0.139	4.415e-5	4.620e+1
-0.138	4.465e-5	4.630e+1
-0.137	4.527e-5	4.640e+1
-0.136	4.589e-5	4.650e+1
-0.135	4.633e-5	4.660e+1
-0.134	4.709e-5	4.670e+1
-0.133	4.766e-5	4.680e+1
-0.132	4.822e-5	4.690e+1
-0.131	4.855e-5	4.700e+1
-0.130	4.922e-5	4.710e+1
-0.129	5.004e-5	4.720e+1
-0.128	5.065e-5	4.730e+1
-0.127	5.129e-5	4.740e+1
-0.126	5.188e-5	4.750e+1
-0.125	5.239e-5	4.760e+1
-0.124	5.298e-5	4.770e+1
-0.123	5.364e-5	4.780e+1
-0.122	5.424e-5	4.790e+1
-0.121	5.503e-5	4.800e+1
-0.120	5.560e-5	4.810e+1
-0.119	5.627e-5	4.820e+1
-0.118	5.703e-5	4.830e+1
-0.117	5.785e-5	4.840e+1
-0.116	5.847e-5	4.850e+1
-0.115	5.909e-5	4.860e+1
-0.114	5.981e-5	4.870e+1
-0.113	6.068e-5	4.880e+1
-0.112	6.127e-5	4.890e+1
-0.111	6.202e-5	4.900e+1
-0.110	6.280e-5	4.910e+1
-0.109	6.352e-5	4.920e+1
-0.108	6.427e-5	4.930e+1
-0.107	6.501e-5	4.940e+1
-0.106	6.564e-5	4.950e+1
-0.105	6.656e-5	4.960e+1
-0.104	6.734e-5	4.970e+1
-0.103	6.796e-5	4.980e+1
-0.102	6.896e-5	4.990e+1
-0.101	6.970e-5	5.000e+1
-0.100	7.059e-5	5.010e+1
-0.099	7.127e-5	5.020e+1
-0.098	7.212e-5	5.030e+1
-0.097	7.285e-5	5.040e+1
-0.096	7.365e-5	5.050e+1
-0.095	7.434e-5	5.060e+1
-0.094	7.516e-5	5.070e+1
-0.093	7.594e-5	5.080e+1
-0.092	7.660e-5	5.090e+1
-0.091	7.751e-5	5.100e+1
-0.090	7.829e-5	5.110e+1
-0.089	7.922e-5	5.120e+1
-0.088	8.001e-5	5.130e+1
-0.087	8.089e-5	5.140e+1
-0.086	8.179e-5	5.150e+1
-0.085	8.261e-5	5.160e+1
-0.084	8.350e-5	5.170e+1
-0.083	8.441e-5	5.180e+1
-0.082	8.509e-5	5.190e+1
-0.081	8.609e-5	5.200e+1
-0.080	8.695e-5	5.210e+1
-0.079	8.772e-5	5.220e+1
-0.078	8.867e-5	5.230e+1
-0.077	8.966e-5	5.240e+1
-0.076	9.074e-5	5.250e+1
-0.075	9.162e-5	5.260e+1
-0.074	9.236e-5	5.270e+1
-0.073	9.339e-5	5.280e+1
-0.072	9.431e-5	5.290e+1
-0.071	9.527e-5	5.300e+1
-0.070	9.623e-5	5.310e+1
-0.069	9.723e-5	5.320e+1
-0.068	9.823e-5	5.330e+1
-0.067	9.930e-5	5.340e+1
-0.066	1.002e-4	5.350e+1
-0.065	1.014e-4	5.360e+1
-0.064	1.024e-4	5.370e+1
-0.063	1.036e-4	5.380e+1
-0.062	1.047e-4	5.390e+1
-0.061	1.058e-4	5.400e+1
-0.060	1.069e-4	5.410e+1
-0.059	1.078e-4	5.420e+1
-0.058	1.091e-4	5.430e+1
-0.057	1.103e-4	5.440e+1
-0.056	1.113e-4	5.450e+1
-0.055	1.125e-4	5.460e+1
-0.054	1.139e-4	5.470e+1
-0.053	1.150e-4	5.480e+1
-0.052	1.164e-4	5.490e+1
-0.051	1.177e-4	5.500e+1
-0.050	1.189e-4	5.510e+1
-0.049	1.203e-4	5.520e+1
-0.048	1.216e-4	5.530e+1
-0.047	1.231e-4	5.540e+1
-0.046	1.245e-4	5.550e+1
-0.045	1.257e-4	5.560e+1
-0.044	1.273e-4	5.570e+1
-0.043	1.289e-4	5.580e+1
-0.042	1.304e-4	5.590e+1
-0.041	1.320e-4	5.600e+1
-0.040	1.337e-4	5.610e+1
-0.039	1.353e-4	5.620e+1
-0.038	1.370e-4	5.630e+1
-0.037	1.387e-4	5.640e+1
-0.036	1.404e-4	5.650e+1
-0.035	1.421e-4	5.660e+1
-0.034	1.439e-4	5.670e+1
-0.033	1.458e-4	5.680e+1
-0.032	1.478e-4	5.690e+1
-0.031	1.497e-4	5.700e+1
-0.030	1.516e-4	5.710e+1
-0.029	1.535e-4	5.720e+1
-0.028	1.556e-4	5.730e+1
-0.027	1.576e-4	5.740e+1
-0.026	1.597e-4	5.750e+1
-0.025	1.619e-4	5.760e+1
-0.024	1.639e-4	5.770e+1
-0.023	1.662e-4	5.780e+1
-0.022	1.685e-4	5.790e+1
-0.021	1.709e-4	5.800e+1
-0.020	1.732e-4	5.810e+1
-0.019	1.756e-4	5.820e+1
-0.018	1.779e-4	5.830e+1
-0.017	1.804e-4	5.840e+1
-0.016	1.829e-4	5.850e+1
-0.015	1.856e-4	5.860e+1
-0.014	1.880e-4	5.870e+1
-0.013	1.907e-4	5.880e+1
-0.012	1.934e-4	5.890e+1
-0.011	1.958e-4	5.900e+1
-0.010	1.984e-4	5.910e+1
-0.009	2.010e-4	5.920e+1
-0.008	2.036e-4	5.930e+1
-0.007	2.062e-4	5.940e+1
-0.006	2.090e-4	5.950e+1
-0.005	2.116e-4	5.960e+1
-0.004	2.143e-4	5.970e+1
-0.003	2.168e-4	5.980e+1
-0.002	2.193e-4	5.990e+1
-0.001	2.218e-4	6.000e+1
-0.000	2.249e-4	6.010e+1
0.001	2.273e-4	6.020e+1
0.002	2.297e-4	6.030e+1
0.003	2.318e-4	6.040e+1
0.004	2.338e-4	6.050e+1
0.005	2.360e-4	6.060e+1
0.006	2.383e-4	6.070e+1
0.007	2.403e-4	6.080e+1
0.008	2.421e-4	6.090e+1
0.009	2.439e-4	6.100e+1
0.010	2.457e-4	6.110e+1
0.011	2.475e-4	6.120e+1
0.012	2.492e-4	6.130e+1
0.013	2.510e-4	6.140e+1
0.014	2.528e-4	6.150e+1
0.015	2.546e-4	6.160e+1
0.016	2.562e-4	6.170e+1
0.017	2.579e-4	6.180e+1
0.018	2.596e-4	6.190e+1
0.019	2.612e-4	6.200e+1
0.020	2.628e-4	6.210e+1
0.021	2.644e-4	6.220e+1
0.022	2.658e-4	6.230e+1
0.023	2.673e-4	6.240e+1
0.024	2.687e-4	6.250e+1
0.025	2.705e-4	6.260e+1
0.026	2.719e-4	6.270e+1
0.027	2.734e-4	6.280e+1
0.028	2.752e-4	6.290e+1
0.029	2.768e-4	6.300e+1
0.030	2.784e-4	6.310e+1
0.031	2.801e-4	6.320e+1
0.032	2.817e-4	6.330e+1
0.033	2.835e-4	6.340e+1
0.034	2.851e-4	6.350e+1
0.035	2.869e-4	6.360e+1
0.036	2.885e-4	6.370e+1
0.037	2.902e-4	6.380e+1
0.038	2.922e-4	6.390e+1
0.039	2.940e-4	6.400e+1
0.040	2.959e-4	6.410e+1
0.041	2.978e-4	6.420e+1
0.042	2.996e-4	6.430e+1
0.043	3.015e-4	6.440e+1
0.044	3.036e-4	6.450e+1
0.045	3.053e-4	6.460e+1
0.046	3.070e-4	6.470e+1
0.047	3.088e-4	6.480e+1
0.048	3.105e-4	6.490e+1
0.049	3.122e-4	6.500e+1
0.050	3.137e-4	6.510e+1
0.051	3.152e-4	6.520e+1
0.052	3.168e-4	6.530e+1
0.053	3.182e-4	6.540e+1
0.054	3.196e-4	6.550e+1
0.055	3.209e-4	6.560e+1
0.056	3.221e-4	6.570e+1
0.057	3.233e-4	6.580e+1
0.058	3.243e-4	6.590e+1
0.059	3.253e-4	6.600e+1
0.060	3.263e-4	6.610e+1
0.061	3.271e-4	6.620e+1
0.062	3.280e-4	6.630e+1
0.063	3.289e-4	6.640e+1
0.064	3.297e-4	6.650e+1
0.065	3.305e-4	6.660e+1
0.066	3.314e-4	6.670e+1
0.067	3.322e-4	6.680e+1
0.068	3.330e-4	6.690e+1
0.069	3.337e-4	6.700e+1
0.070	3.347e-4	6.710e+1
0.071	3.355e-4	6.720e+1
0.072	3.364e-4	6.730e+1
0.073	3.374e-4	6.740e+1
0.074	3.385e-4	6.750e+1
0.075	3.395e-4	6.760e+1
0.076	3.407e-4	6.770e+1
0.077	3.420e-4	6.780e+1
0.078	3.433e-4	6.790e+1
0.079	3.448e-4	6.800e+1
0.080	3.464e-4	6.810e+1
0.081	3.479e-4	6.820e+1
0.082	3.496e-4	6.830e+1
0.083	3.514e-4	6.840e+1
0.084	3.533e-4	6.850e+1
0.085	3.552e-4	6.860e+1
0.086	3.570e-4	6.870e+1
0.087	3.588e-4	6.880e+1
0.088	3.606e-4	6.890e+1
0.089	3.625e-4	6.900e+1
0.090	3.643e-4	6.910e+1
0.091	3.660e-4	6.920e+1
0.092	3.680e-4	6.930e+1
0.093	3.701e-4	6.940e+1
0.094	3.723e-4	6.950e+1
0.095	3.748e-4	6.960e+1
0.096	3.772e-4	6.970e+1
0.097	3.797e-4	6.980e+1
0.098	3.822e-4	6.990e+1
0.099	3.847e-4	7.000e+1
0.100	3.870e-4	7.010e+1
0.101	3.895e-4	7.020e+1
0.102	3.924e-4	7.030e+1
0.103	3.949e-4	7.040e+1
0.104	3.977e-4	7.050e+1
0.105	4.004e-4	7.060e+1
0.106	4.030e-4	7.070e+1
0.107	4.057e-4	7.080e+1
0.108	4.084e-4	7.090e+1
0.109	4.112e-4	7.100e+1
0.110	4.140e-4	7.110e+1
0.111	4.167e-4	7.120e+1
0.112	4.194e-4	7.130e+1
0.113	4.221e-4	7.140e+1
0.114	4.249e-4	7.150e+1
0.115	4.276e-4	7.160e+1
0.116	4.304e-4	7.170e+1
0.117	4.332e-4	7.180e+1
0.118	4.359e-4	7.190e+1
0.119	4.388e-4	7.200e+1
0.120	4.414e-4	7.210e+1
0.121	4.442e-4	7.220e+1
0.122	4.470e-4	7.230e+1
0.123	4.497e-4	7.240e+1
0.124	4.524e-4	7.250e+1
0.125	4.552e-4	7.260e+1
0.126	4.579e-4	7.270e+1
0.127	4.608e-4	7.280e+1
0.128	4.636e-4	7.290e+1
0.129	4.662e-4	7.300e+1
0.130	4.689e-4	7.310e+1
0.131	4.716e-4	7.320e+1
0.132	4.743e-4	7.330e+1
0.133	4.769e-4	7.340e+1
0.134	4.794e-4	7.350e+1
0.135	4.820e-4	7.360e+1
0.136	4.847e-4	7.370e+1
0.137	4.873e-4	7.380e+1
0.138	4.899e-4	7.390e+1
0.139	4.922e-4	7.400e+1
0.140	4.948e-4	7.410e+1
0.141	4.973e-4	7.420e+1
0.142	4.998e-4	7.430e+1
0.143	5.024e-4	7.440e+1
0.144	5.048e-4	7.450e+1
0.145	5.072e-4	7.460e+1
0.146	5.095e-4	7.470e+1
0.147	5.119e-4	7.480e+1
0.148	5.141e-4	7.490e+1
0.149	5.163e-4	7.500e+1
0.150	5.186e-4	7.510e+1
0.151	5.206e-4	7.520e+1
0.152	5.228e-4	7.530e+1
0.153	5.250e-4	7.540e+1
0.154	5.271e-4	7.550e+1
0.155	5.292e-4	7.560e+1
0.156	5.314e-4	7.570e+1
0.157	5.333e-4	7.580e+1
0.158	5.352e-4	7.590e+1
0.159	5.371e-4	7.600e+1
0.160	5.391e-4	7.610e+1
0.161	5.410e-4	7.620e+1
0.162	5.428e-4	7.630e+1
0.163	5.444e-4	7.640e+1
0.164	5.463e-4	7.650e+1
0.165	5.479e-4	7.660e+1
0.166	5.496e-4	7.670e+1
0.167	5.512e-4	7.680e+1
0.168	5.528e-4	7.690e+1
0.169	5.543e-4	7.700e+1
0.170	5.559e-4	7.710e+1
0.171	5.574e-4	7.720e+1
0.172	5.589e-4	7.730e+1
0.173	5.603e-4	7.740e+1
0.174	5.616e-4	7.750e+1
0.175	5.631e-4	7.760e+1
0.176	5.642e-4	7.770e+1
0.177	5.653e-4	7.780e+1
0.178	5.666e-4	7.790e+1
0.179	5.678e-4	7.800e+1
0.180	5.690e-4	7.810e+1
0.181	5.700e-4	7.820e+1
0.182	5.709e-4	7.830e+1
0.183	5.719e-4	7.840e+1
0.184	5.729e-4	7.850e+1
0.185	5.738e-4	7.860e+1
0.186	5.749e-4	7.870e+1
0.187	5.757e-4	7.880e+1
0.188	5.764e-4	7.890e+1
0.189	5.771e-4	7.900e+1
0.190	5.780e-4	7.910e+1
0.191	5.788e-4	7.920e+1
0.192	5.796e-4	7.930e+1
0.193	5.804e-4	7.940e+1
0.194	5.809e-4	7.950e+1
0.195	5.816e-4	7.960e+1
0.196	5.822e-4	7.970e+1
0.197	5.828e-4	7.980e+1
0.198	5.834e-4	7.990e+1
0.199	5.841e-4	8.000e+1
0.200	5.846e-4	8.010e+1
0.201	5.850e-4	8.020e+1
0.202	5.855e-4	8.030e+1
0.203	5.858e-4	8.040e+1
0.204	5.864e-4	8.050e+1
0.205	5.869e-4	8.060e+1
0.206	5.873e-4	8.070e+1
0.207	5.878e-4	8.080e+1
0.208	5.881e-4	8.090e+1
0.209	5.885e-4	8.100e+1
0.210	5.887e-4	8.110e+1
0.211	5.891e-4	8.120e+1
0.212	5.895e-4	8.130e+1
0.213	5.896e-4	8.140e+1
0.214	5.897e-4	8.150e+1
0.215	5.900e-4	8.160e+1
0.216	5.902e-4	8.170e+1
0.217	5.906e-4	8.180e+1
0.218	5.908e-4	8.190e+1
0.219	5.911e-4	8.200e+1
0.220	5.911e-4	8.210e+1
0.221	5.913e-4	8.220e+1
0.222	5.914e-4	8.230e+1
0.223	5.915e-4	8.240e+1
0.224	5.917e-4	8.250e+1
0.225	5.917e-4	8.260e+1
0.226	5.918e-4	8.270e+1
0.227	5.919e-4	8.280e+1
0.228	5.920e-4	8.290e+1
0.229	5.920e-4	8.300e+1
0.230	5.921e-4	8.310e+1
0.231	5.922e-4	8.320e+1
0.232	5.922e-4	8.330e+1
0.233	5.922e-4	8.340e+1
0.234	5.922e-4	8.350e+1
0.235	5.923e-4	8.360e+1
0.236	5.922e-4	8.370e+1
0.237	5.921e-4	8.380e+1
0.238	5.921e-4	8.390e+1
0.239	5.919e-4	8.400e+1
0.240	5.918e-4	8.410e+1
0.241	5.918e-4	8.420e+1
0.242	5.916e-4	8.430e+1
0.243	5.915e-4	8.440e+1
0.244	5.915e-4	8.450e+1
0.245	5.913e-4	8.460e+1
0.246	5.913e-4	8.470e+1
0.247	5.910e-4	8.480e+1
0.248	5.910e-4	8.490e+1
0.249	5.909e-4	8.500e+1
0.250	5.907e-4	8.510e+1
0.251	5.904e-4	8.520e+1
0.252	5.903e-4	8.530e+1
0.253	5.900e-4	8.540e+1
0.254	5.898e-4	8.550e+1
0.255	5.897e-4	8.560e+1
0.256	5.896e-4	8.570e+1
0.257	5.894e-4	8.580e+1
0.258	5.892e-4	8.590e+1
0.259	5.889e-4	8.600e+1
0.260	5.888e-4	8.610e+1
0.261	5.884e-4	8.620e+1
0.262	5.884e-4	8.630e+1
0.263	5.881e-4	8.640e+1
0.264	5.879e-4	8.650e+1
0.265	5.875e-4	8.660e+1
0.266	5.874e-4	8.670e+1
0.267	5.872e-4	8.680e+1
0.268	5.870e-4	8.690e+1
0.269	5.868e-4	8.700e+1
0.270	5.866e-4	8.710e+1
0.271	5.862e-4	8.720e+1
0.272	5.858e-4	8.730e+1
0.273	5.855e-4	8.740e+1
0.274	5.854e-4	8.750e+1
0.275	5.852e-4	8.760e+1
0.276	5.848e-4	8.770e+1
0.277	5.846e-4	8.780e+1
0.278	5.842e-4	8.790e+1
0.279	5.839e-4	8.800e+1
0.280	5.837e-4	8.810e+1
0.281	5.835e-4	8.820e+1
0.282	5.834e-4	8.830e+1
0.283	5.831e-4	8.840e+1
0.284	5.829e-4	8.850e+1
0.285	5.827e-4	8.860e+1
0.286	5.824e-4	8.870e+1
0.287	5.822e-4	8.880e+1
0.288	5.819e-4	8.890e+1
0.289	5.816e-4	8.900e+1
0.290	5.814e-4	8.910e+1
0.291	5.812e-4	8.920e+1
0.292	5.810e-4	8.930e+1
0.293	5.810e-4	8.940e+1
0.294	5.808e-4	8.950e+1
0.295	5.806e-4	8.960e+1
0.296	5.804e-4	8.970e+1
0.297	5.803e-4	8.980e+1
0.298	5.802e-4	8.990e+1
0.299	5.799e-4	9.000e+1
0.300	5.798e-4	9.010e+1
0.301	5.797e-4	9.020e+1
0.302	5.798e-4	9.030e+1
0.303	5.796e-4	9.040e+1
0.304	5.796e-4	9.050e+1
0.305	5.796e-4	9.060e+1
0.306	5.795e-4	9.070e+1
0.307	5.798e-4	9.080e+1
0.308	5.798e-4	9.090e+1
0.309	5.795e-4	9.100e+1
0.310	5.795e-4	9.110e+1
0.311	5.796e-4	9.120e+1
0.312	5.796e-4	9.130e+1
0.313	5.797e-4	9.140e+1
0.314	5.800e-4	9.150e+1
0.315	5.800e-4	9.160e+1
0.316	5.799e-4	9.170e+1
0.317	5.799e-4	9.180e+1
0.318	5.800e-4	9.190e+1
0.319	5.799e-4	9.200e+1
0.320	5.800e-4	9.210e+1
0.321	5.801e-4	9.220e+1
0.322	5.801e-4	9.230e+1
0.323	5.801e-4	9.240e+1
0.324	5.805e-4	9.250e+1
0.325	5.804e-4	9.260e+1
0.326	5.806e-4	9.270e+1
0.327	5.807e-4	9.280e+1
0.328	5.809e-4	9.290e+1
0.329	5.810e-4	9.300e+1
0.330	5.812e-4	9.310e+1
0.331	5.816e-4	9.320e+1
0.332	5.819e-4	9.330e+1
0.333	5.823e-4	9.340e+1
0.334	5.826e-4	9.350e+1
0.335	5.829e-4	9.360e+1
0.336	5.832e-4	9.370e+1
0.337	5.834e-4	9.380e+1
0.338	5.836e-4	9.390e+1
0.339	5.841e-4	9.400e+1
0.340	5.845e-4	9.410e+1
0.341	5.849e-4	9.420e+1
0.342	5.854e-4	9.430e+1
0.343	5.857e-4	9.440e+1
0.344	5.863e-4	9.450e+1
0.345	5.866e-4	9.460e+1
0.346	5.871e-4	9.470e+1
0.347	5.877e-4	9.480e+1
0.348	5.882e-4	9.490e+1
0.349	5.887e-4	9.500e+1
0.350	5.894e-4	9.510e+1
0.351	5.900e-4	9.520e+1
0.352	5.910e-4	9.530e+1
0.353	5.916e-4	9.540e+1
0.354	5.923e-4	9.550e+1
0.355	5.929e-4	9.560e+1
0.356	5.938e-4	9.570e+1
0.357	5.946e-4	9.580e+1
0.358	5.956e-4	9.590e+1
0.359	5.963e-4	9.600e+1
0.360	5.972e-4	9.610e+1
0.361	5.982e-4	9.620e+1
0.362	5.992e-4	9.630e+1
0.363	6.001e-4	9.640e+1
0.364	6.012e-4	9.650e+1
0.365	6.024e-4	9.660e+1
0.366	6.035e-4	9.670e+1
0.367	6.050e-4	9.680e+1
0.368	6.066e-4	9.690e+1
0.369	6.076e-4	9.700e+1
0.370	6.089e-4	9.710e+1
0.371	6.102e-4	9.720e+1
0.372	6.115e-4	9.730e+1
0.373	6.126e-4	9.740e+1
0.374	6.140e-4	9.750e+1
0.375	6.154e-4	9.760e+1
0.376	6.167e-4	9.770e+1
0.377	6.180e-4	9.780e+1
0.378	6.195e-4	9.790e+1
0.379	6.211e-4	9.800e+1
0.380	6.229e-4	9.810e+1
0.381	6.243e-4	9.820e+1
0.382	6.259e-4	9.830e+1
0.383	6.279e-4	9.840e+1
0.384	6.299e-4	9.850e+1
0.385	6.315e-4	9.860e+1
0.386	6.331e-4	9.870e+1
0.387	6.352e-4	9.880e+1
0.388	6.370e-4	9.890e+1
0.389	6.389e-4	9.900e+1
0.390	6.409e-4	9.910e+1
0.391	6.430e-4	9.920e+1
0.392	6.448e-4	9.930e+1
0.393	6.462e-4	9.940e+1
0.394	6.482e-4	9.950e+1
0.395	6.499e-4	9.960e+1
0.396	6.518e-4	9.970e+1
0.397	6.534e-4	9.980e+1
0.398	6.549e-4	9.990e+1
0.399	6.564e-4	1.000e+2
0.400	6.581e-4	1.001e+2
0.401	6.599e-4	1.002e+2
0.402	6.620e-4	1.003e+2
0.403	6.641e-4	1.004e+2
0.404	6.661e-4	1.005e+2
0.405	6.682e-4	1.006e+2
0.406	6.703e-4	1.007e+2
0.407	6.721e-4	1.008e+2
0.408	6.738e-4	1.009e+2
0.409	6.762e-4	1.010e+2
0.410	6.779e-4	1.011e+2
0.411	6.796e-4	1.012e+2
0.412	6.816e-4	1.013e+2
0.413	6.837e-4	1.014e+2
0.414	6.853e-4	1.015e+2
0.415	6.873e-4	1.016e+2
0.416	6.888e-4	1.017e+2
0.417	6.905e-4	1.018e+2
0.418	6.930e-4	1.019e+2
0.419	6.956e-4	1.020e+2
0.420	6.970e-4	1.021e+2
0.421	6.985e-4	1.022e+2
0.422	7.006e-4	1.023e+2
0.423	7.024e-4	1.024e+2
0.424	7.040e-4	1.025e+2
0.425	7.050e-4	1.026e+2
0.426	7.067e-4	1.027e+2
0.427	7.084e-4	1.028e+2
0.428	7.103e-4	1.029e+2
0.429	7.119e-4	1.030e+2
0.430	7.138e-4	1.031e+2
0.431	7.160e-4	1.032e+2
0.432	7.184e-4	1.033e+2
0.433	7.205e-4	1.034e+2
0.434	7.226e-4	1.035e+2
0.435	7.243e-4	1.036e+2
0.436	7.258e-4	1.037e+2
0.437	7.276e-4	1.038e+2
0.438	7.294e-4	1.039e+2
0.439	7.305e-4	1.040e+2
0.440	7.315e-4	1.041e+2
0.441	7.332e-4	1.042e+2
0.442	7.348e-4	1.043e+2
0.443	7.360e-4	1.044e+2
0.444	7.376e-4	1.045e+2
0.445	7.394e-4	1.046e+2
0.446	7.410e-4	1.047e+2
0.447	7.431e-4	1.048e+2
0.448	7.448e-4	1.049e+2
0.449	7.466e-4	1.050e+2
0.450	7.487e-4	1.051e+2
0.451	7.507e-4	1.052e+2
0.452	7.521e-4	1.053e+2
0.453	7.538e-4	1.054e+2
0.454	7.551e-4	1.055e+2
0.455	7.571e-4	1.056e+2
0.456	7.591e-4	1.057e+2
0.457	7.609e-4	1.058e+2
0.458	7.620e-4	1.059e+2
0.459	7.635e-4	1.060e+2
0.460	7.650e-4	1.061e+2
0.461	7.659e-4	1.062e+2
0.462	7.671e-4	1.063e+2
0.463	7.687e-4	1.064e+2
0.464	7.705e-4	1.065e+2
0.465	7.724e-4	1.066e+2
0.466	7.737e-4	1.067e+2
0.467	7.753e-4	1.068e+2
0.468	7.764e-4	1.069e+2
0.469	7.783e-4	1.070e+2
0.470	7.803e-4	1.071e+2
0.471	7.819e-4	1.072e+2
0.472	7.833e-4	1.073e+2
0.473	7.851e-4	1.074e+2
0.474	7.865e-4	1.075e+2
0.475	7.880e-4	1.076e+2
0.476	7.890e-4	1.077e+2
0.477	7.907e-4	1.078e+2
0.478	7.918e-4	1.079e+2
0.479	7.930e-4	1.080e+2
0.480	7.940e-4	1.081e+2
0.481	7.955e-4	1.082e+2
0.482	7.967e-4	1.083e+2
0.483	7.983e-4	1.084e+2
0.484	7.996e-4	1.085e+2
0.485	8.013e-4	1.086e+2
0.486	8.030e-4	1.087e+2
0.487	8.040e-4	1.088e+2
0.488	8.061e-4	1.089e+2
0.489	8.075e-4	1.090e+2
0.490	8.095e-4	1.091e+2
0.491	8.115e-4	1.092e+2
0.492	8.122e-4	1.093e+2
0.493	8.141e-4	1.094e+2
0.494	8.156e-4	1.095e+2
0.495	8.168e-4	1.096e+2
0.496	8.182e-4	1.097e+2
0.497	8.191e-4	1.098e+2
0.498	8.201e-4	1.099e+2
0.499	8.212e-4	1.100e+2
0.500	8.224e-4	1.101e+2
0.501	8.236e-4	1.102e+2
0.502	8.246e-4	1.103e+2
0.503	8.263e-4	1.104e+2
0.504	8.275e-4	1.105e+2
0.505	8.290e-4	1.106e+2
0.506	8.306e-4	1.107e+2
0.507	8.321e-4	1.108e+2
0.508	8.332e-4	1.109e+2
0.509	8.345e-4	1.110e+2
0.510	8.356e-4	1.111e+2
0.511	8.369e-4	1.112e+2
0.512	8.385e-4	1.113e+2
0.513	8.413e-4	1.114e+2
0.514	8.429e-4	1.115e+2
0.515	8.447e-4	1.116e+2
0.516	8.468e-4	1.117e+2
0.517	8.482e-4	1.118e+2
0.518	8.497e-4	1.119e+2
0.519	8.513e-4	1.120e+2
0.520	8.527e-4	1.121e+2
0.521	8.543e-4	1.122e+2
0.522	8.553e-4	1.123e+2
0.523	8.562e-4	1.124e+2
0.524	8.574e-4	1.125e+2
0.525	8.584e-4	1.126e+2
0.526	8.596e-4	1.127e+2
0.527	8.609e-4	1.128e+2
0.528	8.628e-4	1.129e+2
0.529	8.645e-4	1.130e+2
0.530	8.656e-4	1.131e+2
0.531	8.664e-4	1.132e+2
0.532	8.681e-4	1.133e+2
0.533	8.699e-4	1.134e+2
0.534	8.705e-4	1.135e+2
0.535	8.725e-4	1.136e+2
0.536	8.748e-4	1.137e+2
0.537	8.769e-4	1.138e+2
0.538	8.781e-4	1.139e+2
0.539	8.790e-4	1.140e+2
0.540	8.814e-4	1.141e+2
0.541	8.823e-4	1.142e+2
0.542	8.850e-4	1.143e+2
0.543	8.874e-4	1.144e+2
0.544	8.897e-4	1.145e+2
0.545	8.917e-4	1.146e+2
0.546	8.939e-4	1.147e+2
0.547	8.949e-4	1.148e+2
0.548	8.955e-4	1.149e+2
0.549	8.962e-4	1.150e+2
0.550	8.959e-4	1.151e+2
0.551	8.964e-4	1.152e+2
0.552	8.969e-4	1.153e+2
0.553	8.970e-4	1.154e+2
0.554	8.977e-4	1.155e+2
0.555	8.990e-4	1.156e+2
0.556	9.021e-4	1.157e+2
0.557	9.044e-4	1.158e+2
0.558	9.057e-4	1.159e+2
0.559	9.069e-4	1.160e+2
0.560	9.082e-4	1.161e+2
0.561	9.094e-4	1.162e+2
0.562	9.106e-4	1.163e+2
0.563	9.115e-4	1.164e+2
0.564	9.132e-4	1.165e+2
0.565	9.144e-4	1.166e+2
0.566	9.152e-4	1.167e+2
0.567	9.163e-4	1.168e+2
0.568	9.180e-4	1.169e+2
0.569	9.190e-4	1.170e+2
0.570	9.199e-4	1.171e+2
0.571	9.218e-4	1.172e+2
0.572	9.249e-4	1.173e+2
0.573	9.301e-4	1.174e+2
0.574	9.381e-4	1.175e+2
0.575	9.456e-4	1.176e+2
0.576	9.496e-4	1.177e+2
0.577	9.531e-4	1.178e+2
0.578	9.547e-4	1.179e+2
0.579	9.550e-4	1.180e+2
0.580	9.540e-4	1.181e+2
0.581	9.518e-4	1.182e+2
0.582	9.513e-4	1.183e+2
0.583	9.508e-4	1.184e+2
0.584	9.509e-4	1.185e+2
0.585	9.506e-4	1.186e+2
0.586	9.515e-4	1.187e+2
0.587	9.520e-4	1.188e+2
0.588	9.531e-4	1.189e+2
0.589	9.547e-4	1.190e+2
0.590	9.557e-4	1.191e+2
0.591	9.563e-4	1.192e+2
0.592	9.561e-4	1.193e+2
0.593	9.572e-4	1.194e+2
0.594	9.580e-4	1.195e+2
0.595	9.594e-4	1.196e+2
0.596	9.610e-4	1.197e+2
0.597	9.616e-4	1.198e+2
0.598	9.628e-4	1.199e+2
0.599	9.635e-4	1.200e+2
