# Supplementary material for: Decoration of Ag nanoparticles on CoMoO4 rods for efficient electrochemical reduction of CO2
Source: Sci Rep. 2024 Jan 16;14:1406. doi: 10.1038/s41598-024-51680-w (PMC10792071; doi:10.1038/s41598-024-51680-w)
Supplement: Supplementary file 1 — Supplementary Information 1. [file 41598_2024_51680_MOESM1_ESM.zip › raw data for scientific reports/LSV plot/LSV CO2 Ag CoMoO4.csv]

Mar. 30	2023 15:01:12
Linear Sweep Voltammetry
File: c:\users\nsb 111 lab\desktop\dr. schindra\ag cm co2 reduction\cm\ag 7 cm\lsv -0.6 to 0.6 co2.csv
Data Source: Experiment
Instrument Model: CHI760E
Header:
Note:
Init E (V) = -0.6
Final E (V) = 0.6
Scan Rate (V/s) = 0.01
Sample Interval (V) = 0.001
Quiet Time (sec) = 2
Sensitivity (A/V) = 0.01
Potential/V	Current/A	Time/s
Segment 1:
-0.600	-4.424e-3	1.000e-1
-0.599	-4.423e-3	2.000e-1
-0.598	-4.419e-3	3.000e-1
-0.597	-4.414e-3	4.000e-1
-0.596	-4.408e-3	5.000e-1
-0.595	-4.400e-3	6.000e-1
-0.594	-4.392e-3	7.000e-1
-0.593	-4.383e-3	8.000e-1
-0.592	-4.373e-3	9.000e-1
-0.591	-4.364e-3	1.000e+0
-0.590	-4.354e-3	1.100e+0
-0.589	-4.344e-3	1.200e+0
-0.588	-4.333e-3	1.300e+0
-0.587	-4.321e-3	1.400e+0
-0.586	-4.309e-3	1.500e+0
-0.585	-4.297e-3	1.600e+0
-0.584	-4.284e-3	1.700e+0
-0.583	-4.272e-3	1.800e+0
-0.582	-4.259e-3	1.900e+0
-0.581	-4.246e-3	2.000e+0
-0.580	-4.233e-3	2.100e+0
-0.579	-4.220e-3	2.200e+0
-0.578	-4.207e-3	2.300e+0
-0.577	-4.193e-3	2.400e+0
-0.576	-4.180e-3	2.500e+0
-0.575	-4.166e-3	2.600e+0
-0.574	-4.152e-3	2.700e+0
-0.573	-4.138e-3	2.800e+0
-0.572	-4.124e-3	2.900e+0
-0.571	-4.110e-3	3.000e+0
-0.570	-4.096e-3	3.100e+0
-0.569	-4.082e-3	3.200e+0
-0.568	-4.067e-3	3.300e+0
-0.567	-4.053e-3	3.400e+0
-0.566	-4.039e-3	3.500e+0
-0.565	-4.024e-3	3.600e+0
-0.564	-4.009e-3	3.700e+0
-0.563	-3.995e-3	3.800e+0
-0.562	-3.979e-3	3.900e+0
-0.561	-3.964e-3	4.000e+0
-0.560	-3.949e-3	4.100e+0
-0.559	-3.934e-3	4.200e+0
-0.558	-3.919e-3	4.300e+0
-0.557	-3.904e-3	4.400e+0
-0.556	-3.889e-3	4.500e+0
-0.555	-3.873e-3	4.600e+0
-0.554	-3.858e-3	4.700e+0
-0.553	-3.843e-3	4.800e+0
-0.552	-3.827e-3	4.900e+0
-0.551	-3.812e-3	5.000e+0
-0.550	-3.796e-3	5.100e+0
-0.549	-3.781e-3	5.200e+0
-0.548	-3.766e-3	5.300e+0
-0.547	-3.750e-3	5.400e+0
-0.546	-3.734e-3	5.500e+0
-0.545	-3.719e-3	5.600e+0
-0.544	-3.703e-3	5.700e+0
-0.543	-3.688e-3	5.800e+0
-0.542	-3.672e-3	5.900e+0
-0.541	-3.656e-3	6.000e+0
-0.540	-3.641e-3	6.100e+0
-0.539	-3.625e-3	6.200e+0
-0.538	-3.609e-3	6.300e+0
-0.537	-3.594e-3	6.400e+0
-0.536	-3.579e-3	6.500e+0
-0.535	-3.563e-3	6.600e+0
-0.534	-3.547e-3	6.700e+0
-0.533	-3.531e-3	6.800e+0
-0.532	-3.515e-3	6.900e+0
-0.531	-3.500e-3	7.000e+0
-0.530	-3.484e-3	7.100e+0
-0.529	-3.469e-3	7.200e+0
-0.528	-3.453e-3	7.300e+0
-0.527	-3.438e-3	7.400e+0
-0.526	-3.423e-3	7.500e+0
-0.525	-3.407e-3	7.600e+0
-0.524	-3.392e-3	7.700e+0
-0.523	-3.377e-3	7.800e+0
-0.522	-3.361e-3	7.900e+0
-0.521	-3.346e-3	8.000e+0
-0.520	-3.331e-3	8.100e+0
-0.519	-3.316e-3	8.200e+0
-0.518	-3.300e-3	8.300e+0
-0.517	-3.285e-3	8.400e+0
-0.516	-3.270e-3	8.500e+0
-0.515	-3.255e-3	8.600e+0
-0.514	-3.240e-3	8.700e+0
-0.513	-3.225e-3	8.800e+0
-0.512	-3.209e-3	8.900e+0
-0.511	-3.194e-3	9.000e+0
-0.510	-3.179e-3	9.100e+0
-0.509	-3.164e-3	9.200e+0
-0.508	-3.149e-3	9.300e+0
-0.507	-3.134e-3	9.400e+0
-0.506	-3.119e-3	9.500e+0
-0.505	-3.104e-3	9.600e+0
-0.504	-3.090e-3	9.700e+0
-0.503	-3.075e-3	9.800e+0
-0.502	-3.060e-3	9.900e+0
-0.501	-3.046e-3	1.000e+1
-0.500	-3.031e-3	1.010e+1
-0.499	-3.016e-3	1.020e+1
-0.498	-3.002e-3	1.030e+1
-0.497	-2.987e-3	1.040e+1
-0.496	-2.973e-3	1.050e+1
-0.495	-2.959e-3	1.060e+1
-0.494	-2.944e-3	1.070e+1
-0.493	-2.930e-3	1.080e+1
-0.492	-2.915e-3	1.090e+1
-0.491	-2.901e-3	1.100e+1
-0.490	-2.887e-3	1.110e+1
-0.489	-2.872e-3	1.120e+1
-0.488	-2.858e-3	1.130e+1
-0.487	-2.844e-3	1.140e+1
-0.486	-2.830e-3	1.150e+1
-0.485	-2.816e-3	1.160e+1
-0.484	-2.801e-3	1.170e+1
-0.483	-2.788e-3	1.180e+1
-0.482	-2.775e-3	1.190e+1
-0.481	-2.761e-3	1.200e+1
-0.480	-2.747e-3	1.210e+1
-0.479	-2.733e-3	1.220e+1
-0.478	-2.720e-3	1.230e+1
-0.477	-2.706e-3	1.240e+1
-0.476	-2.692e-3	1.250e+1
-0.475	-2.678e-3	1.260e+1
-0.474	-2.664e-3	1.270e+1
-0.473	-2.651e-3	1.280e+1
-0.472	-2.637e-3	1.290e+1
-0.471	-2.623e-3	1.300e+1
-0.470	-2.610e-3	1.310e+1
-0.469	-2.597e-3	1.320e+1
-0.468	-2.583e-3	1.330e+1
-0.467	-2.570e-3	1.340e+1
-0.466	-2.556e-3	1.350e+1
-0.465	-2.543e-3	1.360e+1
-0.464	-2.530e-3	1.370e+1
-0.463	-2.516e-3	1.380e+1
-0.462	-2.503e-3	1.390e+1
-0.461	-2.490e-3	1.400e+1
-0.460	-2.477e-3	1.410e+1
-0.459	-2.464e-3	1.420e+1
-0.458	-2.451e-3	1.430e+1
-0.457	-2.437e-3	1.440e+1
-0.456	-2.425e-3	1.450e+1
-0.455	-2.412e-3	1.460e+1
-0.454	-2.398e-3	1.470e+1
-0.453	-2.385e-3	1.480e+1
-0.452	-2.372e-3	1.490e+1
-0.451	-2.359e-3	1.500e+1
-0.450	-2.347e-3	1.510e+1
-0.449	-2.334e-3	1.520e+1
-0.448	-2.321e-3	1.530e+1
-0.447	-2.309e-3	1.540e+1
-0.446	-2.296e-3	1.550e+1
-0.445	-2.284e-3	1.560e+1
-0.444	-2.271e-3	1.570e+1
-0.443	-2.259e-3	1.580e+1
-0.442	-2.247e-3	1.590e+1
-0.441	-2.235e-3	1.600e+1
-0.440	-2.222e-3	1.610e+1
-0.439	-2.210e-3	1.620e+1
-0.438	-2.198e-3	1.630e+1
-0.437	-2.186e-3	1.640e+1
-0.436	-2.174e-3	1.650e+1
-0.435	-2.162e-3	1.660e+1
-0.434	-2.150e-3	1.670e+1
-0.433	-2.139e-3	1.680e+1
-0.432	-2.127e-3	1.690e+1
-0.431	-2.115e-3	1.700e+1
-0.430	-2.103e-3	1.710e+1
-0.429	-2.092e-3	1.720e+1
-0.428	-2.080e-3	1.730e+1
-0.427	-2.069e-3	1.740e+1
-0.426	-2.057e-3	1.750e+1
-0.425	-2.046e-3	1.760e+1
-0.424	-2.034e-3	1.770e+1
-0.423	-2.023e-3	1.780e+1
-0.422	-2.012e-3	1.790e+1
-0.421	-2.000e-3	1.800e+1
-0.420	-1.989e-3	1.810e+1
-0.419	-1.978e-3	1.820e+1
-0.418	-1.967e-3	1.830e+1
-0.417	-1.956e-3	1.840e+1
-0.416	-1.945e-3	1.850e+1
-0.415	-1.934e-3	1.860e+1
-0.414	-1.924e-3	1.870e+1
-0.413	-1.913e-3	1.880e+1
-0.412	-1.902e-3	1.890e+1
-0.411	-1.891e-3	1.900e+1
-0.410	-1.881e-3	1.910e+1
-0.409	-1.870e-3	1.920e+1
-0.408	-1.860e-3	1.930e+1
-0.407	-1.849e-3	1.940e+1
-0.406	-1.839e-3	1.950e+1
-0.405	-1.829e-3	1.960e+1
-0.404	-1.818e-3	1.970e+1
-0.403	-1.808e-3	1.980e+1
-0.402	-1.798e-3	1.990e+1
-0.401	-1.788e-3	2.000e+1
-0.400	-1.778e-3	2.010e+1
-0.399	-1.768e-3	2.020e+1
-0.398	-1.758e-3	2.030e+1
-0.397	-1.748e-3	2.040e+1
-0.396	-1.738e-3	2.050e+1
-0.395	-1.728e-3	2.060e+1
-0.394	-1.718e-3	2.070e+1
-0.393	-1.708e-3	2.080e+1
-0.392	-1.699e-3	2.090e+1
-0.391	-1.689e-3	2.100e+1
-0.390	-1.680e-3	2.110e+1
-0.389	-1.670e-3	2.120e+1
-0.388	-1.661e-3	2.130e+1
-0.387	-1.651e-3	2.140e+1
-0.386	-1.642e-3	2.150e+1
-0.385	-1.632e-3	2.160e+1
-0.384	-1.623e-3	2.170e+1
-0.383	-1.613e-3	2.180e+1
-0.382	-1.603e-3	2.190e+1
-0.381	-1.594e-3	2.200e+1
-0.380	-1.585e-3	2.210e+1
-0.379	-1.576e-3	2.220e+1
-0.378	-1.567e-3	2.230e+1
-0.377	-1.558e-3	2.240e+1
-0.376	-1.549e-3	2.250e+1
-0.375	-1.540e-3	2.260e+1
-0.374	-1.531e-3	2.270e+1
-0.373	-1.522e-3	2.280e+1
-0.372	-1.513e-3	2.290e+1
-0.371	-1.505e-3	2.300e+1
-0.370	-1.496e-3	2.310e+1
-0.369	-1.487e-3	2.320e+1
-0.368	-1.479e-3	2.330e+1
-0.367	-1.470e-3	2.340e+1
-0.366	-1.462e-3	2.350e+1
-0.365	-1.453e-3	2.360e+1
-0.364	-1.445e-3	2.370e+1
-0.363	-1.436e-3	2.380e+1
-0.362	-1.428e-3	2.390e+1
-0.361	-1.419e-3	2.400e+1
-0.360	-1.411e-3	2.410e+1
-0.359	-1.403e-3	2.420e+1
-0.358	-1.394e-3	2.430e+1
-0.357	-1.386e-3	2.440e+1
-0.356	-1.377e-3	2.450e+1
-0.355	-1.369e-3	2.460e+1
-0.354	-1.361e-3	2.470e+1
-0.353	-1.353e-3	2.480e+1
-0.352	-1.344e-3	2.490e+1
-0.351	-1.336e-3	2.500e+1
-0.350	-1.328e-3	2.510e+1
-0.349	-1.320e-3	2.520e+1
-0.348	-1.312e-3	2.530e+1
-0.347	-1.304e-3	2.540e+1
-0.346	-1.295e-3	2.550e+1
-0.345	-1.288e-3	2.560e+1
-0.344	-1.280e-3	2.570e+1
-0.343	-1.272e-3	2.580e+1
-0.342	-1.264e-3	2.590e+1
-0.341	-1.256e-3	2.600e+1
-0.340	-1.248e-3	2.610e+1
-0.339	-1.240e-3	2.620e+1
-0.338	-1.232e-3	2.630e+1
-0.337	-1.224e-3	2.640e+1
-0.336	-1.216e-3	2.650e+1
-0.335	-1.209e-3	2.660e+1
-0.334	-1.202e-3	2.670e+1
-0.333	-1.194e-3	2.680e+1
-0.332	-1.186e-3	2.690e+1
-0.331	-1.178e-3	2.700e+1
-0.330	-1.171e-3	2.710e+1
-0.329	-1.163e-3	2.720e+1
-0.328	-1.155e-3	2.730e+1
-0.327	-1.147e-3	2.740e+1
-0.326	-1.139e-3	2.750e+1
-0.325	-1.132e-3	2.760e+1
-0.324	-1.124e-3	2.770e+1
-0.323	-1.116e-3	2.780e+1
-0.322	-1.109e-3	2.790e+1
-0.321	-1.101e-3	2.800e+1
-0.320	-1.093e-3	2.810e+1
-0.319	-1.086e-3	2.820e+1
-0.318	-1.078e-3	2.830e+1
-0.317	-1.070e-3	2.840e+1
-0.316	-1.063e-3	2.850e+1
-0.315	-1.055e-3	2.860e+1
-0.314	-1.048e-3	2.870e+1
-0.313	-1.040e-3	2.880e+1
-0.312	-1.033e-3	2.890e+1
-0.311	-1.025e-3	2.900e+1
-0.310	-1.018e-3	2.910e+1
-0.309	-1.011e-3	2.920e+1
-0.308	-1.003e-3	2.930e+1
-0.307	-9.961e-4	2.940e+1
-0.306	-9.887e-4	2.950e+1
-0.305	-9.814e-4	2.960e+1
-0.304	-9.740e-4	2.970e+1
-0.303	-9.667e-4	2.980e+1
-0.302	-9.595e-4	2.990e+1
-0.301	-9.522e-4	3.000e+1
-0.300	-9.448e-4	3.010e+1
-0.299	-9.377e-4	3.020e+1
-0.298	-9.307e-4	3.030e+1
-0.297	-9.234e-4	3.040e+1
-0.296	-9.164e-4	3.050e+1
-0.295	-9.094e-4	3.060e+1
-0.294	-9.023e-4	3.070e+1
-0.293	-8.951e-4	3.080e+1
-0.292	-8.882e-4	3.090e+1
-0.291	-8.813e-4	3.100e+1
-0.290	-8.743e-4	3.110e+1
-0.289	-8.674e-4	3.120e+1
-0.288	-8.607e-4	3.130e+1
-0.287	-8.537e-4	3.140e+1
-0.286	-8.468e-4	3.150e+1
-0.285	-8.401e-4	3.160e+1
-0.284	-8.330e-4	3.170e+1
-0.283	-8.259e-4	3.180e+1
-0.282	-8.188e-4	3.190e+1
-0.281	-8.121e-4	3.200e+1
-0.280	-8.056e-4	3.210e+1
-0.279	-7.989e-4	3.220e+1
-0.278	-7.924e-4	3.230e+1
-0.277	-7.860e-4	3.240e+1
-0.276	-7.795e-4	3.250e+1
-0.275	-7.730e-4	3.260e+1
-0.274	-7.666e-4	3.270e+1
-0.273	-7.602e-4	3.280e+1
-0.272	-7.539e-4	3.290e+1
-0.271	-7.476e-4	3.300e+1
-0.270	-7.413e-4	3.310e+1
-0.269	-7.352e-4	3.320e+1
-0.268	-7.288e-4	3.330e+1
-0.267	-7.227e-4	3.340e+1
-0.266	-7.165e-4	3.350e+1
-0.265	-7.103e-4	3.360e+1
-0.264	-7.042e-4	3.370e+1
-0.263	-6.983e-4	3.380e+1
-0.262	-6.926e-4	3.390e+1
-0.261	-6.868e-4	3.400e+1
-0.260	-6.808e-4	3.410e+1
-0.259	-6.750e-4	3.420e+1
-0.258	-6.691e-4	3.430e+1
-0.257	-6.632e-4	3.440e+1
-0.256	-6.573e-4	3.450e+1
-0.255	-6.516e-4	3.460e+1
-0.254	-6.460e-4	3.470e+1
-0.253	-6.403e-4	3.480e+1
-0.252	-6.347e-4	3.490e+1
-0.251	-6.292e-4	3.500e+1
-0.250	-6.236e-4	3.510e+1
-0.249	-6.179e-4	3.520e+1
-0.248	-6.125e-4	3.530e+1
-0.247	-6.070e-4	3.540e+1
-0.246	-6.016e-4	3.550e+1
-0.245	-5.963e-4	3.560e+1
-0.244	-5.910e-4	3.570e+1
-0.243	-5.857e-4	3.580e+1
-0.242	-5.802e-4	3.590e+1
-0.241	-5.750e-4	3.600e+1
-0.240	-5.701e-4	3.610e+1
-0.239	-5.649e-4	3.620e+1
-0.238	-5.596e-4	3.630e+1
-0.237	-5.544e-4	3.640e+1
-0.236	-5.495e-4	3.650e+1
-0.235	-5.447e-4	3.660e+1
-0.234	-5.395e-4	3.670e+1
-0.233	-5.343e-4	3.680e+1
-0.232	-5.295e-4	3.690e+1
-0.231	-5.244e-4	3.700e+1
-0.230	-5.195e-4	3.710e+1
-0.229	-5.146e-4	3.720e+1
-0.228	-5.098e-4	3.730e+1
-0.227	-5.050e-4	3.740e+1
-0.226	-5.004e-4	3.750e+1
-0.225	-4.956e-4	3.760e+1
-0.224	-4.908e-4	3.770e+1
-0.223	-4.860e-4	3.780e+1
-0.222	-4.814e-4	3.790e+1
-0.221	-4.768e-4	3.800e+1
-0.220	-4.720e-4	3.810e+1
-0.219	-4.675e-4	3.820e+1
-0.218	-4.630e-4	3.830e+1
-0.217	-4.584e-4	3.840e+1
-0.216	-4.541e-4	3.850e+1
-0.215	-4.495e-4	3.860e+1
-0.214	-4.450e-4	3.870e+1
-0.213	-4.407e-4	3.880e+1
-0.212	-4.362e-4	3.890e+1
-0.211	-4.318e-4	3.900e+1
-0.210	-4.275e-4	3.910e+1
-0.209	-4.232e-4	3.920e+1
-0.208	-4.190e-4	3.930e+1
-0.207	-4.147e-4	3.940e+1
-0.206	-4.104e-4	3.950e+1
-0.205	-4.061e-4	3.960e+1
-0.204	-4.018e-4	3.970e+1
-0.203	-3.977e-4	3.980e+1
-0.202	-3.936e-4	3.990e+1
-0.201	-3.892e-4	4.000e+1
-0.200	-3.850e-4	4.010e+1
-0.199	-3.808e-4	4.020e+1
-0.198	-3.769e-4	4.030e+1
-0.197	-3.729e-4	4.040e+1
-0.196	-3.688e-4	4.050e+1
-0.195	-3.648e-4	4.060e+1
-0.194	-3.606e-4	4.070e+1
-0.193	-3.567e-4	4.080e+1
-0.192	-3.527e-4	4.090e+1
-0.191	-3.485e-4	4.100e+1
-0.190	-3.445e-4	4.110e+1
-0.189	-3.406e-4	4.120e+1
-0.188	-3.366e-4	4.130e+1
-0.187	-3.327e-4	4.140e+1
-0.186	-3.288e-4	4.150e+1
-0.185	-3.247e-4	4.160e+1
-0.184	-3.207e-4	4.170e+1
-0.183	-3.168e-4	4.180e+1
-0.182	-3.128e-4	4.190e+1
-0.181	-3.090e-4	4.200e+1
-0.180	-3.051e-4	4.210e+1
-0.179	-3.012e-4	4.220e+1
-0.178	-2.972e-4	4.230e+1
-0.177	-2.932e-4	4.240e+1
-0.176	-2.893e-4	4.250e+1
-0.175	-2.854e-4	4.260e+1
-0.174	-2.816e-4	4.270e+1
-0.173	-2.777e-4	4.280e+1
-0.172	-2.736e-4	4.290e+1
-0.171	-2.698e-4	4.300e+1
-0.170	-2.658e-4	4.310e+1
-0.169	-2.618e-4	4.320e+1
-0.168	-2.581e-4	4.330e+1
-0.167	-2.541e-4	4.340e+1
-0.166	-2.502e-4	4.350e+1
-0.165	-2.462e-4	4.360e+1
-0.164	-2.423e-4	4.370e+1
-0.163	-2.384e-4	4.380e+1
-0.162	-2.345e-4	4.390e+1
-0.161	-2.305e-4	4.400e+1
-0.160	-2.266e-4	4.410e+1
-0.159	-2.224e-4	4.420e+1
-0.158	-2.183e-4	4.430e+1
-0.157	-2.143e-4	4.440e+1
-0.156	-2.103e-4	4.450e+1
-0.155	-2.063e-4	4.460e+1
-0.154	-2.022e-4	4.470e+1
-0.153	-1.980e-4	4.480e+1
-0.152	-1.941e-4	4.490e+1
-0.151	-1.897e-4	4.500e+1
-0.150	-1.856e-4	4.510e+1
-0.149	-1.816e-4	4.520e+1
-0.148	-1.773e-4	4.530e+1
-0.147	-1.730e-4	4.540e+1
-0.146	-1.687e-4	4.550e+1
-0.145	-1.643e-4	4.560e+1
-0.144	-1.601e-4	4.570e+1
-0.143	-1.559e-4	4.580e+1
-0.142	-1.516e-4	4.590e+1
-0.141	-1.472e-4	4.600e+1
-0.140	-1.427e-4	4.610e+1
-0.139	-1.384e-4	4.620e+1
-0.138	-1.340e-4	4.630e+1
-0.137	-1.294e-4	4.640e+1
-0.136	-1.248e-4	4.650e+1
-0.135	-1.201e-4	4.660e+1
-0.134	-1.156e-4	4.670e+1
-0.133	-1.111e-4	4.680e+1
-0.132	-1.063e-4	4.690e+1
-0.131	-1.017e-4	4.700e+1
-0.130	-9.692e-5	4.710e+1
-0.129	-9.209e-5	4.720e+1
-0.128	-8.720e-5	4.730e+1
-0.127	-8.221e-5	4.740e+1
-0.126	-7.733e-5	4.750e+1
-0.125	-7.226e-5	4.760e+1
-0.124	-6.727e-5	4.770e+1
-0.123	-6.231e-5	4.780e+1
-0.122	-5.700e-5	4.790e+1
-0.121	-5.180e-5	4.800e+1
-0.120	-4.653e-5	4.810e+1
-0.119	-4.099e-5	4.820e+1
-0.118	-3.538e-5	4.830e+1
-0.117	-2.977e-5	4.840e+1
-0.116	-2.419e-5	4.850e+1
-0.115	-1.868e-5	4.860e+1
-0.114	-1.327e-5	4.870e+1
-0.113	-7.553e-6	4.880e+1
-0.112	-2.022e-6	4.890e+1
-0.111	3.737e-6	4.900e+1
-0.110	9.576e-6	4.910e+1
-0.109	1.545e-5	4.920e+1
-0.108	2.150e-5	4.930e+1
-0.107	2.741e-5	4.940e+1
-0.106	3.343e-5	4.950e+1
-0.105	3.961e-5	4.960e+1
-0.104	4.567e-5	4.970e+1
-0.103	5.191e-5	4.980e+1
-0.102	5.848e-5	4.990e+1
-0.101	6.489e-5	5.000e+1
-0.100	7.136e-5	5.010e+1
-0.099	7.755e-5	5.020e+1
-0.098	8.402e-5	5.030e+1
-0.097	9.075e-5	5.040e+1
-0.096	9.761e-5	5.050e+1
-0.095	1.045e-4	5.060e+1
-0.094	1.111e-4	5.070e+1
-0.093	1.181e-4	5.080e+1
-0.092	1.250e-4	5.090e+1
-0.091	1.321e-4	5.100e+1
-0.090	1.393e-4	5.110e+1
-0.089	1.464e-4	5.120e+1
-0.088	1.536e-4	5.130e+1
-0.087	1.608e-4	5.140e+1
-0.086	1.679e-4	5.150e+1
-0.085	1.754e-4	5.160e+1
-0.084	1.829e-4	5.170e+1
-0.083	1.905e-4	5.180e+1
-0.082	1.981e-4	5.190e+1
-0.081	2.057e-4	5.200e+1
-0.080	2.134e-4	5.210e+1
-0.079	2.211e-4	5.220e+1
-0.078	2.291e-4	5.230e+1
-0.077	2.372e-4	5.240e+1
-0.076	2.452e-4	5.250e+1
-0.075	2.533e-4	5.260e+1
-0.074	2.615e-4	5.270e+1
-0.073	2.696e-4	5.280e+1
-0.072	2.780e-4	5.290e+1
-0.071	2.863e-4	5.300e+1
-0.070	2.945e-4	5.310e+1
-0.069	3.027e-4	5.320e+1
-0.068	3.113e-4	5.330e+1
-0.067	3.199e-4	5.340e+1
-0.066	3.287e-4	5.350e+1
-0.065	3.374e-4	5.360e+1
-0.064	3.461e-4	5.370e+1
-0.063	3.551e-4	5.380e+1
-0.062	3.631e-4	5.390e+1
-0.061	3.708e-4	5.400e+1
-0.060	3.798e-4	5.410e+1
-0.059	3.887e-4	5.420e+1
-0.058	3.980e-4	5.430e+1
-0.057	4.072e-4	5.440e+1
-0.056	4.165e-4	5.450e+1
-0.055	4.260e-4	5.460e+1
-0.054	4.351e-4	5.470e+1
-0.053	4.445e-4	5.480e+1
-0.052	4.540e-4	5.490e+1
-0.051	4.637e-4	5.500e+1
-0.050	4.734e-4	5.510e+1
-0.049	4.829e-4	5.520e+1
-0.048	4.925e-4	5.530e+1
-0.047	5.024e-4	5.540e+1
-0.046	5.124e-4	5.550e+1
-0.045	5.222e-4	5.560e+1
-0.044	5.323e-4	5.570e+1
-0.043	5.421e-4	5.580e+1
-0.042	5.521e-4	5.590e+1
-0.041	5.621e-4	5.600e+1
-0.040	5.720e-4	5.610e+1
-0.039	5.821e-4	5.620e+1
-0.038	5.923e-4	5.630e+1
-0.037	6.025e-4	5.640e+1
-0.036	6.130e-4	5.650e+1
-0.035	6.231e-4	5.660e+1
-0.034	6.336e-4	5.670e+1
-0.033	6.440e-4	5.680e+1
-0.032	6.546e-4	5.690e+1
-0.031	6.649e-4	5.700e+1
-0.030	6.756e-4	5.710e+1
-0.029	6.862e-4	5.720e+1
-0.028	6.969e-4	5.730e+1
-0.027	7.073e-4	5.740e+1
-0.026	7.179e-4	5.750e+1
-0.025	7.288e-4	5.760e+1
-0.024	7.396e-4	5.770e+1
-0.023	7.512e-4	5.780e+1
-0.022	7.622e-4	5.790e+1
-0.021	7.729e-4	5.800e+1
-0.020	7.839e-4	5.810e+1
-0.019	7.946e-4	5.820e+1
-0.018	8.056e-4	5.830e+1
-0.017	8.167e-4	5.840e+1
-0.016	8.276e-4	5.850e+1
-0.015	8.386e-4	5.860e+1
-0.014	8.496e-4	5.870e+1
-0.013	8.608e-4	5.880e+1
-0.012	8.721e-4	5.890e+1
-0.011	8.828e-4	5.900e+1
-0.010	8.942e-4	5.910e+1
-0.009	9.055e-4	5.920e+1
-0.008	9.169e-4	5.930e+1
-0.007	9.282e-4	5.940e+1
-0.006	9.395e-4	5.950e+1
-0.005	9.509e-4	5.960e+1
-0.004	9.626e-4	5.970e+1
-0.003	9.741e-4	5.980e+1
-0.002	9.857e-4	5.990e+1
-0.001	9.976e-4	6.000e+1
-0.000	1.010e-3	6.010e+1
0.001	1.022e-3	6.020e+1
0.002	1.034e-3	6.030e+1
0.003	1.046e-3	6.040e+1
0.004	1.058e-3	6.050e+1
0.005	1.070e-3	6.060e+1
0.006	1.083e-3	6.070e+1
0.007	1.095e-3	6.080e+1
0.008	1.107e-3	6.090e+1
0.009	1.120e-3	6.100e+1
0.010	1.133e-3	6.110e+1
0.011	1.146e-3	6.120e+1
0.012	1.159e-3	6.130e+1
0.013	1.171e-3	6.140e+1
0.014	1.185e-3	6.150e+1
0.015	1.198e-3	6.160e+1
0.016	1.211e-3	6.170e+1
0.017	1.225e-3	6.180e+1
0.018	1.238e-3	6.190e+1
0.019	1.252e-3	6.200e+1
0.020	1.265e-3	6.210e+1
0.021	1.279e-3	6.220e+1
0.022	1.293e-3	6.230e+1
0.023	1.307e-3	6.240e+1
0.024	1.321e-3	6.250e+1
0.025	1.335e-3	6.260e+1
0.026	1.349e-3	6.270e+1
0.027	1.363e-3	6.280e+1
0.028	1.377e-3	6.290e+1
0.029	1.392e-3	6.300e+1
0.030	1.407e-3	6.310e+1
0.031	1.421e-3	6.320e+1
0.032	1.436e-3	6.330e+1
0.033	1.451e-3	6.340e+1
0.034	1.466e-3	6.350e+1
0.035	1.480e-3	6.360e+1
0.036	1.495e-3	6.370e+1
0.037	1.510e-3	6.380e+1
0.038	1.526e-3	6.390e+1
0.039	1.542e-3	6.400e+1
0.040	1.557e-3	6.410e+1
0.041	1.573e-3	6.420e+1
0.042	1.588e-3	6.430e+1
0.043	1.604e-3	6.440e+1
0.044	1.619e-3	6.450e+1
0.045	1.635e-3	6.460e+1
0.046	1.651e-3	6.470e+1
0.047	1.667e-3	6.480e+1
0.048	1.682e-3	6.490e+1
0.049	1.698e-3	6.500e+1
0.050	1.714e-3	6.510e+1
0.051	1.730e-3	6.520e+1
0.052	1.746e-3	6.530e+1
0.053	1.762e-3	6.540e+1
0.054	1.778e-3	6.550e+1
0.055	1.795e-3	6.560e+1
0.056	1.811e-3	6.570e+1
0.057	1.827e-3	6.580e+1
0.058	1.844e-3	6.590e+1
0.059	1.860e-3	6.600e+1
0.060	1.876e-3	6.610e+1
0.061	1.893e-3	6.620e+1
0.062	1.909e-3	6.630e+1
0.063	1.926e-3	6.640e+1
0.064	1.941e-3	6.650e+1
0.065	1.958e-3	6.660e+1
0.066	1.974e-3	6.670e+1
0.067	1.991e-3	6.680e+1
0.068	2.008e-3	6.690e+1
0.069	2.024e-3	6.700e+1
0.070	2.041e-3	6.710e+1
0.071	2.058e-3	6.720e+1
0.072	2.075e-3	6.730e+1
0.073	2.092e-3	6.740e+1
0.074	2.109e-3	6.750e+1
0.075	2.126e-3	6.760e+1
0.076	2.143e-3	6.770e+1
0.077	2.160e-3	6.780e+1
0.078	2.177e-3	6.790e+1
0.079	2.195e-3	6.800e+1
0.080	2.212e-3	6.810e+1
0.081	2.229e-3	6.820e+1
0.082	2.247e-3	6.830e+1
0.083	2.264e-3	6.840e+1
0.084	2.281e-3	6.850e+1
0.085	2.299e-3	6.860e+1
0.086	2.317e-3	6.870e+1
0.087	2.335e-3	6.880e+1
0.088	2.352e-3	6.890e+1
0.089	2.370e-3	6.900e+1
0.090	2.387e-3	6.910e+1
0.091	2.405e-3	6.920e+1
0.092	2.423e-3	6.930e+1
0.093	2.440e-3	6.940e+1
0.094	2.458e-3	6.950e+1
0.095	2.475e-3	6.960e+1
0.096	2.493e-3	6.970e+1
0.097	2.511e-3	6.980e+1
0.098	2.529e-3	6.990e+1
0.099	2.547e-3	7.000e+1
0.100	2.565e-3	7.010e+1
0.101	2.582e-3	7.020e+1
0.102	2.600e-3	7.030e+1
0.103	2.618e-3	7.040e+1
0.104	2.636e-3	7.050e+1
0.105	2.654e-3	7.060e+1
0.106	2.673e-3	7.070e+1
0.107	2.690e-3	7.080e+1
0.108	2.709e-3	7.090e+1
0.109	2.727e-3	7.100e+1
0.110	2.745e-3	7.110e+1
0.111	2.764e-3	7.120e+1
0.112	2.782e-3	7.130e+1
0.113	2.800e-3	7.140e+1
0.114	2.818e-3	7.150e+1
0.115	2.836e-3	7.160e+1
0.116	2.855e-3	7.170e+1
0.117	2.873e-3	7.180e+1
0.118	2.892e-3	7.190e+1
0.119	2.910e-3	7.200e+1
0.120	2.928e-3	7.210e+1
0.121	2.947e-3	7.220e+1
0.122	2.965e-3	7.230e+1
0.123	2.984e-3	7.240e+1
0.124	3.002e-3	7.250e+1
0.125	3.020e-3	7.260e+1
0.126	3.039e-3	7.270e+1
0.127	3.058e-3	7.280e+1
0.128	3.076e-3	7.290e+1
0.129	3.095e-3	7.300e+1
0.130	3.114e-3	7.310e+1
0.131	3.133e-3	7.320e+1
0.132	3.152e-3	7.330e+1
0.133	3.170e-3	7.340e+1
0.134	3.189e-3	7.350e+1
0.135	3.208e-3	7.360e+1
0.136	3.227e-3	7.370e+1
0.137	3.246e-3	7.380e+1
0.138	3.264e-3	7.390e+1
0.139	3.283e-3	7.400e+1
0.140	3.302e-3	7.410e+1
0.141	3.321e-3	7.420e+1
0.142	3.339e-3	7.430e+1
0.143	3.358e-3	7.440e+1
0.144	3.377e-3	7.450e+1
0.145	3.396e-3	7.460e+1
0.146	3.415e-3	7.470e+1
0.147	3.434e-3	7.480e+1
0.148	3.453e-3	7.490e+1
0.149	3.472e-3	7.500e+1
0.150	3.491e-3	7.510e+1
0.151	3.509e-3	7.520e+1
0.152	3.527e-3	7.530e+1
0.153	3.546e-3	7.540e+1
0.154	3.565e-3	7.550e+1
0.155	3.584e-3	7.560e+1
0.156	3.603e-3	7.570e+1
0.157	3.622e-3	7.580e+1
0.158	3.641e-3	7.590e+1
0.159	3.660e-3	7.600e+1
0.160	3.680e-3	7.610e+1
0.161	3.699e-3	7.620e+1
0.162	3.718e-3	7.630e+1
0.163	3.737e-3	7.640e+1
0.164	3.756e-3	7.650e+1
0.165	3.775e-3	7.660e+1
0.166	3.794e-3	7.670e+1
0.167	3.814e-3	7.680e+1
0.168	3.833e-3	7.690e+1
0.169	3.852e-3	7.700e+1
0.170	3.871e-3	7.710e+1
0.171	3.891e-3	7.720e+1
0.172	3.911e-3	7.730e+1
0.173	3.930e-3	7.740e+1
0.174	3.950e-3	7.750e+1
0.175	3.969e-3	7.760e+1
0.176	3.988e-3	7.770e+1
0.177	4.008e-3	7.780e+1
0.178	4.027e-3	7.790e+1
0.179	4.046e-3	7.800e+1
0.180	4.066e-3	7.810e+1
0.181	4.085e-3	7.820e+1
0.182	4.104e-3	7.830e+1
0.183	4.124e-3	7.840e+1
0.184	4.143e-3	7.850e+1
0.185	4.163e-3	7.860e+1
0.186	4.182e-3	7.870e+1
0.187	4.203e-3	7.880e+1
0.188	4.222e-3	7.890e+1
0.189	4.241e-3	7.900e+1
0.190	4.261e-3	7.910e+1
0.191	4.280e-3	7.920e+1
0.192	4.300e-3	7.930e+1
0.193	4.319e-3	7.940e+1
0.194	4.338e-3	7.950e+1
0.195	4.358e-3	7.960e+1
0.196	4.377e-3	7.970e+1
0.197	4.397e-3	7.980e+1
0.198	4.416e-3	7.990e+1
0.199	4.436e-3	8.000e+1
0.200	4.455e-3	8.010e+1
0.201	4.475e-3	8.020e+1
0.202	4.494e-3	8.030e+1
0.203	4.514e-3	8.040e+1
0.204	4.533e-3	8.050e+1
0.205	4.553e-3	8.060e+1
0.206	4.573e-3	8.070e+1
0.207	4.592e-3	8.080e+1
0.208	4.612e-3	8.090e+1
0.209	4.631e-3	8.100e+1
0.210	4.651e-3	8.110e+1
0.211	4.671e-3	8.120e+1
0.212	4.691e-3	8.130e+1
0.213	4.711e-3	8.140e+1
0.214	4.730e-3	8.150e+1
0.215	4.750e-3	8.160e+1
0.216	4.770e-3	8.170e+1
0.217	4.790e-3	8.180e+1
0.218	4.810e-3	8.190e+1
0.219	4.829e-3	8.200e+1
0.220	4.849e-3	8.210e+1
0.221	4.868e-3	8.220e+1
0.222	4.887e-3	8.230e+1
0.223	4.907e-3	8.240e+1
0.224	4.926e-3	8.250e+1
0.225	4.945e-3	8.260e+1
0.226	4.965e-3	8.270e+1
0.227	4.985e-3	8.280e+1
0.228	5.004e-3	8.290e+1
0.229	5.023e-3	8.300e+1
0.230	5.044e-3	8.310e+1
0.231	5.065e-3	8.320e+1
0.232	5.084e-3	8.330e+1
0.233	5.104e-3	8.340e+1
0.234	5.123e-3	8.350e+1
0.235	5.142e-3	8.360e+1
0.236	5.161e-3	8.370e+1
0.237	5.181e-3	8.380e+1
0.238	5.200e-3	8.390e+1
0.239	5.220e-3	8.400e+1
0.240	5.239e-3	8.410e+1
0.241	5.259e-3	8.420e+1
0.242	5.278e-3	8.430e+1
0.243	5.297e-3	8.440e+1
0.244	5.317e-3	8.450e+1
0.245	5.336e-3	8.460e+1
0.246	5.356e-3	8.470e+1
0.247	5.375e-3	8.480e+1
0.248	5.395e-3	8.490e+1
0.249	5.414e-3	8.500e+1
0.250	5.434e-3	8.510e+1
0.251	5.453e-3	8.520e+1
0.252	5.474e-3	8.530e+1
0.253	5.493e-3	8.540e+1
0.254	5.513e-3	8.550e+1
0.255	5.532e-3	8.560e+1
0.256	5.552e-3	8.570e+1
0.257	5.572e-3	8.580e+1
0.258	5.594e-3	8.590e+1
0.259	5.617e-3	8.600e+1
0.260	5.637e-3	8.610e+1
0.261	5.657e-3	8.620e+1
0.262	5.677e-3	8.630e+1
0.263	5.696e-3	8.640e+1
0.264	5.716e-3	8.650e+1
0.265	5.735e-3	8.660e+1
0.266	5.755e-3	8.670e+1
0.267	5.774e-3	8.680e+1
0.268	5.794e-3	8.690e+1
0.269	5.813e-3	8.700e+1
0.270	5.833e-3	8.710e+1
0.271	5.852e-3	8.720e+1
0.272	5.872e-3	8.730e+1
0.273	5.891e-3	8.740e+1
0.274	5.911e-3	8.750e+1
0.275	5.930e-3	8.760e+1
0.276	5.950e-3	8.770e+1
0.277	5.969e-3	8.780e+1
0.278	5.989e-3	8.790e+1
0.279	6.008e-3	8.800e+1
0.280	6.027e-3	8.810e+1
0.281	6.047e-3	8.820e+1
0.282	6.066e-3	8.830e+1
0.283	6.085e-3	8.840e+1
0.284	6.105e-3	8.850e+1
0.285	6.124e-3	8.860e+1
0.286	6.143e-3	8.870e+1
0.287	6.162e-3	8.880e+1
0.288	6.181e-3	8.890e+1
0.289	6.201e-3	8.900e+1
0.290	6.220e-3	8.910e+1
0.291	6.239e-3	8.920e+1
0.292	6.259e-3	8.930e+1
0.293	6.279e-3	8.940e+1
0.294	6.298e-3	8.950e+1
0.295	6.317e-3	8.960e+1
0.296	6.336e-3	8.970e+1
0.297	6.355e-3	8.980e+1
0.298	6.374e-3	8.990e+1
0.299	6.393e-3	9.000e+1
0.300	6.412e-3	9.010e+1
0.301	6.431e-3	9.020e+1
0.302	6.450e-3	9.030e+1
0.303	6.469e-3	9.040e+1
0.304	6.488e-3	9.050e+1
0.305	6.507e-3	9.060e+1
0.306	6.526e-3	9.070e+1
0.307	6.545e-3	9.080e+1
0.308	6.564e-3	9.090e+1
0.309	6.583e-3	9.100e+1
0.310	6.602e-3	9.110e+1
0.311	6.621e-3	9.120e+1
0.312	6.640e-3	9.130e+1
0.313	6.658e-3	9.140e+1
0.314	6.676e-3	9.150e+1
0.315	6.695e-3	9.160e+1
0.316	6.714e-3	9.170e+1
0.317	6.733e-3	9.180e+1
0.318	6.752e-3	9.190e+1
0.319	6.771e-3	9.200e+1
0.320	6.790e-3	9.210e+1
0.321	6.809e-3	9.220e+1
0.322	6.828e-3	9.230e+1
0.323	6.846e-3	9.240e+1
0.324	6.865e-3	9.250e+1
0.325	6.884e-3	9.260e+1
0.326	6.902e-3	9.270e+1
0.327	6.921e-3	9.280e+1
0.328	6.940e-3	9.290e+1
0.329	6.958e-3	9.300e+1
0.330	6.977e-3	9.310e+1
0.331	6.996e-3	9.320e+1
0.332	7.015e-3	9.330e+1
0.333	7.034e-3	9.340e+1
0.334	7.054e-3	9.350e+1
0.335	7.073e-3	9.360e+1
0.336	7.091e-3	9.370e+1
0.337	7.110e-3	9.380e+1
0.338	7.129e-3	9.390e+1
0.339	7.147e-3	9.400e+1
0.340	7.166e-3	9.410e+1
0.341	7.184e-3	9.420e+1
0.342	7.203e-3	9.430e+1
0.343	7.222e-3	9.440e+1
0.344	7.240e-3	9.450e+1
0.345	7.259e-3	9.460e+1
0.346	7.277e-3	9.470e+1
0.347	7.295e-3	9.480e+1
0.348	7.314e-3	9.490e+1
0.349	7.332e-3	9.500e+1
0.350	7.351e-3	9.510e+1
0.351	7.369e-3	9.520e+1
0.352	7.388e-3	9.530e+1
0.353	7.407e-3	9.540e+1
0.354	7.425e-3	9.550e+1
0.355	7.444e-3	9.560e+1
0.356	7.462e-3	9.570e+1
0.357	7.480e-3	9.580e+1
0.358	7.499e-3	9.590e+1
0.359	7.517e-3	9.600e+1
0.360	7.535e-3	9.610e+1
0.361	7.554e-3	9.620e+1
0.362	7.574e-3	9.630e+1
0.363	7.594e-3	9.640e+1
0.364	7.612e-3	9.650e+1
0.365	7.630e-3	9.660e+1
0.366	7.647e-3	9.670e+1
0.367	7.666e-3	9.680e+1
0.368	7.690e-3	9.690e+1
0.369	7.714e-3	9.700e+1
0.370	7.734e-3	9.710e+1
0.371	7.752e-3	9.720e+1
0.372	7.771e-3	9.730e+1
0.373	7.789e-3	9.740e+1
0.374	7.807e-3	9.750e+1
0.375	7.826e-3	9.760e+1
0.376	7.845e-3	9.770e+1
0.377	7.863e-3	9.780e+1
0.378	7.880e-3	9.790e+1
0.379	7.898e-3	9.800e+1
0.380	7.916e-3	9.810e+1
0.381	7.934e-3	9.820e+1
0.382	7.952e-3	9.830e+1
0.383	7.969e-3	9.840e+1
0.384	7.987e-3	9.850e+1
0.385	8.005e-3	9.860e+1
0.386	8.022e-3	9.870e+1
0.387	8.040e-3	9.880e+1
0.388	8.057e-3	9.890e+1
0.389	8.075e-3	9.900e+1
0.390	8.092e-3	9.910e+1
0.391	8.110e-3	9.920e+1
0.392	8.127e-3	9.930e+1
0.393	8.145e-3	9.940e+1
0.394	8.162e-3	9.950e+1
0.395	8.180e-3	9.960e+1
0.396	8.197e-3	9.970e+1
0.397	8.214e-3	9.980e+1
0.398	8.230e-3	9.990e+1
0.399	8.247e-3	1.000e+2
0.400	8.265e-3	1.001e+2
0.401	8.282e-3	1.002e+2
0.402	8.299e-3	1.003e+2
0.403	8.316e-3	1.004e+2
0.404	8.333e-3	1.005e+2
0.405	8.350e-3	1.006e+2
0.406	8.367e-3	1.007e+2
0.407	8.385e-3	1.008e+2
0.408	8.402e-3	1.009e+2
0.409	8.419e-3	1.010e+2
0.410	8.436e-3	1.011e+2
0.411	8.453e-3	1.012e+2
0.412	8.470e-3	1.013e+2
0.413	8.487e-3	1.014e+2
0.414	8.504e-3	1.015e+2
0.415	8.520e-3	1.016e+2
0.416	8.537e-3	1.017e+2
0.417	8.554e-3	1.018e+2
0.418	8.572e-3	1.019e+2
0.419	8.589e-3	1.020e+2
0.420	8.605e-3	1.021e+2
0.421	8.622e-3	1.022e+2
0.422	8.639e-3	1.023e+2
0.423	8.655e-3	1.024e+2
0.424	8.671e-3	1.025e+2
0.425	8.688e-3	1.026e+2
0.426	8.704e-3	1.027e+2
0.427	8.720e-3	1.028e+2
0.428	8.736e-3	1.029e+2
0.429	8.752e-3	1.030e+2
0.430	8.769e-3	1.031e+2
0.431	8.785e-3	1.032e+2
0.432	8.801e-3	1.033e+2
0.433	8.817e-3	1.034e+2
0.434	8.833e-3	1.035e+2
0.435	8.849e-3	1.036e+2
0.436	8.865e-3	1.037e+2
0.437	8.881e-3	1.038e+2
0.438	8.896e-3	1.039e+2
0.439	8.912e-3	1.040e+2
0.440	8.927e-3	1.041e+2
0.441	8.948e-3	1.042e+2
0.442	8.977e-3	1.043e+2
0.443	8.996e-3	1.044e+2
0.444	9.013e-3	1.045e+2
0.445	9.029e-3	1.046e+2
0.446	9.045e-3	1.047e+2
0.447	9.061e-3	1.048e+2
0.448	9.076e-3	1.049e+2
0.449	9.092e-3	1.050e+2
0.450	9.108e-3	1.051e+2
0.451	9.123e-3	1.052e+2
0.452	9.138e-3	1.053e+2
0.453	9.154e-3	1.054e+2
0.454	9.169e-3	1.055e+2
0.455	9.185e-3	1.056e+2
0.456	9.200e-3	1.057e+2
0.457	9.214e-3	1.058e+2
0.458	9.229e-3	1.059e+2
0.459	9.244e-3	1.060e+2
0.460	9.259e-3	1.061e+2
0.461	9.273e-3	1.062e+2
0.462	9.288e-3	1.063e+2
0.463	9.302e-3	1.064e+2
0.464	9.317e-3	1.065e+2
0.465	9.332e-3	1.066e+2
0.466	9.346e-3	1.067e+2
0.467	9.361e-3	1.068e+2
0.468	9.375e-3	1.069e+2
0.469	9.389e-3	1.070e+2
0.470	9.405e-3	1.071e+2
0.471	9.419e-3	1.072e+2
0.472	9.433e-3	1.073e+2
0.473	9.447e-3	1.074e+2
0.474	9.461e-3	1.075e+2
0.475	9.476e-3	1.076e+2
0.476	9.490e-3	1.077e+2
0.477	9.504e-3	1.078e+2
0.478	9.519e-3	1.079e+2
0.479	9.533e-3	1.080e+2
0.480	9.548e-3	1.081e+2
0.481	9.562e-3	1.082e+2
0.482	9.576e-3	1.083e+2
0.483	9.590e-3	1.084e+2
0.484	9.604e-3	1.085e+2
0.485	9.618e-3	1.086e+2
0.486	9.631e-3	1.087e+2
0.487	9.645e-3	1.088e+2
0.488	9.659e-3	1.089e+2
0.489	9.673e-3	1.090e+2
0.490	9.686e-3	1.091e+2
0.491	9.701e-3	1.092e+2
0.492	9.718e-3	1.093e+2
0.493	9.733e-3	1.094e+2
0.494	9.746e-3	1.095e+2
0.495	9.760e-3	1.096e+2
0.496	9.773e-3	1.097e+2
0.497	9.786e-3	1.098e+2
0.498	9.799e-3	1.099e+2
0.499	9.811e-3	1.100e+2
0.500	9.825e-3	1.101e+2
0.501	9.838e-3	1.102e+2
0.502	9.852e-3	1.103e+2
0.503	9.865e-3	1.104e+2
0.504	9.878e-3	1.105e+2
0.505	9.891e-3	1.106e+2
0.506	9.909e-3	1.107e+2
0.507	9.942e-3	1.108e+2
0.508	9.958e-3	1.109e+2
0.509	9.971e-3	1.110e+2
0.510	9.984e-3	1.111e+2
0.511	9.998e-3	1.112e+2
0.512	1.001e-2	1.113e+2
0.513	1.002e-2	1.114e+2
0.514	1.004e-2	1.115e+2
0.515	1.005e-2	1.116e+2
0.516	1.006e-2	1.117e+2
0.517	1.008e-2	1.118e+2
0.518	1.009e-2	1.119e+2
0.519	1.010e-2	1.120e+2
0.520	1.011e-2	1.121e+2
0.521	1.013e-2	1.122e+2
0.522	1.014e-2	1.123e+2
0.523	1.015e-2	1.124e+2
0.524	1.017e-2	1.125e+2
0.525	1.018e-2	1.126e+2
0.526	1.019e-2	1.127e+2
0.527	1.020e-2	1.128e+2
0.528	1.022e-2	1.129e+2
0.529	1.023e-2	1.130e+2
0.530	1.024e-2	1.131e+2
0.531	1.025e-2	1.132e+2
0.532	1.027e-2	1.133e+2
0.533	1.028e-2	1.134e+2
0.534	1.029e-2	1.135e+2
0.535	1.031e-2	1.136e+2
0.536	1.033e-2	1.137e+2
0.537	1.035e-2	1.138e+2
0.538	1.036e-2	1.139e+2
0.539	1.037e-2	1.140e+2
0.540	1.039e-2	1.141e+2
0.541	1.040e-2	1.142e+2
0.542	1.041e-2	1.143e+2
0.543	1.042e-2	1.144e+2
0.544	1.043e-2	1.145e+2
0.545	1.045e-2	1.146e+2
0.546	1.046e-2	1.147e+2
0.547	1.047e-2	1.148e+2
0.548	1.048e-2	1.149e+2
0.549	1.050e-2	1.150e+2
0.550	1.051e-2	1.151e+2
0.551	1.051e-2	1.152e+2
0.552	1.051e-2	1.153e+2
0.553	1.051e-2	1.154e+2
0.554	1.051e-2	1.155e+2
0.555	1.051e-2	1.156e+2
0.556	1.051e-2	1.157e+2
0.557	1.050e-2	1.158e+2
0.558	1.050e-2	1.159e+2
0.559	1.050e-2	1.160e+2
0.560	1.050e-2	1.161e+2
0.561	1.050e-2	1.162e+2
0.562	1.050e-2	1.163e+2
0.563	1.050e-2	1.164e+2
0.564	1.050e-2	1.165e+2
0.565	1.049e-2	1.166e+2
0.566	1.049e-2	1.167e+2
0.567	1.049e-2	1.168e+2
0.568	1.049e-2	1.169e+2
0.569	1.049e-2	1.170e+2
0.570	1.049e-2	1.171e+2
0.571	1.049e-2	1.172e+2
0.572	1.049e-2	1.173e+2
0.573	1.049e-2	1.174e+2
0.574	1.049e-2	1.175e+2
0.575	1.049e-2	1.176e+2
0.576	1.049e-2	1.177e+2
0.577	1.048e-2	1.178e+2
0.578	1.048e-2	1.179e+2
0.579	1.048e-2	1.180e+2
0.580	1.048e-2	1.181e+2
0.581	1.048e-2	1.182e+2
0.582	1.048e-2	1.183e+2
0.583	1.048e-2	1.184e+2
0.584	1.048e-2	1.185e+2
0.585	1.048e-2	1.186e+2
0.586	1.048e-2	1.187e+2
0.587	1.048e-2	1.188e+2
0.588	1.048e-2	1.189e+2
0.589	1.048e-2	1.190e+2
0.590	1.048e-2	1.191e+2
0.591	1.047e-2	1.192e+2
0.592	1.047e-2	1.193e+2
0.593	1.047e-2	1.194e+2
0.594	1.047e-2	1.195e+2
0.595	1.047e-2	1.196e+2
0.596	1.047e-2	1.197e+2
0.597	1.047e-2	1.198e+2
0.598	1.047e-2	1.199e+2
0.599	1.047e-2	1.200e+2
