# Supplementary material for: Decoration of Ag nanoparticles on CoMoO4 rods for efficient electrochemical reduction of CO2
Source: Sci Rep. 2024 Jan 16;14:1406. doi: 10.1038/s41598-024-51680-w (PMC10792071; doi:10.1038/s41598-024-51680-w)
Supplement: Supplementary file 1 — Supplementary Information 1. [file 41598_2024_51680_MOESM1_ESM.zip › raw data for scientific reports/LSV plot/LSV CoMoO4.csv]

Mar. 28	2023 15:40:21
Linear Sweep Voltammetry
File: c:\users\nsb 111 lab\desktop\dr. schindra\ag cm co2 reduction\cm\lsv -0.6 to 0.6 03282023 new.csv
Data Source: Experiment
Instrument Model: CHI760E
Header:
Note:
Init E (V) = -0.6
Final E (V) = 0.6
Scan Rate (V/s) = 0.01
Sample Interval (V) = 0.001
Quiet Time (sec) = 2
Sensitivity (A/V) = 0.01
Potential/V	Current/A	Time/s
Segment 1:
-0.600	-3.938e-4	1.000e-1
-0.599	-3.845e-4	2.000e-1
-0.598	-3.760e-4	3.000e-1
-0.597	-3.679e-4	4.000e-1
-0.596	-3.602e-4	5.000e-1
-0.595	-3.529e-4	6.000e-1
-0.594	-3.460e-4	7.000e-1
-0.593	-3.394e-4	8.000e-1
-0.592	-3.332e-4	9.000e-1
-0.591	-3.273e-4	1.000e+0
-0.590	-3.215e-4	1.100e+0
-0.589	-3.163e-4	1.200e+0
-0.588	-3.111e-4	1.300e+0
-0.587	-3.061e-4	1.400e+0
-0.586	-3.013e-4	1.500e+0
-0.585	-2.968e-4	1.600e+0
-0.584	-2.924e-4	1.700e+0
-0.583	-2.883e-4	1.800e+0
-0.582	-2.842e-4	1.900e+0
-0.581	-2.804e-4	2.000e+0
-0.580	-2.767e-4	2.100e+0
-0.579	-2.731e-4	2.200e+0
-0.578	-2.696e-4	2.300e+0
-0.577	-2.662e-4	2.400e+0
-0.576	-2.629e-4	2.500e+0
-0.575	-2.597e-4	2.600e+0
-0.574	-2.567e-4	2.700e+0
-0.573	-2.538e-4	2.800e+0
-0.572	-2.509e-4	2.900e+0
-0.571	-2.480e-4	3.000e+0
-0.570	-2.455e-4	3.100e+0
-0.569	-2.429e-4	3.200e+0
-0.568	-2.404e-4	3.300e+0
-0.567	-2.380e-4	3.400e+0
-0.566	-2.355e-4	3.500e+0
-0.565	-2.331e-4	3.600e+0
-0.564	-2.310e-4	3.700e+0
-0.563	-2.287e-4	3.800e+0
-0.562	-2.266e-4	3.900e+0
-0.561	-2.244e-4	4.000e+0
-0.560	-2.221e-4	4.100e+0
-0.559	-2.201e-4	4.200e+0
-0.558	-2.181e-4	4.300e+0
-0.557	-2.160e-4	4.400e+0
-0.556	-2.141e-4	4.500e+0
-0.555	-2.124e-4	4.600e+0
-0.554	-2.105e-4	4.700e+0
-0.553	-2.087e-4	4.800e+0
-0.552	-2.070e-4	4.900e+0
-0.551	-2.053e-4	5.000e+0
-0.550	-2.035e-4	5.100e+0
-0.549	-2.018e-4	5.200e+0
-0.548	-2.002e-4	5.300e+0
-0.547	-1.986e-4	5.400e+0
-0.546	-1.971e-4	5.500e+0
-0.545	-1.956e-4	5.600e+0
-0.544	-1.941e-4	5.700e+0
-0.543	-1.926e-4	5.800e+0
-0.542	-1.911e-4	5.900e+0
-0.541	-1.896e-4	6.000e+0
-0.540	-1.883e-4	6.100e+0
-0.539	-1.871e-4	6.200e+0
-0.538	-1.856e-4	6.300e+0
-0.537	-1.842e-4	6.400e+0
-0.536	-1.829e-4	6.500e+0
-0.535	-1.816e-4	6.600e+0
-0.534	-1.803e-4	6.700e+0
-0.533	-1.791e-4	6.800e+0
-0.532	-1.778e-4	6.900e+0
-0.531	-1.766e-4	7.000e+0
-0.530	-1.753e-4	7.100e+0
-0.529	-1.742e-4	7.200e+0
-0.528	-1.730e-4	7.300e+0
-0.527	-1.718e-4	7.400e+0
-0.526	-1.707e-4	7.500e+0
-0.525	-1.696e-4	7.600e+0
-0.524	-1.684e-4	7.700e+0
-0.523	-1.673e-4	7.800e+0
-0.522	-1.662e-4	7.900e+0
-0.521	-1.652e-4	8.000e+0
-0.520	-1.643e-4	8.100e+0
-0.519	-1.633e-4	8.200e+0
-0.518	-1.622e-4	8.300e+0
-0.517	-1.613e-4	8.400e+0
-0.516	-1.603e-4	8.500e+0
-0.515	-1.593e-4	8.600e+0
-0.514	-1.585e-4	8.700e+0
-0.513	-1.575e-4	8.800e+0
-0.512	-1.565e-4	8.900e+0
-0.511	-1.556e-4	9.000e+0
-0.510	-1.546e-4	9.100e+0
-0.509	-1.537e-4	9.200e+0
-0.508	-1.528e-4	9.300e+0
-0.507	-1.520e-4	9.400e+0
-0.506	-1.511e-4	9.500e+0
-0.505	-1.501e-4	9.600e+0
-0.504	-1.494e-4	9.700e+0
-0.503	-1.485e-4	9.800e+0
-0.502	-1.478e-4	9.900e+0
-0.501	-1.470e-4	1.000e+1
-0.500	-1.461e-4	1.010e+1
-0.499	-1.452e-4	1.020e+1
-0.498	-1.444e-4	1.030e+1
-0.497	-1.437e-4	1.040e+1
-0.496	-1.429e-4	1.050e+1
-0.495	-1.422e-4	1.060e+1
-0.494	-1.414e-4	1.070e+1
-0.493	-1.407e-4	1.080e+1
-0.492	-1.400e-4	1.090e+1
-0.491	-1.392e-4	1.100e+1
-0.490	-1.384e-4	1.110e+1
-0.489	-1.377e-4	1.120e+1
-0.488	-1.370e-4	1.130e+1
-0.487	-1.363e-4	1.140e+1
-0.486	-1.355e-4	1.150e+1
-0.485	-1.349e-4	1.160e+1
-0.484	-1.341e-4	1.170e+1
-0.483	-1.335e-4	1.180e+1
-0.482	-1.328e-4	1.190e+1
-0.481	-1.322e-4	1.200e+1
-0.480	-1.315e-4	1.210e+1
-0.479	-1.307e-4	1.220e+1
-0.478	-1.301e-4	1.230e+1
-0.477	-1.294e-4	1.240e+1
-0.476	-1.287e-4	1.250e+1
-0.475	-1.281e-4	1.260e+1
-0.474	-1.275e-4	1.270e+1
-0.473	-1.269e-4	1.280e+1
-0.472	-1.261e-4	1.290e+1
-0.471	-1.255e-4	1.300e+1
-0.470	-1.249e-4	1.310e+1
-0.469	-1.243e-4	1.320e+1
-0.468	-1.238e-4	1.330e+1
-0.467	-1.230e-4	1.340e+1
-0.466	-1.225e-4	1.350e+1
-0.465	-1.219e-4	1.360e+1
-0.464	-1.212e-4	1.370e+1
-0.463	-1.208e-4	1.380e+1
-0.462	-1.202e-4	1.390e+1
-0.461	-1.196e-4	1.400e+1
-0.460	-1.189e-4	1.410e+1
-0.459	-1.185e-4	1.420e+1
-0.458	-1.178e-4	1.430e+1
-0.457	-1.172e-4	1.440e+1
-0.456	-1.167e-4	1.450e+1
-0.455	-1.162e-4	1.460e+1
-0.454	-1.157e-4	1.470e+1
-0.453	-1.151e-4	1.480e+1
-0.452	-1.147e-4	1.490e+1
-0.451	-1.140e-4	1.500e+1
-0.450	-1.136e-4	1.510e+1
-0.449	-1.130e-4	1.520e+1
-0.448	-1.125e-4	1.530e+1
-0.447	-1.119e-4	1.540e+1
-0.446	-1.114e-4	1.550e+1
-0.445	-1.109e-4	1.560e+1
-0.444	-1.104e-4	1.570e+1
-0.443	-1.099e-4	1.580e+1
-0.442	-1.094e-4	1.590e+1
-0.441	-1.089e-4	1.600e+1
-0.440	-1.084e-4	1.610e+1
-0.439	-1.079e-4	1.620e+1
-0.438	-1.074e-4	1.630e+1
-0.437	-1.069e-4	1.640e+1
-0.436	-1.064e-4	1.650e+1
-0.435	-1.059e-4	1.660e+1
-0.434	-1.055e-4	1.670e+1
-0.433	-1.050e-4	1.680e+1
-0.432	-1.046e-4	1.690e+1
-0.431	-1.042e-4	1.700e+1
-0.430	-1.036e-4	1.710e+1
-0.429	-1.032e-4	1.720e+1
-0.428	-1.028e-4	1.730e+1
-0.427	-1.022e-4	1.740e+1
-0.426	-1.018e-4	1.750e+1
-0.425	-1.014e-4	1.760e+1
-0.424	-1.009e-4	1.770e+1
-0.423	-1.004e-4	1.780e+1
-0.422	-9.993e-5	1.790e+1
-0.421	-9.953e-5	1.800e+1
-0.420	-9.912e-5	1.810e+1
-0.419	-9.859e-5	1.820e+1
-0.418	-9.819e-5	1.830e+1
-0.417	-9.785e-5	1.840e+1
-0.416	-9.742e-5	1.850e+1
-0.415	-9.699e-5	1.860e+1
-0.414	-9.649e-5	1.870e+1
-0.413	-9.612e-5	1.880e+1
-0.412	-9.576e-5	1.890e+1
-0.411	-9.530e-5	1.900e+1
-0.410	-9.488e-5	1.910e+1
-0.409	-9.435e-5	1.920e+1
-0.408	-9.395e-5	1.930e+1
-0.407	-9.347e-5	1.940e+1
-0.406	-9.317e-5	1.950e+1
-0.405	-9.281e-5	1.960e+1
-0.404	-9.239e-5	1.970e+1
-0.403	-9.198e-5	1.980e+1
-0.402	-9.151e-5	1.990e+1
-0.401	-9.117e-5	2.000e+1
-0.400	-9.085e-5	2.010e+1
-0.399	-9.043e-5	2.020e+1
-0.398	-9.000e-5	2.030e+1
-0.397	-8.953e-5	2.040e+1
-0.396	-8.911e-5	2.050e+1
-0.395	-8.873e-5	2.060e+1
-0.394	-8.837e-5	2.070e+1
-0.393	-8.797e-5	2.080e+1
-0.392	-8.768e-5	2.090e+1
-0.391	-8.723e-5	2.100e+1
-0.390	-8.683e-5	2.110e+1
-0.389	-8.641e-5	2.120e+1
-0.388	-8.609e-5	2.130e+1
-0.387	-8.565e-5	2.140e+1
-0.386	-8.521e-5	2.150e+1
-0.385	-8.483e-5	2.160e+1
-0.384	-8.446e-5	2.170e+1
-0.383	-8.409e-5	2.180e+1
-0.382	-8.372e-5	2.190e+1
-0.381	-8.331e-5	2.200e+1
-0.380	-8.295e-5	2.210e+1
-0.379	-8.266e-5	2.220e+1
-0.378	-8.224e-5	2.230e+1
-0.377	-8.184e-5	2.240e+1
-0.376	-8.147e-5	2.250e+1
-0.375	-8.110e-5	2.260e+1
-0.374	-8.068e-5	2.270e+1
-0.373	-8.037e-5	2.280e+1
-0.372	-8.008e-5	2.290e+1
-0.371	-7.970e-5	2.300e+1
-0.370	-7.935e-5	2.310e+1
-0.369	-7.888e-5	2.320e+1
-0.368	-7.857e-5	2.330e+1
-0.367	-7.822e-5	2.340e+1
-0.366	-7.792e-5	2.350e+1
-0.365	-7.754e-5	2.360e+1
-0.364	-7.712e-5	2.370e+1
-0.363	-7.690e-5	2.380e+1
-0.362	-7.649e-5	2.390e+1
-0.361	-7.613e-5	2.400e+1
-0.360	-7.581e-5	2.410e+1
-0.359	-7.545e-5	2.420e+1
-0.358	-7.497e-5	2.430e+1
-0.357	-7.468e-5	2.440e+1
-0.356	-7.427e-5	2.450e+1
-0.355	-7.403e-5	2.460e+1
-0.354	-7.372e-5	2.470e+1
-0.353	-7.335e-5	2.480e+1
-0.352	-7.294e-5	2.490e+1
-0.351	-7.269e-5	2.500e+1
-0.350	-7.236e-5	2.510e+1
-0.349	-7.196e-5	2.520e+1
-0.348	-7.161e-5	2.530e+1
-0.347	-7.144e-5	2.540e+1
-0.346	-7.086e-5	2.550e+1
-0.345	-7.058e-5	2.560e+1
-0.344	-7.029e-5	2.570e+1
-0.343	-7.001e-5	2.580e+1
-0.342	-6.969e-5	2.590e+1
-0.341	-6.929e-5	2.600e+1
-0.340	-6.897e-5	2.610e+1
-0.339	-6.870e-5	2.620e+1
-0.338	-6.837e-5	2.630e+1
-0.337	-6.811e-5	2.640e+1
-0.336	-6.778e-5	2.650e+1
-0.335	-6.739e-5	2.660e+1
-0.334	-6.710e-5	2.670e+1
-0.333	-6.675e-5	2.680e+1
-0.332	-6.646e-5	2.690e+1
-0.331	-6.620e-5	2.700e+1
-0.330	-6.586e-5	2.710e+1
-0.329	-6.551e-5	2.720e+1
-0.328	-6.522e-5	2.730e+1
-0.327	-6.498e-5	2.740e+1
-0.326	-6.468e-5	2.750e+1
-0.325	-6.433e-5	2.760e+1
-0.324	-6.399e-5	2.770e+1
-0.323	-6.366e-5	2.780e+1
-0.322	-6.345e-5	2.790e+1
-0.321	-6.322e-5	2.800e+1
-0.320	-6.275e-5	2.810e+1
-0.319	-6.246e-5	2.820e+1
-0.318	-6.215e-5	2.830e+1
-0.317	-6.190e-5	2.840e+1
-0.316	-6.164e-5	2.850e+1
-0.315	-6.140e-5	2.860e+1
-0.314	-6.104e-5	2.870e+1
-0.313	-6.067e-5	2.880e+1
-0.312	-6.058e-5	2.890e+1
-0.311	-6.017e-5	2.900e+1
-0.310	-5.991e-5	2.910e+1
-0.309	-5.960e-5	2.920e+1
-0.308	-5.942e-5	2.930e+1
-0.307	-5.906e-5	2.940e+1
-0.306	-5.877e-5	2.950e+1
-0.305	-5.849e-5	2.960e+1
-0.304	-5.826e-5	2.970e+1
-0.303	-5.807e-5	2.980e+1
-0.302	-5.782e-5	2.990e+1
-0.301	-5.748e-5	3.000e+1
-0.300	-5.724e-5	3.010e+1
-0.299	-5.700e-5	3.020e+1
-0.298	-5.677e-5	3.030e+1
-0.297	-5.639e-5	3.040e+1
-0.296	-5.621e-5	3.050e+1
-0.295	-5.601e-5	3.060e+1
-0.294	-5.564e-5	3.070e+1
-0.293	-5.531e-5	3.080e+1
-0.292	-5.516e-5	3.090e+1
-0.291	-5.496e-5	3.100e+1
-0.290	-5.470e-5	3.110e+1
-0.289	-5.455e-5	3.120e+1
-0.288	-5.435e-5	3.130e+1
-0.287	-5.408e-5	3.140e+1
-0.286	-5.389e-5	3.150e+1
-0.285	-5.356e-5	3.160e+1
-0.284	-5.333e-5	3.170e+1
-0.283	-5.311e-5	3.180e+1
-0.282	-5.287e-5	3.190e+1
-0.281	-5.254e-5	3.200e+1
-0.280	-5.235e-5	3.210e+1
-0.279	-5.214e-5	3.220e+1
-0.278	-5.192e-5	3.230e+1
-0.277	-5.184e-5	3.240e+1
-0.276	-5.161e-5	3.250e+1
-0.275	-5.138e-5	3.260e+1
-0.274	-5.121e-5	3.270e+1
-0.273	-5.085e-5	3.280e+1
-0.272	-5.064e-5	3.290e+1
-0.271	-5.039e-5	3.300e+1
-0.270	-5.018e-5	3.310e+1
-0.269	-4.997e-5	3.320e+1
-0.268	-4.968e-5	3.330e+1
-0.267	-4.951e-5	3.340e+1
-0.266	-4.936e-5	3.350e+1
-0.265	-4.915e-5	3.360e+1
-0.264	-4.896e-5	3.370e+1
-0.263	-4.879e-5	3.380e+1
-0.262	-4.862e-5	3.390e+1
-0.261	-4.832e-5	3.400e+1
-0.260	-4.808e-5	3.410e+1
-0.259	-4.790e-5	3.420e+1
-0.258	-4.775e-5	3.430e+1
-0.257	-4.755e-5	3.440e+1
-0.256	-4.723e-5	3.450e+1
-0.255	-4.702e-5	3.460e+1
-0.254	-4.682e-5	3.470e+1
-0.253	-4.674e-5	3.480e+1
-0.252	-4.645e-5	3.490e+1
-0.251	-4.634e-5	3.500e+1
-0.250	-4.605e-5	3.510e+1
-0.249	-4.586e-5	3.520e+1
-0.248	-4.564e-5	3.530e+1
-0.247	-4.547e-5	3.540e+1
-0.246	-4.530e-5	3.550e+1
-0.245	-4.511e-5	3.560e+1
-0.244	-4.479e-5	3.570e+1
-0.243	-4.457e-5	3.580e+1
-0.242	-4.446e-5	3.590e+1
-0.241	-4.420e-5	3.600e+1
-0.240	-4.405e-5	3.610e+1
-0.239	-4.391e-5	3.620e+1
-0.238	-4.372e-5	3.630e+1
-0.237	-4.340e-5	3.640e+1
-0.236	-4.321e-5	3.650e+1
-0.235	-4.303e-5	3.660e+1
-0.234	-4.281e-5	3.670e+1
-0.233	-4.243e-5	3.680e+1
-0.232	-4.234e-5	3.690e+1
-0.231	-4.198e-5	3.700e+1
-0.230	-4.181e-5	3.710e+1
-0.229	-4.169e-5	3.720e+1
-0.228	-4.154e-5	3.730e+1
-0.227	-4.125e-5	3.740e+1
-0.226	-4.110e-5	3.750e+1
-0.225	-4.088e-5	3.760e+1
-0.224	-4.050e-5	3.770e+1
-0.223	-4.018e-5	3.780e+1
-0.222	-3.999e-5	3.790e+1
-0.221	-3.988e-5	3.800e+1
-0.220	-3.953e-5	3.810e+1
-0.219	-3.928e-5	3.820e+1
-0.218	-3.910e-5	3.830e+1
-0.217	-3.881e-5	3.840e+1
-0.216	-3.855e-5	3.850e+1
-0.215	-3.830e-5	3.860e+1
-0.214	-3.811e-5	3.870e+1
-0.213	-3.781e-5	3.880e+1
-0.212	-3.748e-5	3.890e+1
-0.211	-3.712e-5	3.900e+1
-0.210	-3.683e-5	3.910e+1
-0.209	-3.665e-5	3.920e+1
-0.208	-3.643e-5	3.930e+1
-0.207	-3.616e-5	3.940e+1
-0.206	-3.588e-5	3.950e+1
-0.205	-3.540e-5	3.960e+1
-0.204	-3.501e-5	3.970e+1
-0.203	-3.470e-5	3.980e+1
-0.202	-3.445e-5	3.990e+1
-0.201	-3.418e-5	4.000e+1
-0.200	-3.379e-5	4.010e+1
-0.199	-3.345e-5	4.020e+1
-0.198	-3.314e-5	4.030e+1
-0.197	-3.280e-5	4.040e+1
-0.196	-3.246e-5	4.050e+1
-0.195	-3.203e-5	4.060e+1
-0.194	-3.165e-5	4.070e+1
-0.193	-3.141e-5	4.080e+1
-0.192	-3.101e-5	4.090e+1
-0.191	-3.059e-5	4.100e+1
-0.190	-3.014e-5	4.110e+1
-0.189	-2.968e-5	4.120e+1
-0.188	-2.919e-5	4.130e+1
-0.187	-2.883e-5	4.140e+1
-0.186	-2.844e-5	4.150e+1
-0.185	-2.809e-5	4.160e+1
-0.184	-2.766e-5	4.170e+1
-0.183	-2.715e-5	4.180e+1
-0.182	-2.663e-5	4.190e+1
-0.181	-2.613e-5	4.200e+1
-0.180	-2.566e-5	4.210e+1
-0.179	-2.517e-5	4.220e+1
-0.178	-2.456e-5	4.230e+1
-0.177	-2.404e-5	4.240e+1
-0.176	-2.365e-5	4.250e+1
-0.175	-2.310e-5	4.260e+1
-0.174	-2.255e-5	4.270e+1
-0.173	-2.188e-5	4.280e+1
-0.172	-2.138e-5	4.290e+1
-0.171	-2.072e-5	4.300e+1
-0.170	-2.015e-5	4.310e+1
-0.169	-1.949e-5	4.320e+1
-0.168	-1.899e-5	4.330e+1
-0.167	-1.832e-5	4.340e+1
-0.166	-1.761e-5	4.350e+1
-0.165	-1.702e-5	4.360e+1
-0.164	-1.642e-5	4.370e+1
-0.163	-1.584e-5	4.380e+1
-0.162	-1.515e-5	4.390e+1
-0.161	-1.436e-5	4.400e+1
-0.160	-1.373e-5	4.410e+1
-0.159	-1.306e-5	4.420e+1
-0.158	-1.230e-5	4.430e+1
-0.157	-1.165e-5	4.440e+1
-0.156	-1.095e-5	4.450e+1
-0.155	-1.019e-5	4.460e+1
-0.154	-9.261e-6	4.470e+1
-0.153	-8.529e-6	4.480e+1
-0.152	-7.656e-6	4.490e+1
-0.151	-6.932e-6	4.500e+1
-0.150	-6.106e-6	4.510e+1
-0.149	-5.335e-6	4.520e+1
-0.148	-4.603e-6	4.530e+1
-0.147	-3.674e-6	4.540e+1
-0.146	-2.793e-6	4.550e+1
-0.145	-1.975e-6	4.560e+1
-0.144	-1.180e-6	4.570e+1
-0.143	-4.091e-7	4.580e+1
-0.142	5.350e-7	4.590e+1
-0.141	1.495e-6	4.600e+1
-0.140	2.305e-6	4.610e+1
-0.139	3.179e-6	4.620e+1
-0.138	4.060e-6	4.630e+1
-0.137	5.012e-6	4.640e+1
-0.136	5.830e-6	4.650e+1
-0.135	6.712e-6	4.660e+1
-0.134	7.546e-6	4.670e+1
-0.133	8.545e-6	4.680e+1
-0.132	9.292e-6	4.690e+1
-0.131	1.023e-5	4.700e+1
-0.130	1.107e-5	4.710e+1
-0.129	1.197e-5	4.720e+1
-0.128	1.296e-5	4.730e+1
-0.127	1.390e-5	4.740e+1
-0.126	1.467e-5	4.750e+1
-0.125	1.539e-5	4.760e+1
-0.124	1.617e-5	4.770e+1
-0.123	1.706e-5	4.780e+1
-0.122	1.788e-5	4.790e+1
-0.121	1.880e-5	4.800e+1
-0.120	1.952e-5	4.810e+1
-0.119	2.032e-5	4.820e+1
-0.118	2.119e-5	4.830e+1
-0.117	2.204e-5	4.840e+1
-0.116	2.287e-5	4.850e+1
-0.115	2.357e-5	4.860e+1
-0.114	2.433e-5	4.870e+1
-0.113	2.498e-5	4.880e+1
-0.112	2.568e-5	4.890e+1
-0.111	2.644e-5	4.900e+1
-0.110	2.722e-5	4.910e+1
-0.109	2.796e-5	4.920e+1
-0.108	2.867e-5	4.930e+1
-0.107	2.927e-5	4.940e+1
-0.106	2.995e-5	4.950e+1
-0.105	3.076e-5	4.960e+1
-0.104	3.143e-5	4.970e+1
-0.103	3.216e-5	4.980e+1
-0.102	3.294e-5	4.990e+1
-0.101	3.345e-5	5.000e+1
-0.100	3.422e-5	5.010e+1
-0.099	3.479e-5	5.020e+1
-0.098	3.544e-5	5.030e+1
-0.097	3.608e-5	5.040e+1
-0.096	3.665e-5	5.050e+1
-0.095	3.732e-5	5.060e+1
-0.094	3.796e-5	5.070e+1
-0.093	3.854e-5	5.080e+1
-0.092	3.917e-5	5.090e+1
-0.091	3.964e-5	5.100e+1
-0.090	4.030e-5	5.110e+1
-0.089	4.093e-5	5.120e+1
-0.088	4.156e-5	5.130e+1
-0.087	4.200e-5	5.140e+1
-0.086	4.250e-5	5.150e+1
-0.085	4.316e-5	5.160e+1
-0.084	4.368e-5	5.170e+1
-0.083	4.428e-5	5.180e+1
-0.082	4.479e-5	5.190e+1
-0.081	4.526e-5	5.200e+1
-0.080	4.573e-5	5.210e+1
-0.079	4.632e-5	5.220e+1
-0.078	4.689e-5	5.230e+1
-0.077	4.740e-5	5.240e+1
-0.076	4.800e-5	5.250e+1
-0.075	4.848e-5	5.260e+1
-0.074	4.884e-5	5.270e+1
-0.073	4.944e-5	5.280e+1
-0.072	4.985e-5	5.290e+1
-0.071	5.038e-5	5.300e+1
-0.070	5.091e-5	5.310e+1
-0.069	5.134e-5	5.320e+1
-0.068	5.188e-5	5.330e+1
-0.067	5.232e-5	5.340e+1
-0.066	5.283e-5	5.350e+1
-0.065	5.333e-5	5.360e+1
-0.064	5.382e-5	5.370e+1
-0.063	5.431e-5	5.380e+1
-0.062	5.475e-5	5.390e+1
-0.061	5.528e-5	5.400e+1
-0.060	5.579e-5	5.410e+1
-0.059	5.627e-5	5.420e+1
-0.058	5.667e-5	5.430e+1
-0.057	5.716e-5	5.440e+1
-0.056	5.771e-5	5.450e+1
-0.055	5.818e-5	5.460e+1
-0.054	5.862e-5	5.470e+1
-0.053	5.902e-5	5.480e+1
-0.052	5.951e-5	5.490e+1
-0.051	6.003e-5	5.500e+1
-0.050	6.055e-5	5.510e+1
-0.049	6.096e-5	5.520e+1
-0.048	6.144e-5	5.530e+1
-0.047	6.199e-5	5.540e+1
-0.046	6.240e-5	5.550e+1
-0.045	6.300e-5	5.560e+1
-0.044	6.347e-5	5.570e+1
-0.043	6.387e-5	5.580e+1
-0.042	6.438e-5	5.590e+1
-0.041	6.486e-5	5.600e+1
-0.040	6.532e-5	5.610e+1
-0.039	6.582e-5	5.620e+1
-0.038	6.638e-5	5.630e+1
-0.037	6.685e-5	5.640e+1
-0.036	6.734e-5	5.650e+1
-0.035	6.778e-5	5.660e+1
-0.034	6.820e-5	5.670e+1
-0.033	6.865e-5	5.680e+1
-0.032	6.922e-5	5.690e+1
-0.031	6.971e-5	5.700e+1
-0.030	7.017e-5	5.710e+1
-0.029	7.070e-5	5.720e+1
-0.028	7.120e-5	5.730e+1
-0.027	7.154e-5	5.740e+1
-0.026	7.214e-5	5.750e+1
-0.025	7.272e-5	5.760e+1
-0.024	7.313e-5	5.770e+1
-0.023	7.369e-5	5.780e+1
-0.022	7.413e-5	5.790e+1
-0.021	7.468e-5	5.800e+1
-0.020	7.532e-5	5.810e+1
-0.019	7.586e-5	5.820e+1
-0.018	7.638e-5	5.830e+1
-0.017	7.697e-5	5.840e+1
-0.016	7.742e-5	5.850e+1
-0.015	7.797e-5	5.860e+1
-0.014	7.852e-5	5.870e+1
-0.013	7.917e-5	5.880e+1
-0.012	7.979e-5	5.890e+1
-0.011	8.033e-5	5.900e+1
-0.010	8.096e-5	5.910e+1
-0.009	8.171e-5	5.920e+1
-0.008	8.222e-5	5.930e+1
-0.007	8.287e-5	5.940e+1
-0.006	8.363e-5	5.950e+1
-0.005	8.431e-5	5.960e+1
-0.004	8.507e-5	5.970e+1
-0.003	8.572e-5	5.980e+1
-0.002	8.644e-5	5.990e+1
-0.001	8.723e-5	6.000e+1
-0.000	8.834e-5	6.010e+1
0.001	8.904e-5	6.020e+1
0.002	8.987e-5	6.030e+1
0.003	9.060e-5	6.040e+1
0.004	9.150e-5	6.050e+1
0.005	9.232e-5	6.060e+1
0.006	9.321e-5	6.070e+1
0.007	9.410e-5	6.080e+1
0.008	9.507e-5	6.090e+1
0.009	9.602e-5	6.100e+1
0.010	9.694e-5	6.110e+1
0.011	9.793e-5	6.120e+1
0.012	9.910e-5	6.130e+1
0.013	1.001e-4	6.140e+1
0.014	1.011e-4	6.150e+1
0.015	1.022e-4	6.160e+1
0.016	1.033e-4	6.170e+1
0.017	1.044e-4	6.180e+1
0.018	1.056e-4	6.190e+1
0.019	1.069e-4	6.200e+1
0.020	1.081e-4	6.210e+1
0.021	1.095e-4	6.220e+1
0.022	1.106e-4	6.230e+1
0.023	1.121e-4	6.240e+1
0.024	1.134e-4	6.250e+1
0.025	1.147e-4	6.260e+1
0.026	1.161e-4	6.270e+1
0.027	1.174e-4	6.280e+1
0.028	1.190e-4	6.290e+1
0.029	1.204e-4	6.300e+1
0.030	1.220e-4	6.310e+1
0.031	1.235e-4	6.320e+1
0.032	1.251e-4	6.330e+1
0.033	1.267e-4	6.340e+1
0.034	1.284e-4	6.350e+1
0.035	1.301e-4	6.360e+1
0.036	1.318e-4	6.370e+1
0.037	1.337e-4	6.380e+1
0.038	1.356e-4	6.390e+1
0.039	1.375e-4	6.400e+1
0.040	1.393e-4	6.410e+1
0.041	1.411e-4	6.420e+1
0.042	1.432e-4	6.430e+1
0.043	1.452e-4	6.440e+1
0.044	1.472e-4	6.450e+1
0.045	1.493e-4	6.460e+1
0.046	1.513e-4	6.470e+1
0.047	1.535e-4	6.480e+1
0.048	1.556e-4	6.490e+1
0.049	1.578e-4	6.500e+1
0.050	1.599e-4	6.510e+1
0.051	1.623e-4	6.520e+1
0.052	1.648e-4	6.530e+1
0.053	1.671e-4	6.540e+1
0.054	1.695e-4	6.550e+1
0.055	1.719e-4	6.560e+1
0.056	1.744e-4	6.570e+1
0.057	1.769e-4	6.580e+1
0.058	1.796e-4	6.590e+1
0.059	1.822e-4	6.600e+1
0.060	1.850e-4	6.610e+1
0.061	1.877e-4	6.620e+1
0.062	1.904e-4	6.630e+1
0.063	1.932e-4	6.640e+1
0.064	1.960e-4	6.650e+1
0.065	1.988e-4	6.660e+1
0.066	2.018e-4	6.670e+1
0.067	2.047e-4	6.680e+1
0.068	2.076e-4	6.690e+1
0.069	2.106e-4	6.700e+1
0.070	2.139e-4	6.710e+1
0.071	2.171e-4	6.720e+1
0.072	2.201e-4	6.730e+1
0.073	2.234e-4	6.740e+1
0.074	2.267e-4	6.750e+1
0.075	2.298e-4	6.760e+1
0.076	2.333e-4	6.770e+1
0.077	2.367e-4	6.780e+1
0.078	2.400e-4	6.790e+1
0.079	2.435e-4	6.800e+1
0.080	2.469e-4	6.810e+1
0.081	2.503e-4	6.820e+1
0.082	2.538e-4	6.830e+1
0.083	2.575e-4	6.840e+1
0.084	2.612e-4	6.850e+1
0.085	2.648e-4	6.860e+1
0.086	2.685e-4	6.870e+1
0.087	2.722e-4	6.880e+1
0.088	2.759e-4	6.890e+1
0.089	2.799e-4	6.900e+1
0.090	2.839e-4	6.910e+1
0.091	2.874e-4	6.920e+1
0.092	2.911e-4	6.930e+1
0.093	2.949e-4	6.940e+1
0.094	2.988e-4	6.950e+1
0.095	3.030e-4	6.960e+1
0.096	3.070e-4	6.970e+1
0.097	3.111e-4	6.980e+1
0.098	3.153e-4	6.990e+1
0.099	3.193e-4	7.000e+1
0.100	3.234e-4	7.010e+1
0.101	3.276e-4	7.020e+1
0.102	3.321e-4	7.030e+1
0.103	3.363e-4	7.040e+1
0.104	3.405e-4	7.050e+1
0.105	3.449e-4	7.060e+1
0.106	3.492e-4	7.070e+1
0.107	3.538e-4	7.080e+1
0.108	3.582e-4	7.090e+1
0.109	3.622e-4	7.100e+1
0.110	3.658e-4	7.110e+1
0.111	3.700e-4	7.120e+1
0.112	3.744e-4	7.130e+1
0.113	3.790e-4	7.140e+1
0.114	3.835e-4	7.150e+1
0.115	3.883e-4	7.160e+1
0.116	3.931e-4	7.170e+1
0.117	3.978e-4	7.180e+1
0.118	4.026e-4	7.190e+1
0.119	4.075e-4	7.200e+1
0.120	4.123e-4	7.210e+1
0.121	4.173e-4	7.220e+1
0.122	4.223e-4	7.230e+1
0.123	4.273e-4	7.240e+1
0.124	4.323e-4	7.250e+1
0.125	4.373e-4	7.260e+1
0.126	4.423e-4	7.270e+1
0.127	4.474e-4	7.280e+1
0.128	4.525e-4	7.290e+1
0.129	4.577e-4	7.300e+1
0.130	4.629e-4	7.310e+1
0.131	4.681e-4	7.320e+1
0.132	4.733e-4	7.330e+1
0.133	4.784e-4	7.340e+1
0.134	4.836e-4	7.350e+1
0.135	4.889e-4	7.360e+1
0.136	4.941e-4	7.370e+1
0.137	4.994e-4	7.380e+1
0.138	5.048e-4	7.390e+1
0.139	5.101e-4	7.400e+1
0.140	5.154e-4	7.410e+1
0.141	5.207e-4	7.420e+1
0.142	5.261e-4	7.430e+1
0.143	5.315e-4	7.440e+1
0.144	5.368e-4	7.450e+1
0.145	5.422e-4	7.460e+1
0.146	5.474e-4	7.470e+1
0.147	5.529e-4	7.480e+1
0.148	5.583e-4	7.490e+1
0.149	5.637e-4	7.500e+1
0.150	5.690e-4	7.510e+1
0.151	5.742e-4	7.520e+1
0.152	5.794e-4	7.530e+1
0.153	5.849e-4	7.540e+1
0.154	5.902e-4	7.550e+1
0.155	5.956e-4	7.560e+1
0.156	6.010e-4	7.570e+1
0.157	6.062e-4	7.580e+1
0.158	6.115e-4	7.590e+1
0.159	6.167e-4	7.600e+1
0.160	6.219e-4	7.610e+1
0.161	6.271e-4	7.620e+1
0.162	6.322e-4	7.630e+1
0.163	6.374e-4	7.640e+1
0.164	6.425e-4	7.650e+1
0.165	6.475e-4	7.660e+1
0.166	6.526e-4	7.670e+1
0.167	6.575e-4	7.680e+1
0.168	6.623e-4	7.690e+1
0.169	6.672e-4	7.700e+1
0.170	6.722e-4	7.710e+1
0.171	6.770e-4	7.720e+1
0.172	6.817e-4	7.730e+1
0.173	6.864e-4	7.740e+1
0.174	6.908e-4	7.750e+1
0.175	6.954e-4	7.760e+1
0.176	7.001e-4	7.770e+1
0.177	7.046e-4	7.780e+1
0.178	7.089e-4	7.790e+1
0.179	7.131e-4	7.800e+1
0.180	7.174e-4	7.810e+1
0.181	7.216e-4	7.820e+1
0.182	7.259e-4	7.830e+1
0.183	7.301e-4	7.840e+1
0.184	7.339e-4	7.850e+1
0.185	7.378e-4	7.860e+1
0.186	7.420e-4	7.870e+1
0.187	7.462e-4	7.880e+1
0.188	7.503e-4	7.890e+1
0.189	7.541e-4	7.900e+1
0.190	7.579e-4	7.910e+1
0.191	7.615e-4	7.920e+1
0.192	7.651e-4	7.930e+1
0.193	7.687e-4	7.940e+1
0.194	7.722e-4	7.950e+1
0.195	7.758e-4	7.960e+1
0.196	7.794e-4	7.970e+1
0.197	7.827e-4	7.980e+1
0.198	7.862e-4	7.990e+1
0.199	7.895e-4	8.000e+1
0.200	7.931e-4	8.010e+1
0.201	7.964e-4	8.020e+1
0.202	7.998e-4	8.030e+1
0.203	8.033e-4	8.040e+1
0.204	8.069e-4	8.050e+1
0.205	8.105e-4	8.060e+1
0.206	8.139e-4	8.070e+1
0.207	8.175e-4	8.080e+1
0.208	8.211e-4	8.090e+1
0.209	8.247e-4	8.100e+1
0.210	8.282e-4	8.110e+1
0.211	8.319e-4	8.120e+1
0.212	8.353e-4	8.130e+1
0.213	8.388e-4	8.140e+1
0.214	8.425e-4	8.150e+1
0.215	8.462e-4	8.160e+1
0.216	8.499e-4	8.170e+1
0.217	8.535e-4	8.180e+1
0.218	8.571e-4	8.190e+1
0.219	8.609e-4	8.200e+1
0.220	8.647e-4	8.210e+1
0.221	8.685e-4	8.220e+1
0.222	8.724e-4	8.230e+1
0.223	8.762e-4	8.240e+1
0.224	8.799e-4	8.250e+1
0.225	8.836e-4	8.260e+1
0.226	8.875e-4	8.270e+1
0.227	8.913e-4	8.280e+1
0.228	8.953e-4	8.290e+1
0.229	8.993e-4	8.300e+1
0.230	9.033e-4	8.310e+1
0.231	9.075e-4	8.320e+1
0.232	9.115e-4	8.330e+1
0.233	9.156e-4	8.340e+1
0.234	9.195e-4	8.350e+1
0.235	9.236e-4	8.360e+1
0.236	9.277e-4	8.370e+1
0.237	9.318e-4	8.380e+1
0.238	9.360e-4	8.390e+1
0.239	9.402e-4	8.400e+1
0.240	9.444e-4	8.410e+1
0.241	9.487e-4	8.420e+1
0.242	9.531e-4	8.430e+1
0.243	9.574e-4	8.440e+1
0.244	9.617e-4	8.450e+1
0.245	9.660e-4	8.460e+1
0.246	9.704e-4	8.470e+1
0.247	9.748e-4	8.480e+1
0.248	9.791e-4	8.490e+1
0.249	9.834e-4	8.500e+1
0.250	9.879e-4	8.510e+1
0.251	9.926e-4	8.520e+1
0.252	9.972e-4	8.530e+1
0.253	1.002e-3	8.540e+1
0.254	1.006e-3	8.550e+1
0.255	1.010e-3	8.560e+1
0.256	1.015e-3	8.570e+1
0.257	1.020e-3	8.580e+1
0.258	1.024e-3	8.590e+1
0.259	1.029e-3	8.600e+1
0.260	1.034e-3	8.610e+1
0.261	1.039e-3	8.620e+1
0.262	1.043e-3	8.630e+1
0.263	1.048e-3	8.640e+1
0.264	1.053e-3	8.650e+1
0.265	1.058e-3	8.660e+1
0.266	1.063e-3	8.670e+1
0.267	1.068e-3	8.680e+1
0.268	1.073e-3	8.690e+1
0.269	1.077e-3	8.700e+1
0.270	1.082e-3	8.710e+1
0.271	1.088e-3	8.720e+1
0.272	1.093e-3	8.730e+1
0.273	1.098e-3	8.740e+1
0.274	1.103e-3	8.750e+1
0.275	1.108e-3	8.760e+1
0.276	1.113e-3	8.770e+1
0.277	1.118e-3	8.780e+1
0.278	1.124e-3	8.790e+1
0.279	1.129e-3	8.800e+1
0.280	1.134e-3	8.810e+1
0.281	1.140e-3	8.820e+1
0.282	1.145e-3	8.830e+1
0.283	1.151e-3	8.840e+1
0.284	1.156e-3	8.850e+1
0.285	1.162e-3	8.860e+1
0.286	1.167e-3	8.870e+1
0.287	1.173e-3	8.880e+1
0.288	1.179e-3	8.890e+1
0.289	1.184e-3	8.900e+1
0.290	1.190e-3	8.910e+1
0.291	1.196e-3	8.920e+1
0.292	1.202e-3	8.930e+1
0.293	1.207e-3	8.940e+1
0.294	1.213e-3	8.950e+1
0.295	1.219e-3	8.960e+1
0.296	1.225e-3	8.970e+1
0.297	1.231e-3	8.980e+1
0.298	1.237e-3	8.990e+1
0.299	1.243e-3	9.000e+1
0.300	1.249e-3	9.010e+1
0.301	1.255e-3	9.020e+1
0.302	1.262e-3	9.030e+1
0.303	1.268e-3	9.040e+1
0.304	1.274e-3	9.050e+1
0.305	1.281e-3	9.060e+1
0.306	1.287e-3	9.070e+1
0.307	1.294e-3	9.080e+1
0.308	1.300e-3	9.090e+1
0.309	1.306e-3	9.100e+1
0.310	1.313e-3	9.110e+1
0.311	1.320e-3	9.120e+1
0.312	1.326e-3	9.130e+1
0.313	1.333e-3	9.140e+1
0.314	1.339e-3	9.150e+1
0.315	1.346e-3	9.160e+1
0.316	1.353e-3	9.170e+1
0.317	1.360e-3	9.180e+1
0.318	1.367e-3	9.190e+1
0.319	1.374e-3	9.200e+1
0.320	1.380e-3	9.210e+1
0.321	1.388e-3	9.220e+1
0.322	1.395e-3	9.230e+1
0.323	1.402e-3	9.240e+1
0.324	1.409e-3	9.250e+1
0.325	1.416e-3	9.260e+1
0.326	1.423e-3	9.270e+1
0.327	1.430e-3	9.280e+1
0.328	1.438e-3	9.290e+1
0.329	1.445e-3	9.300e+1
0.330	1.452e-3	9.310e+1
0.331	1.460e-3	9.320e+1
0.332	1.467e-3	9.330e+1
0.333	1.475e-3	9.340e+1
0.334	1.482e-3	9.350e+1
0.335	1.490e-3	9.360e+1
0.336	1.497e-3	9.370e+1
0.337	1.505e-3	9.380e+1
0.338	1.512e-3	9.390e+1
0.339	1.520e-3	9.400e+1
0.340	1.528e-3	9.410e+1
0.341	1.536e-3	9.420e+1
0.342	1.544e-3	9.430e+1
0.343	1.552e-3	9.440e+1
0.344	1.560e-3	9.450e+1
0.345	1.567e-3	9.460e+1
0.346	1.575e-3	9.470e+1
0.347	1.583e-3	9.480e+1
0.348	1.591e-3	9.490e+1
0.349	1.599e-3	9.500e+1
0.350	1.607e-3	9.510e+1
0.351	1.615e-3	9.520e+1
0.352	1.623e-3	9.530e+1
0.353	1.631e-3	9.540e+1
0.354	1.639e-3	9.550e+1
0.355	1.647e-3	9.560e+1
0.356	1.655e-3	9.570e+1
0.357	1.663e-3	9.580e+1
0.358	1.671e-3	9.590e+1
0.359	1.679e-3	9.600e+1
0.360	1.687e-3	9.610e+1
0.361	1.695e-3	9.620e+1
0.362	1.704e-3	9.630e+1
0.363	1.712e-3	9.640e+1
0.364	1.720e-3	9.650e+1
0.365	1.728e-3	9.660e+1
0.366	1.736e-3	9.670e+1
0.367	1.744e-3	9.680e+1
0.368	1.752e-3	9.690e+1
0.369	1.760e-3	9.700e+1
0.370	1.768e-3	9.710e+1
0.371	1.776e-3	9.720e+1
0.372	1.785e-3	9.730e+1
0.373	1.793e-3	9.740e+1
0.374	1.801e-3	9.750e+1
0.375	1.809e-3	9.760e+1
0.376	1.817e-3	9.770e+1
0.377	1.825e-3	9.780e+1
0.378	1.834e-3	9.790e+1
0.379	1.842e-3	9.800e+1
0.380	1.850e-3	9.810e+1
0.381	1.858e-3	9.820e+1
0.382	1.866e-3	9.830e+1
0.383	1.874e-3	9.840e+1
0.384	1.882e-3	9.850e+1
0.385	1.890e-3	9.860e+1
0.386	1.898e-3	9.870e+1
0.387	1.907e-3	9.880e+1
0.388	1.914e-3	9.890e+1
0.389	1.923e-3	9.900e+1
0.390	1.930e-3	9.910e+1
0.391	1.938e-3	9.920e+1
0.392	1.945e-3	9.930e+1
0.393	1.953e-3	9.940e+1
0.394	1.961e-3	9.950e+1
0.395	1.969e-3	9.960e+1
0.396	1.977e-3	9.970e+1
0.397	1.985e-3	9.980e+1
0.398	1.993e-3	9.990e+1
0.399	2.001e-3	1.000e+2
0.400	2.009e-3	1.001e+2
0.401	2.017e-3	1.002e+2
0.402	2.025e-3	1.003e+2
0.403	2.033e-3	1.004e+2
0.404	2.041e-3	1.005e+2
0.405	2.049e-3	1.006e+2
0.406	2.057e-3	1.007e+2
0.407	2.064e-3	1.008e+2
0.408	2.072e-3	1.009e+2
0.409	2.080e-3	1.010e+2
0.410	2.088e-3	1.011e+2
0.411	2.095e-3	1.012e+2
0.412	2.103e-3	1.013e+2
0.413	2.111e-3	1.014e+2
0.414	2.118e-3	1.015e+2
0.415	2.126e-3	1.016e+2
0.416	2.134e-3	1.017e+2
0.417	2.141e-3	1.018e+2
0.418	2.149e-3	1.019e+2
0.419	2.156e-3	1.020e+2
0.420	2.164e-3	1.021e+2
0.421	2.171e-3	1.022e+2
0.422	2.179e-3	1.023e+2
0.423	2.187e-3	1.024e+2
0.424	2.194e-3	1.025e+2
0.425	2.202e-3	1.026e+2
0.426	2.209e-3	1.027e+2
0.427	2.216e-3	1.028e+2
0.428	2.224e-3	1.029e+2
0.429	2.231e-3	1.030e+2
0.430	2.238e-3	1.031e+2
0.431	2.246e-3	1.032e+2
0.432	2.253e-3	1.033e+2
0.433	2.261e-3	1.034e+2
0.434	2.268e-3	1.035e+2
0.435	2.275e-3	1.036e+2
0.436	2.282e-3	1.037e+2
0.437	2.289e-3	1.038e+2
0.438	2.297e-3	1.039e+2
0.439	2.304e-3	1.040e+2
0.440	2.311e-3	1.041e+2
0.441	2.318e-3	1.042e+2
0.442	2.326e-3	1.043e+2
0.443	2.333e-3	1.044e+2
0.444	2.340e-3	1.045e+2
0.445	2.347e-3	1.046e+2
0.446	2.354e-3	1.047e+2
0.447	2.361e-3	1.048e+2
0.448	2.368e-3	1.049e+2
0.449	2.375e-3	1.050e+2
0.450	2.382e-3	1.051e+2
0.451	2.388e-3	1.052e+2
0.452	2.395e-3	1.053e+2
0.453	2.402e-3	1.054e+2
0.454	2.409e-3	1.055e+2
0.455	2.416e-3	1.056e+2
0.456	2.422e-3	1.057e+2
0.457	2.429e-3	1.058e+2
0.458	2.436e-3	1.059e+2
0.459	2.442e-3	1.060e+2
0.460	2.449e-3	1.061e+2
0.461	2.455e-3	1.062e+2
0.462	2.461e-3	1.063e+2
0.463	2.468e-3	1.064e+2
0.464	2.474e-3	1.065e+2
0.465	2.481e-3	1.066e+2
0.466	2.487e-3	1.067e+2
0.467	2.494e-3	1.068e+2
0.468	2.500e-3	1.069e+2
0.469	2.506e-3	1.070e+2
0.470	2.512e-3	1.071e+2
0.471	2.519e-3	1.072e+2
0.472	2.525e-3	1.073e+2
0.473	2.531e-3	1.074e+2
0.474	2.537e-3	1.075e+2
0.475	2.543e-3	1.076e+2
0.476	2.549e-3	1.077e+2
0.477	2.555e-3	1.078e+2
0.478	2.562e-3	1.079e+2
0.479	2.568e-3	1.080e+2
0.480	2.574e-3	1.081e+2
0.481	2.580e-3	1.082e+2
0.482	2.586e-3	1.083e+2
0.483	2.592e-3	1.084e+2
0.484	2.598e-3	1.085e+2
0.485	2.604e-3	1.086e+2
0.486	2.610e-3	1.087e+2
0.487	2.617e-3	1.088e+2
0.488	2.623e-3	1.089e+2
0.489	2.629e-3	1.090e+2
0.490	2.635e-3	1.091e+2
0.491	2.641e-3	1.092e+2
0.492	2.647e-3	1.093e+2
0.493	2.653e-3	1.094e+2
0.494	2.660e-3	1.095e+2
0.495	2.666e-3	1.096e+2
0.496	2.672e-3	1.097e+2
0.497	2.678e-3	1.098e+2
0.498	2.684e-3	1.099e+2
0.499	2.690e-3	1.100e+2
0.500	2.697e-3	1.101e+2
0.501	2.703e-3	1.102e+2
0.502	2.709e-3	1.103e+2
0.503	2.715e-3	1.104e+2
0.504	2.722e-3	1.105e+2
0.505	2.728e-3	1.106e+2
0.506	2.734e-3	1.107e+2
0.507	2.740e-3	1.108e+2
0.508	2.746e-3	1.109e+2
0.509	2.752e-3	1.110e+2
0.510	2.758e-3	1.111e+2
0.511	2.765e-3	1.112e+2
0.512	2.771e-3	1.113e+2
0.513	2.777e-3	1.114e+2
0.514	2.784e-3	1.115e+2
0.515	2.790e-3	1.116e+2
0.516	2.796e-3	1.117e+2
0.517	2.802e-3	1.118e+2
0.518	2.808e-3	1.119e+2
0.519	2.814e-3	1.120e+2
0.520	2.821e-3	1.121e+2
0.521	2.826e-3	1.122e+2
0.522	2.832e-3	1.123e+2
0.523	2.838e-3	1.124e+2
0.524	2.844e-3	1.125e+2
0.525	2.850e-3	1.126e+2
0.526	2.856e-3	1.127e+2
0.527	2.862e-3	1.128e+2
0.528	2.869e-3	1.129e+2
0.529	2.875e-3	1.130e+2
0.530	2.881e-3	1.131e+2
0.531	2.887e-3	1.132e+2
0.532	2.893e-3	1.133e+2
0.533	2.899e-3	1.134e+2
0.534	2.905e-3	1.135e+2
0.535	2.911e-3	1.136e+2
0.536	2.917e-3	1.137e+2
0.537	2.923e-3	1.138e+2
0.538	2.929e-3	1.139e+2
0.539	2.935e-3	1.140e+2
0.540	2.941e-3	1.141e+2
0.541	2.947e-3	1.142e+2
0.542	2.953e-3	1.143e+2
0.543	2.959e-3	1.144e+2
0.544	2.965e-3	1.145e+2
0.545	2.971e-3	1.146e+2
0.546	2.977e-3	1.147e+2
0.547	2.983e-3	1.148e+2
0.548	2.989e-3	1.149e+2
0.549	2.995e-3	1.150e+2
0.550	3.001e-3	1.151e+2
0.551	3.006e-3	1.152e+2
0.552	3.012e-3	1.153e+2
0.553	3.017e-3	1.154e+2
0.554	3.023e-3	1.155e+2
0.555	3.029e-3	1.156e+2
0.556	3.035e-3	1.157e+2
0.557	3.040e-3	1.158e+2
0.558	3.046e-3	1.159e+2
0.559	3.051e-3	1.160e+2
0.560	3.057e-3	1.161e+2
0.561	3.062e-3	1.162e+2
0.562	3.068e-3	1.163e+2
0.563	3.074e-3	1.164e+2
0.564	3.079e-3	1.165e+2
0.565	3.085e-3	1.166e+2
0.566	3.091e-3	1.167e+2
0.567	3.096e-3	1.168e+2
0.568	3.101e-3	1.169e+2
0.569	3.107e-3	1.170e+2
0.570	3.113e-3	1.171e+2
0.571	3.119e-3	1.172e+2
0.572	3.124e-3	1.173e+2
0.573	3.130e-3	1.174e+2
0.574	3.135e-3	1.175e+2
0.575	3.141e-3	1.176e+2
0.576	3.146e-3	1.177e+2
0.577	3.152e-3	1.178e+2
0.578	3.157e-3	1.179e+2
0.579	3.162e-3	1.180e+2
0.580	3.168e-3	1.181e+2
0.581	3.173e-3	1.182e+2
0.582	3.179e-3	1.183e+2
0.583	3.184e-3	1.184e+2
0.584	3.189e-3	1.185e+2
0.585	3.194e-3	1.186e+2
0.586	3.199e-3	1.187e+2
0.587	3.205e-3	1.188e+2
0.588	3.210e-3	1.189e+2
0.589	3.216e-3	1.190e+2
0.590	3.221e-3	1.191e+2
0.591	3.226e-3	1.192e+2
0.592	3.232e-3	1.193e+2
0.593	3.237e-3	1.194e+2
0.594	3.242e-3	1.195e+2
0.595	3.247e-3	1.196e+2
0.596	3.252e-3	1.197e+2
0.597	3.257e-3	1.198e+2
0.598	3.262e-3	1.199e+2
0.599	3.267e-3	1.200e+2
