# Supplementary material for: Decoration of Ag nanoparticles on CoMoO4 rods for efficient electrochemical reduction of CO2
Source: Sci Rep. 2024 Jan 16;14:1406. doi: 10.1038/s41598-024-51680-w (PMC10792071; doi:10.1038/s41598-024-51680-w)
Supplement: Supplementary file 1 — Supplementary Information 1. [file 41598_2024_51680_MOESM1_ESM.zip › raw data for scientific reports/Raman CoMoO4.txt]

53.312	-23.9361
55.2742	-9.39416
57.2339	4.29572
59.1931	18.4496
61.1541	31.8919
63.1126	50.2532
65.0706	67.5425
67.0282	85.7538
68.9854	100.182
70.9443	119.037
72.9007	137.046
74.8567	153.876
76.8123	170.505
78.7674	185.651
80.7222	201.003
82.6787	215.226
84.6326	221.074
86.5861	221.591
88.5392	213.223
90.492	199.639
92.4443	186.124
94.3961	170.321
96.3476	156.479
98.2987	143.846
100.249	137.716
102.2	135.52
104.15	130.808
106.099	126.992
108.048	123.514
109.997	120.558
111.945	116.613
113.893	111.855
115.84	107.523
117.787	102.815
119.734	98.3601
121.678	94.7449
123.624	92.2026
125.569	90.1952
127.514	88.8344
129.459	87.3295
131.403	86.334
133.344	86.0129
135.288	85.3208
137.231	85.4445
139.173	84.4519
141.113	82.5107
143.055	79.5632
144.996	75.2577
146.937	70.7166
148.876	66.0042
150.816	61.1621
152.756	55.4145
154.693	50.3316
156.632	45.667
158.568	42.0135
160.506	39.0529
162.444	36.3585
164.379	34.4122
166.316	32.8357
168.25	31.2802
170.187	29.8303
172.12	28.7459
174.055	28.0838
175.988	27.6338
177.923	26.8536
179.855	26.0577
181.788	24.7758
183.72	23.3468
185.652	21.671
187.583	19.659
189.513	17.6766
191.444	15.957
193.374	13.9814
195.304	11.6103
197.233	9.80601
199.161	7.30573
201.09	5.62915
203.018	4.34636
204.944	3.47844
206.871	2.49396
208.799	1.64189
210.724	1.02245
212.65	0.285661
214.574	0.217346
216.501	0.708106
218.425	1.44378
220.348	1.77501
222.272	1.20347
224.194	0.74236
226.117	0.358548
228.039	-1.00589
229.962	-3.05462
231.884	-3.08612
233.804	-3.29053
235.725	-3.14623
237.645	-3.05386
239.564	-2.80579
241.484	-2.82687
243.402	-2.67276
245.321	-2.03521
247.239	-1.37916
249.156	-1.04169
251.074	-0.851149
252.99	-0.813828
254.907	-0.989786
256.823	-1.29089
258.736	-1.10566
260.652	-0.388485
262.566	0.600609
264.481	1.87225
266.395	3.45593
268.309	5.35761
270.22	7.69715
272.133	10.1688
274.045	12.9071
275.957	15.3109
277.867	17.9815
279.778	20.6532
281.689	23.2247
283.599	26.022
285.507	28.2292
287.417	29.9619
289.326	31.4431
291.233	32.6044
293.142	33.0598
295.048	33.5963
296.956	33.6453
298.863	33.2074
300.768	32.9033
302.674	32.942
304.578	33.0754
306.484	33.1112
308.388	33.2934
310.292	33.8048
312.195	35.0921
314.099	37.3685
316.001	40.5632
317.904	44.6317
319.805	49.0612
321.706	54.6585
323.608	61.1235
325.508	67.8592
327.409	75.1785
329.308	82.0216
331.207	89.912
333.105	96.567
335.005	102.669
336.902	107.717
338.799	112.512
340.698	116.424
342.594	119.3
344.49	121.157
346.386	122.633
348.281	124.582
350.178	126.79
352.072	129.156
353.966	131.05
355.859	133.047
357.752	134.677
359.645	136.908
361.538	138.023
363.43	138.477
365.321	137.452
367.212	137.187
369.103	134.859
370.994	130.755
372.884	125.794
374.773	119.521
376.662	112.279
378.551	103.908
380.44	94.5609
382.328	84.939
384.216	76.2083
386.103	68.3452
387.99	61.0625
389.874	54.5306
391.76	48.7719
393.646	42.4542
395.532	36.9744
397.417	32.2641
399.299	28.5503
401.183	25.0332
403.067	22.6612
404.951	20.3899
406.832	17.8499
408.714	16.4676
410.597	15.0675
412.477	14.8841
414.358	16.8861
416.239	18.0962
418.118	19.3231
419.998	19.1262
421.876	18.8407
423.756	18.4122
425.633	17.5149
427.512	16.1435
429.388	15.2239
431.266	12.6003
433.142	9.61015
435.019	8.02566
436.894	6.08416
438.771	5.06196
440.645	3.90698
442.52	3.08845
444.394	2.2515
446.267	1.03481
448.141	0.215354
450.013	-0.582715
451.885	-1.12523
453.759	-1.54375
455.63	-1.77518
457.5	-2.03181
459.371	-3.12962
461.243	-3.71943
463.112	-3.99807
464.981	-4.19416
466.85	-4.04998
468.718	-4.32836
470.586	-3.7776
472.456	-2.44041
474.323	-0.688399
476.19	2.13236
478.056	3.89791
479.923	5.03076
481.788	6.03726
483.654	6.81681
485.518	6.72183
487.383	6.25661
489.247	4.45657
491.111	1.49339
492.974	-0.152024
494.837	-1.0446
496.7	-1.41271
498.562	-1.72499
500.422	-2.02214
502.284	-1.32987
504.145	-1.05953
506.006	-0.528768
507.866	-0.137782
509.726	0.424392
511.584	1.25122
513.443	1.98985
515.302	2.90165
517.158	3.39506
519.016	3.28491
520.874	2.86678
522.731	2.27553
524.586	1.4264
526.443	0.0203354
528.297	0.0485342
530.153	-0.0386157
532.008	-0.303536
533.862	-0.642354
535.716	-0.772463
537.569	-1.06182
539.423	-0.84218
541.274	-0.592384
543.127	-0.672581
544.978	-0.775412
546.831	-0.473367
548.681	0.0587311
550.532	0.899557
552.382	1.35764
554.231	2.17313
556.081	2.38879
557.929	2.53569
559.777	2.53871
561.627	3.37407
563.474	3.78423
565.32	4.16478
567.167	4.42758
569.015	4.51044
570.86	4.41969
572.705	4.58278
574.55	5.35728
576.395	6.83942
578.241	7.99159
580.084	9.8805
581.928	10.2566
583.771	9.27304
585.613	9.31257
587.455	9.16673
589.297	9.04016
591.139	8.6332
592.98	7.9557
594.82	7.72887
596.661	7.92739
598.501	8.52772
600.34	8.83484
602.18	9.16373
604.018	9.09414
605.857	9.05596
607.693	8.51043
609.531	7.65567
611.368	6.62127
613.205	5.78734
615.042	4.39346
616.876	2.92376
618.712	1.56151
620.547	0.146916
622.382	-1.11371
624.215	-2.00957
626.049	-3.21167
627.884	-4.41037
629.715	-4.95044
631.548	-5.35734
633.381	-5.76786
635.212	-5.37308
637.044	-5.16772
638.874	-4.70161
640.705	-4.36348
642.534	-4.28747
644.365	-4.28715
646.193	-3.81016
648.023	-3.31434
649.851	-2.43615
651.68	-2.00852
653.507	-1.64055
655.333	-1.07631
657.161	-0.585074
658.987	-0.549214
660.813	-0.443809
662.64	-0.779828
664.464	-1.11335
666.289	-1.24314
668.114	-1.07131
669.938	-0.717085
671.761	-0.419623
673.584	-0.216038
675.406	0.289035
677.23	0.930258
679.052	1.3579
680.873	1.49831
682.694	1.31197
684.515	0.837168
686.335	0.469748
688.155	-0.043141
689.975	-0.466525
691.794	-0.441638
693.613	-0.850327
695.431	-1.05307
697.249	-0.648256
699.067	-0.152796
700.884	0.337809
702.701	0.877959
704.517	1.50971
706.334	2.21182
708.148	2.87938
709.963	2.91005
711.778	2.85145
713.593	2.43433
715.407	1.78902
717.219	0.763072
719.033	-0.00027313
720.846	-0.245125
722.657	-0.438722
724.47	-1.04841
726.282	-0.728049
728.092	-0.0083255
729.903	1.45356
731.714	3.598
733.523	6.15016
735.334	8.05081
737.142	9.99257
738.951	11.8315
740.759	13.6026
742.568	13.987
744.374	14.8492
746.182	15.3625
747.988	15.3311
749.794	15.0301
751.601	15.2214
753.406	15.3271
755.21	15.0256
757.016	14.5188
758.82	14.2684
760.623	14.5262
762.428	14.9256
764.231	15.9676
766.033	17.6686
767.835	19.7965
769.636	22.244
771.44	24.7568
773.24	26.9317
775.041	29.1689
776.841	31.2447
778.641	33.3235
780.44	35.9328
782.239	38.7339
784.038	41.7029
785.836	44.9007
787.634	49.6485
789.432	55.1499
791.229	61.1582
793.026	66.6943
794.822	73.5607
796.618	81.2247
798.414	89.634
800.208	98.6457
802.003	107.533
803.797	116.476
805.592	124.359
807.386	131.328
809.177	137.108
810.971	143.085
812.764	146.634
814.554	148.59
816.346	148.756
818.138	147.014
819.928	143.779
821.719	139.576
823.508	133.6
825.298	126.14
827.088	118.887
828.876	111.606
830.665	104.281
832.452	97.6343
834.239	92.0974
836.027	84.5011
837.813	74.9844
839.601	76.093
841.386	75.6619
843.171	73.9562
844.957	72.4269
846.742	71.6116
848.525	71.687
850.311	73.077
852.094	74.729
853.877	78.0021
855.659	82.4882
857.441	87.2185
859.225	93.9338
861.006	100.496
862.787	107.303
864.568	113.804
866.348	120.265
868.128	125.821
869.908	130.043
871.687	134.681
873.466	137.609
875.244	139.626
877.022	143.345
878.8	144.371
880.578	139.523
882.355	132.066
884.132	122.268
885.908	110.282
887.682	98.8509
889.458	87.3999
891.233	76.317
893.008	66.6898
894.783	59.7511
896.555	54.8659
898.329	50.5219
900.103	49.0887
901.874	50.5653
903.647	55.2333
905.419	64.7481
907.19	73.9522
908.961	86.4006
910.731	102.909
912.502	121.912
914.271	144.375
916.041	170.266
917.809	206.592
919.579	247.875
921.347	297.419
923.116	353.543
924.882	411.851
926.649	473.449
928.417	530.629
930.182	585.939
931.948	636.23
933.715	680.118
935.479	670.142
937.244	676.993
939.008	631.602
940.773	578.332
942.536	517.097
944.299	455.587
946.062	394.154
947.824	337.228
949.586	285.108
951.347	233.579
953.108	191.214
954.869	153.57
956.63	123.4
958.39	94.776
960.15	73.8224
961.909	55.8359
963.668	43.3148
965.427	33.4417
967.185	26.4062
968.943	21.0703
970.701	18.0009
972.456	16.5416
974.213	16.603
975.97	16.6486
977.726	16.2598
979.48	14.9446
981.236	13.4894
982.991	12.134
984.744	9.83393
986.498	8.41357
988.253	5.69545
990.005	3.22743
991.758	0.715157
993.509	-0.440856
995.262	-1.06967
997.013	-1.24496
998.765	-0.931551
1000.51	-0.418582
1002.27	-0.245178
1004.02	-0.0865934
1005.76	0.393635
1007.51	0.506533
1009.26	0.513665
1011.01	0.0898728
1012.76	-0.104721
1014.51	-0.543148
1016.25	-0.811
1018	-0.871078
1019.75	-1.11979
1021.49	-1.58944
1023.24	-2.02832
1024.98	-1.31906
1026.73	-1.34772
1028.47	-1.69107
1030.22	-1.58243
1031.96	-1.1257
1033.71	-0.813479
1035.45	-0.220404
1037.19	1.22874
1038.93	2.87477
1040.67	3.56655
1042.42	3.79856
1044.16	3.41909
1045.9	1.93608
1047.64	1.08908
1049.38	0.991089
1051.12	1.05659
1052.86	0.209336
1054.6	-0.459309
1056.34	-1.06582
1058.07	-1.36389
1059.81	-0.545109
1061.55	-0.512303
1063.28	-0.877054
1065.02	-1.08858
1066.76	-0.449526
1068.49	0.348954
1070.23	1.00127
1071.96	1.00827
1073.7	1.0729
1075.43	0.523776
1077.17	-0.735198
1078.9	-1.97851
1080.63	-2.85145
1082.36	-2.92867
1084.1	-2.4305
1085.83	-2.50871
1087.56	-2.82201
1089.29	-2.52878
1091.02	-2.3972
1092.75	-1.75174
1094.48	-1.56517
1096.21	-1.80506
1097.94	-1.46588
1099.67	-0.332171
1101.4	0.377901
1103.13	0.379063
1104.85	-0.275584
1106.58	-0.151378
1108.31	0.141218
1110.03	1.1218
1111.76	0.351119
1113.49	0.624258
1115.21	1.19225
1116.94	2.46713
1118.66	3.94247
1120.38	6.56228
1122.11	8.01378
1123.83	9.12865
1125.56	9.75641
1127.28	10.3494
1129	10.1656
1130.72	9.57364
1132.44	8.98946
1134.17	8.4151
1135.89	8.40204
1137.61	9.05842
1139.33	8.46438
1141.05	8.0263
1142.77	7.75923
1144.48	7.96852
1146.2	7.62653
1147.92	7.26275
1149.64	6.38566
1151.36	5.24874
1153.07	4.22424
1154.79	3.61156
1156.51	2.76194
1158.22	1.96474
1159.94	1.76855
1161.65	1.36367
1163.37	0.882275
1165.08	1.42913
1166.79	2.23737
1168.51	3.41064
1170.22	4.48324
1171.94	5.61099
1173.65	6.17667
1175.36	6.16335
1177.07	5.5185
1178.78	5.0685
1180.49	3.90757
1182.2	2.78594
1183.91	1.17079
1185.62	0.333736
1187.33	0.207907
1189.04	-0.168852
1190.75	-1.22465
1192.46	-2.58172
1194.17	-4.04054
1195.87	-3.79771
1197.58	-3.45284
1199.29	-1.24363
