# Supplementary material for: Decoration of Ag nanoparticles on CoMoO4 rods for efficient electrochemical reduction of CO2
Source: Sci Rep. 2024 Jan 16;14:1406. doi: 10.1038/s41598-024-51680-w (PMC10792071; doi:10.1038/s41598-024-51680-w)
Supplement: Supplementary file 1 — Supplementary Information 1. [file 41598_2024_51680_MOESM1_ESM.zip › raw data for scientific reports/RamanCoMoO4 Ag.txt]

52.7443	-1.68508
54.7044	-0.640954
56.6642	-0.0144608
58.6257	0.266224
60.5847	0.243195
62.5433	0.240867
64.5014	0.237837
66.4613	-0.0386605
68.4186	-0.183587
70.3755	-0.168305
72.332	-0.103856
74.2881	0.0222815
76.2459	0.0948527
78.2012	0.131539
80.1561	-0.0695224
82.1105	-0.190025
84.0646	-0.159104
86.0182	-0.108843
87.9715	-0.0617882
89.9243	-0.0613784
91.8767	-0.0162677
93.8288	0.15904
95.7825	0.320997
97.7337	0.5095
99.6845	0.43658
101.635	0.552044
103.585	0.655353
105.534	0.718922
107.484	0.717312
109.43	0.7202
111.379	0.609419
113.326	0.476209
115.274	0.331347
117.221	0.0445364
119.168	-0.191827
121.114	-0.199179
123.06	0.0341773
125.006	0.052831
126.949	0.140383
128.893	0.180752
130.838	0.301385
132.781	0.541703
134.725	0.768574
136.666	1.05015
138.609	1.20333
140.551	1.39746
142.493	1.46846
144.432	1.4897
146.373	1.4424
148.314	1.34745
150.252	1.22054
152.192	1.04648
154.131	0.839656
156.068	0.614928
158.007	0.300685
159.945	-0.0761098
161.881	-0.475671
163.818	-0.911172
165.753	-1.36068
167.69	-1.80513
169.624	-2.20257
171.56	-2.80653
173.495	-3.13275
175.428	-3.22204
177.36	-3.32594
179.295	-3.26165
181.226	-3.06664
183.16	-2.72952
185.091	-2.51868
187.023	-1.97298
188.953	-1.35166
190.885	-0.762685
192.814	-0.0415376
194.743	0.392103
196.674	0.792392
198.602	1.22919
200.53	1.7327
202.459	2.21645
204.386	2.8765
206.312	3.61459
208.238	4.54364
210.166	5.88139
212.091	7.50999
214.016	9.20097
215.941	10.9357
217.865	13.0298
219.791	15.3893
221.714	17.7871
223.637	20.3142
225.559	22.6123
227.482	24.5031
229.403	25.8741
231.325	26.6962
233.248	26.8955
235.168	26.2943
237.088	25.5604
239.008	24.3433
240.927	22.7268
242.846	20.7855
244.765	18.6092
246.683	16.6632
248.6	14.8712
250.518	13.3349
252.435	11.9105
254.349	10.6399
256.265	9.7912
258.181	9.69234
260.096	10.053
262.011	11.2718
263.926	13.1046
265.84	15.7402
267.752	18.5662
269.665	22.2674
271.578	25.954
273.491	30.0058
275.403	33.8624
277.313	37.679
279.224	41.0125
281.135	44.9755
283.046	48.2543
284.954	50.4611
286.864	51.8945
288.773	52.7336
290.68	52.3443
292.589	51.3306
294.495	49.6482
296.403	47.9404
298.31	46.7626
300.215	46.0038
302.122	45.4098
304.026	45.1573
305.932	46.102
307.835	48.2929
309.74	52.2915
311.643	57.1443
313.547	63.9286
315.449	71.1139
317.353	79.7859
319.254	89.1477
321.154	99.6151
323.057	111.248
324.956	123.603
326.858	137.209
328.757	151.96
330.656	167.721
332.556	184.251
334.454	201.138
336.352	218.646
338.249	236.721
340.148	256.646
342.044	279.511
343.94	302.458
345.836	326.134
347.731	349.909
349.628	373.731
351.522	394.826
353.416	416.294
355.31	435.998
357.203	446.206
359.096	448.643
360.988	443.272
362.88	436.448
364.772	428.004
366.666	416.92
368.556	403.966
370.447	389.599
372.337	375.974
374.225	363.627
376.114	358.819
378.003	348.93
379.892	347.713
381.78	351.275
383.668	354.168
385.555	359.478
387.442	365.05
389.329	369.864
391.215	376.648
393.099	383.471
394.984	390.901
396.87	396.902
398.754	402.235
400.637	406.012
402.521	407.177
404.404	405.79
406.287	403.289
408.168	398.28
410.05	391.475
411.932	384.733
413.812	376.685
415.693	368.429
417.572	360.546
419.453	355.041
421.333	348.99
423.21	343.693
425.09	339.496
426.967	336.006
428.845	332.421
430.721	327.821
432.599	322.647
434.474	316.245
436.351	309.397
438.226	302.648
440.102	295.194
441.976	287.698
443.849	279.876
445.725	271.839
447.597	263.259
449.47	254.018
451.343	244.19
453.215	237.403
455.086	227.365
456.957	222.376
458.829	216.265
460.699	209.657
462.569	206.145
464.438	198.401
466.309	193.646
468.178	186.319
470.046	192.946
471.913	185.464
473.781	190.993
475.648	249.379
477.514	422.585
479.38	741.692
481.246	1003.71
483.112	1041.99
484.977	1027.05
486.841	972.231
488.706	893.994
490.57	741.364
492.433	395.887
494.296	110.018
496.159	88.7075
498.021	81.1537
499.883	72.8292
501.745	66.1237
503.606	58.2347
505.465	51.7648
507.326	45.6404
509.186	40.4078
511.045	36.0401
512.905	32.0043
514.762	28.0727
516.62	24.7521
518.479	21.4724
520.336	19.1223
522.192	15.6876
524.049	12.8146
525.904	10.2608
527.76	8.13426
529.616	5.88595
531.469	3.95089
533.325	2.27757
535.177	0.36576
537.032	-1.08659
538.884	-2.2027
540.738	-2.76381
542.589	-2.83907
544.442	-2.07294
546.292	-1.41727
548.145	-0.126239
549.994	0.902463
551.846	2.18483
553.695	3.84644
555.544	5.61156
557.394	7.57077
559.242	9.8041
561.089	12.1787
562.938	14.5756
564.785	16.9718
566.632	19.6638
568.478	22.4578
570.325	25.5307
572.171	29.0925
574.016	32.4482
575.86	36.2981
577.704	39.9953
579.548	43.6773
581.394	47.0603
583.237	50.4725
585.079	53.3816
586.922	56.9746
588.763	60.5305
590.605	63.0307
592.446	63.7532
594.287	63.2402
596.128	61.9942
597.968	60.1634
599.807	57.3545
601.647	53.9915
603.486	50.4255
605.322	46.5454
607.16	42.8872
608.998	39.4771
610.836	37.2335
612.673	34.5487
614.509	31.2106
616.344	28.0401
618.18	26.4061
620.015	24.2523
621.851	22.5613
623.683	21.4376
625.518	20.1967
627.352	19.1621
629.184	18.6383
631.017	18.371
632.85	18.2582
634.681	18.4083
636.513	18.5676
638.343	18.8042
640.175	19.376
642.004	20.0031
643.835	20.7904
645.663	21.6462
647.493	22.7254
649.321	23.7189
651.15	24.7369
652.977	26.0038
654.804	27.0165
656.632	27.8592
658.458	28.5389
660.283	29.3855
662.11	30.3909
663.935	31.2981
665.759	32.4292
667.585	33.5721
669.409	34.7954
671.232	36.048
673.055	37.485
674.878	38.9095
676.702	40.3037
678.524	41.7035
680.345	43.1066
682.166	44.3668
683.987	45.4006
685.807	46.1694
687.627	46.6134
689.447	47.4262
691.266	47.9018
693.085	48.1391
694.903	48.1477
696.722	48.1098
698.539	47.5069
700.357	47.0164
702.174	46.2676
703.99	45.8189
705.807	45.0068
707.623	44.2016
709.436	43.1341
711.252	42.8058
713.066	41.8519
714.881	40.4633
716.695	38.8867
718.507	36.8029
720.32	35.033
722.133	29.9529
723.944	32.8116
725.756	30.5937
727.568	29.4007
729.378	27.6162
731.189	26.7183
732.998	26.5584
734.808	25.864
736.617	24.5131
738.426	23.2093
740.234	21.9286
742.043	20.6365
743.85	19.3318
745.658	17.7417
747.464	16.5627
749.271	15.24
751.077	14.0463
752.882	12.6884
754.688	11.4016
756.492	10.3452
758.296	9.20494
760.101	7.95077
761.905	6.88263
763.707	5.66749
765.51	4.61477
767.314	2.91908
769.115	1.93392
770.917	1.08803
772.717	0.498491
774.518	-0.0467807
776.318	-0.490971
778.118	-0.745565
779.918	-0.830621
781.719	-0.766571
783.517	-1.15828
785.316	-1.53473
787.114	-1.78597
788.91	-1.6633
790.707	-1.35066
792.504	-0.977415
794.3	-0.777361
796.097	-0.579253
797.893	-0.392752
799.688	-0.224332
801.483	-0.312709
803.276	-0.555373
805.071	-0.898689
806.865	-1.13314
808.658	-1.25323
810.452	-1.33373
812.243	-1.23433
814.036	-1.04162
815.828	-0.681938
817.618	-0.366294
819.409	0.13871
821.199	0.492667
822.99	0.74113
824.78	0.893568
826.568	1.0675
828.358	1.05828
830.146	0.974629
831.935	0.881866
833.721	0.826868
835.51	0.708083
837.296	0.450057
839.082	0.308578
840.869	0.114318
842.654	0.0280817
844.439	-0.0959139
846.225	0.067921
848.009	0.377596
849.792	0.766881
851.578	1.24805
853.36	1.57671
855.143	1.76246
856.925	1.90402
858.707	1.90286
860.49	1.92669
862.271	1.78351
864.052	1.58094
865.833	1.40341
867.613	1.39462
869.392	1.38393
871.172	1.44947
872.951	1.35756
874.729	1.2586
876.507	1.12842
878.285	1.08928
880.063	0.949885
881.84	0.646236
883.617	0.428811
885.392	0.346822
887.168	0.243923
888.943	0.0762037
890.719	-0.0511037
892.494	-0.138464
894.267	-0.293531
896.041	-0.444704
897.815	-0.624222
899.589	-0.818818
901.36	-0.855518
903.133	-0.811845
904.906	-0.620589
906.676	-0.62536
908.448	-0.630879
910.218	-0.531993
911.989	-0.342478
913.758	-0.298518
915.529	-0.259753
917.297	-0.234167
919.067	-0.12143
920.834	-0.0270847
922.603	0.169588
924.37	0.185164
926.137	0.208001
927.905	0.209958
929.67	0.257091
931.436	0.161425
933.203	0.125196
934.968	0.00791821
936.732	-0.0455314
938.496	-0.205069
940.262	-0.340147
942.025	-0.515228
943.788	-0.727278
945.551	-0.697816
947.313	-0.686869
949.075	-0.69049
950.836	-0.83894
952.598	-0.970909
954.359	-1.15655
956.119	-1.45143
957.879	-1.46111
959.639	-0.834806
961.399	-0.747953
963.158	-0.668597
964.917	-0.756853
966.675	-0.760097
968.433	-0.78326
970.191	-0.840885
971.947	-0.819261
973.704	-0.785803
975.461	-0.828791
977.217	-0.821287
978.971	-0.72079
980.727	-0.611871
982.482	-0.482239
984.237	-0.538365
985.99	-0.642767
987.744	-0.736811
989.496	-0.745767
991.25	-0.717059
993.001	-0.641194
994.754	-0.541038
996.505	-0.334193
998.257	-0.22985
1000.01	-0.149842
1001.76	0.012616
1003.51	0.127526
1005.26	0.28629
1007.01	0.362645
1008.76	0.36487
1010.51	0.484046
1012.25	0.522007
1014	0.550099
1015.75	0.648197
1017.5	0.645531
1019.24	0.63709
1020.99	0.620361
1022.73	0.748388
1024.48	0.952171
1026.22	0.972018
1027.97	1.05919
1029.71	1.11506
1031.46	1.02443
1033.2	0.842383
1034.94	0.730379
1036.69	0.646123
1038.43	0.604945
1040.17	0.542039
1041.91	0.460172
1043.65	0.370972
1045.39	0.233276
1047.13	0.00211712
1048.87	-0.0766001
1050.61	-0.167566
1052.35	-0.244962
1054.09	-0.309158
1055.83	-0.183425
1057.57	-0.18193
1059.31	-0.171435
1061.04	-0.185447
1062.78	-0.0800789
1064.52	0.0089516
1066.25	0.162186
1067.99	0.308354
1069.72	0.439715
1071.46	0.610989
1073.19	0.72441
1074.93	0.7881
1076.66	0.734403
1078.4	0.692851
1080.13	0.644413
1081.86	0.619587
1083.59	0.547381
1085.33	0.332358
1087.06	0.0526582
1088.79	-0.293359
1090.52	-0.644656
1092.25	-0.921118
1093.98	-1.17108
1095.71	-1.17077
1097.44	-1.18518
1099.17	-1.26441
