# Supplementary material for: Decoration of Ag nanoparticles on CoMoO4 rods for efficient electrochemical reduction of CO2
Source: Sci Rep. 2024 Jan 16;14:1406. doi: 10.1038/s41598-024-51680-w (PMC10792071; doi:10.1038/s41598-024-51680-w)
Supplement: Supplementary file 1 — Supplementary Information 1. [file 41598_2024_51680_MOESM1_ESM.zip › raw data for scientific reports/Tafel plots/Tafel plot -1 to 1 Ag CoMoO4-1.csv]

Mar. 30	2023 11:03:57
Tafel Plot
File: c:\users\nsb 111 lab\desktop\dr. schindra\ag cm co2 reduction\cm\ag 7 cm\tafel plot -1 to 1.csv
Data Source: Experiment
Instrument Model: CHI760E
Header:
Note:
Init E (V) = -1
Final E (V) = 1
Segment = 2
Hold Time at Ef (sec) = 0
Scan Rate (V/s) = 0.01
Quiet Time (sec) = 2
Potential/V	Current/A	log(i/A)	Time/s
-1.000	-4.619e-3	-2.335e+0	1.000e-1
-0.999	-4.477e-3	-2.349e+0	2.000e-1
-0.998	-4.343e-3	-2.362e+0	3.000e-1
-0.997	-4.215e-3	-2.375e+0	4.000e-1
-0.996	-4.092e-3	-2.388e+0	5.000e-1
-0.995	-3.973e-3	-2.401e+0	6.000e-1
-0.994	-3.859e-3	-2.414e+0	7.000e-1
-0.993	-3.748e-3	-2.426e+0	8.000e-1
-0.992	-3.641e-3	-2.439e+0	9.000e-1
-0.991	-3.538e-3	-2.451e+0	1.000e+0
-0.990	-3.436e-3	-2.464e+0	1.100e+0
-0.989	-3.338e-3	-2.477e+0	1.200e+0
-0.988	-3.242e-3	-2.489e+0	1.300e+0
-0.987	-3.147e-3	-2.502e+0	1.400e+0
-0.986	-3.057e-3	-2.515e+0	1.500e+0
-0.985	-2.970e-3	-2.527e+0	1.600e+0
-0.984	-2.884e-3	-2.540e+0	1.700e+0
-0.983	-2.802e-3	-2.553e+0	1.800e+0
-0.982	-2.723e-3	-2.565e+0	1.900e+0
-0.981	-2.646e-3	-2.577e+0	2.000e+0
-0.980	-2.572e-3	-2.590e+0	2.100e+0
-0.979	-2.500e-3	-2.602e+0	2.200e+0
-0.978	-2.430e-3	-2.614e+0	2.300e+0
-0.977	-2.362e-3	-2.627e+0	2.400e+0
-0.976	-2.299e-3	-2.638e+0	2.500e+0
-0.975	-2.238e-3	-2.650e+0	2.600e+0
-0.974	-2.177e-3	-2.662e+0	2.700e+0
-0.973	-2.120e-3	-2.674e+0	2.800e+0
-0.972	-2.065e-3	-2.685e+0	2.900e+0
-0.971	-2.012e-3	-2.696e+0	3.000e+0
-0.970	-1.961e-3	-2.708e+0	3.100e+0
-0.969	-1.912e-3	-2.718e+0	3.200e+0
-0.968	-1.865e-3	-2.729e+0	3.300e+0
-0.967	-1.819e-3	-2.740e+0	3.400e+0
-0.966	-1.776e-3	-2.750e+0	3.500e+0
-0.965	-1.735e-3	-2.761e+0	3.600e+0
-0.964	-1.694e-3	-2.771e+0	3.700e+0
-0.963	-1.655e-3	-2.781e+0	3.800e+0
-0.962	-1.617e-3	-2.791e+0	3.900e+0
-0.961	-1.580e-3	-2.801e+0	4.000e+0
-0.960	-1.545e-3	-2.811e+0	4.100e+0
-0.959	-1.511e-3	-2.821e+0	4.200e+0
-0.958	-1.479e-3	-2.830e+0	4.300e+0
-0.957	-1.449e-3	-2.839e+0	4.400e+0
-0.956	-1.419e-3	-2.848e+0	4.500e+0
-0.955	-1.391e-3	-2.857e+0	4.600e+0
-0.954	-1.363e-3	-2.865e+0	4.700e+0
-0.953	-1.337e-3	-2.874e+0	4.800e+0
-0.952	-1.311e-3	-2.882e+0	4.900e+0
-0.951	-1.287e-3	-2.891e+0	5.000e+0
-0.950	-1.263e-3	-2.899e+0	5.100e+0
-0.949	-1.240e-3	-2.907e+0	5.200e+0
-0.948	-1.213e-3	-2.916e+0	5.300e+0
-0.947	-1.192e-3	-2.924e+0	5.400e+0
-0.946	-1.171e-3	-2.931e+0	5.500e+0
-0.945	-1.151e-3	-2.939e+0	5.600e+0
-0.944	-1.131e-3	-2.946e+0	5.700e+0
-0.943	-1.112e-3	-2.954e+0	5.800e+0
-0.942	-1.094e-3	-2.961e+0	5.900e+0
-0.941	-1.076e-3	-2.968e+0	6.000e+0
-0.940	-1.058e-3	-2.976e+0	6.100e+0
-0.939	-1.041e-3	-2.983e+0	6.200e+0
-0.938	-1.024e-3	-2.990e+0	6.300e+0
-0.937	-1.008e-3	-2.996e+0	6.400e+0
-0.936	-9.927e-4	-3.003e+0	6.500e+0
-0.935	-9.770e-4	-3.010e+0	6.600e+0
-0.934	-9.621e-4	-3.017e+0	6.700e+0
-0.933	-9.471e-4	-3.024e+0	6.800e+0
-0.932	-9.310e-4	-3.031e+0	6.900e+0
-0.931	-9.163e-4	-3.038e+0	7.000e+0
-0.930	-9.027e-4	-3.044e+0	7.100e+0
-0.929	-8.897e-4	-3.051e+0	7.200e+0
-0.928	-8.791e-4	-3.056e+0	7.300e+0
-0.927	-8.703e-4	-3.060e+0	7.400e+0
-0.926	-8.578e-4	-3.067e+0	7.500e+0
-0.925	-8.464e-4	-3.072e+0	7.600e+0
-0.924	-8.348e-4	-3.078e+0	7.700e+0
-0.923	-8.224e-4	-3.085e+0	7.800e+0
-0.922	-8.110e-4	-3.091e+0	7.900e+0
-0.921	-7.998e-4	-3.097e+0	8.000e+0
-0.920	-7.894e-4	-3.103e+0	8.100e+0
-0.919	-7.791e-4	-3.108e+0	8.200e+0
-0.918	-7.688e-4	-3.114e+0	8.300e+0
-0.917	-7.587e-4	-3.120e+0	8.400e+0
-0.916	-7.489e-4	-3.126e+0	8.500e+0
-0.915	-7.396e-4	-3.131e+0	8.600e+0
-0.914	-7.309e-4	-3.136e+0	8.700e+0
-0.913	-7.217e-4	-3.142e+0	8.800e+0
-0.912	-7.128e-4	-3.147e+0	8.900e+0
-0.911	-7.047e-4	-3.152e+0	9.000e+0
-0.910	-6.966e-4	-3.157e+0	9.100e+0
-0.909	-6.882e-4	-3.162e+0	9.200e+0
-0.908	-6.799e-4	-3.168e+0	9.300e+0
-0.907	-6.724e-4	-3.172e+0	9.400e+0
-0.906	-6.645e-4	-3.177e+0	9.500e+0
-0.905	-6.566e-4	-3.183e+0	9.600e+0
-0.904	-6.488e-4	-3.188e+0	9.700e+0
-0.903	-6.413e-4	-3.193e+0	9.800e+0
-0.902	-6.337e-4	-3.198e+0	9.900e+0
-0.901	-6.265e-4	-3.203e+0	1.000e+1
-0.900	-6.192e-4	-3.208e+0	1.010e+1
-0.899	-6.121e-4	-3.213e+0	1.020e+1
-0.898	-6.051e-4	-3.218e+0	1.030e+1
-0.897	-5.981e-4	-3.223e+0	1.040e+1
-0.896	-5.918e-4	-3.228e+0	1.050e+1
-0.895	-5.855e-4	-3.232e+0	1.060e+1
-0.894	-5.787e-4	-3.238e+0	1.070e+1
-0.893	-5.724e-4	-3.242e+0	1.080e+1
-0.892	-5.661e-4	-3.247e+0	1.090e+1
-0.891	-5.599e-4	-3.252e+0	1.100e+1
-0.890	-5.536e-4	-3.257e+0	1.110e+1
-0.889	-5.477e-4	-3.261e+0	1.120e+1
-0.888	-5.417e-4	-3.266e+0	1.130e+1
-0.887	-5.362e-4	-3.271e+0	1.140e+1
-0.886	-5.301e-4	-3.276e+0	1.150e+1
-0.885	-5.247e-4	-3.280e+0	1.160e+1
-0.884	-5.191e-4	-3.285e+0	1.170e+1
-0.883	-5.138e-4	-3.289e+0	1.180e+1
-0.882	-5.084e-4	-3.294e+0	1.190e+1
-0.881	-5.030e-4	-3.298e+0	1.200e+1
-0.880	-4.979e-4	-3.303e+0	1.210e+1
-0.879	-4.926e-4	-3.307e+0	1.220e+1
-0.878	-4.877e-4	-3.312e+0	1.230e+1
-0.877	-4.829e-4	-3.316e+0	1.240e+1
-0.876	-4.782e-4	-3.320e+0	1.250e+1
-0.875	-4.736e-4	-3.325e+0	1.260e+1
-0.874	-4.691e-4	-3.329e+0	1.270e+1
-0.873	-4.643e-4	-3.333e+0	1.280e+1
-0.872	-4.597e-4	-3.338e+0	1.290e+1
-0.871	-4.550e-4	-3.342e+0	1.300e+1
-0.870	-4.508e-4	-3.346e+0	1.310e+1
-0.869	-4.464e-4	-3.350e+0	1.320e+1
-0.868	-4.418e-4	-3.355e+0	1.330e+1
-0.867	-4.375e-4	-3.359e+0	1.340e+1
-0.866	-4.333e-4	-3.363e+0	1.350e+1
-0.865	-4.292e-4	-3.367e+0	1.360e+1
-0.864	-4.253e-4	-3.371e+0	1.370e+1
-0.863	-4.214e-4	-3.375e+0	1.380e+1
-0.862	-4.179e-4	-3.379e+0	1.390e+1
-0.861	-4.140e-4	-3.383e+0	1.400e+1
-0.860	-4.103e-4	-3.387e+0	1.410e+1
-0.859	-4.067e-4	-3.391e+0	1.420e+1
-0.858	-4.032e-4	-3.395e+0	1.430e+1
-0.857	-3.999e-4	-3.398e+0	1.440e+1
-0.856	-3.964e-4	-3.402e+0	1.450e+1
-0.855	-3.927e-4	-3.406e+0	1.460e+1
-0.854	-3.890e-4	-3.410e+0	1.470e+1
-0.853	-3.858e-4	-3.414e+0	1.480e+1
-0.852	-3.824e-4	-3.417e+0	1.490e+1
-0.851	-3.791e-4	-3.421e+0	1.500e+1
-0.850	-3.761e-4	-3.425e+0	1.510e+1
-0.849	-3.731e-4	-3.428e+0	1.520e+1
-0.848	-3.699e-4	-3.432e+0	1.530e+1
-0.847	-3.669e-4	-3.435e+0	1.540e+1
-0.846	-3.641e-4	-3.439e+0	1.550e+1
-0.845	-3.610e-4	-3.442e+0	1.560e+1
-0.844	-3.581e-4	-3.446e+0	1.570e+1
-0.843	-3.554e-4	-3.449e+0	1.580e+1
-0.842	-3.526e-4	-3.453e+0	1.590e+1
-0.841	-3.500e-4	-3.456e+0	1.600e+1
-0.840	-3.474e-4	-3.459e+0	1.610e+1
-0.839	-3.449e-4	-3.462e+0	1.620e+1
-0.838	-3.423e-4	-3.466e+0	1.630e+1
-0.837	-3.399e-4	-3.469e+0	1.640e+1
-0.836	-3.374e-4	-3.472e+0	1.650e+1
-0.835	-3.349e-4	-3.475e+0	1.660e+1
-0.834	-3.326e-4	-3.478e+0	1.670e+1
-0.833	-3.301e-4	-3.481e+0	1.680e+1
-0.832	-3.278e-4	-3.484e+0	1.690e+1
-0.831	-3.255e-4	-3.487e+0	1.700e+1
-0.830	-3.234e-4	-3.490e+0	1.710e+1
-0.829	-3.214e-4	-3.493e+0	1.720e+1
-0.828	-3.189e-4	-3.496e+0	1.730e+1
-0.827	-3.167e-4	-3.499e+0	1.740e+1
-0.826	-3.145e-4	-3.502e+0	1.750e+1
-0.825	-3.124e-4	-3.505e+0	1.760e+1
-0.824	-3.104e-4	-3.508e+0	1.770e+1
-0.823	-3.086e-4	-3.511e+0	1.780e+1
-0.822	-3.066e-4	-3.513e+0	1.790e+1
-0.821	-3.044e-4	-3.517e+0	1.800e+1
-0.820	-3.025e-4	-3.519e+0	1.810e+1
-0.819	-3.003e-4	-3.522e+0	1.820e+1
-0.818	-2.983e-4	-3.525e+0	1.830e+1
-0.817	-2.963e-4	-3.528e+0	1.840e+1
-0.816	-2.946e-4	-3.531e+0	1.850e+1
-0.815	-2.927e-4	-3.534e+0	1.860e+1
-0.814	-2.908e-4	-3.536e+0	1.870e+1
-0.813	-2.890e-4	-3.539e+0	1.880e+1
-0.812	-2.873e-4	-3.542e+0	1.890e+1
-0.811	-2.855e-4	-3.544e+0	1.900e+1
-0.810	-2.837e-4	-3.547e+0	1.910e+1
-0.809	-2.821e-4	-3.550e+0	1.920e+1
-0.808	-2.804e-4	-3.552e+0	1.930e+1
-0.807	-2.788e-4	-3.555e+0	1.940e+1
-0.806	-2.772e-4	-3.557e+0	1.950e+1
-0.805	-2.756e-4	-3.560e+0	1.960e+1
-0.804	-2.740e-4	-3.562e+0	1.970e+1
-0.803	-2.724e-4	-3.565e+0	1.980e+1
-0.802	-2.710e-4	-3.567e+0	1.990e+1
-0.801	-2.695e-4	-3.569e+0	2.000e+1
-0.800	-2.680e-4	-3.572e+0	2.010e+1
-0.799	-2.666e-4	-3.574e+0	2.020e+1
-0.798	-2.653e-4	-3.576e+0	2.030e+1
-0.797	-2.639e-4	-3.579e+0	2.040e+1
-0.796	-2.624e-4	-3.581e+0	2.050e+1
-0.795	-2.612e-4	-3.583e+0	2.060e+1
-0.794	-2.597e-4	-3.585e+0	2.070e+1
-0.793	-2.583e-4	-3.588e+0	2.080e+1
-0.792	-2.568e-4	-3.590e+0	2.090e+1
-0.791	-2.555e-4	-3.593e+0	2.100e+1
-0.790	-2.542e-4	-3.595e+0	2.110e+1
-0.789	-2.530e-4	-3.597e+0	2.120e+1
-0.788	-2.517e-4	-3.599e+0	2.130e+1
-0.787	-2.505e-4	-3.601e+0	2.140e+1
-0.786	-2.492e-4	-3.603e+0	2.150e+1
-0.785	-2.481e-4	-3.605e+0	2.160e+1
-0.784	-2.471e-4	-3.607e+0	2.170e+1
-0.783	-2.458e-4	-3.609e+0	2.180e+1
-0.782	-2.445e-4	-3.612e+0	2.190e+1
-0.781	-2.433e-4	-3.614e+0	2.200e+1
-0.780	-2.423e-4	-3.616e+0	2.210e+1
-0.779	-2.409e-4	-3.618e+0	2.220e+1
-0.778	-2.399e-4	-3.620e+0	2.230e+1
-0.777	-2.387e-4	-3.622e+0	2.240e+1
-0.776	-2.378e-4	-3.624e+0	2.250e+1
-0.775	-2.366e-4	-3.626e+0	2.260e+1
-0.774	-2.356e-4	-3.628e+0	2.270e+1
-0.773	-2.346e-4	-3.630e+0	2.280e+1
-0.772	-2.337e-4	-3.631e+0	2.290e+1
-0.771	-2.326e-4	-3.633e+0	2.300e+1
-0.770	-2.316e-4	-3.635e+0	2.310e+1
-0.769	-2.311e-4	-3.636e+0	2.320e+1
-0.768	-2.298e-4	-3.639e+0	2.330e+1
-0.767	-2.287e-4	-3.641e+0	2.340e+1
-0.766	-2.278e-4	-3.643e+0	2.350e+1
-0.765	-2.268e-4	-3.644e+0	2.360e+1
-0.764	-2.259e-4	-3.646e+0	2.370e+1
-0.763	-2.248e-4	-3.648e+0	2.380e+1
-0.762	-2.238e-4	-3.650e+0	2.390e+1
-0.761	-2.228e-4	-3.652e+0	2.400e+1
-0.760	-2.220e-4	-3.654e+0	2.410e+1
-0.759	-2.211e-4	-3.655e+0	2.420e+1
-0.758	-2.202e-4	-3.657e+0	2.430e+1
-0.757	-2.192e-4	-3.659e+0	2.440e+1
-0.756	-2.183e-4	-3.661e+0	2.450e+1
-0.755	-2.173e-4	-3.663e+0	2.460e+1
-0.754	-2.166e-4	-3.664e+0	2.470e+1
-0.753	-2.157e-4	-3.666e+0	2.480e+1
-0.752	-2.148e-4	-3.668e+0	2.490e+1
-0.751	-2.139e-4	-3.670e+0	2.500e+1
-0.750	-2.132e-4	-3.671e+0	2.510e+1
-0.749	-2.124e-4	-3.673e+0	2.520e+1
-0.748	-2.116e-4	-3.674e+0	2.530e+1
-0.747	-2.108e-4	-3.676e+0	2.540e+1
-0.746	-2.100e-4	-3.678e+0	2.550e+1
-0.745	-2.092e-4	-3.679e+0	2.560e+1
-0.744	-2.085e-4	-3.681e+0	2.570e+1
-0.743	-2.078e-4	-3.682e+0	2.580e+1
-0.742	-2.069e-4	-3.684e+0	2.590e+1
-0.741	-2.061e-4	-3.686e+0	2.600e+1
-0.740	-2.052e-4	-3.688e+0	2.610e+1
-0.739	-2.045e-4	-3.689e+0	2.620e+1
-0.738	-2.039e-4	-3.691e+0	2.630e+1
-0.737	-2.031e-4	-3.692e+0	2.640e+1
-0.736	-2.024e-4	-3.694e+0	2.650e+1
-0.735	-2.016e-4	-3.695e+0	2.660e+1
-0.734	-2.010e-4	-3.697e+0	2.670e+1
-0.733	-2.003e-4	-3.698e+0	2.680e+1
-0.732	-1.995e-4	-3.700e+0	2.690e+1
-0.731	-1.988e-4	-3.702e+0	2.700e+1
-0.730	-1.980e-4	-3.703e+0	2.710e+1
-0.729	-1.975e-4	-3.704e+0	2.720e+1
-0.728	-1.966e-4	-3.706e+0	2.730e+1
-0.727	-1.960e-4	-3.708e+0	2.740e+1
-0.726	-1.952e-4	-3.709e+0	2.750e+1
-0.725	-1.946e-4	-3.711e+0	2.760e+1
-0.724	-1.939e-4	-3.712e+0	2.770e+1
-0.723	-1.933e-4	-3.714e+0	2.780e+1
-0.722	-1.929e-4	-3.715e+0	2.790e+1
-0.721	-1.993e-4	-3.700e+0	2.800e+1
-0.720	-1.989e-4	-3.701e+0	2.810e+1
-0.719	-1.934e-4	-3.714e+0	2.820e+1
-0.718	-1.919e-4	-3.717e+0	2.830e+1
-0.717	-1.909e-4	-3.719e+0	2.840e+1
-0.716	-1.901e-4	-3.721e+0	2.850e+1
-0.715	-1.894e-4	-3.723e+0	2.860e+1
-0.714	-1.888e-4	-3.724e+0	2.870e+1
-0.713	-1.880e-4	-3.726e+0	2.880e+1
-0.712	-1.875e-4	-3.727e+0	2.890e+1
-0.711	-1.869e-4	-3.728e+0	2.900e+1
-0.710	-1.862e-4	-3.730e+0	2.910e+1
-0.709	-1.857e-4	-3.731e+0	2.920e+1
-0.708	-1.850e-4	-3.733e+0	2.930e+1
-0.707	-1.844e-4	-3.734e+0	2.940e+1
-0.706	-1.839e-4	-3.735e+0	2.950e+1
-0.705	-1.832e-4	-3.737e+0	2.960e+1
-0.704	-1.827e-4	-3.738e+0	2.970e+1
-0.703	-1.820e-4	-3.740e+0	2.980e+1
-0.702	-1.813e-4	-3.742e+0	2.990e+1
-0.701	-1.807e-4	-3.743e+0	3.000e+1
-0.700	-1.803e-4	-3.744e+0	3.010e+1
-0.699	-1.798e-4	-3.745e+0	3.020e+1
-0.698	-1.791e-4	-3.747e+0	3.030e+1
-0.697	-1.784e-4	-3.749e+0	3.040e+1
-0.696	-1.779e-4	-3.750e+0	3.050e+1
-0.695	-1.774e-4	-3.751e+0	3.060e+1
-0.694	-1.769e-4	-3.752e+0	3.070e+1
-0.693	-1.761e-4	-3.754e+0	3.080e+1
-0.692	-1.756e-4	-3.755e+0	3.090e+1
-0.691	-1.749e-4	-3.757e+0	3.100e+1
-0.690	-1.744e-4	-3.758e+0	3.110e+1
-0.689	-1.738e-4	-3.760e+0	3.120e+1
-0.688	-1.734e-4	-3.761e+0	3.130e+1
-0.687	-1.729e-4	-3.762e+0	3.140e+1
-0.686	-1.722e-4	-3.764e+0	3.150e+1
-0.685	-1.716e-4	-3.765e+0	3.160e+1
-0.684	-1.712e-4	-3.767e+0	3.170e+1
-0.683	-1.706e-4	-3.768e+0	3.180e+1
-0.682	-1.701e-4	-3.769e+0	3.190e+1
-0.681	-1.695e-4	-3.771e+0	3.200e+1
-0.680	-1.691e-4	-3.772e+0	3.210e+1
-0.679	-1.685e-4	-3.773e+0	3.220e+1
-0.678	-1.680e-4	-3.775e+0	3.230e+1
-0.677	-1.675e-4	-3.776e+0	3.240e+1
-0.676	-1.669e-4	-3.777e+0	3.250e+1
-0.675	-1.664e-4	-3.779e+0	3.260e+1
-0.674	-1.659e-4	-3.780e+0	3.270e+1
-0.673	-1.652e-4	-3.782e+0	3.280e+1
-0.672	-1.646e-4	-3.784e+0	3.290e+1
-0.671	-1.641e-4	-3.785e+0	3.300e+1
-0.670	-1.635e-4	-3.787e+0	3.310e+1
-0.669	-1.629e-4	-3.788e+0	3.320e+1
-0.668	-1.624e-4	-3.790e+0	3.330e+1
-0.667	-1.619e-4	-3.791e+0	3.340e+1
-0.666	-1.613e-4	-3.792e+0	3.350e+1
-0.665	-1.607e-4	-3.794e+0	3.360e+1
-0.664	-1.603e-4	-3.795e+0	3.370e+1
-0.663	-1.597e-4	-3.797e+0	3.380e+1
-0.662	-1.592e-4	-3.798e+0	3.390e+1
-0.661	-1.587e-4	-3.800e+0	3.400e+1
-0.660	-1.581e-4	-3.801e+0	3.410e+1
-0.659	-1.575e-4	-3.803e+0	3.420e+1
-0.658	-1.570e-4	-3.804e+0	3.430e+1
-0.657	-1.564e-4	-3.806e+0	3.440e+1
-0.656	-1.560e-4	-3.807e+0	3.450e+1
-0.655	-1.555e-4	-3.808e+0	3.460e+1
-0.654	-1.550e-4	-3.810e+0	3.470e+1
-0.653	-1.543e-4	-3.812e+0	3.480e+1
-0.652	-1.539e-4	-3.813e+0	3.490e+1
-0.651	-1.532e-4	-3.815e+0	3.500e+1
-0.650	-1.528e-4	-3.816e+0	3.510e+1
-0.649	-1.523e-4	-3.817e+0	3.520e+1
-0.648	-1.518e-4	-3.819e+0	3.530e+1
-0.647	-1.513e-4	-3.820e+0	3.540e+1
-0.646	-1.507e-4	-3.822e+0	3.550e+1
-0.645	-1.502e-4	-3.823e+0	3.560e+1
-0.644	-1.497e-4	-3.825e+0	3.570e+1
-0.643	-1.492e-4	-3.826e+0	3.580e+1
-0.642	-1.487e-4	-3.828e+0	3.590e+1
-0.641	-1.481e-4	-3.829e+0	3.600e+1
-0.640	-1.475e-4	-3.831e+0	3.610e+1
-0.639	-1.469e-4	-3.833e+0	3.620e+1
-0.638	-1.465e-4	-3.834e+0	3.630e+1
-0.637	-1.460e-4	-3.836e+0	3.640e+1
-0.636	-1.455e-4	-3.837e+0	3.650e+1
-0.635	-1.451e-4	-3.838e+0	3.660e+1
-0.634	-1.445e-4	-3.840e+0	3.670e+1
-0.633	-1.440e-4	-3.842e+0	3.680e+1
-0.632	-1.435e-4	-3.843e+0	3.690e+1
-0.631	-1.430e-4	-3.845e+0	3.700e+1
-0.630	-1.426e-4	-3.846e+0	3.710e+1
-0.629	-1.421e-4	-3.848e+0	3.720e+1
-0.628	-1.416e-4	-3.849e+0	3.730e+1
-0.627	-1.409e-4	-3.851e+0	3.740e+1
-0.626	-1.405e-4	-3.852e+0	3.750e+1
-0.625	-1.402e-4	-3.853e+0	3.760e+1
-0.624	-1.395e-4	-3.855e+0	3.770e+1
-0.623	-1.390e-4	-3.857e+0	3.780e+1
-0.622	-1.385e-4	-3.859e+0	3.790e+1
-0.621	-1.379e-4	-3.861e+0	3.800e+1
-0.620	-1.374e-4	-3.862e+0	3.810e+1
-0.619	-1.369e-4	-3.864e+0	3.820e+1
-0.618	-1.364e-4	-3.865e+0	3.830e+1
-0.617	-1.358e-4	-3.867e+0	3.840e+1
-0.616	-1.355e-4	-3.868e+0	3.850e+1
-0.615	-1.349e-4	-3.870e+0	3.860e+1
-0.614	-1.341e-4	-3.872e+0	3.870e+1
-0.613	-1.336e-4	-3.874e+0	3.880e+1
-0.612	-1.333e-4	-3.875e+0	3.890e+1
-0.611	-1.325e-4	-3.878e+0	3.900e+1
-0.610	-1.321e-4	-3.879e+0	3.910e+1
-0.609	-1.314e-4	-3.881e+0	3.920e+1
-0.608	-1.310e-4	-3.883e+0	3.930e+1
-0.607	-1.304e-4	-3.885e+0	3.940e+1
-0.606	-1.298e-4	-3.887e+0	3.950e+1
-0.605	-1.292e-4	-3.889e+0	3.960e+1
-0.604	-1.286e-4	-3.891e+0	3.970e+1
-0.603	-1.280e-4	-3.893e+0	3.980e+1
-0.602	-1.275e-4	-3.894e+0	3.990e+1
-0.601	-1.269e-4	-3.897e+0	4.000e+1
-0.600	-1.264e-4	-3.898e+0	4.010e+1
-0.599	-1.258e-4	-3.900e+0	4.020e+1
-0.598	-1.252e-4	-3.902e+0	4.030e+1
-0.597	-1.247e-4	-3.904e+0	4.040e+1
-0.596	-1.241e-4	-3.906e+0	4.050e+1
-0.595	-1.235e-4	-3.908e+0	4.060e+1
-0.594	-1.230e-4	-3.910e+0	4.070e+1
-0.593	-1.224e-4	-3.912e+0	4.080e+1
-0.592	-1.218e-4	-3.914e+0	4.090e+1
-0.591	-1.213e-4	-3.916e+0	4.100e+1
-0.590	-1.207e-4	-3.918e+0	4.110e+1
-0.589	-1.201e-4	-3.921e+0	4.120e+1
-0.588	-1.194e-4	-3.923e+0	4.130e+1
-0.587	-1.189e-4	-3.925e+0	4.140e+1
-0.586	-1.183e-4	-3.927e+0	4.150e+1
-0.585	-1.177e-4	-3.929e+0	4.160e+1
-0.584	-1.172e-4	-3.931e+0	4.170e+1
-0.583	-1.165e-4	-3.934e+0	4.180e+1
-0.582	-1.159e-4	-3.936e+0	4.190e+1
-0.581	-1.154e-4	-3.938e+0	4.200e+1
-0.580	-1.147e-4	-3.940e+0	4.210e+1
-0.579	-1.142e-4	-3.942e+0	4.220e+1
-0.578	-1.135e-4	-3.945e+0	4.230e+1
-0.577	-1.129e-4	-3.947e+0	4.240e+1
-0.576	-1.123e-4	-3.950e+0	4.250e+1
-0.575	-1.116e-4	-3.952e+0	4.260e+1
-0.574	-1.109e-4	-3.955e+0	4.270e+1
-0.573	-1.104e-4	-3.957e+0	4.280e+1
-0.572	-1.097e-4	-3.960e+0	4.290e+1
-0.571	-1.091e-4	-3.962e+0	4.300e+1
-0.570	-1.086e-4	-3.964e+0	4.310e+1
-0.569	-1.077e-4	-3.968e+0	4.320e+1
-0.568	-1.071e-4	-3.970e+0	4.330e+1
-0.567	-1.064e-4	-3.973e+0	4.340e+1
-0.566	-1.057e-4	-3.976e+0	4.350e+1
-0.565	-1.052e-4	-3.978e+0	4.360e+1
-0.564	-1.046e-4	-3.981e+0	4.370e+1
-0.563	-1.039e-4	-3.984e+0	4.380e+1
-0.562	-1.033e-4	-3.986e+0	4.390e+1
-0.561	-1.026e-4	-3.989e+0	4.400e+1
-0.560	-1.020e-4	-3.991e+0	4.410e+1
-0.559	-1.013e-4	-3.994e+0	4.420e+1
-0.558	-1.008e-4	-3.997e+0	4.430e+1
-0.557	-1.000e-4	-4.000e+0	4.440e+1
-0.556	-9.928e-5	-4.003e+0	4.450e+1
-0.555	-9.861e-5	-4.006e+0	4.460e+1
-0.554	-9.796e-5	-4.009e+0	4.470e+1
-0.553	-9.731e-5	-4.012e+0	4.480e+1
-0.552	-9.664e-5	-4.015e+0	4.490e+1
-0.551	-9.594e-5	-4.018e+0	4.500e+1
-0.550	-9.520e-5	-4.021e+0	4.510e+1
-0.549	-9.468e-5	-4.024e+0	4.520e+1
-0.548	-9.402e-5	-4.027e+0	4.530e+1
-0.547	-9.347e-5	-4.029e+0	4.540e+1
-0.546	-9.281e-5	-4.032e+0	4.550e+1
-0.545	-9.207e-5	-4.036e+0	4.560e+1
-0.544	-9.136e-5	-4.039e+0	4.570e+1
-0.543	-9.066e-5	-4.043e+0	4.580e+1
-0.542	-8.993e-5	-4.046e+0	4.590e+1
-0.541	-8.922e-5	-4.050e+0	4.600e+1
-0.540	-8.871e-5	-4.052e+0	4.610e+1
-0.539	-8.790e-5	-4.056e+0	4.620e+1
-0.538	-8.717e-5	-4.060e+0	4.630e+1
-0.537	-8.646e-5	-4.063e+0	4.640e+1
-0.536	-8.601e-5	-4.065e+0	4.650e+1
-0.535	-8.535e-5	-4.069e+0	4.660e+1
-0.534	-8.468e-5	-4.072e+0	4.670e+1
-0.533	-8.395e-5	-4.076e+0	4.680e+1
-0.532	-8.332e-5	-4.079e+0	4.690e+1
-0.531	-8.262e-5	-4.083e+0	4.700e+1
-0.530	-8.189e-5	-4.087e+0	4.710e+1
-0.529	-8.131e-5	-4.090e+0	4.720e+1
-0.528	-8.062e-5	-4.094e+0	4.730e+1
-0.527	-7.998e-5	-4.097e+0	4.740e+1
-0.526	-7.941e-5	-4.100e+0	4.750e+1
-0.525	-7.874e-5	-4.104e+0	4.760e+1
-0.524	-7.809e-5	-4.107e+0	4.770e+1
-0.523	-7.744e-5	-4.111e+0	4.780e+1
-0.522	-7.684e-5	-4.114e+0	4.790e+1
-0.521	-7.627e-5	-4.118e+0	4.800e+1
-0.520	-7.577e-5	-4.121e+0	4.810e+1
-0.519	-7.512e-5	-4.124e+0	4.820e+1
-0.518	-7.457e-5	-4.127e+0	4.830e+1
-0.517	-7.394e-5	-4.131e+0	4.840e+1
-0.516	-7.322e-5	-4.135e+0	4.850e+1
-0.515	-7.266e-5	-4.139e+0	4.860e+1
-0.514	-7.220e-5	-4.141e+0	4.870e+1
-0.513	-7.166e-5	-4.145e+0	4.880e+1
-0.512	-7.088e-5	-4.149e+0	4.890e+1
-0.511	-7.018e-5	-4.154e+0	4.900e+1
-0.510	-6.975e-5	-4.156e+0	4.910e+1
-0.509	-6.932e-5	-4.159e+0	4.920e+1
-0.508	-6.863e-5	-4.164e+0	4.930e+1
-0.507	-6.808e-5	-4.167e+0	4.940e+1
-0.506	-6.744e-5	-4.171e+0	4.950e+1
-0.505	-6.703e-5	-4.174e+0	4.960e+1
-0.504	-6.648e-5	-4.177e+0	4.970e+1
-0.503	-6.600e-5	-4.180e+0	4.980e+1
-0.502	-6.545e-5	-4.184e+0	4.990e+1
-0.501	-6.499e-5	-4.187e+0	5.000e+1
-0.500	-6.437e-5	-4.191e+0	5.010e+1
-0.499	-6.384e-5	-4.195e+0	5.020e+1
-0.498	-6.318e-5	-4.199e+0	5.030e+1
-0.497	-6.272e-5	-4.203e+0	5.040e+1
-0.496	-6.224e-5	-4.206e+0	5.050e+1
-0.495	-6.174e-5	-4.209e+0	5.060e+1
-0.494	-6.136e-5	-4.212e+0	5.070e+1
-0.493	-6.066e-5	-4.217e+0	5.080e+1
-0.492	-6.020e-5	-4.220e+0	5.090e+1
-0.491	-5.972e-5	-4.224e+0	5.100e+1
-0.490	-5.925e-5	-4.227e+0	5.110e+1
-0.489	-5.881e-5	-4.231e+0	5.120e+1
-0.488	-5.846e-5	-4.233e+0	5.130e+1
-0.487	-5.804e-5	-4.236e+0	5.140e+1
-0.486	-5.745e-5	-4.241e+0	5.150e+1
-0.485	-5.708e-5	-4.243e+0	5.160e+1
-0.484	-5.656e-5	-4.247e+0	5.170e+1
-0.483	-5.601e-5	-4.252e+0	5.180e+1
-0.482	-5.571e-5	-4.254e+0	5.190e+1
-0.481	-5.510e-5	-4.259e+0	5.200e+1
-0.480	-5.461e-5	-4.263e+0	5.210e+1
-0.479	-5.420e-5	-4.266e+0	5.220e+1
-0.478	-5.382e-5	-4.269e+0	5.230e+1
-0.477	-5.330e-5	-4.273e+0	5.240e+1
-0.476	-5.273e-5	-4.278e+0	5.250e+1
-0.475	-5.239e-5	-4.281e+0	5.260e+1
-0.474	-5.191e-5	-4.285e+0	5.270e+1
-0.473	-5.136e-5	-4.289e+0	5.280e+1
-0.472	-5.099e-5	-4.293e+0	5.290e+1
-0.471	-5.057e-5	-4.296e+0	5.300e+1
-0.470	-5.013e-5	-4.300e+0	5.310e+1
-0.469	-4.973e-5	-4.303e+0	5.320e+1
-0.468	-4.935e-5	-4.307e+0	5.330e+1
-0.467	-4.884e-5	-4.311e+0	5.340e+1
-0.466	-4.832e-5	-4.316e+0	5.350e+1
-0.465	-4.787e-5	-4.320e+0	5.360e+1
-0.464	-4.755e-5	-4.323e+0	5.370e+1
-0.463	-4.708e-5	-4.327e+0	5.380e+1
-0.462	-4.653e-5	-4.332e+0	5.390e+1
-0.461	-4.590e-5	-4.338e+0	5.400e+1
-0.460	-4.543e-5	-4.343e+0	5.410e+1
-0.459	-4.506e-5	-4.346e+0	5.420e+1
-0.458	-4.478e-5	-4.349e+0	5.430e+1
-0.457	-4.423e-5	-4.354e+0	5.440e+1
-0.456	-4.365e-5	-4.360e+0	5.450e+1
-0.455	-4.318e-5	-4.365e+0	5.460e+1
-0.454	-4.276e-5	-4.369e+0	5.470e+1
-0.453	-4.248e-5	-4.372e+0	5.480e+1
-0.452	-4.201e-5	-4.377e+0	5.490e+1
-0.451	-4.152e-5	-4.382e+0	5.500e+1
-0.450	-4.106e-5	-4.387e+0	5.510e+1
-0.449	-4.062e-5	-4.391e+0	5.520e+1
-0.448	-4.010e-5	-4.397e+0	5.530e+1
-0.447	-3.969e-5	-4.401e+0	5.540e+1
-0.446	-3.922e-5	-4.406e+0	5.550e+1
-0.445	-3.890e-5	-4.410e+0	5.560e+1
-0.444	-3.841e-5	-4.416e+0	5.570e+1
-0.443	-3.801e-5	-4.420e+0	5.580e+1
-0.442	-3.759e-5	-4.425e+0	5.590e+1
-0.441	-3.716e-5	-4.430e+0	5.600e+1
-0.440	-3.678e-5	-4.434e+0	5.610e+1
-0.439	-3.622e-5	-4.441e+0	5.620e+1
-0.438	-3.589e-5	-4.445e+0	5.630e+1
-0.437	-3.550e-5	-4.450e+0	5.640e+1
-0.436	-3.511e-5	-4.455e+0	5.650e+1
-0.435	-3.475e-5	-4.459e+0	5.660e+1
-0.434	-3.439e-5	-4.464e+0	5.670e+1
-0.433	-3.407e-5	-4.468e+0	5.680e+1
-0.432	-3.371e-5	-4.472e+0	5.690e+1
-0.431	-3.326e-5	-4.478e+0	5.700e+1
-0.430	-3.288e-5	-4.483e+0	5.710e+1
-0.429	-3.257e-5	-4.487e+0	5.720e+1
-0.428	-3.225e-5	-4.491e+0	5.730e+1
-0.427	-3.203e-5	-4.494e+0	5.740e+1
-0.426	-3.167e-5	-4.499e+0	5.750e+1
-0.425	-3.130e-5	-4.504e+0	5.760e+1
-0.424	-3.117e-5	-4.506e+0	5.770e+1
-0.423	-3.078e-5	-4.512e+0	5.780e+1
-0.422	-3.028e-5	-4.519e+0	5.790e+1
-0.421	-2.997e-5	-4.523e+0	5.800e+1
-0.420	-2.965e-5	-4.528e+0	5.810e+1
-0.419	-2.953e-5	-4.530e+0	5.820e+1
-0.418	-2.938e-5	-4.532e+0	5.830e+1
-0.417	-2.907e-5	-4.537e+0	5.840e+1
-0.416	-2.877e-5	-4.541e+0	5.850e+1
-0.415	-2.857e-5	-4.544e+0	5.860e+1
-0.414	-2.840e-5	-4.547e+0	5.870e+1
-0.413	-2.802e-5	-4.553e+0	5.880e+1
-0.412	-2.783e-5	-4.555e+0	5.890e+1
-0.411	-2.780e-5	-4.556e+0	5.900e+1
-0.410	-2.731e-5	-4.564e+0	5.910e+1
-0.409	-2.711e-5	-4.567e+0	5.920e+1
-0.408	-2.697e-5	-4.569e+0	5.930e+1
-0.407	-2.674e-5	-4.573e+0	5.940e+1
-0.406	-2.661e-5	-4.575e+0	5.950e+1
-0.405	-2.639e-5	-4.579e+0	5.960e+1
-0.404	-2.617e-5	-4.582e+0	5.970e+1
-0.403	-2.607e-5	-4.584e+0	5.980e+1
-0.402	-2.575e-5	-4.589e+0	5.990e+1
-0.401	-2.561e-5	-4.592e+0	6.000e+1
-0.400	-2.561e-5	-4.592e+0	6.010e+1
-0.399	-2.543e-5	-4.595e+0	6.020e+1
-0.398	-2.537e-5	-4.596e+0	6.030e+1
-0.397	-2.525e-5	-4.598e+0	6.040e+1
-0.396	-2.495e-5	-4.603e+0	6.050e+1
-0.395	-2.502e-5	-4.602e+0	6.060e+1
-0.394	-2.482e-5	-4.605e+0	6.070e+1
-0.393	-2.471e-5	-4.607e+0	6.080e+1
-0.392	-2.470e-5	-4.607e+0	6.090e+1
-0.391	-2.449e-5	-4.611e+0	6.100e+1
-0.390	-2.437e-5	-4.613e+0	6.110e+1
-0.389	-2.449e-5	-4.611e+0	6.120e+1
-0.388	-2.435e-5	-4.613e+0	6.130e+1
-0.387	-2.428e-5	-4.615e+0	6.140e+1
-0.386	-2.442e-5	-4.612e+0	6.150e+1
-0.385	-2.415e-5	-4.617e+0	6.160e+1
-0.384	-2.414e-5	-4.617e+0	6.170e+1
-0.383	-2.403e-5	-4.619e+0	6.180e+1
-0.382	-2.384e-5	-4.623e+0	6.190e+1
-0.381	-2.390e-5	-4.622e+0	6.200e+1
-0.380	-2.393e-5	-4.621e+0	6.210e+1
-0.379	-2.397e-5	-4.620e+0	6.220e+1
-0.378	-2.388e-5	-4.622e+0	6.230e+1
-0.377	-2.377e-5	-4.624e+0	6.240e+1
-0.376	-2.381e-5	-4.623e+0	6.250e+1
-0.375	-2.383e-5	-4.623e+0	6.260e+1
-0.374	-2.377e-5	-4.624e+0	6.270e+1
-0.373	-2.400e-5	-4.620e+0	6.280e+1
-0.372	-2.396e-5	-4.621e+0	6.290e+1
-0.371	-2.390e-5	-4.622e+0	6.300e+1
-0.370	-2.405e-5	-4.619e+0	6.310e+1
-0.369	-2.391e-5	-4.621e+0	6.320e+1
-0.368	-2.392e-5	-4.621e+0	6.330e+1
-0.367	-2.386e-5	-4.622e+0	6.340e+1
-0.366	-2.391e-5	-4.621e+0	6.350e+1
-0.365	-2.399e-5	-4.620e+0	6.360e+1
-0.364	-2.392e-5	-4.621e+0	6.370e+1
-0.363	-2.395e-5	-4.621e+0	6.380e+1
-0.362	-2.407e-5	-4.619e+0	6.390e+1
-0.361	-2.401e-5	-4.620e+0	6.400e+1
-0.360	-2.400e-5	-4.620e+0	6.410e+1
-0.359	-2.410e-5	-4.618e+0	6.420e+1
-0.358	-2.402e-5	-4.619e+0	6.430e+1
-0.357	-2.411e-5	-4.618e+0	6.440e+1
-0.356	-2.417e-5	-4.617e+0	6.450e+1
-0.355	-2.425e-5	-4.615e+0	6.460e+1
-0.354	-2.411e-5	-4.618e+0	6.470e+1
-0.353	-2.412e-5	-4.618e+0	6.480e+1
-0.352	-2.410e-5	-4.618e+0	6.490e+1
-0.351	-2.417e-5	-4.617e+0	6.500e+1
-0.350	-2.423e-5	-4.616e+0	6.510e+1
-0.349	-2.422e-5	-4.616e+0	6.520e+1
-0.348	-2.415e-5	-4.617e+0	6.530e+1
-0.347	-2.416e-5	-4.617e+0	6.540e+1
-0.346	-2.421e-5	-4.616e+0	6.550e+1
-0.345	-2.417e-5	-4.617e+0	6.560e+1
-0.344	-2.419e-5	-4.616e+0	6.570e+1
-0.343	-2.416e-5	-4.617e+0	6.580e+1
-0.342	-2.412e-5	-4.618e+0	6.590e+1
-0.341	-2.412e-5	-4.618e+0	6.600e+1
-0.340	-2.394e-5	-4.621e+0	6.610e+1
-0.339	-2.392e-5	-4.621e+0	6.620e+1
-0.338	-2.393e-5	-4.621e+0	6.630e+1
-0.337	-2.403e-5	-4.619e+0	6.640e+1
-0.336	-2.388e-5	-4.622e+0	6.650e+1
-0.335	-2.381e-5	-4.623e+0	6.660e+1
-0.334	-2.378e-5	-4.624e+0	6.670e+1
-0.333	-2.367e-5	-4.626e+0	6.680e+1
-0.332	-2.357e-5	-4.628e+0	6.690e+1
-0.331	-2.343e-5	-4.630e+0	6.700e+1
-0.330	-2.351e-5	-4.629e+0	6.710e+1
-0.329	-2.322e-5	-4.634e+0	6.720e+1
-0.328	-2.327e-5	-4.633e+0	6.730e+1
-0.327	-2.312e-5	-4.636e+0	6.740e+1
-0.326	-2.301e-5	-4.638e+0	6.750e+1
-0.325	-2.290e-5	-4.640e+0	6.760e+1
-0.324	-2.268e-5	-4.644e+0	6.770e+1
-0.323	-2.264e-5	-4.645e+0	6.780e+1
-0.322	-2.250e-5	-4.648e+0	6.790e+1
-0.321	-2.234e-5	-4.651e+0	6.800e+1
-0.320	-2.215e-5	-4.655e+0	6.810e+1
-0.319	-2.179e-5	-4.662e+0	6.820e+1
-0.318	-2.167e-5	-4.664e+0	6.830e+1
-0.317	-2.151e-5	-4.667e+0	6.840e+1
-0.316	-2.133e-5	-4.671e+0	6.850e+1
-0.315	-2.117e-5	-4.674e+0	6.860e+1
-0.314	-2.086e-5	-4.681e+0	6.870e+1
-0.313	-2.059e-5	-4.686e+0	6.880e+1
-0.312	-2.043e-5	-4.690e+0	6.890e+1
-0.311	-2.003e-5	-4.698e+0	6.900e+1
-0.310	-1.976e-5	-4.704e+0	6.910e+1
-0.309	-1.960e-5	-4.708e+0	6.920e+1
-0.308	-1.931e-5	-4.714e+0	6.930e+1
-0.307	-1.896e-5	-4.722e+0	6.940e+1
-0.306	-1.882e-5	-4.725e+0	6.950e+1
-0.305	-1.847e-5	-4.733e+0	6.960e+1
-0.304	-1.805e-5	-4.744e+0	6.970e+1
-0.303	-1.773e-5	-4.751e+0	6.980e+1
-0.302	-1.740e-5	-4.760e+0	6.990e+1
-0.301	-1.711e-5	-4.767e+0	7.000e+1
-0.300	-1.665e-5	-4.779e+0	7.010e+1
-0.299	-1.646e-5	-4.784e+0	7.020e+1
-0.298	-1.599e-5	-4.796e+0	7.030e+1
-0.297	-1.554e-5	-4.809e+0	7.040e+1
-0.296	-1.519e-5	-4.819e+0	7.050e+1
-0.295	-1.476e-5	-4.831e+0	7.060e+1
-0.294	-1.412e-5	-4.850e+0	7.070e+1
-0.293	-1.379e-5	-4.860e+0	7.080e+1
-0.292	-1.334e-5	-4.875e+0	7.090e+1
-0.291	-1.286e-5	-4.891e+0	7.100e+1
-0.290	-1.231e-5	-4.910e+0	7.110e+1
-0.289	-1.172e-5	-4.931e+0	7.120e+1
-0.288	-1.107e-5	-4.956e+0	7.130e+1
-0.287	-1.063e-5	-4.973e+0	7.140e+1
-0.286	-9.953e-6	-5.002e+0	7.150e+1
-0.285	-9.481e-6	-5.023e+0	7.160e+1
-0.284	-8.734e-6	-5.059e+0	7.170e+1
-0.283	-8.104e-6	-5.091e+0	7.180e+1
-0.282	-7.490e-6	-5.125e+0	7.190e+1
-0.281	-6.806e-6	-5.167e+0	7.200e+1
-0.280	-6.106e-6	-5.214e+0	7.210e+1
-0.279	-5.342e-6	-5.272e+0	7.220e+1
-0.278	-4.626e-6	-5.335e+0	7.230e+1
-0.277	-3.989e-6	-5.399e+0	7.240e+1
-0.276	-3.100e-6	-5.509e+0	7.250e+1
-0.275	-2.305e-6	-5.637e+0	7.260e+1
-0.274	-1.637e-6	-5.786e+0	7.270e+1
-0.273	-8.812e-7	-6.055e+0	7.280e+1
-0.272	-4.721e-8	-7.326e+0	7.290e+1
-0.271	8.655e-7	-6.063e+0	7.300e+1
-0.270	1.723e-6	-5.764e+0	7.310e+1
-0.269	2.604e-6	-5.584e+0	7.320e+1
-0.268	3.549e-6	-5.450e+0	7.330e+1
-0.267	4.477e-6	-5.349e+0	7.340e+1
-0.266	5.342e-6	-5.272e+0	7.350e+1
-0.265	6.413e-6	-5.193e+0	7.360e+1
-0.264	7.341e-6	-5.134e+0	7.370e+1
-0.263	8.348e-6	-5.078e+0	7.380e+1
-0.262	9.457e-6	-5.024e+0	7.390e+1
-0.261	1.040e-5	-4.983e+0	7.400e+1
-0.260	1.157e-5	-4.937e+0	7.410e+1
-0.259	1.256e-5	-4.901e+0	7.420e+1
-0.258	1.378e-5	-4.861e+0	7.430e+1
-0.257	1.507e-5	-4.822e+0	7.440e+1
-0.256	1.627e-5	-4.789e+0	7.450e+1
-0.255	1.752e-5	-4.756e+0	7.460e+1
-0.254	1.888e-5	-4.724e+0	7.470e+1
-0.253	2.015e-5	-4.696e+0	7.480e+1
-0.252	2.157e-5	-4.666e+0	7.490e+1
-0.251	2.284e-5	-4.641e+0	7.500e+1
-0.250	2.425e-5	-4.615e+0	7.510e+1
-0.249	2.563e-5	-4.591e+0	7.520e+1
-0.248	2.707e-5	-4.567e+0	7.530e+1
-0.247	2.857e-5	-4.544e+0	7.540e+1
-0.246	2.999e-5	-4.523e+0	7.550e+1
-0.245	3.150e-5	-4.502e+0	7.560e+1
-0.244	3.320e-5	-4.479e+0	7.570e+1
-0.243	3.500e-5	-4.456e+0	7.580e+1
-0.242	3.658e-5	-4.437e+0	7.590e+1
-0.241	3.841e-5	-4.416e+0	7.600e+1
-0.240	4.014e-5	-4.396e+0	7.610e+1
-0.239	4.202e-5	-4.377e+0	7.620e+1
-0.238	4.380e-5	-4.359e+0	7.630e+1
-0.237	4.567e-5	-4.340e+0	7.640e+1
-0.236	4.764e-5	-4.322e+0	7.650e+1
-0.235	4.969e-5	-4.304e+0	7.660e+1
-0.234	5.178e-5	-4.286e+0	7.670e+1
-0.233	5.378e-5	-4.269e+0	7.680e+1
-0.232	5.593e-5	-4.252e+0	7.690e+1
-0.231	5.812e-5	-4.236e+0	7.700e+1
-0.230	6.039e-5	-4.219e+0	7.710e+1
-0.229	6.265e-5	-4.203e+0	7.720e+1
-0.228	6.494e-5	-4.188e+0	7.730e+1
-0.227	6.724e-5	-4.172e+0	7.740e+1
-0.226	6.955e-5	-4.158e+0	7.750e+1
-0.225	7.194e-5	-4.143e+0	7.760e+1
-0.224	7.424e-5	-4.129e+0	7.770e+1
-0.223	7.660e-5	-4.116e+0	7.780e+1
-0.222	7.885e-5	-4.103e+0	7.790e+1
-0.221	8.132e-5	-4.090e+0	7.800e+1
-0.220	8.392e-5	-4.076e+0	7.810e+1
-0.219	8.623e-5	-4.064e+0	7.820e+1
-0.218	8.887e-5	-4.051e+0	7.830e+1
-0.217	9.144e-5	-4.039e+0	7.840e+1
-0.216	9.403e-5	-4.027e+0	7.850e+1
-0.215	9.679e-5	-4.014e+0	7.860e+1
-0.214	9.941e-5	-4.003e+0	7.870e+1
-0.213	1.019e-4	-3.992e+0	7.880e+1
-0.212	1.048e-4	-3.980e+0	7.890e+1
-0.211	1.073e-4	-3.969e+0	7.900e+1
-0.210	1.100e-4	-3.959e+0	7.910e+1
-0.209	1.128e-4	-3.948e+0	7.920e+1
-0.208	1.155e-4	-3.938e+0	7.930e+1
-0.207	1.181e-4	-3.928e+0	7.940e+1
-0.206	1.207e-4	-3.918e+0	7.950e+1
-0.205	1.235e-4	-3.908e+0	7.960e+1
-0.204	1.261e-4	-3.899e+0	7.970e+1
-0.203	1.288e-4	-3.890e+0	7.980e+1
-0.202	1.315e-4	-3.881e+0	7.990e+1
-0.201	1.344e-4	-3.872e+0	8.000e+1
-0.200	1.370e-4	-3.863e+0	8.010e+1
-0.199	1.397e-4	-3.855e+0	8.020e+1
-0.198	1.421e-4	-3.847e+0	8.030e+1
-0.197	1.447e-4	-3.839e+0	8.040e+1
-0.196	1.472e-4	-3.832e+0	8.050e+1
-0.195	1.497e-4	-3.825e+0	8.060e+1
-0.194	1.522e-4	-3.818e+0	8.070e+1
-0.193	1.547e-4	-3.810e+0	8.080e+1
-0.192	1.570e-4	-3.804e+0	8.090e+1
-0.191	1.594e-4	-3.797e+0	8.100e+1
-0.190	1.618e-4	-3.791e+0	8.110e+1
-0.189	1.643e-4	-3.784e+0	8.120e+1
-0.188	1.667e-4	-3.778e+0	8.130e+1
-0.187	1.687e-4	-3.773e+0	8.140e+1
-0.186	1.712e-4	-3.767e+0	8.150e+1
-0.185	1.735e-4	-3.761e+0	8.160e+1
-0.184	1.756e-4	-3.756e+0	8.170e+1
-0.183	1.778e-4	-3.750e+0	8.180e+1
-0.182	1.798e-4	-3.745e+0	8.190e+1
-0.181	1.820e-4	-3.740e+0	8.200e+1
-0.180	1.841e-4	-3.735e+0	8.210e+1
-0.179	1.861e-4	-3.730e+0	8.220e+1
-0.178	1.881e-4	-3.726e+0	8.230e+1
-0.177	1.901e-4	-3.721e+0	8.240e+1
-0.176	1.919e-4	-3.717e+0	8.250e+1
-0.175	1.938e-4	-3.713e+0	8.260e+1
-0.174	1.956e-4	-3.709e+0	8.270e+1
-0.173	1.971e-4	-3.705e+0	8.280e+1
-0.172	1.989e-4	-3.701e+0	8.290e+1
-0.171	2.005e-4	-3.698e+0	8.300e+1
-0.170	2.020e-4	-3.695e+0	8.310e+1
-0.169	2.036e-4	-3.691e+0	8.320e+1
-0.168	2.049e-4	-3.688e+0	8.330e+1
-0.167	2.065e-4	-3.685e+0	8.340e+1
-0.166	2.079e-4	-3.682e+0	8.350e+1
-0.165	2.091e-4	-3.680e+0	8.360e+1
-0.164	2.105e-4	-3.677e+0	8.370e+1
-0.163	2.118e-4	-3.674e+0	8.380e+1
-0.162	2.129e-4	-3.672e+0	8.390e+1
-0.161	2.141e-4	-3.669e+0	8.400e+1
-0.160	2.153e-4	-3.667e+0	8.410e+1
-0.159	2.164e-4	-3.665e+0	8.420e+1
-0.158	2.174e-4	-3.663e+0	8.430e+1
-0.157	2.184e-4	-3.661e+0	8.440e+1
-0.156	2.194e-4	-3.659e+0	8.450e+1
-0.155	2.202e-4	-3.657e+0	8.460e+1
-0.154	2.212e-4	-3.655e+0	8.470e+1
-0.153	2.219e-4	-3.654e+0	8.480e+1
-0.152	2.227e-4	-3.652e+0	8.490e+1
-0.151	2.235e-4	-3.651e+0	8.500e+1
-0.150	2.243e-4	-3.649e+0	8.510e+1
-0.149	2.248e-4	-3.648e+0	8.520e+1
-0.148	2.255e-4	-3.647e+0	8.530e+1
-0.147	2.262e-4	-3.646e+0	8.540e+1
-0.146	2.267e-4	-3.645e+0	8.550e+1
-0.145	2.272e-4	-3.644e+0	8.560e+1
-0.144	2.277e-4	-3.643e+0	8.570e+1
-0.143	2.282e-4	-3.642e+0	8.580e+1
-0.142	2.286e-4	-3.641e+0	8.590e+1
-0.141	2.290e-4	-3.640e+0	8.600e+1
-0.140	2.294e-4	-3.639e+0	8.610e+1
-0.139	2.298e-4	-3.639e+0	8.620e+1
-0.138	2.302e-4	-3.638e+0	8.630e+1
-0.137	2.306e-4	-3.637e+0	8.640e+1
-0.136	2.307e-4	-3.637e+0	8.650e+1
-0.135	2.309e-4	-3.637e+0	8.660e+1
-0.134	2.313e-4	-3.636e+0	8.670e+1
-0.133	2.314e-4	-3.636e+0	8.680e+1
-0.132	2.316e-4	-3.635e+0	8.690e+1
-0.131	2.317e-4	-3.635e+0	8.700e+1
-0.130	2.320e-4	-3.635e+0	8.710e+1
-0.129	2.321e-4	-3.634e+0	8.720e+1
-0.128	2.321e-4	-3.634e+0	8.730e+1
-0.127	2.323e-4	-3.634e+0	8.740e+1
-0.126	2.325e-4	-3.634e+0	8.750e+1
-0.125	2.324e-4	-3.634e+0	8.760e+1
-0.124	2.324e-4	-3.634e+0	8.770e+1
-0.123	2.325e-4	-3.634e+0	8.780e+1
-0.122	2.326e-4	-3.633e+0	8.790e+1
-0.121	2.327e-4	-3.633e+0	8.800e+1
-0.120	2.327e-4	-3.633e+0	8.810e+1
-0.119	2.328e-4	-3.633e+0	8.820e+1
-0.118	2.326e-4	-3.633e+0	8.830e+1
-0.117	2.326e-4	-3.633e+0	8.840e+1
-0.116	2.325e-4	-3.634e+0	8.850e+1
-0.115	2.326e-4	-3.633e+0	8.860e+1
-0.114	2.327e-4	-3.633e+0	8.870e+1
-0.113	2.327e-4	-3.633e+0	8.880e+1
-0.112	2.324e-4	-3.634e+0	8.890e+1
-0.111	2.325e-4	-3.634e+0	8.900e+1
-0.110	2.325e-4	-3.634e+0	8.910e+1
-0.109	2.324e-4	-3.634e+0	8.920e+1
-0.108	2.323e-4	-3.634e+0	8.930e+1
-0.107	2.323e-4	-3.634e+0	8.940e+1
-0.106	2.323e-4	-3.634e+0	8.950e+1
-0.105	2.321e-4	-3.634e+0	8.960e+1
-0.104	2.320e-4	-3.635e+0	8.970e+1
-0.103	2.320e-4	-3.635e+0	8.980e+1
-0.102	2.319e-4	-3.635e+0	8.990e+1
-0.101	2.319e-4	-3.635e+0	9.000e+1
-0.100	2.317e-4	-3.635e+0	9.010e+1
-0.099	2.317e-4	-3.635e+0	9.020e+1
-0.098	2.317e-4	-3.635e+0	9.030e+1
-0.097	2.316e-4	-3.635e+0	9.040e+1
-0.096	2.319e-4	-3.635e+0	9.050e+1
-0.095	2.318e-4	-3.635e+0	9.060e+1
-0.094	2.316e-4	-3.635e+0	9.070e+1
-0.093	2.315e-4	-3.635e+0	9.080e+1
-0.092	2.314e-4	-3.636e+0	9.090e+1
-0.091	2.313e-4	-3.636e+0	9.100e+1
-0.090	2.313e-4	-3.636e+0	9.110e+1
-0.089	2.315e-4	-3.635e+0	9.120e+1
-0.088	2.314e-4	-3.636e+0	9.130e+1
-0.087	2.314e-4	-3.636e+0	9.140e+1
-0.086	2.315e-4	-3.636e+0	9.150e+1
-0.085	2.316e-4	-3.635e+0	9.160e+1
-0.084	2.317e-4	-3.635e+0	9.170e+1
-0.083	2.318e-4	-3.635e+0	9.180e+1
-0.082	2.318e-4	-3.635e+0	9.190e+1
-0.081	2.319e-4	-3.635e+0	9.200e+1
-0.080	2.321e-4	-3.634e+0	9.210e+1
-0.079	2.322e-4	-3.634e+0	9.220e+1
-0.078	2.325e-4	-3.634e+0	9.230e+1
-0.077	2.327e-4	-3.633e+0	9.240e+1
-0.076	2.331e-4	-3.632e+0	9.250e+1
-0.075	2.333e-4	-3.632e+0	9.260e+1
-0.074	2.336e-4	-3.632e+0	9.270e+1
-0.073	2.340e-4	-3.631e+0	9.280e+1
-0.072	2.343e-4	-3.630e+0	9.290e+1
-0.071	2.347e-4	-3.629e+0	9.300e+1
-0.070	2.351e-4	-3.629e+0	9.310e+1
-0.069	2.355e-4	-3.628e+0	9.320e+1
-0.068	2.359e-4	-3.627e+0	9.330e+1
-0.067	2.363e-4	-3.627e+0	9.340e+1
-0.066	2.368e-4	-3.626e+0	9.350e+1
-0.065	2.373e-4	-3.625e+0	9.360e+1
-0.064	2.379e-4	-3.624e+0	9.370e+1
-0.063	2.385e-4	-3.623e+0	9.380e+1
-0.062	2.390e-4	-3.622e+0	9.390e+1
-0.061	2.396e-4	-3.621e+0	9.400e+1
-0.060	2.403e-4	-3.619e+0	9.410e+1
-0.059	2.410e-4	-3.618e+0	9.420e+1
-0.058	2.417e-4	-3.617e+0	9.430e+1
-0.057	2.427e-4	-3.615e+0	9.440e+1
-0.056	2.433e-4	-3.614e+0	9.450e+1
-0.055	2.441e-4	-3.612e+0	9.460e+1
-0.054	2.450e-4	-3.611e+0	9.470e+1
-0.053	2.458e-4	-3.609e+0	9.480e+1
-0.052	2.466e-4	-3.608e+0	9.490e+1
-0.051	2.475e-4	-3.606e+0	9.500e+1
-0.050	2.485e-4	-3.605e+0	9.510e+1
-0.049	2.496e-4	-3.603e+0	9.520e+1
-0.048	2.505e-4	-3.601e+0	9.530e+1
-0.047	2.516e-4	-3.599e+0	9.540e+1
-0.046	2.529e-4	-3.597e+0	9.550e+1
-0.045	2.539e-4	-3.595e+0	9.560e+1
-0.044	2.551e-4	-3.593e+0	9.570e+1
-0.043	2.563e-4	-3.591e+0	9.580e+1
-0.042	2.575e-4	-3.589e+0	9.590e+1
-0.041	2.588e-4	-3.587e+0	9.600e+1
-0.040	2.600e-4	-3.585e+0	9.610e+1
-0.039	2.612e-4	-3.583e+0	9.620e+1
-0.038	2.625e-4	-3.581e+0	9.630e+1
-0.037	2.640e-4	-3.578e+0	9.640e+1
-0.036	2.654e-4	-3.576e+0	9.650e+1
-0.035	2.665e-4	-3.574e+0	9.660e+1
-0.034	2.682e-4	-3.572e+0	9.670e+1
-0.033	2.695e-4	-3.569e+0	9.680e+1
-0.032	2.710e-4	-3.567e+0	9.690e+1
-0.031	2.724e-4	-3.565e+0	9.700e+1
-0.030	2.740e-4	-3.562e+0	9.710e+1
-0.029	2.754e-4	-3.560e+0	9.720e+1
-0.028	2.770e-4	-3.557e+0	9.730e+1
-0.027	2.786e-4	-3.555e+0	9.740e+1
-0.026	2.802e-4	-3.553e+0	9.750e+1
-0.025	2.818e-4	-3.550e+0	9.760e+1
-0.024	2.833e-4	-3.548e+0	9.770e+1
-0.023	2.847e-4	-3.546e+0	9.780e+1
-0.022	2.863e-4	-3.543e+0	9.790e+1
-0.021	2.878e-4	-3.541e+0	9.800e+1
-0.020	2.893e-4	-3.539e+0	9.810e+1
-0.019	2.906e-4	-3.537e+0	9.820e+1
-0.018	2.920e-4	-3.535e+0	9.830e+1
-0.017	2.936e-4	-3.532e+0	9.840e+1
-0.016	2.950e-4	-3.530e+0	9.850e+1
-0.015	2.965e-4	-3.528e+0	9.860e+1
-0.014	2.979e-4	-3.526e+0	9.870e+1
-0.013	2.995e-4	-3.524e+0	9.880e+1
-0.012	3.008e-4	-3.522e+0	9.890e+1
-0.011	3.020e-4	-3.520e+0	9.900e+1
-0.010	3.035e-4	-3.518e+0	9.910e+1
-0.009	3.050e-4	-3.516e+0	9.920e+1
-0.008	3.062e-4	-3.514e+0	9.930e+1
-0.007	3.076e-4	-3.512e+0	9.940e+1
-0.006	3.089e-4	-3.510e+0	9.950e+1
-0.005	3.099e-4	-3.509e+0	9.960e+1
-0.004	3.113e-4	-3.507e+0	9.970e+1
-0.003	3.124e-4	-3.505e+0	9.980e+1
-0.002	3.135e-4	-3.504e+0	9.990e+1
-0.001	3.147e-4	-3.502e+0	1.000e+2
-0.000	3.160e-4	-3.500e+0	1.001e+2
0.001	3.171e-4	-3.499e+0	1.002e+2
0.002	3.180e-4	-3.498e+0	1.003e+2
0.003	3.190e-4	-3.496e+0	1.004e+2
0.004	3.199e-4	-3.495e+0	1.005e+2
0.005	3.207e-4	-3.494e+0	1.006e+2
0.006	3.215e-4	-3.493e+0	1.007e+2
0.007	3.225e-4	-3.491e+0	1.008e+2
0.008	3.232e-4	-3.491e+0	1.009e+2
0.009	3.242e-4	-3.489e+0	1.010e+2
0.010	3.250e-4	-3.488e+0	1.011e+2
0.011	3.258e-4	-3.487e+0	1.012e+2
0.012	3.268e-4	-3.486e+0	1.013e+2
0.013	3.277e-4	-3.485e+0	1.014e+2
0.014	3.285e-4	-3.483e+0	1.015e+2
0.015	3.293e-4	-3.482e+0	1.016e+2
0.016	3.300e-4	-3.481e+0	1.017e+2
0.017	3.309e-4	-3.480e+0	1.018e+2
0.018	3.318e-4	-3.479e+0	1.019e+2
0.019	3.327e-4	-3.478e+0	1.020e+2
0.020	3.335e-4	-3.477e+0	1.021e+2
0.021	3.344e-4	-3.476e+0	1.022e+2
0.022	3.352e-4	-3.475e+0	1.023e+2
0.023	3.361e-4	-3.474e+0	1.024e+2
0.024	3.369e-4	-3.473e+0	1.025e+2
0.025	3.378e-4	-3.471e+0	1.026e+2
0.026	3.386e-4	-3.470e+0	1.027e+2
0.027	3.394e-4	-3.469e+0	1.028e+2
0.028	3.403e-4	-3.468e+0	1.029e+2
0.029	3.411e-4	-3.467e+0	1.030e+2
0.030	3.420e-4	-3.466e+0	1.031e+2
0.031	3.428e-4	-3.465e+0	1.032e+2
0.032	3.438e-4	-3.464e+0	1.033e+2
0.033	3.447e-4	-3.463e+0	1.034e+2
0.034	3.456e-4	-3.461e+0	1.035e+2
0.035	3.465e-4	-3.460e+0	1.036e+2
0.036	3.473e-4	-3.459e+0	1.037e+2
0.037	3.483e-4	-3.458e+0	1.038e+2
0.038	3.493e-4	-3.457e+0	1.039e+2
0.039	3.502e-4	-3.456e+0	1.040e+2
0.040	3.510e-4	-3.455e+0	1.041e+2
0.041	3.519e-4	-3.454e+0	1.042e+2
0.042	3.527e-4	-3.453e+0	1.043e+2
0.043	3.533e-4	-3.452e+0	1.044e+2
0.044	3.537e-4	-3.451e+0	1.045e+2
0.045	3.545e-4	-3.450e+0	1.046e+2
0.046	3.553e-4	-3.449e+0	1.047e+2
0.047	3.559e-4	-3.449e+0	1.048e+2
0.048	3.566e-4	-3.448e+0	1.049e+2
0.049	3.574e-4	-3.447e+0	1.050e+2
0.050	3.581e-4	-3.446e+0	1.051e+2
0.051	3.588e-4	-3.445e+0	1.052e+2
0.052	3.595e-4	-3.444e+0	1.053e+2
0.053	3.601e-4	-3.444e+0	1.054e+2
0.054	3.606e-4	-3.443e+0	1.055e+2
0.055	3.612e-4	-3.442e+0	1.056e+2
0.056	3.614e-4	-3.442e+0	1.057e+2
0.057	3.619e-4	-3.441e+0	1.058e+2
0.058	3.624e-4	-3.441e+0	1.059e+2
0.059	3.629e-4	-3.440e+0	1.060e+2
0.060	3.633e-4	-3.440e+0	1.061e+2
0.061	3.637e-4	-3.439e+0	1.062e+2
0.062	3.641e-4	-3.439e+0	1.063e+2
0.063	3.646e-4	-3.438e+0	1.064e+2
0.064	3.650e-4	-3.438e+0	1.065e+2
0.065	3.654e-4	-3.437e+0	1.066e+2
0.066	3.657e-4	-3.437e+0	1.067e+2
0.067	3.661e-4	-3.436e+0	1.068e+2
0.068	3.667e-4	-3.436e+0	1.069e+2
0.069	3.673e-4	-3.435e+0	1.070e+2
0.070	3.679e-4	-3.434e+0	1.071e+2
0.071	3.683e-4	-3.434e+0	1.072e+2
0.072	3.689e-4	-3.433e+0	1.073e+2
0.073	3.695e-4	-3.432e+0	1.074e+2
0.074	3.703e-4	-3.431e+0	1.075e+2
0.075	3.711e-4	-3.431e+0	1.076e+2
0.076	3.720e-4	-3.430e+0	1.077e+2
0.077	3.729e-4	-3.428e+0	1.078e+2
0.078	3.738e-4	-3.427e+0	1.079e+2
0.079	3.747e-4	-3.426e+0	1.080e+2
0.080	3.756e-4	-3.425e+0	1.081e+2
0.081	3.767e-4	-3.424e+0	1.082e+2
0.082	3.780e-4	-3.422e+0	1.083e+2
0.083	3.794e-4	-3.421e+0	1.084e+2
0.084	3.805e-4	-3.420e+0	1.085e+2
0.085	3.818e-4	-3.418e+0	1.086e+2
0.086	3.833e-4	-3.416e+0	1.087e+2
0.087	3.848e-4	-3.415e+0	1.088e+2
0.088	3.863e-4	-3.413e+0	1.089e+2
0.089	3.880e-4	-3.411e+0	1.090e+2
0.090	3.896e-4	-3.409e+0	1.091e+2
0.091	3.913e-4	-3.407e+0	1.092e+2
0.092	3.931e-4	-3.405e+0	1.093e+2
0.093	3.949e-4	-3.403e+0	1.094e+2
0.094	3.968e-4	-3.401e+0	1.095e+2
0.095	3.984e-4	-3.400e+0	1.096e+2
0.096	4.004e-4	-3.397e+0	1.097e+2
0.097	4.025e-4	-3.395e+0	1.098e+2
0.098	4.045e-4	-3.393e+0	1.099e+2
0.099	4.065e-4	-3.391e+0	1.100e+2
0.100	4.085e-4	-3.389e+0	1.101e+2
0.101	4.105e-4	-3.387e+0	1.102e+2
0.102	4.127e-4	-3.384e+0	1.103e+2
0.103	4.151e-4	-3.382e+0	1.104e+2
0.104	4.173e-4	-3.380e+0	1.105e+2
0.105	4.195e-4	-3.377e+0	1.106e+2
0.106	4.218e-4	-3.375e+0	1.107e+2
0.107	4.241e-4	-3.373e+0	1.108e+2
0.108	4.263e-4	-3.370e+0	1.109e+2
0.109	4.284e-4	-3.368e+0	1.110e+2
0.110	4.306e-4	-3.366e+0	1.111e+2
0.111	4.328e-4	-3.364e+0	1.112e+2
0.112	4.351e-4	-3.361e+0	1.113e+2
0.113	4.373e-4	-3.359e+0	1.114e+2
0.114	4.396e-4	-3.357e+0	1.115e+2
0.115	4.418e-4	-3.355e+0	1.116e+2
0.116	4.441e-4	-3.352e+0	1.117e+2
0.117	4.464e-4	-3.350e+0	1.118e+2
0.118	4.485e-4	-3.348e+0	1.119e+2
0.119	4.507e-4	-3.346e+0	1.120e+2
0.120	4.527e-4	-3.344e+0	1.121e+2
0.121	4.548e-4	-3.342e+0	1.122e+2
0.122	4.571e-4	-3.340e+0	1.123e+2
0.123	4.591e-4	-3.338e+0	1.124e+2
0.124	4.615e-4	-3.336e+0	1.125e+2
0.125	4.636e-4	-3.334e+0	1.126e+2
0.126	4.656e-4	-3.332e+0	1.127e+2
0.127	4.676e-4	-3.330e+0	1.128e+2
0.128	4.696e-4	-3.328e+0	1.129e+2
0.129	4.716e-4	-3.326e+0	1.130e+2
0.130	4.735e-4	-3.325e+0	1.131e+2
0.131	4.754e-4	-3.323e+0	1.132e+2
0.132	4.775e-4	-3.321e+0	1.133e+2
0.133	4.793e-4	-3.319e+0	1.134e+2
0.134	4.813e-4	-3.318e+0	1.135e+2
0.135	4.832e-4	-3.316e+0	1.136e+2
0.136	4.851e-4	-3.314e+0	1.137e+2
0.137	4.868e-4	-3.313e+0	1.138e+2
0.138	4.886e-4	-3.311e+0	1.139e+2
0.139	4.902e-4	-3.310e+0	1.140e+2
0.140	4.921e-4	-3.308e+0	1.141e+2
0.141	4.939e-4	-3.306e+0	1.142e+2
0.142	4.955e-4	-3.305e+0	1.143e+2
0.143	4.972e-4	-3.303e+0	1.144e+2
0.144	4.989e-4	-3.302e+0	1.145e+2
0.145	5.005e-4	-3.301e+0	1.146e+2
0.146	5.021e-4	-3.299e+0	1.147e+2
0.147	5.036e-4	-3.298e+0	1.148e+2
0.148	5.051e-4	-3.297e+0	1.149e+2
0.149	5.065e-4	-3.295e+0	1.150e+2
0.150	5.080e-4	-3.294e+0	1.151e+2
0.151	5.094e-4	-3.293e+0	1.152e+2
0.152	5.108e-4	-3.292e+0	1.153e+2
0.153	5.122e-4	-3.291e+0	1.154e+2
0.154	5.134e-4	-3.290e+0	1.155e+2
0.155	5.146e-4	-3.289e+0	1.156e+2
0.156	5.158e-4	-3.288e+0	1.157e+2
0.157	5.168e-4	-3.287e+0	1.158e+2
0.158	5.179e-4	-3.286e+0	1.159e+2
0.159	5.191e-4	-3.285e+0	1.160e+2
0.160	5.201e-4	-3.284e+0	1.161e+2
0.161	5.210e-4	-3.283e+0	1.162e+2
0.162	5.221e-4	-3.282e+0	1.163e+2
0.163	5.230e-4	-3.281e+0	1.164e+2
0.164	5.240e-4	-3.281e+0	1.165e+2
0.165	5.249e-4	-3.280e+0	1.166e+2
0.166	5.257e-4	-3.279e+0	1.167e+2
0.167	5.265e-4	-3.279e+0	1.168e+2
0.168	5.273e-4	-3.278e+0	1.169e+2
0.169	5.279e-4	-3.277e+0	1.170e+2
0.170	5.288e-4	-3.277e+0	1.171e+2
0.171	5.296e-4	-3.276e+0	1.172e+2
0.172	5.302e-4	-3.276e+0	1.173e+2
0.173	5.308e-4	-3.275e+0	1.174e+2
0.174	5.313e-4	-3.275e+0	1.175e+2
0.175	5.319e-4	-3.274e+0	1.176e+2
0.176	5.324e-4	-3.274e+0	1.177e+2
0.177	5.327e-4	-3.273e+0	1.178e+2
0.178	5.333e-4	-3.273e+0	1.179e+2
0.179	5.338e-4	-3.273e+0	1.180e+2
0.180	5.343e-4	-3.272e+0	1.181e+2
0.181	5.347e-4	-3.272e+0	1.182e+2
0.182	5.350e-4	-3.272e+0	1.183e+2
0.183	5.355e-4	-3.271e+0	1.184e+2
0.184	5.357e-4	-3.271e+0	1.185e+2
0.185	5.360e-4	-3.271e+0	1.186e+2
0.186	5.363e-4	-3.271e+0	1.187e+2
0.187	5.366e-4	-3.270e+0	1.188e+2
0.188	5.368e-4	-3.270e+0	1.189e+2
0.189	5.371e-4	-3.270e+0	1.190e+2
0.190	5.374e-4	-3.270e+0	1.191e+2
0.191	5.376e-4	-3.270e+0	1.192e+2
0.192	5.378e-4	-3.269e+0	1.193e+2
0.193	5.381e-4	-3.269e+0	1.194e+2
0.194	5.382e-4	-3.269e+0	1.195e+2
0.195	5.383e-4	-3.269e+0	1.196e+2
0.196	5.384e-4	-3.269e+0	1.197e+2
0.197	5.385e-4	-3.269e+0	1.198e+2
0.198	5.384e-4	-3.269e+0	1.199e+2
0.199	5.386e-4	-3.269e+0	1.200e+2
0.200	5.386e-4	-3.269e+0	1.201e+2
0.201	5.387e-4	-3.269e+0	1.202e+2
0.202	5.387e-4	-3.269e+0	1.203e+2
0.203	5.387e-4	-3.269e+0	1.204e+2
0.204	5.387e-4	-3.269e+0	1.205e+2
0.205	5.389e-4	-3.268e+0	1.206e+2
0.206	5.390e-4	-3.268e+0	1.207e+2
0.207	5.391e-4	-3.268e+0	1.208e+2
0.208	5.389e-4	-3.268e+0	1.209e+2
0.209	5.390e-4	-3.268e+0	1.210e+2
0.210	5.388e-4	-3.269e+0	1.211e+2
0.211	5.389e-4	-3.268e+0	1.212e+2
0.212	5.387e-4	-3.269e+0	1.213e+2
0.213	5.386e-4	-3.269e+0	1.214e+2
0.214	5.385e-4	-3.269e+0	1.215e+2
0.215	5.384e-4	-3.269e+0	1.216e+2
0.216	5.382e-4	-3.269e+0	1.217e+2
0.217	5.381e-4	-3.269e+0	1.218e+2
0.218	5.379e-4	-3.269e+0	1.219e+2
0.219	5.377e-4	-3.269e+0	1.220e+2
0.220	5.376e-4	-3.270e+0	1.221e+2
0.221	5.374e-4	-3.270e+0	1.222e+2
0.222	5.371e-4	-3.270e+0	1.223e+2
0.223	5.370e-4	-3.270e+0	1.224e+2
0.224	5.370e-4	-3.270e+0	1.225e+2
0.225	5.369e-4	-3.270e+0	1.226e+2
0.226	5.366e-4	-3.270e+0	1.227e+2
0.227	5.366e-4	-3.270e+0	1.228e+2
0.228	5.362e-4	-3.271e+0	1.229e+2
0.229	5.361e-4	-3.271e+0	1.230e+2
0.230	5.360e-4	-3.271e+0	1.231e+2
0.231	5.358e-4	-3.271e+0	1.232e+2
0.232	5.357e-4	-3.271e+0	1.233e+2
0.233	5.356e-4	-3.271e+0	1.234e+2
0.234	5.354e-4	-3.271e+0	1.235e+2
0.235	5.351e-4	-3.272e+0	1.236e+2
0.236	5.349e-4	-3.272e+0	1.237e+2
0.237	5.347e-4	-3.272e+0	1.238e+2
0.238	5.346e-4	-3.272e+0	1.239e+2
0.239	5.343e-4	-3.272e+0	1.240e+2
0.240	5.341e-4	-3.272e+0	1.241e+2
0.241	5.340e-4	-3.272e+0	1.242e+2
0.242	5.337e-4	-3.273e+0	1.243e+2
0.243	5.336e-4	-3.273e+0	1.244e+2
0.244	5.334e-4	-3.273e+0	1.245e+2
0.245	5.331e-4	-3.273e+0	1.246e+2
0.246	5.330e-4	-3.273e+0	1.247e+2
0.247	5.327e-4	-3.273e+0	1.248e+2
0.248	5.325e-4	-3.274e+0	1.249e+2
0.249	5.324e-4	-3.274e+0	1.250e+2
0.250	5.323e-4	-3.274e+0	1.251e+2
0.251	5.321e-4	-3.274e+0	1.252e+2
0.252	5.318e-4	-3.274e+0	1.253e+2
0.253	5.318e-4	-3.274e+0	1.254e+2
0.254	5.315e-4	-3.275e+0	1.255e+2
0.255	5.312e-4	-3.275e+0	1.256e+2
0.256	5.310e-4	-3.275e+0	1.257e+2
0.257	5.307e-4	-3.275e+0	1.258e+2
0.258	5.305e-4	-3.275e+0	1.259e+2
0.259	5.304e-4	-3.275e+0	1.260e+2
0.260	5.303e-4	-3.275e+0	1.261e+2
0.261	5.301e-4	-3.276e+0	1.262e+2
0.262	5.299e-4	-3.276e+0	1.263e+2
0.263	5.298e-4	-3.276e+0	1.264e+2
0.264	5.297e-4	-3.276e+0	1.265e+2
0.265	5.295e-4	-3.276e+0	1.266e+2
0.266	5.293e-4	-3.276e+0	1.267e+2
0.267	5.292e-4	-3.276e+0	1.268e+2
0.268	5.289e-4	-3.277e+0	1.269e+2
0.269	5.286e-4	-3.277e+0	1.270e+2
0.270	5.285e-4	-3.277e+0	1.271e+2
0.271	5.283e-4	-3.277e+0	1.272e+2
0.272	5.281e-4	-3.277e+0	1.273e+2
0.273	5.278e-4	-3.278e+0	1.274e+2
0.274	5.273e-4	-3.278e+0	1.275e+2
0.275	5.271e-4	-3.278e+0	1.276e+2
0.276	5.269e-4	-3.278e+0	1.277e+2
0.277	5.267e-4	-3.278e+0	1.278e+2
0.278	5.266e-4	-3.279e+0	1.279e+2
0.279	5.267e-4	-3.278e+0	1.280e+2
0.280	5.266e-4	-3.279e+0	1.281e+2
0.281	5.267e-4	-3.278e+0	1.282e+2
0.282	5.267e-4	-3.278e+0	1.283e+2
0.283	5.266e-4	-3.278e+0	1.284e+2
0.284	5.267e-4	-3.278e+0	1.285e+2
0.285	5.267e-4	-3.278e+0	1.286e+2
0.286	5.266e-4	-3.279e+0	1.287e+2
0.287	5.266e-4	-3.279e+0	1.288e+2
0.288	5.266e-4	-3.279e+0	1.289e+2
0.289	5.266e-4	-3.279e+0	1.290e+2
0.290	5.268e-4	-3.278e+0	1.291e+2
0.291	5.267e-4	-3.278e+0	1.292e+2
0.292	5.267e-4	-3.278e+0	1.293e+2
0.293	5.267e-4	-3.278e+0	1.294e+2
0.294	5.268e-4	-3.278e+0	1.295e+2
0.295	5.269e-4	-3.278e+0	1.296e+2
0.296	5.268e-4	-3.278e+0	1.297e+2
0.297	5.268e-4	-3.278e+0	1.298e+2
0.298	5.270e-4	-3.278e+0	1.299e+2
0.299	5.269e-4	-3.278e+0	1.300e+2
0.300	5.271e-4	-3.278e+0	1.301e+2
0.301	5.272e-4	-3.278e+0	1.302e+2
0.302	5.273e-4	-3.278e+0	1.303e+2
0.303	5.275e-4	-3.278e+0	1.304e+2
0.304	5.274e-4	-3.278e+0	1.305e+2
0.305	5.274e-4	-3.278e+0	1.306e+2
0.306	5.272e-4	-3.278e+0	1.307e+2
0.307	5.272e-4	-3.278e+0	1.308e+2
0.308	5.274e-4	-3.278e+0	1.309e+2
0.309	5.274e-4	-3.278e+0	1.310e+2
0.310	5.275e-4	-3.278e+0	1.311e+2
0.311	5.277e-4	-3.278e+0	1.312e+2
0.312	5.280e-4	-3.277e+0	1.313e+2
0.313	5.280e-4	-3.277e+0	1.314e+2
0.314	5.281e-4	-3.277e+0	1.315e+2
0.315	5.283e-4	-3.277e+0	1.316e+2
0.316	5.284e-4	-3.277e+0	1.317e+2
0.317	5.285e-4	-3.277e+0	1.318e+2
0.318	5.286e-4	-3.277e+0	1.319e+2
0.319	5.287e-4	-3.277e+0	1.320e+2
0.320	5.290e-4	-3.277e+0	1.321e+2
0.321	5.289e-4	-3.277e+0	1.322e+2
0.322	5.292e-4	-3.276e+0	1.323e+2
0.323	5.294e-4	-3.276e+0	1.324e+2
0.324	5.297e-4	-3.276e+0	1.325e+2
0.325	5.298e-4	-3.276e+0	1.326e+2
0.326	5.299e-4	-3.276e+0	1.327e+2
0.327	5.301e-4	-3.276e+0	1.328e+2
0.328	5.301e-4	-3.276e+0	1.329e+2
0.329	5.301e-4	-3.276e+0	1.330e+2
0.330	5.303e-4	-3.275e+0	1.331e+2
0.331	5.304e-4	-3.275e+0	1.332e+2
0.332	5.309e-4	-3.275e+0	1.333e+2
0.333	5.312e-4	-3.275e+0	1.334e+2
0.334	5.316e-4	-3.274e+0	1.335e+2
0.335	5.319e-4	-3.274e+0	1.336e+2
0.336	5.321e-4	-3.274e+0	1.337e+2
0.337	5.321e-4	-3.274e+0	1.338e+2
0.338	5.326e-4	-3.274e+0	1.339e+2
0.339	5.332e-4	-3.273e+0	1.340e+2
0.340	5.335e-4	-3.273e+0	1.341e+2
0.341	5.339e-4	-3.273e+0	1.342e+2
0.342	5.341e-4	-3.272e+0	1.343e+2
0.343	5.342e-4	-3.272e+0	1.344e+2
0.344	5.344e-4	-3.272e+0	1.345e+2
0.345	5.346e-4	-3.272e+0	1.346e+2
0.346	5.347e-4	-3.272e+0	1.347e+2
0.347	5.350e-4	-3.272e+0	1.348e+2
0.348	5.354e-4	-3.271e+0	1.349e+2
0.349	5.357e-4	-3.271e+0	1.350e+2
0.350	5.358e-4	-3.271e+0	1.351e+2
0.351	5.360e-4	-3.271e+0	1.352e+2
0.352	5.365e-4	-3.270e+0	1.353e+2
0.353	5.368e-4	-3.270e+0	1.354e+2
0.354	5.370e-4	-3.270e+0	1.355e+2
0.355	5.375e-4	-3.270e+0	1.356e+2
0.356	5.381e-4	-3.269e+0	1.357e+2
0.357	5.385e-4	-3.269e+0	1.358e+2
0.358	5.393e-4	-3.268e+0	1.359e+2
0.359	5.402e-4	-3.267e+0	1.360e+2
0.360	5.412e-4	-3.267e+0	1.361e+2
0.361	5.416e-4	-3.266e+0	1.362e+2
0.362	5.424e-4	-3.266e+0	1.363e+2
0.363	5.429e-4	-3.265e+0	1.364e+2
0.364	5.433e-4	-3.265e+0	1.365e+2
0.365	5.436e-4	-3.265e+0	1.366e+2
0.366	5.440e-4	-3.264e+0	1.367e+2
0.367	5.446e-4	-3.264e+0	1.368e+2
0.368	5.451e-4	-3.264e+0	1.369e+2
0.369	5.459e-4	-3.263e+0	1.370e+2
0.370	5.463e-4	-3.263e+0	1.371e+2
0.371	5.469e-4	-3.262e+0	1.372e+2
0.372	5.472e-4	-3.262e+0	1.373e+2
0.373	5.480e-4	-3.261e+0	1.374e+2
0.374	5.488e-4	-3.261e+0	1.375e+2
0.375	5.496e-4	-3.260e+0	1.376e+2
0.376	5.506e-4	-3.259e+0	1.377e+2
0.377	5.517e-4	-3.258e+0	1.378e+2
0.378	5.527e-4	-3.258e+0	1.379e+2
0.379	5.539e-4	-3.257e+0	1.380e+2
0.380	5.549e-4	-3.256e+0	1.381e+2
0.381	5.563e-4	-3.255e+0	1.382e+2
0.382	5.572e-4	-3.254e+0	1.383e+2
0.383	5.582e-4	-3.253e+0	1.384e+2
0.384	5.596e-4	-3.252e+0	1.385e+2
0.385	5.605e-4	-3.251e+0	1.386e+2
0.386	5.623e-4	-3.250e+0	1.387e+2
0.387	5.634e-4	-3.249e+0	1.388e+2
0.388	5.640e-4	-3.249e+0	1.389e+2
0.389	5.649e-4	-3.248e+0	1.390e+2
0.390	5.659e-4	-3.247e+0	1.391e+2
0.391	5.672e-4	-3.246e+0	1.392e+2
0.392	5.691e-4	-3.245e+0	1.393e+2
0.393	5.705e-4	-3.244e+0	1.394e+2
0.394	5.718e-4	-3.243e+0	1.395e+2
0.395	5.733e-4	-3.242e+0	1.396e+2
0.396	5.746e-4	-3.241e+0	1.397e+2
0.397	5.755e-4	-3.240e+0	1.398e+2
0.398	5.769e-4	-3.239e+0	1.399e+2
0.399	5.782e-4	-3.238e+0	1.400e+2
0.400	5.792e-4	-3.237e+0	1.401e+2
0.401	5.808e-4	-3.236e+0	1.402e+2
0.402	5.827e-4	-3.235e+0	1.403e+2
0.403	5.841e-4	-3.233e+0	1.404e+2
0.404	5.860e-4	-3.232e+0	1.405e+2
0.405	5.870e-4	-3.231e+0	1.406e+2
0.406	5.884e-4	-3.230e+0	1.407e+2
0.407	5.910e-4	-3.228e+0	1.408e+2
0.408	5.936e-4	-3.227e+0	1.409e+2
0.409	5.944e-4	-3.226e+0	1.410e+2
0.410	5.953e-4	-3.225e+0	1.411e+2
0.411	5.976e-4	-3.224e+0	1.412e+2
0.412	5.993e-4	-3.222e+0	1.413e+2
0.413	6.006e-4	-3.221e+0	1.414e+2
0.414	6.016e-4	-3.221e+0	1.415e+2
0.415	6.043e-4	-3.219e+0	1.416e+2
0.416	6.065e-4	-3.217e+0	1.417e+2
0.417	6.082e-4	-3.216e+0	1.418e+2
0.418	6.096e-4	-3.215e+0	1.419e+2
0.419	6.120e-4	-3.213e+0	1.420e+2
0.420	6.144e-4	-3.212e+0	1.421e+2
0.421	6.177e-4	-3.209e+0	1.422e+2
0.422	6.205e-4	-3.207e+0	1.423e+2
0.423	6.223e-4	-3.206e+0	1.424e+2
0.424	6.246e-4	-3.204e+0	1.425e+2
0.425	6.269e-4	-3.203e+0	1.426e+2
0.426	6.295e-4	-3.201e+0	1.427e+2
0.427	6.329e-4	-3.199e+0	1.428e+2
0.428	6.360e-4	-3.197e+0	1.429e+2
0.429	6.382e-4	-3.195e+0	1.430e+2
0.430	6.401e-4	-3.194e+0	1.431e+2
0.431	6.422e-4	-3.192e+0	1.432e+2
0.432	6.447e-4	-3.191e+0	1.433e+2
0.433	6.476e-4	-3.189e+0	1.434e+2
0.434	6.504e-4	-3.187e+0	1.435e+2
0.435	6.531e-4	-3.185e+0	1.436e+2
0.436	6.555e-4	-3.183e+0	1.437e+2
0.437	6.578e-4	-3.182e+0	1.438e+2
0.438	6.596e-4	-3.181e+0	1.439e+2
0.439	6.621e-4	-3.179e+0	1.440e+2
0.440	6.643e-4	-3.178e+0	1.441e+2
0.441	6.662e-4	-3.176e+0	1.442e+2
0.442	6.688e-4	-3.175e+0	1.443e+2
0.443	6.718e-4	-3.173e+0	1.444e+2
0.444	6.749e-4	-3.171e+0	1.445e+2
0.445	6.788e-4	-3.168e+0	1.446e+2
0.446	6.814e-4	-3.167e+0	1.447e+2
0.447	6.837e-4	-3.165e+0	1.448e+2
0.448	6.866e-4	-3.163e+0	1.449e+2
0.449	6.893e-4	-3.162e+0	1.450e+2
0.450	6.918e-4	-3.160e+0	1.451e+2
0.451	6.947e-4	-3.158e+0	1.452e+2
0.452	6.979e-4	-3.156e+0	1.453e+2
0.453	7.018e-4	-3.154e+0	1.454e+2
0.454	7.062e-4	-3.151e+0	1.455e+2
0.455	7.106e-4	-3.148e+0	1.456e+2
0.456	7.134e-4	-3.147e+0	1.457e+2
0.457	7.166e-4	-3.145e+0	1.458e+2
0.458	7.210e-4	-3.142e+0	1.459e+2
0.459	7.298e-4	-3.137e+0	1.460e+2
0.460	7.351e-4	-3.134e+0	1.461e+2
0.461	7.385e-4	-3.132e+0	1.462e+2
0.462	7.408e-4	-3.130e+0	1.463e+2
0.463	7.419e-4	-3.130e+0	1.464e+2
0.464	7.427e-4	-3.129e+0	1.465e+2
0.465	7.454e-4	-3.128e+0	1.466e+2
0.466	7.473e-4	-3.127e+0	1.467e+2
0.467	7.504e-4	-3.125e+0	1.468e+2
0.468	7.534e-4	-3.123e+0	1.469e+2
0.469	7.553e-4	-3.122e+0	1.470e+2
0.470	7.590e-4	-3.120e+0	1.471e+2
0.471	7.624e-4	-3.118e+0	1.472e+2
0.472	7.666e-4	-3.115e+0	1.473e+2
0.473	7.713e-4	-3.113e+0	1.474e+2
0.474	7.757e-4	-3.110e+0	1.475e+2
0.475	7.796e-4	-3.108e+0	1.476e+2
0.476	7.844e-4	-3.105e+0	1.477e+2
0.477	7.887e-4	-3.103e+0	1.478e+2
0.478	7.936e-4	-3.100e+0	1.479e+2
0.479	7.986e-4	-3.098e+0	1.480e+2
0.480	8.039e-4	-3.095e+0	1.481e+2
0.481	8.076e-4	-3.093e+0	1.482e+2
0.482	8.112e-4	-3.091e+0	1.483e+2
0.483	8.154e-4	-3.089e+0	1.484e+2
0.484	8.189e-4	-3.087e+0	1.485e+2
0.485	8.234e-4	-3.084e+0	1.486e+2
0.486	8.279e-4	-3.082e+0	1.487e+2
0.487	8.330e-4	-3.079e+0	1.488e+2
0.488	8.360e-4	-3.078e+0	1.489e+2
0.489	8.405e-4	-3.075e+0	1.490e+2
0.490	8.443e-4	-3.073e+0	1.491e+2
0.491	8.491e-4	-3.071e+0	1.492e+2
0.492	8.540e-4	-3.069e+0	1.493e+2
0.493	8.603e-4	-3.065e+0	1.494e+2
0.494	8.653e-4	-3.063e+0	1.495e+2
0.495	8.714e-4	-3.060e+0	1.496e+2
0.496	8.759e-4	-3.058e+0	1.497e+2
0.497	8.804e-4	-3.055e+0	1.498e+2
0.498	9.093e-4	-3.041e+0	1.499e+2
0.499	9.166e-4	-3.038e+0	1.500e+2
0.500	9.145e-4	-3.039e+0	1.501e+2
0.501	9.170e-4	-3.038e+0	1.502e+2
0.502	9.235e-4	-3.035e+0	1.503e+2
0.503	9.274e-4	-3.033e+0	1.504e+2
0.504	9.300e-4	-3.031e+0	1.505e+2
0.505	9.338e-4	-3.030e+0	1.506e+2
0.506	9.393e-4	-3.027e+0	1.507e+2
0.507	9.449e-4	-3.025e+0	1.508e+2
0.508	9.478e-4	-3.023e+0	1.509e+2
0.509	9.532e-4	-3.021e+0	1.510e+2
0.510	9.579e-4	-3.019e+0	1.511e+2
0.511	9.643e-4	-3.016e+0	1.512e+2
0.512	9.700e-4	-3.013e+0	1.513e+2
0.513	9.839e-4	-3.007e+0	1.514e+2
0.514	1.002e-3	-2.999e+0	1.515e+2
0.515	1.020e-3	-2.991e+0	1.516e+2
0.516	1.033e-3	-2.986e+0	1.517e+2
0.517	1.038e-3	-2.984e+0	1.518e+2
0.518	1.040e-3	-2.983e+0	1.519e+2
0.519	1.046e-3	-2.981e+0	1.520e+2
0.520	1.049e-3	-2.979e+0	1.521e+2
0.521	1.050e-3	-2.979e+0	1.522e+2
0.522	1.053e-3	-2.977e+0	1.523e+2
0.523	1.057e-3	-2.976e+0	1.524e+2
0.524	1.062e-3	-2.974e+0	1.525e+2
0.525	1.067e-3	-2.972e+0	1.526e+2
0.526	1.071e-3	-2.970e+0	1.527e+2
0.527	1.075e-3	-2.969e+0	1.528e+2
0.528	1.079e-3	-2.967e+0	1.529e+2
0.529	1.085e-3	-2.965e+0	1.530e+2
0.530	1.091e-3	-2.962e+0	1.531e+2
0.531	1.099e-3	-2.959e+0	1.532e+2
0.532	1.105e-3	-2.957e+0	1.533e+2
0.533	1.111e-3	-2.954e+0	1.534e+2
0.534	1.116e-3	-2.952e+0	1.535e+2
0.535	1.122e-3	-2.950e+0	1.536e+2
0.536	1.127e-3	-2.948e+0	1.537e+2
0.537	1.132e-3	-2.946e+0	1.538e+2
0.538	1.138e-3	-2.944e+0	1.539e+2
0.539	1.147e-3	-2.941e+0	1.540e+2
0.540	1.161e-3	-2.935e+0	1.541e+2
0.541	1.169e-3	-2.932e+0	1.542e+2
0.542	1.177e-3	-2.929e+0	1.543e+2
0.543	1.185e-3	-2.926e+0	1.544e+2
0.544	1.189e-3	-2.925e+0	1.545e+2
0.545	1.204e-3	-2.919e+0	1.546e+2
0.546	1.214e-3	-2.916e+0	1.547e+2
0.547	1.239e-3	-2.907e+0	1.548e+2
0.548	1.245e-3	-2.905e+0	1.549e+2
0.549	1.226e-3	-2.912e+0	1.550e+2
0.550	1.231e-3	-2.910e+0	1.551e+2
0.551	1.232e-3	-2.909e+0	1.552e+2
0.552	1.235e-3	-2.908e+0	1.553e+2
0.553	1.246e-3	-2.905e+0	1.554e+2
0.554	1.275e-3	-2.895e+0	1.555e+2
0.555	1.281e-3	-2.893e+0	1.556e+2
0.556	1.282e-3	-2.892e+0	1.557e+2
0.557	1.295e-3	-2.888e+0	1.558e+2
0.558	1.307e-3	-2.884e+0	1.559e+2
0.559	1.311e-3	-2.882e+0	1.560e+2
0.560	1.316e-3	-2.881e+0	1.561e+2
0.561	1.320e-3	-2.879e+0	1.562e+2
0.562	1.325e-3	-2.878e+0	1.563e+2
0.563	1.332e-3	-2.875e+0	1.564e+2
0.564	1.333e-3	-2.875e+0	1.565e+2
0.565	1.337e-3	-2.874e+0	1.566e+2
0.566	1.346e-3	-2.871e+0	1.567e+2
0.567	1.355e-3	-2.868e+0	1.568e+2
0.568	1.366e-3	-2.864e+0	1.569e+2
0.569	1.382e-3	-2.859e+0	1.570e+2
0.570	1.390e-3	-2.857e+0	1.571e+2
0.571	1.386e-3	-2.858e+0	1.572e+2
0.572	1.376e-3	-2.861e+0	1.573e+2
0.573	1.367e-3	-2.864e+0	1.574e+2
0.574	1.358e-3	-2.867e+0	1.575e+2
0.575	1.350e-3	-2.870e+0	1.576e+2
0.576	1.343e-3	-2.872e+0	1.577e+2
0.577	1.340e-3	-2.873e+0	1.578e+2
0.578	1.335e-3	-2.874e+0	1.579e+2
0.579	1.330e-3	-2.876e+0	1.580e+2
0.580	1.324e-3	-2.878e+0	1.581e+2
0.581	1.322e-3	-2.879e+0	1.582e+2
0.582	1.320e-3	-2.880e+0	1.583e+2
0.583	1.317e-3	-2.880e+0	1.584e+2
0.584	1.316e-3	-2.881e+0	1.585e+2
0.585	1.317e-3	-2.880e+0	1.586e+2
0.586	1.327e-3	-2.877e+0	1.587e+2
0.587	1.324e-3	-2.878e+0	1.588e+2
0.588	1.320e-3	-2.879e+0	1.589e+2
0.589	1.317e-3	-2.881e+0	1.590e+2
0.590	1.313e-3	-2.882e+0	1.591e+2
0.591	1.312e-3	-2.882e+0	1.592e+2
0.592	1.309e-3	-2.883e+0	1.593e+2
0.593	1.306e-3	-2.884e+0	1.594e+2
0.594	1.308e-3	-2.883e+0	1.595e+2
0.595	1.311e-3	-2.882e+0	1.596e+2
0.596	1.311e-3	-2.882e+0	1.597e+2
0.597	1.309e-3	-2.883e+0	1.598e+2
0.598	1.310e-3	-2.883e+0	1.599e+2
0.599	1.314e-3	-2.882e+0	1.600e+2
0.600	1.315e-3	-2.881e+0	1.601e+2
0.601	1.318e-3	-2.880e+0	1.602e+2
0.602	1.321e-3	-2.879e+0	1.603e+2
0.603	1.322e-3	-2.879e+0	1.604e+2
0.604	1.325e-3	-2.878e+0	1.605e+2
0.605	1.327e-3	-2.877e+0	1.606e+2
0.606	1.330e-3	-2.876e+0	1.607e+2
0.607	1.335e-3	-2.875e+0	1.608e+2
0.608	1.337e-3	-2.874e+0	1.609e+2
0.609	1.340e-3	-2.873e+0	1.610e+2
0.610	1.348e-3	-2.870e+0	1.611e+2
0.611	1.354e-3	-2.869e+0	1.612e+2
0.612	1.359e-3	-2.867e+0	1.613e+2
0.613	1.366e-3	-2.865e+0	1.614e+2
0.614	1.370e-3	-2.863e+0	1.615e+2
0.615	1.376e-3	-2.861e+0	1.616e+2
0.616	1.379e-3	-2.860e+0	1.617e+2
0.617	1.386e-3	-2.858e+0	1.618e+2
0.618	1.390e-3	-2.857e+0	1.619e+2
0.619	1.393e-3	-2.856e+0	1.620e+2
0.620	1.397e-3	-2.855e+0	1.621e+2
0.621	1.402e-3	-2.853e+0	1.622e+2
0.622	1.404e-3	-2.853e+0	1.623e+2
0.623	1.408e-3	-2.851e+0	1.624e+2
0.624	1.410e-3	-2.851e+0	1.625e+2
0.625	1.413e-3	-2.850e+0	1.626e+2
0.626	1.421e-3	-2.847e+0	1.627e+2
0.627	1.444e-3	-2.840e+0	1.628e+2
0.628	1.441e-3	-2.841e+0	1.629e+2
0.629	1.437e-3	-2.843e+0	1.630e+2
0.630	1.433e-3	-2.844e+0	1.631e+2
0.631	1.432e-3	-2.844e+0	1.632e+2
0.632	1.443e-3	-2.841e+0	1.633e+2
0.633	1.445e-3	-2.840e+0	1.634e+2
0.634	1.450e-3	-2.839e+0	1.635e+2
0.635	1.453e-3	-2.838e+0	1.636e+2
0.636	1.450e-3	-2.838e+0	1.637e+2
0.637	1.447e-3	-2.839e+0	1.638e+2
0.638	1.443e-3	-2.841e+0	1.639e+2
0.639	1.442e-3	-2.841e+0	1.640e+2
0.640	1.440e-3	-2.842e+0	1.641e+2
0.641	1.438e-3	-2.842e+0	1.642e+2
0.642	1.436e-3	-2.843e+0	1.643e+2
0.643	1.435e-3	-2.843e+0	1.644e+2
0.644	1.434e-3	-2.844e+0	1.645e+2
0.645	1.432e-3	-2.844e+0	1.646e+2
0.646	1.433e-3	-2.844e+0	1.647e+2
0.647	1.436e-3	-2.843e+0	1.648e+2
0.648	1.440e-3	-2.842e+0	1.649e+2
0.649	1.445e-3	-2.840e+0	1.650e+2
0.650	1.446e-3	-2.840e+0	1.651e+2
0.651	1.448e-3	-2.839e+0	1.652e+2
0.652	1.449e-3	-2.839e+0	1.653e+2
0.653	1.449e-3	-2.839e+0	1.654e+2
0.654	1.451e-3	-2.838e+0	1.655e+2
0.655	1.459e-3	-2.836e+0	1.656e+2
0.656	1.463e-3	-2.835e+0	1.657e+2
0.657	1.463e-3	-2.835e+0	1.658e+2
0.658	1.463e-3	-2.835e+0	1.659e+2
0.659	1.471e-3	-2.832e+0	1.660e+2
0.660	1.485e-3	-2.828e+0	1.661e+2
0.661	1.492e-3	-2.826e+0	1.662e+2
0.662	1.492e-3	-2.826e+0	1.663e+2
0.663	1.491e-3	-2.826e+0	1.664e+2
0.664	1.493e-3	-2.826e+0	1.665e+2
0.665	1.497e-3	-2.825e+0	1.666e+2
0.666	1.499e-3	-2.824e+0	1.667e+2
0.667	1.496e-3	-2.825e+0	1.668e+2
0.668	1.496e-3	-2.825e+0	1.669e+2
0.669	1.497e-3	-2.825e+0	1.670e+2
0.670	1.498e-3	-2.825e+0	1.671e+2
0.671	1.498e-3	-2.824e+0	1.672e+2
0.672	1.503e-3	-2.823e+0	1.673e+2
0.673	1.508e-3	-2.822e+0	1.674e+2
0.674	1.517e-3	-2.819e+0	1.675e+2
0.675	1.525e-3	-2.817e+0	1.676e+2
0.676	1.533e-3	-2.814e+0	1.677e+2
0.677	1.536e-3	-2.814e+0	1.678e+2
0.678	1.535e-3	-2.814e+0	1.679e+2
0.679	1.535e-3	-2.814e+0	1.680e+2
0.680	1.536e-3	-2.814e+0	1.681e+2
0.681	1.536e-3	-2.814e+0	1.682e+2
0.682	1.540e-3	-2.812e+0	1.683e+2
0.683	1.541e-3	-2.812e+0	1.684e+2
0.684	1.538e-3	-2.813e+0	1.685e+2
0.685	1.536e-3	-2.814e+0	1.686e+2
0.686	1.535e-3	-2.814e+0	1.687e+2
0.687	1.537e-3	-2.813e+0	1.688e+2
0.688	1.537e-3	-2.813e+0	1.689e+2
0.689	1.537e-3	-2.813e+0	1.690e+2
0.690	1.541e-3	-2.812e+0	1.691e+2
0.691	1.545e-3	-2.811e+0	1.692e+2
0.692	1.548e-3	-2.810e+0	1.693e+2
0.693	1.550e-3	-2.810e+0	1.694e+2
0.694	1.554e-3	-2.809e+0	1.695e+2
0.695	1.557e-3	-2.808e+0	1.696e+2
0.696	1.562e-3	-2.806e+0	1.697e+2
0.697	1.566e-3	-2.805e+0	1.698e+2
0.698	1.570e-3	-2.804e+0	1.699e+2
0.699	1.575e-3	-2.803e+0	1.700e+2
0.700	1.580e-3	-2.801e+0	1.701e+2
0.701	1.586e-3	-2.800e+0	1.702e+2
0.702	1.591e-3	-2.798e+0	1.703e+2
0.703	1.596e-3	-2.797e+0	1.704e+2
0.704	1.602e-3	-2.795e+0	1.705e+2
0.705	1.608e-3	-2.794e+0	1.706e+2
0.706	1.616e-3	-2.792e+0	1.707e+2
0.707	1.631e-3	-2.788e+0	1.708e+2
0.708	1.637e-3	-2.786e+0	1.709e+2
0.709	1.641e-3	-2.785e+0	1.710e+2
0.710	1.646e-3	-2.784e+0	1.711e+2
0.711	1.652e-3	-2.782e+0	1.712e+2
0.712	1.656e-3	-2.781e+0	1.713e+2
0.713	1.663e-3	-2.779e+0	1.714e+2
0.714	1.691e-3	-2.772e+0	1.715e+2
0.715	1.724e-3	-2.764e+0	1.716e+2
0.716	1.718e-3	-2.765e+0	1.717e+2
0.717	1.720e-3	-2.764e+0	1.718e+2
0.718	1.726e-3	-2.763e+0	1.719e+2
0.719	1.729e-3	-2.762e+0	1.720e+2
0.720	1.730e-3	-2.762e+0	1.721e+2
0.721	1.735e-3	-2.761e+0	1.722e+2
0.722	1.738e-3	-2.760e+0	1.723e+2
0.723	1.741e-3	-2.759e+0	1.724e+2
0.724	1.743e-3	-2.759e+0	1.725e+2
0.725	1.747e-3	-2.758e+0	1.726e+2
0.726	1.752e-3	-2.756e+0	1.727e+2
0.727	1.756e-3	-2.756e+0	1.728e+2
0.728	1.759e-3	-2.755e+0	1.729e+2
0.729	1.764e-3	-2.754e+0	1.730e+2
0.730	1.770e-3	-2.752e+0	1.731e+2
0.731	1.777e-3	-2.750e+0	1.732e+2
0.732	1.784e-3	-2.749e+0	1.733e+2
0.733	1.790e-3	-2.747e+0	1.734e+2
0.734	1.799e-3	-2.745e+0	1.735e+2
0.735	1.812e-3	-2.742e+0	1.736e+2
0.736	1.821e-3	-2.740e+0	1.737e+2
0.737	1.828e-3	-2.738e+0	1.738e+2
0.738	1.836e-3	-2.736e+0	1.739e+2
0.739	1.841e-3	-2.735e+0	1.740e+2
0.740	1.849e-3	-2.733e+0	1.741e+2
0.741	1.862e-3	-2.730e+0	1.742e+2
0.742	1.868e-3	-2.729e+0	1.743e+2
0.743	1.874e-3	-2.727e+0	1.744e+2
0.744	1.877e-3	-2.726e+0	1.745e+2
0.745	1.884e-3	-2.725e+0	1.746e+2
0.746	1.892e-3	-2.723e+0	1.747e+2
0.747	1.900e-3	-2.721e+0	1.748e+2
0.748	1.913e-3	-2.718e+0	1.749e+2
0.749	1.924e-3	-2.716e+0	1.750e+2
0.750	1.932e-3	-2.714e+0	1.751e+2
0.751	1.938e-3	-2.713e+0	1.752e+2
0.752	1.958e-3	-2.708e+0	1.753e+2
0.753	1.978e-3	-2.704e+0	1.754e+2
0.754	1.979e-3	-2.703e+0	1.755e+2
0.755	1.978e-3	-2.704e+0	1.756e+2
0.756	1.978e-3	-2.704e+0	1.757e+2
0.757	1.980e-3	-2.703e+0	1.758e+2
0.758	1.991e-3	-2.701e+0	1.759e+2
0.759	2.014e-3	-2.696e+0	1.760e+2
0.760	2.023e-3	-2.694e+0	1.761e+2
0.761	2.020e-3	-2.695e+0	1.762e+2
0.762	2.017e-3	-2.695e+0	1.763e+2
0.763	2.016e-3	-2.696e+0	1.764e+2
0.764	2.018e-3	-2.695e+0	1.765e+2
0.765	2.021e-3	-2.694e+0	1.766e+2
0.766	2.024e-3	-2.694e+0	1.767e+2
0.767	2.027e-3	-2.693e+0	1.768e+2
0.768	2.030e-3	-2.692e+0	1.769e+2
0.769	2.033e-3	-2.692e+0	1.770e+2
0.770	2.037e-3	-2.691e+0	1.771e+2
0.771	2.041e-3	-2.690e+0	1.772e+2
0.772	2.046e-3	-2.689e+0	1.773e+2
0.773	2.051e-3	-2.688e+0	1.774e+2
0.774	2.056e-3	-2.687e+0	1.775e+2
0.775	2.061e-3	-2.686e+0	1.776e+2
0.776	2.065e-3	-2.685e+0	1.777e+2
0.777	2.071e-3	-2.684e+0	1.778e+2
0.778	2.076e-3	-2.683e+0	1.779e+2
0.779	2.082e-3	-2.681e+0	1.780e+2
0.780	2.090e-3	-2.680e+0	1.781e+2
0.781	2.097e-3	-2.678e+0	1.782e+2
0.782	2.104e-3	-2.677e+0	1.783e+2
0.783	2.111e-3	-2.676e+0	1.784e+2
0.784	2.118e-3	-2.674e+0	1.785e+2
0.785	2.125e-3	-2.673e+0	1.786e+2
0.786	2.130e-3	-2.672e+0	1.787e+2
0.787	2.137e-3	-2.670e+0	1.788e+2
0.788	2.143e-3	-2.669e+0	1.789e+2
0.789	2.151e-3	-2.667e+0	1.790e+2
0.790	2.161e-3	-2.665e+0	1.791e+2
0.791	2.170e-3	-2.664e+0	1.792e+2
0.792	2.177e-3	-2.662e+0	1.793e+2
0.793	2.184e-3	-2.661e+0	1.794e+2
0.794	2.191e-3	-2.659e+0	1.795e+2
0.795	2.197e-3	-2.658e+0	1.796e+2
0.796	2.203e-3	-2.657e+0	1.797e+2
0.797	2.208e-3	-2.656e+0	1.798e+2
0.798	2.214e-3	-2.655e+0	1.799e+2
0.799	2.219e-3	-2.654e+0	1.800e+2
0.800	2.226e-3	-2.652e+0	1.801e+2
0.801	2.235e-3	-2.651e+0	1.802e+2
0.802	2.246e-3	-2.649e+0	1.803e+2
0.803	2.285e-3	-2.641e+0	1.804e+2
0.804	2.305e-3	-2.637e+0	1.805e+2
0.805	2.300e-3	-2.638e+0	1.806e+2
0.806	2.295e-3	-2.639e+0	1.807e+2
0.807	2.292e-3	-2.640e+0	1.808e+2
0.808	2.289e-3	-2.640e+0	1.809e+2
0.809	2.290e-3	-2.640e+0	1.810e+2
0.810	2.293e-3	-2.640e+0	1.811e+2
0.811	2.295e-3	-2.639e+0	1.812e+2
0.812	2.297e-3	-2.639e+0	1.813e+2
0.813	2.301e-3	-2.638e+0	1.814e+2
0.814	2.312e-3	-2.636e+0	1.815e+2
0.815	2.318e-3	-2.635e+0	1.816e+2
0.816	2.323e-3	-2.634e+0	1.817e+2
0.817	2.328e-3	-2.633e+0	1.818e+2
0.818	2.333e-3	-2.632e+0	1.819e+2
0.819	2.336e-3	-2.632e+0	1.820e+2
0.820	2.340e-3	-2.631e+0	1.821e+2
0.821	2.343e-3	-2.630e+0	1.822e+2
0.822	2.350e-3	-2.629e+0	1.823e+2
0.823	2.354e-3	-2.628e+0	1.824e+2
0.824	2.357e-3	-2.628e+0	1.825e+2
0.825	2.359e-3	-2.627e+0	1.826e+2
0.826	2.361e-3	-2.627e+0	1.827e+2
0.827	2.364e-3	-2.626e+0	1.828e+2
0.828	2.365e-3	-2.626e+0	1.829e+2
0.829	2.366e-3	-2.626e+0	1.830e+2
0.830	2.366e-3	-2.626e+0	1.831e+2
0.831	2.365e-3	-2.626e+0	1.832e+2
0.832	2.367e-3	-2.626e+0	1.833e+2
0.833	2.371e-3	-2.625e+0	1.834e+2
0.834	2.376e-3	-2.624e+0	1.835e+2
0.835	2.396e-3	-2.621e+0	1.836e+2
0.836	2.427e-3	-2.615e+0	1.837e+2
0.837	2.430e-3	-2.614e+0	1.838e+2
0.838	2.440e-3	-2.613e+0	1.839e+2
0.839	2.427e-3	-2.615e+0	1.840e+2
0.840	2.419e-3	-2.616e+0	1.841e+2
0.841	2.413e-3	-2.618e+0	1.842e+2
0.842	2.410e-3	-2.618e+0	1.843e+2
0.843	2.411e-3	-2.618e+0	1.844e+2
0.844	2.413e-3	-2.617e+0	1.845e+2
0.845	2.424e-3	-2.615e+0	1.846e+2
0.846	2.418e-3	-2.617e+0	1.847e+2
0.847	2.402e-3	-2.619e+0	1.848e+2
0.848	2.391e-3	-2.621e+0	1.849e+2
0.849	2.385e-3	-2.623e+0	1.850e+2
0.850	2.382e-3	-2.623e+0	1.851e+2
0.851	2.381e-3	-2.623e+0	1.852e+2
0.852	2.381e-3	-2.623e+0	1.853e+2
0.853	2.382e-3	-2.623e+0	1.854e+2
0.854	2.383e-3	-2.623e+0	1.855e+2
0.855	2.385e-3	-2.623e+0	1.856e+2
0.856	2.385e-3	-2.623e+0	1.857e+2
0.857	2.386e-3	-2.622e+0	1.858e+2
0.858	2.387e-3	-2.622e+0	1.859e+2
0.859	2.389e-3	-2.622e+0	1.860e+2
0.860	2.395e-3	-2.621e+0	1.861e+2
0.861	2.400e-3	-2.620e+0	1.862e+2
0.862	2.402e-3	-2.619e+0	1.863e+2
0.863	2.406e-3	-2.619e+0	1.864e+2
0.864	2.412e-3	-2.618e+0	1.865e+2
0.865	2.416e-3	-2.617e+0	1.866e+2
0.866	2.419e-3	-2.616e+0	1.867e+2
0.867	2.421e-3	-2.616e+0	1.868e+2
0.868	2.423e-3	-2.616e+0	1.869e+2
0.869	2.429e-3	-2.614e+0	1.870e+2
0.870	2.433e-3	-2.614e+0	1.871e+2
0.871	2.435e-3	-2.614e+0	1.872e+2
0.872	2.434e-3	-2.614e+0	1.873e+2
0.873	2.435e-3	-2.614e+0	1.874e+2
0.874	2.435e-3	-2.613e+0	1.875e+2
0.875	2.436e-3	-2.613e+0	1.876e+2
0.876	2.438e-3	-2.613e+0	1.877e+2
0.877	2.440e-3	-2.613e+0	1.878e+2
0.878	2.441e-3	-2.612e+0	1.879e+2
0.879	2.442e-3	-2.612e+0	1.880e+2
0.880	2.444e-3	-2.612e+0	1.881e+2
0.881	2.447e-3	-2.611e+0	1.882e+2
0.882	2.449e-3	-2.611e+0	1.883e+2
0.883	2.452e-3	-2.611e+0	1.884e+2
0.884	2.455e-3	-2.610e+0	1.885e+2
0.885	2.458e-3	-2.609e+0	1.886e+2
0.886	2.461e-3	-2.609e+0	1.887e+2
0.887	2.464e-3	-2.608e+0	1.888e+2
0.888	2.469e-3	-2.607e+0	1.889e+2
0.889	2.474e-3	-2.607e+0	1.890e+2
0.890	2.477e-3	-2.606e+0	1.891e+2
0.891	2.480e-3	-2.605e+0	1.892e+2
0.892	2.484e-3	-2.605e+0	1.893e+2
0.893	2.488e-3	-2.604e+0	1.894e+2
0.894	2.494e-3	-2.603e+0	1.895e+2
0.895	2.497e-3	-2.603e+0	1.896e+2
0.896	2.501e-3	-2.602e+0	1.897e+2
0.897	2.502e-3	-2.602e+0	1.898e+2
0.898	2.502e-3	-2.602e+0	1.899e+2
0.899	2.504e-3	-2.601e+0	1.900e+2
0.900	2.506e-3	-2.601e+0	1.901e+2
0.901	2.505e-3	-2.601e+0	1.902e+2
0.902	2.504e-3	-2.601e+0	1.903e+2
0.903	2.504e-3	-2.601e+0	1.904e+2
0.904	2.505e-3	-2.601e+0	1.905e+2
0.905	2.509e-3	-2.600e+0	1.906e+2
0.906	2.515e-3	-2.599e+0	1.907e+2
0.907	2.523e-3	-2.598e+0	1.908e+2
0.908	2.525e-3	-2.598e+0	1.909e+2
0.909	2.527e-3	-2.597e+0	1.910e+2
0.910	2.529e-3	-2.597e+0	1.911e+2
0.911	2.531e-3	-2.597e+0	1.912e+2
0.912	2.537e-3	-2.596e+0	1.913e+2
0.913	2.542e-3	-2.595e+0	1.914e+2
0.914	2.546e-3	-2.594e+0	1.915e+2
0.915	2.550e-3	-2.593e+0	1.916e+2
0.916	2.556e-3	-2.593e+0	1.917e+2
0.917	2.559e-3	-2.592e+0	1.918e+2
0.918	2.565e-3	-2.591e+0	1.919e+2
0.919	2.571e-3	-2.590e+0	1.920e+2
0.920	2.579e-3	-2.589e+0	1.921e+2
0.921	2.585e-3	-2.587e+0	1.922e+2
0.922	2.590e-3	-2.587e+0	1.923e+2
0.923	2.596e-3	-2.586e+0	1.924e+2
0.924	2.604e-3	-2.584e+0	1.925e+2
0.925	2.611e-3	-2.583e+0	1.926e+2
0.926	2.618e-3	-2.582e+0	1.927e+2
0.927	2.624e-3	-2.581e+0	1.928e+2
0.928	2.631e-3	-2.580e+0	1.929e+2
0.929	2.638e-3	-2.579e+0	1.930e+2
0.930	2.647e-3	-2.577e+0	1.931e+2
0.931	2.664e-3	-2.574e+0	1.932e+2
0.932	2.703e-3	-2.568e+0	1.933e+2
0.933	2.717e-3	-2.566e+0	1.934e+2
0.934	2.722e-3	-2.565e+0	1.935e+2
0.935	2.726e-3	-2.565e+0	1.936e+2
0.936	2.728e-3	-2.564e+0	1.937e+2
0.937	2.732e-3	-2.564e+0	1.938e+2
0.938	2.739e-3	-2.562e+0	1.939e+2
0.939	2.746e-3	-2.561e+0	1.940e+2
0.940	2.753e-3	-2.560e+0	1.941e+2
0.941	2.764e-3	-2.558e+0	1.942e+2
0.942	2.773e-3	-2.557e+0	1.943e+2
0.943	2.779e-3	-2.556e+0	1.944e+2
0.944	2.790e-3	-2.554e+0	1.945e+2
0.945	2.821e-3	-2.550e+0	1.946e+2
0.946	2.828e-3	-2.548e+0	1.947e+2
0.947	2.835e-3	-2.547e+0	1.948e+2
0.948	2.842e-3	-2.546e+0	1.949e+2
0.949	2.850e-3	-2.545e+0	1.950e+2
0.950	2.860e-3	-2.544e+0	1.951e+2
0.951	2.868e-3	-2.542e+0	1.952e+2
0.952	2.878e-3	-2.541e+0	1.953e+2
0.953	2.888e-3	-2.539e+0	1.954e+2
0.954	2.899e-3	-2.538e+0	1.955e+2
0.955	2.911e-3	-2.536e+0	1.956e+2
0.956	2.923e-3	-2.534e+0	1.957e+2
0.957	2.935e-3	-2.532e+0	1.958e+2
0.958	2.947e-3	-2.531e+0	1.959e+2
0.959	2.957e-3	-2.529e+0	1.960e+2
0.960	2.968e-3	-2.528e+0	1.961e+2
0.961	2.980e-3	-2.526e+0	1.962e+2
0.962	2.990e-3	-2.524e+0	1.963e+2
0.963	3.001e-3	-2.523e+0	1.964e+2
0.964	3.013e-3	-2.521e+0	1.965e+2
0.965	3.025e-3	-2.519e+0	1.966e+2
0.966	3.037e-3	-2.518e+0	1.967e+2
0.967	3.048e-3	-2.516e+0	1.968e+2
0.968	3.060e-3	-2.514e+0	1.969e+2
0.969	3.073e-3	-2.512e+0	1.970e+2
0.970	3.087e-3	-2.510e+0	1.971e+2
0.971	3.110e-3	-2.507e+0	1.972e+2
0.972	3.129e-3	-2.505e+0	1.973e+2
0.973	3.141e-3	-2.503e+0	1.974e+2
0.974	3.154e-3	-2.501e+0	1.975e+2
0.975	3.172e-3	-2.499e+0	1.976e+2
0.976	3.185e-3	-2.497e+0	1.977e+2
0.977	3.199e-3	-2.495e+0	1.978e+2
0.978	3.213e-3	-2.493e+0	1.979e+2
0.979	3.229e-3	-2.491e+0	1.980e+2
0.980	3.244e-3	-2.489e+0	1.981e+2
0.981	3.261e-3	-2.487e+0	1.982e+2
0.982	3.278e-3	-2.484e+0	1.983e+2
0.983	3.292e-3	-2.483e+0	1.984e+2
0.984	3.307e-3	-2.481e+0	1.985e+2
0.985	3.323e-3	-2.478e+0	1.986e+2
[truncated: 2,014 more rows]
