# Supplementary material for: Decoration of Ag nanoparticles on CoMoO4 rods for efficient electrochemical reduction of CO2
Source: Sci Rep. 2024 Jan 16;14:1406. doi: 10.1038/s41598-024-51680-w (PMC10792071; doi:10.1038/s41598-024-51680-w)
Supplement: Supplementary file 1 — Supplementary Information 1. [file 41598_2024_51680_MOESM1_ESM.zip › raw data for scientific reports/Tafel plots/Tafel plot -1 to 1 CoMoO4 (1).csv]

Mar. 24	2023 11:45:25
Tafel Plot
File: c:\users\nsb 111 lab\desktop\dr. schindra\ag cm co2 reduction\cm\tafel plot -1 to 1.csv
Data Source: Experiment
Instrument Model: CHI760E
Header:
Note:
Init E (V) = -1
Final E (V) = 1
Segment = 1
Hold Time at Ef (sec) = 0
Scan Rate (V/s) = 0.01
Quiet Time (sec) = 2
Potential/V	Current/A	log(i/A)	Time/s
-1.000	-8.693e-4	-3.061e+0	1.000e-1
-0.999	-8.555e-4	-3.068e+0	2.000e-1
-0.998	-8.439e-4	-3.074e+0	3.000e-1
-0.997	-8.331e-4	-3.079e+0	4.000e-1
-0.996	-8.224e-4	-3.085e+0	5.000e-1
-0.995	-8.129e-4	-3.090e+0	6.000e-1
-0.994	-8.038e-4	-3.095e+0	7.000e-1
-0.993	-7.951e-4	-3.100e+0	8.000e-1
-0.992	-7.870e-4	-3.104e+0	9.000e-1
-0.991	-7.792e-4	-3.108e+0	1.000e+0
-0.990	-7.715e-4	-3.113e+0	1.100e+0
-0.989	-7.643e-4	-3.117e+0	1.200e+0
-0.988	-7.572e-4	-3.121e+0	1.300e+0
-0.987	-7.503e-4	-3.125e+0	1.400e+0
-0.986	-7.438e-4	-3.129e+0	1.500e+0
-0.985	-7.374e-4	-3.132e+0	1.600e+0
-0.984	-7.314e-4	-3.136e+0	1.700e+0
-0.983	-7.254e-4	-3.139e+0	1.800e+0
-0.982	-7.196e-4	-3.143e+0	1.900e+0
-0.981	-7.141e-4	-3.146e+0	2.000e+0
-0.980	-7.087e-4	-3.150e+0	2.100e+0
-0.979	-7.032e-4	-3.153e+0	2.200e+0
-0.978	-6.982e-4	-3.156e+0	2.300e+0
-0.977	-6.933e-4	-3.159e+0	2.400e+0
-0.976	-6.887e-4	-3.162e+0	2.500e+0
-0.975	-6.839e-4	-3.165e+0	2.600e+0
-0.974	-6.793e-4	-3.168e+0	2.700e+0
-0.973	-6.748e-4	-3.171e+0	2.800e+0
-0.972	-6.705e-4	-3.174e+0	2.900e+0
-0.971	-6.662e-4	-3.176e+0	3.000e+0
-0.970	-6.619e-4	-3.179e+0	3.100e+0
-0.969	-6.577e-4	-3.182e+0	3.200e+0
-0.968	-6.538e-4	-3.185e+0	3.300e+0
-0.967	-6.499e-4	-3.187e+0	3.400e+0
-0.966	-6.461e-4	-3.190e+0	3.500e+0
-0.965	-6.425e-4	-3.192e+0	3.600e+0
-0.964	-6.388e-4	-3.195e+0	3.700e+0
-0.963	-6.353e-4	-3.197e+0	3.800e+0
-0.962	-6.319e-4	-3.199e+0	3.900e+0
-0.961	-6.283e-4	-3.202e+0	4.000e+0
-0.960	-6.249e-4	-3.204e+0	4.100e+0
-0.959	-6.214e-4	-3.207e+0	4.200e+0
-0.958	-6.181e-4	-3.209e+0	4.300e+0
-0.957	-6.150e-4	-3.211e+0	4.400e+0
-0.956	-6.118e-4	-3.213e+0	4.500e+0
-0.955	-6.086e-4	-3.216e+0	4.600e+0
-0.954	-6.054e-4	-3.218e+0	4.700e+0
-0.953	-6.023e-4	-3.220e+0	4.800e+0
-0.952	-5.994e-4	-3.222e+0	4.900e+0
-0.951	-5.965e-4	-3.224e+0	5.000e+0
-0.950	-5.937e-4	-3.226e+0	5.100e+0
-0.949	-5.909e-4	-3.229e+0	5.200e+0
-0.948	-5.881e-4	-3.231e+0	5.300e+0
-0.947	-5.851e-4	-3.233e+0	5.400e+0
-0.946	-5.823e-4	-3.235e+0	5.500e+0
-0.945	-5.796e-4	-3.237e+0	5.600e+0
-0.944	-5.769e-4	-3.239e+0	5.700e+0
-0.943	-5.743e-4	-3.241e+0	5.800e+0
-0.942	-5.718e-4	-3.243e+0	5.900e+0
-0.941	-5.692e-4	-3.245e+0	6.000e+0
-0.940	-5.667e-4	-3.247e+0	6.100e+0
-0.939	-5.642e-4	-3.249e+0	6.200e+0
-0.938	-5.616e-4	-3.251e+0	6.300e+0
-0.937	-5.593e-4	-3.252e+0	6.400e+0
-0.936	-5.568e-4	-3.254e+0	6.500e+0
-0.935	-5.542e-4	-3.256e+0	6.600e+0
-0.934	-5.519e-4	-3.258e+0	6.700e+0
-0.933	-5.496e-4	-3.260e+0	6.800e+0
-0.932	-5.472e-4	-3.262e+0	6.900e+0
-0.931	-5.449e-4	-3.264e+0	7.000e+0
-0.930	-5.426e-4	-3.266e+0	7.100e+0
-0.929	-5.401e-4	-3.268e+0	7.200e+0
-0.928	-5.378e-4	-3.269e+0	7.300e+0
-0.927	-5.355e-4	-3.271e+0	7.400e+0
-0.926	-5.334e-4	-3.273e+0	7.500e+0
-0.925	-5.312e-4	-3.275e+0	7.600e+0
-0.924	-5.290e-4	-3.277e+0	7.700e+0
-0.923	-5.268e-4	-3.278e+0	7.800e+0
-0.922	-5.246e-4	-3.280e+0	7.900e+0
-0.921	-5.224e-4	-3.282e+0	8.000e+0
-0.920	-5.203e-4	-3.284e+0	8.100e+0
-0.919	-5.181e-4	-3.286e+0	8.200e+0
-0.918	-5.161e-4	-3.287e+0	8.300e+0
-0.917	-5.141e-4	-3.289e+0	8.400e+0
-0.916	-5.120e-4	-3.291e+0	8.500e+0
-0.915	-5.100e-4	-3.292e+0	8.600e+0
-0.914	-5.079e-4	-3.294e+0	8.700e+0
-0.913	-5.059e-4	-3.296e+0	8.800e+0
-0.912	-5.039e-4	-3.298e+0	8.900e+0
-0.911	-5.020e-4	-3.299e+0	9.000e+0
-0.910	-5.002e-4	-3.301e+0	9.100e+0
-0.909	-4.982e-4	-3.303e+0	9.200e+0
-0.908	-4.962e-4	-3.304e+0	9.300e+0
-0.907	-4.943e-4	-3.306e+0	9.400e+0
-0.906	-4.923e-4	-3.308e+0	9.500e+0
-0.905	-4.904e-4	-3.309e+0	9.600e+0
-0.904	-4.886e-4	-3.311e+0	9.700e+0
-0.903	-4.867e-4	-3.313e+0	9.800e+0
-0.902	-4.848e-4	-3.314e+0	9.900e+0
-0.901	-4.830e-4	-3.316e+0	1.000e+1
-0.900	-4.812e-4	-3.318e+0	1.010e+1
-0.899	-4.795e-4	-3.319e+0	1.020e+1
-0.898	-4.778e-4	-3.321e+0	1.030e+1
-0.897	-4.760e-4	-3.322e+0	1.040e+1
-0.896	-4.743e-4	-3.324e+0	1.050e+1
-0.895	-4.725e-4	-3.326e+0	1.060e+1
-0.894	-4.709e-4	-3.327e+0	1.070e+1
-0.893	-4.690e-4	-3.329e+0	1.080e+1
-0.892	-4.675e-4	-3.330e+0	1.090e+1
-0.891	-4.659e-4	-3.332e+0	1.100e+1
-0.890	-4.641e-4	-3.333e+0	1.110e+1
-0.889	-4.622e-4	-3.335e+0	1.120e+1
-0.888	-4.605e-4	-3.337e+0	1.130e+1
-0.887	-4.589e-4	-3.338e+0	1.140e+1
-0.886	-4.573e-4	-3.340e+0	1.150e+1
-0.885	-4.558e-4	-3.341e+0	1.160e+1
-0.884	-4.540e-4	-3.343e+0	1.170e+1
-0.883	-4.524e-4	-3.345e+0	1.180e+1
-0.882	-4.509e-4	-3.346e+0	1.190e+1
-0.881	-4.493e-4	-3.347e+0	1.200e+1
-0.880	-4.478e-4	-3.349e+0	1.210e+1
-0.879	-4.463e-4	-3.350e+0	1.220e+1
-0.878	-4.448e-4	-3.352e+0	1.230e+1
-0.877	-4.432e-4	-3.353e+0	1.240e+1
-0.876	-4.416e-4	-3.355e+0	1.250e+1
-0.875	-4.402e-4	-3.356e+0	1.260e+1
-0.874	-4.387e-4	-3.358e+0	1.270e+1
-0.873	-4.372e-4	-3.359e+0	1.280e+1
-0.872	-4.358e-4	-3.361e+0	1.290e+1
-0.871	-4.343e-4	-3.362e+0	1.300e+1
-0.870	-4.327e-4	-3.364e+0	1.310e+1
-0.869	-4.314e-4	-3.365e+0	1.320e+1
-0.868	-4.300e-4	-3.367e+0	1.330e+1
-0.867	-4.288e-4	-3.368e+0	1.340e+1
-0.866	-4.272e-4	-3.369e+0	1.350e+1
-0.865	-4.259e-4	-3.371e+0	1.360e+1
-0.864	-4.245e-4	-3.372e+0	1.370e+1
-0.863	-4.230e-4	-3.374e+0	1.380e+1
-0.862	-4.216e-4	-3.375e+0	1.390e+1
-0.861	-4.204e-4	-3.376e+0	1.400e+1
-0.860	-4.191e-4	-3.378e+0	1.410e+1
-0.859	-4.177e-4	-3.379e+0	1.420e+1
-0.858	-4.164e-4	-3.381e+0	1.430e+1
-0.857	-4.150e-4	-3.382e+0	1.440e+1
-0.856	-4.136e-4	-3.383e+0	1.450e+1
-0.855	-4.122e-4	-3.385e+0	1.460e+1
-0.854	-4.109e-4	-3.386e+0	1.470e+1
-0.853	-4.097e-4	-3.388e+0	1.480e+1
-0.852	-4.083e-4	-3.389e+0	1.490e+1
-0.851	-4.072e-4	-3.390e+0	1.500e+1
-0.850	-4.060e-4	-3.391e+0	1.510e+1
-0.849	-4.048e-4	-3.393e+0	1.520e+1
-0.848	-4.036e-4	-3.394e+0	1.530e+1
-0.847	-4.024e-4	-3.395e+0	1.540e+1
-0.846	-4.012e-4	-3.397e+0	1.550e+1
-0.845	-3.999e-4	-3.398e+0	1.560e+1
-0.844	-3.987e-4	-3.399e+0	1.570e+1
-0.843	-3.975e-4	-3.401e+0	1.580e+1
-0.842	-3.963e-4	-3.402e+0	1.590e+1
-0.841	-3.950e-4	-3.403e+0	1.600e+1
-0.840	-3.938e-4	-3.405e+0	1.610e+1
-0.839	-3.926e-4	-3.406e+0	1.620e+1
-0.838	-3.913e-4	-3.408e+0	1.630e+1
-0.837	-3.902e-4	-3.409e+0	1.640e+1
-0.836	-3.890e-4	-3.410e+0	1.650e+1
-0.835	-3.879e-4	-3.411e+0	1.660e+1
-0.834	-3.868e-4	-3.413e+0	1.670e+1
-0.833	-3.854e-4	-3.414e+0	1.680e+1
-0.832	-3.843e-4	-3.415e+0	1.690e+1
-0.831	-3.831e-4	-3.417e+0	1.700e+1
-0.830	-3.820e-4	-3.418e+0	1.710e+1
-0.829	-3.811e-4	-3.419e+0	1.720e+1
-0.828	-3.798e-4	-3.420e+0	1.730e+1
-0.827	-3.789e-4	-3.422e+0	1.740e+1
-0.826	-3.777e-4	-3.423e+0	1.750e+1
-0.825	-3.766e-4	-3.424e+0	1.760e+1
-0.824	-3.756e-4	-3.425e+0	1.770e+1
-0.823	-3.745e-4	-3.427e+0	1.780e+1
-0.822	-3.734e-4	-3.428e+0	1.790e+1
-0.821	-3.723e-4	-3.429e+0	1.800e+1
-0.820	-3.712e-4	-3.430e+0	1.810e+1
-0.819	-3.699e-4	-3.432e+0	1.820e+1
-0.818	-3.687e-4	-3.433e+0	1.830e+1
-0.817	-3.678e-4	-3.434e+0	1.840e+1
-0.816	-3.669e-4	-3.435e+0	1.850e+1
-0.815	-3.658e-4	-3.437e+0	1.860e+1
-0.814	-3.648e-4	-3.438e+0	1.870e+1
-0.813	-3.637e-4	-3.439e+0	1.880e+1
-0.812	-3.626e-4	-3.441e+0	1.890e+1
-0.811	-3.616e-4	-3.442e+0	1.900e+1
-0.810	-3.606e-4	-3.443e+0	1.910e+1
-0.809	-3.596e-4	-3.444e+0	1.920e+1
-0.808	-3.586e-4	-3.445e+0	1.930e+1
-0.807	-3.576e-4	-3.447e+0	1.940e+1
-0.806	-3.566e-4	-3.448e+0	1.950e+1
-0.805	-3.557e-4	-3.449e+0	1.960e+1
-0.804	-3.545e-4	-3.450e+0	1.970e+1
-0.803	-3.537e-4	-3.451e+0	1.980e+1
-0.802	-3.527e-4	-3.453e+0	1.990e+1
-0.801	-3.517e-4	-3.454e+0	2.000e+1
-0.800	-3.508e-4	-3.455e+0	2.010e+1
-0.799	-3.498e-4	-3.456e+0	2.020e+1
-0.798	-3.489e-4	-3.457e+0	2.030e+1
-0.797	-3.479e-4	-3.459e+0	2.040e+1
-0.796	-3.469e-4	-3.460e+0	2.050e+1
-0.795	-3.460e-4	-3.461e+0	2.060e+1
-0.794	-3.451e-4	-3.462e+0	2.070e+1
-0.793	-3.441e-4	-3.463e+0	2.080e+1
-0.792	-3.432e-4	-3.464e+0	2.090e+1
-0.791	-3.423e-4	-3.466e+0	2.100e+1
-0.790	-3.413e-4	-3.467e+0	2.110e+1
-0.789	-3.404e-4	-3.468e+0	2.120e+1
-0.788	-3.394e-4	-3.469e+0	2.130e+1
-0.787	-3.385e-4	-3.470e+0	2.140e+1
-0.786	-3.376e-4	-3.472e+0	2.150e+1
-0.785	-3.366e-4	-3.473e+0	2.160e+1
-0.784	-3.359e-4	-3.474e+0	2.170e+1
-0.783	-3.349e-4	-3.475e+0	2.180e+1
-0.782	-3.340e-4	-3.476e+0	2.190e+1
-0.781	-3.332e-4	-3.477e+0	2.200e+1
-0.780	-3.322e-4	-3.479e+0	2.210e+1
-0.779	-3.314e-4	-3.480e+0	2.220e+1
-0.778	-3.304e-4	-3.481e+0	2.230e+1
-0.777	-3.295e-4	-3.482e+0	2.240e+1
-0.776	-3.287e-4	-3.483e+0	2.250e+1
-0.775	-3.278e-4	-3.484e+0	2.260e+1
-0.774	-3.269e-4	-3.486e+0	2.270e+1
-0.773	-3.261e-4	-3.487e+0	2.280e+1
-0.772	-3.253e-4	-3.488e+0	2.290e+1
-0.771	-3.244e-4	-3.489e+0	2.300e+1
-0.770	-3.237e-4	-3.490e+0	2.310e+1
-0.769	-3.227e-4	-3.491e+0	2.320e+1
-0.768	-3.218e-4	-3.492e+0	2.330e+1
-0.767	-3.210e-4	-3.494e+0	2.340e+1
-0.766	-3.202e-4	-3.495e+0	2.350e+1
-0.765	-3.193e-4	-3.496e+0	2.360e+1
-0.764	-3.184e-4	-3.497e+0	2.370e+1
-0.763	-3.176e-4	-3.498e+0	2.380e+1
-0.762	-3.168e-4	-3.499e+0	2.390e+1
-0.761	-3.160e-4	-3.500e+0	2.400e+1
-0.760	-3.151e-4	-3.501e+0	2.410e+1
-0.759	-3.143e-4	-3.503e+0	2.420e+1
-0.758	-3.135e-4	-3.504e+0	2.430e+1
-0.757	-3.128e-4	-3.505e+0	2.440e+1
-0.756	-3.118e-4	-3.506e+0	2.450e+1
-0.755	-3.109e-4	-3.507e+0	2.460e+1
-0.754	-3.102e-4	-3.508e+0	2.470e+1
-0.753	-3.094e-4	-3.509e+0	2.480e+1
-0.752	-3.086e-4	-3.511e+0	2.490e+1
-0.751	-3.076e-4	-3.512e+0	2.500e+1
-0.750	-3.068e-4	-3.513e+0	2.510e+1
-0.749	-3.060e-4	-3.514e+0	2.520e+1
-0.748	-3.053e-4	-3.515e+0	2.530e+1
-0.747	-3.045e-4	-3.516e+0	2.540e+1
-0.746	-3.038e-4	-3.517e+0	2.550e+1
-0.745	-3.029e-4	-3.519e+0	2.560e+1
-0.744	-3.022e-4	-3.520e+0	2.570e+1
-0.743	-3.013e-4	-3.521e+0	2.580e+1
-0.742	-3.006e-4	-3.522e+0	2.590e+1
-0.741	-2.998e-4	-3.523e+0	2.600e+1
-0.740	-2.990e-4	-3.524e+0	2.610e+1
-0.739	-2.982e-4	-3.526e+0	2.620e+1
-0.738	-2.975e-4	-3.527e+0	2.630e+1
-0.737	-2.966e-4	-3.528e+0	2.640e+1
-0.736	-2.958e-4	-3.529e+0	2.650e+1
-0.735	-2.950e-4	-3.530e+0	2.660e+1
-0.734	-2.943e-4	-3.531e+0	2.670e+1
-0.733	-2.935e-4	-3.532e+0	2.680e+1
-0.732	-2.927e-4	-3.534e+0	2.690e+1
-0.731	-2.920e-4	-3.535e+0	2.700e+1
-0.730	-2.912e-4	-3.536e+0	2.710e+1
-0.729	-2.904e-4	-3.537e+0	2.720e+1
-0.728	-2.897e-4	-3.538e+0	2.730e+1
-0.727	-2.890e-4	-3.539e+0	2.740e+1
-0.726	-2.883e-4	-3.540e+0	2.750e+1
-0.725	-2.876e-4	-3.541e+0	2.760e+1
-0.724	-2.868e-4	-3.542e+0	2.770e+1
-0.723	-2.862e-4	-3.543e+0	2.780e+1
-0.722	-2.854e-4	-3.544e+0	2.790e+1
-0.721	-2.846e-4	-3.546e+0	2.800e+1
-0.720	-2.839e-4	-3.547e+0	2.810e+1
-0.719	-2.831e-4	-3.548e+0	2.820e+1
-0.718	-2.823e-4	-3.549e+0	2.830e+1
-0.717	-2.816e-4	-3.550e+0	2.840e+1
-0.716	-2.808e-4	-3.552e+0	2.850e+1
-0.715	-2.801e-4	-3.553e+0	2.860e+1
-0.714	-2.793e-4	-3.554e+0	2.870e+1
-0.713	-2.785e-4	-3.555e+0	2.880e+1
-0.712	-2.780e-4	-3.556e+0	2.890e+1
-0.711	-2.772e-4	-3.557e+0	2.900e+1
-0.710	-2.765e-4	-3.558e+0	2.910e+1
-0.709	-2.759e-4	-3.559e+0	2.920e+1
-0.708	-2.751e-4	-3.561e+0	2.930e+1
-0.707	-2.744e-4	-3.562e+0	2.940e+1
-0.706	-2.738e-4	-3.563e+0	2.950e+1
-0.705	-2.729e-4	-3.564e+0	2.960e+1
-0.704	-2.723e-4	-3.565e+0	2.970e+1
-0.703	-2.714e-4	-3.566e+0	2.980e+1
-0.702	-2.708e-4	-3.567e+0	2.990e+1
-0.701	-2.701e-4	-3.568e+0	3.000e+1
-0.700	-2.693e-4	-3.570e+0	3.010e+1
-0.699	-2.687e-4	-3.571e+0	3.020e+1
-0.698	-2.680e-4	-3.572e+0	3.030e+1
-0.697	-2.673e-4	-3.573e+0	3.040e+1
-0.696	-2.666e-4	-3.574e+0	3.050e+1
-0.695	-2.659e-4	-3.575e+0	3.060e+1
-0.694	-2.651e-4	-3.577e+0	3.070e+1
-0.693	-2.645e-4	-3.578e+0	3.080e+1
-0.692	-2.638e-4	-3.579e+0	3.090e+1
-0.691	-2.630e-4	-3.580e+0	3.100e+1
-0.690	-2.624e-4	-3.581e+0	3.110e+1
-0.689	-2.616e-4	-3.582e+0	3.120e+1
-0.688	-2.609e-4	-3.583e+0	3.130e+1
-0.687	-2.603e-4	-3.585e+0	3.140e+1
-0.686	-2.596e-4	-3.586e+0	3.150e+1
-0.685	-2.590e-4	-3.587e+0	3.160e+1
-0.684	-2.584e-4	-3.588e+0	3.170e+1
-0.683	-2.577e-4	-3.589e+0	3.180e+1
-0.682	-2.569e-4	-3.590e+0	3.190e+1
-0.681	-2.563e-4	-3.591e+0	3.200e+1
-0.680	-2.557e-4	-3.592e+0	3.210e+1
-0.679	-2.549e-4	-3.594e+0	3.220e+1
-0.678	-2.543e-4	-3.595e+0	3.230e+1
-0.677	-2.537e-4	-3.596e+0	3.240e+1
-0.676	-2.530e-4	-3.597e+0	3.250e+1
-0.675	-2.524e-4	-3.598e+0	3.260e+1
-0.674	-2.518e-4	-3.599e+0	3.270e+1
-0.673	-2.511e-4	-3.600e+0	3.280e+1
-0.672	-2.505e-4	-3.601e+0	3.290e+1
-0.671	-2.499e-4	-3.602e+0	3.300e+1
-0.670	-2.493e-4	-3.603e+0	3.310e+1
-0.669	-2.487e-4	-3.604e+0	3.320e+1
-0.668	-2.481e-4	-3.605e+0	3.330e+1
-0.667	-2.474e-4	-3.607e+0	3.340e+1
-0.666	-2.468e-4	-3.608e+0	3.350e+1
-0.665	-2.462e-4	-3.609e+0	3.360e+1
-0.664	-2.457e-4	-3.610e+0	3.370e+1
-0.663	-2.451e-4	-3.611e+0	3.380e+1
-0.662	-2.445e-4	-3.612e+0	3.390e+1
-0.661	-2.439e-4	-3.613e+0	3.400e+1
-0.660	-2.434e-4	-3.614e+0	3.410e+1
-0.659	-2.428e-4	-3.615e+0	3.420e+1
-0.658	-2.423e-4	-3.616e+0	3.430e+1
-0.657	-2.416e-4	-3.617e+0	3.440e+1
-0.656	-2.411e-4	-3.618e+0	3.450e+1
-0.655	-2.406e-4	-3.619e+0	3.460e+1
-0.654	-2.400e-4	-3.620e+0	3.470e+1
-0.653	-2.395e-4	-3.621e+0	3.480e+1
-0.652	-2.388e-4	-3.622e+0	3.490e+1
-0.651	-2.382e-4	-3.623e+0	3.500e+1
-0.650	-2.377e-4	-3.624e+0	3.510e+1
-0.649	-2.371e-4	-3.625e+0	3.520e+1
-0.648	-2.365e-4	-3.626e+0	3.530e+1
-0.647	-2.360e-4	-3.627e+0	3.540e+1
-0.646	-2.354e-4	-3.628e+0	3.550e+1
-0.645	-2.349e-4	-3.629e+0	3.560e+1
-0.644	-2.342e-4	-3.630e+0	3.570e+1
-0.643	-2.337e-4	-3.631e+0	3.580e+1
-0.642	-2.332e-4	-3.632e+0	3.590e+1
-0.641	-2.326e-4	-3.633e+0	3.600e+1
-0.640	-2.321e-4	-3.634e+0	3.610e+1
-0.639	-2.314e-4	-3.636e+0	3.620e+1
-0.638	-2.309e-4	-3.637e+0	3.630e+1
-0.637	-2.304e-4	-3.638e+0	3.640e+1
-0.636	-2.297e-4	-3.639e+0	3.650e+1
-0.635	-2.293e-4	-3.640e+0	3.660e+1
-0.634	-2.286e-4	-3.641e+0	3.670e+1
-0.633	-2.280e-4	-3.642e+0	3.680e+1
-0.632	-2.275e-4	-3.643e+0	3.690e+1
-0.631	-2.270e-4	-3.644e+0	3.700e+1
-0.630	-2.264e-4	-3.645e+0	3.710e+1
-0.629	-2.257e-4	-3.646e+0	3.720e+1
-0.628	-2.252e-4	-3.648e+0	3.730e+1
-0.627	-2.246e-4	-3.649e+0	3.740e+1
-0.626	-2.240e-4	-3.650e+0	3.750e+1
-0.625	-2.234e-4	-3.651e+0	3.760e+1
-0.624	-2.228e-4	-3.652e+0	3.770e+1
-0.623	-2.221e-4	-3.653e+0	3.780e+1
-0.622	-2.215e-4	-3.655e+0	3.790e+1
-0.621	-2.210e-4	-3.656e+0	3.800e+1
-0.620	-2.203e-4	-3.657e+0	3.810e+1
-0.619	-2.197e-4	-3.658e+0	3.820e+1
-0.618	-2.190e-4	-3.659e+0	3.830e+1
-0.617	-2.184e-4	-3.661e+0	3.840e+1
-0.616	-2.178e-4	-3.662e+0	3.850e+1
-0.615	-2.171e-4	-3.663e+0	3.860e+1
-0.614	-2.162e-4	-3.665e+0	3.870e+1
-0.613	-2.157e-4	-3.666e+0	3.880e+1
-0.612	-2.150e-4	-3.668e+0	3.890e+1
-0.611	-2.144e-4	-3.669e+0	3.900e+1
-0.610	-2.137e-4	-3.670e+0	3.910e+1
-0.609	-2.131e-4	-3.671e+0	3.920e+1
-0.608	-2.125e-4	-3.673e+0	3.930e+1
-0.607	-2.118e-4	-3.674e+0	3.940e+1
-0.606	-2.111e-4	-3.676e+0	3.950e+1
-0.605	-2.104e-4	-3.677e+0	3.960e+1
-0.604	-2.098e-4	-3.678e+0	3.970e+1
-0.603	-2.092e-4	-3.680e+0	3.980e+1
-0.602	-2.084e-4	-3.681e+0	3.990e+1
-0.601	-2.078e-4	-3.682e+0	4.000e+1
-0.600	-2.072e-4	-3.684e+0	4.010e+1
-0.599	-2.065e-4	-3.685e+0	4.020e+1
-0.598	-2.057e-4	-3.687e+0	4.030e+1
-0.597	-2.049e-4	-3.688e+0	4.040e+1
-0.596	-2.043e-4	-3.690e+0	4.050e+1
-0.595	-2.035e-4	-3.691e+0	4.060e+1
-0.594	-2.028e-4	-3.693e+0	4.070e+1
-0.593	-2.021e-4	-3.694e+0	4.080e+1
-0.592	-2.016e-4	-3.696e+0	4.090e+1
-0.591	-2.008e-4	-3.697e+0	4.100e+1
-0.590	-2.000e-4	-3.699e+0	4.110e+1
-0.589	-1.992e-4	-3.701e+0	4.120e+1
-0.588	-1.985e-4	-3.702e+0	4.130e+1
-0.587	-1.978e-4	-3.704e+0	4.140e+1
-0.586	-1.971e-4	-3.705e+0	4.150e+1
-0.585	-1.963e-4	-3.707e+0	4.160e+1
-0.584	-1.955e-4	-3.709e+0	4.170e+1
-0.583	-1.947e-4	-3.711e+0	4.180e+1
-0.582	-1.939e-4	-3.712e+0	4.190e+1
-0.581	-1.931e-4	-3.714e+0	4.200e+1
-0.580	-1.924e-4	-3.716e+0	4.210e+1
-0.579	-1.917e-4	-3.717e+0	4.220e+1
-0.578	-1.909e-4	-3.719e+0	4.230e+1
-0.577	-1.901e-4	-3.721e+0	4.240e+1
-0.576	-1.892e-4	-3.723e+0	4.250e+1
-0.575	-1.884e-4	-3.725e+0	4.260e+1
-0.574	-1.875e-4	-3.727e+0	4.270e+1
-0.573	-1.868e-4	-3.729e+0	4.280e+1
-0.572	-1.860e-4	-3.730e+0	4.290e+1
-0.571	-1.853e-4	-3.732e+0	4.300e+1
-0.570	-1.844e-4	-3.734e+0	4.310e+1
-0.569	-1.835e-4	-3.736e+0	4.320e+1
-0.568	-1.827e-4	-3.738e+0	4.330e+1
-0.567	-1.818e-4	-3.740e+0	4.340e+1
-0.566	-1.810e-4	-3.742e+0	4.350e+1
-0.565	-1.802e-4	-3.744e+0	4.360e+1
-0.564	-1.791e-4	-3.747e+0	4.370e+1
-0.563	-1.784e-4	-3.749e+0	4.380e+1
-0.562	-1.775e-4	-3.751e+0	4.390e+1
-0.561	-1.765e-4	-3.753e+0	4.400e+1
-0.560	-1.757e-4	-3.755e+0	4.410e+1
-0.559	-1.747e-4	-3.758e+0	4.420e+1
-0.558	-1.739e-4	-3.760e+0	4.430e+1
-0.557	-1.730e-4	-3.762e+0	4.440e+1
-0.556	-1.720e-4	-3.764e+0	4.450e+1
-0.555	-1.712e-4	-3.766e+0	4.460e+1
-0.554	-1.703e-4	-3.769e+0	4.470e+1
-0.553	-1.693e-4	-3.771e+0	4.480e+1
-0.552	-1.684e-4	-3.774e+0	4.490e+1
-0.551	-1.675e-4	-3.776e+0	4.500e+1
-0.550	-1.666e-4	-3.778e+0	4.510e+1
-0.549	-1.656e-4	-3.781e+0	4.520e+1
-0.548	-1.647e-4	-3.783e+0	4.530e+1
-0.547	-1.638e-4	-3.786e+0	4.540e+1
-0.546	-1.629e-4	-3.788e+0	4.550e+1
-0.545	-1.619e-4	-3.791e+0	4.560e+1
-0.544	-1.608e-4	-3.794e+0	4.570e+1
-0.543	-1.598e-4	-3.796e+0	4.580e+1
-0.542	-1.588e-4	-3.799e+0	4.590e+1
-0.541	-1.579e-4	-3.802e+0	4.600e+1
-0.540	-1.569e-4	-3.804e+0	4.610e+1
-0.539	-1.560e-4	-3.807e+0	4.620e+1
-0.538	-1.550e-4	-3.810e+0	4.630e+1
-0.537	-1.539e-4	-3.813e+0	4.640e+1
-0.536	-1.530e-4	-3.815e+0	4.650e+1
-0.535	-1.519e-4	-3.818e+0	4.660e+1
-0.534	-1.509e-4	-3.821e+0	4.670e+1
-0.533	-1.501e-4	-3.824e+0	4.680e+1
-0.532	-1.490e-4	-3.827e+0	4.690e+1
-0.531	-1.480e-4	-3.830e+0	4.700e+1
-0.530	-1.470e-4	-3.833e+0	4.710e+1
-0.529	-1.459e-4	-3.836e+0	4.720e+1
-0.528	-1.450e-4	-3.839e+0	4.730e+1
-0.527	-1.438e-4	-3.842e+0	4.740e+1
-0.526	-1.429e-4	-3.845e+0	4.750e+1
-0.525	-1.418e-4	-3.848e+0	4.760e+1
-0.524	-1.407e-4	-3.852e+0	4.770e+1
-0.523	-1.396e-4	-3.855e+0	4.780e+1
-0.522	-1.387e-4	-3.858e+0	4.790e+1
-0.521	-1.376e-4	-3.861e+0	4.800e+1
-0.520	-1.366e-4	-3.865e+0	4.810e+1
-0.519	-1.354e-4	-3.868e+0	4.820e+1
-0.518	-1.342e-4	-3.872e+0	4.830e+1
-0.517	-1.332e-4	-3.876e+0	4.840e+1
-0.516	-1.321e-4	-3.879e+0	4.850e+1
-0.515	-1.309e-4	-3.883e+0	4.860e+1
-0.514	-1.297e-4	-3.887e+0	4.870e+1
-0.513	-1.286e-4	-3.891e+0	4.880e+1
-0.512	-1.273e-4	-3.895e+0	4.890e+1
-0.511	-1.262e-4	-3.899e+0	4.900e+1
-0.510	-1.251e-4	-3.903e+0	4.910e+1
-0.509	-1.239e-4	-3.907e+0	4.920e+1
-0.508	-1.227e-4	-3.911e+0	4.930e+1
-0.507	-1.217e-4	-3.915e+0	4.940e+1
-0.506	-1.206e-4	-3.919e+0	4.950e+1
-0.505	-1.194e-4	-3.923e+0	4.960e+1
-0.504	-1.183e-4	-3.927e+0	4.970e+1
-0.503	-1.170e-4	-3.932e+0	4.980e+1
-0.502	-1.160e-4	-3.935e+0	4.990e+1
-0.501	-1.149e-4	-3.940e+0	5.000e+1
-0.500	-1.136e-4	-3.945e+0	5.010e+1
-0.499	-1.124e-4	-3.949e+0	5.020e+1
-0.498	-1.112e-4	-3.954e+0	5.030e+1
-0.497	-1.100e-4	-3.959e+0	5.040e+1
-0.496	-1.088e-4	-3.963e+0	5.050e+1
-0.495	-1.076e-4	-3.968e+0	5.060e+1
-0.494	-1.063e-4	-3.973e+0	5.070e+1
-0.493	-1.052e-4	-3.978e+0	5.080e+1
-0.492	-1.040e-4	-3.983e+0	5.090e+1
-0.491	-1.027e-4	-3.988e+0	5.100e+1
-0.490	-1.016e-4	-3.993e+0	5.110e+1
-0.489	-1.002e-4	-3.999e+0	5.120e+1
-0.488	-9.904e-5	-4.004e+0	5.130e+1
-0.487	-9.772e-5	-4.010e+0	5.140e+1
-0.486	-9.654e-5	-4.015e+0	5.150e+1
-0.485	-9.542e-5	-4.020e+0	5.160e+1
-0.484	-9.413e-5	-4.026e+0	5.170e+1
-0.483	-9.291e-5	-4.032e+0	5.180e+1
-0.482	-9.170e-5	-4.038e+0	5.190e+1
-0.481	-9.040e-5	-4.044e+0	5.200e+1
-0.480	-8.908e-5	-4.050e+0	5.210e+1
-0.479	-8.767e-5	-4.057e+0	5.220e+1
-0.478	-8.652e-5	-4.063e+0	5.230e+1
-0.477	-8.519e-5	-4.070e+0	5.240e+1
-0.476	-8.379e-5	-4.077e+0	5.250e+1
-0.475	-8.264e-5	-4.083e+0	5.260e+1
-0.474	-8.125e-5	-4.090e+0	5.270e+1
-0.473	-7.988e-5	-4.098e+0	5.280e+1
-0.472	-7.869e-5	-4.104e+0	5.290e+1
-0.471	-7.729e-5	-4.112e+0	5.300e+1
-0.470	-7.595e-5	-4.119e+0	5.310e+1
-0.469	-7.473e-5	-4.126e+0	5.320e+1
-0.468	-7.332e-5	-4.135e+0	5.330e+1
-0.467	-7.205e-5	-4.142e+0	5.340e+1
-0.466	-7.077e-5	-4.150e+0	5.350e+1
-0.465	-6.937e-5	-4.159e+0	5.360e+1
-0.464	-6.813e-5	-4.167e+0	5.370e+1
-0.463	-6.685e-5	-4.175e+0	5.380e+1
-0.462	-6.568e-5	-4.183e+0	5.390e+1
-0.461	-6.411e-5	-4.193e+0	5.400e+1
-0.460	-6.269e-5	-4.203e+0	5.410e+1
-0.459	-6.139e-5	-4.212e+0	5.420e+1
-0.458	-6.007e-5	-4.221e+0	5.430e+1
-0.457	-5.874e-5	-4.231e+0	5.440e+1
-0.456	-5.761e-5	-4.239e+0	5.450e+1
-0.455	-5.610e-5	-4.251e+0	5.460e+1
-0.454	-5.468e-5	-4.262e+0	5.470e+1
-0.453	-5.348e-5	-4.272e+0	5.480e+1
-0.452	-5.204e-5	-4.284e+0	5.490e+1
-0.451	-5.066e-5	-4.295e+0	5.500e+1
-0.450	-4.934e-5	-4.307e+0	5.510e+1
-0.449	-4.797e-5	-4.319e+0	5.520e+1
-0.448	-4.662e-5	-4.331e+0	5.530e+1
-0.447	-4.516e-5	-4.345e+0	5.540e+1
-0.446	-4.377e-5	-4.359e+0	5.550e+1
-0.445	-4.240e-5	-4.373e+0	5.560e+1
-0.444	-4.094e-5	-4.388e+0	5.570e+1
-0.443	-3.955e-5	-4.403e+0	5.580e+1
-0.442	-3.788e-5	-4.422e+0	5.590e+1
-0.441	-3.638e-5	-4.439e+0	5.600e+1
-0.440	-3.495e-5	-4.457e+0	5.610e+1
-0.439	-3.347e-5	-4.475e+0	5.620e+1
-0.438	-3.210e-5	-4.493e+0	5.630e+1
-0.437	-3.080e-5	-4.511e+0	5.640e+1
-0.436	-2.947e-5	-4.531e+0	5.650e+1
-0.435	-2.793e-5	-4.554e+0	5.660e+1
-0.434	-2.659e-5	-4.575e+0	5.670e+1
-0.433	-2.516e-5	-4.599e+0	5.680e+1
-0.432	-2.385e-5	-4.623e+0	5.690e+1
-0.431	-2.245e-5	-4.649e+0	5.700e+1
-0.430	-2.102e-5	-4.677e+0	5.710e+1
-0.429	-1.960e-5	-4.708e+0	5.720e+1
-0.428	-1.840e-5	-4.735e+0	5.730e+1
-0.427	-1.719e-5	-4.765e+0	5.740e+1
-0.426	-1.587e-5	-4.799e+0	5.750e+1
-0.425	-1.447e-5	-4.840e+0	5.760e+1
-0.424	-1.320e-5	-4.879e+0	5.770e+1
-0.423	-1.191e-5	-4.924e+0	5.780e+1
-0.422	-1.050e-5	-4.979e+0	5.790e+1
-0.421	-9.198e-6	-5.036e+0	5.800e+1
-0.420	-7.923e-6	-5.101e+0	5.810e+1
-0.419	-6.617e-6	-5.179e+0	5.820e+1
-0.418	-5.374e-6	-5.270e+0	5.830e+1
-0.417	-3.989e-6	-5.399e+0	5.840e+1
-0.416	-2.612e-6	-5.583e+0	5.850e+1
-0.415	-1.164e-6	-5.934e+0	5.860e+1
-0.414	1.574e-8	-7.803e+0	5.870e+1
-0.413	1.314e-6	-5.881e+0	5.880e+1
-0.412	2.620e-6	-5.582e+0	5.890e+1
-0.411	4.028e-6	-5.395e+0	5.900e+1
-0.410	5.484e-6	-5.261e+0	5.910e+1
-0.409	6.892e-6	-5.162e+0	5.920e+1
-0.408	8.049e-6	-5.094e+0	5.930e+1
-0.407	9.261e-6	-5.033e+0	5.940e+1
-0.406	1.063e-5	-4.973e+0	5.950e+1
-0.405	1.198e-5	-4.921e+0	5.960e+1
-0.404	1.323e-5	-4.878e+0	5.970e+1
-0.403	1.439e-5	-4.842e+0	5.980e+1
-0.402	1.579e-5	-4.802e+0	5.990e+1
-0.401	1.707e-5	-4.768e+0	6.000e+1
-0.400	1.812e-5	-4.742e+0	6.010e+1
-0.399	1.936e-5	-4.713e+0	6.020e+1
-0.398	2.061e-5	-4.686e+0	6.030e+1
-0.397	2.199e-5	-4.658e+0	6.040e+1
-0.396	2.317e-5	-4.635e+0	6.050e+1
-0.395	2.434e-5	-4.614e+0	6.060e+1
-0.394	2.560e-5	-4.592e+0	6.070e+1
-0.393	2.679e-5	-4.572e+0	6.080e+1
-0.392	2.797e-5	-4.553e+0	6.090e+1
-0.391	2.914e-5	-4.535e+0	6.100e+1
-0.390	3.036e-5	-4.518e+0	6.110e+1
-0.389	3.153e-5	-4.501e+0	6.120e+1
-0.388	3.271e-5	-4.485e+0	6.130e+1
-0.387	3.387e-5	-4.470e+0	6.140e+1
-0.386	3.501e-5	-4.456e+0	6.150e+1
-0.385	3.621e-5	-4.441e+0	6.160e+1
-0.384	3.745e-5	-4.427e+0	6.170e+1
-0.383	3.859e-5	-4.414e+0	6.180e+1
-0.382	3.980e-5	-4.400e+0	6.190e+1
-0.381	4.084e-5	-4.389e+0	6.200e+1
-0.380	4.202e-5	-4.377e+0	6.210e+1
-0.379	4.314e-5	-4.365e+0	6.220e+1
-0.378	4.431e-5	-4.353e+0	6.230e+1
-0.377	4.540e-5	-4.343e+0	6.240e+1
-0.376	4.645e-5	-4.333e+0	6.250e+1
-0.375	4.755e-5	-4.323e+0	6.260e+1
-0.374	4.874e-5	-4.312e+0	6.270e+1
-0.373	4.975e-5	-4.303e+0	6.280e+1
-0.372	5.086e-5	-4.294e+0	6.290e+1
-0.371	5.186e-5	-4.285e+0	6.300e+1
-0.370	5.294e-5	-4.276e+0	6.310e+1
-0.369	5.401e-5	-4.267e+0	6.320e+1
-0.368	5.505e-5	-4.259e+0	6.330e+1
-0.367	5.611e-5	-4.251e+0	6.340e+1
-0.366	5.721e-5	-4.243e+0	6.350e+1
-0.365	5.825e-5	-4.235e+0	6.360e+1
-0.364	5.934e-5	-4.227e+0	6.370e+1
-0.363	6.037e-5	-4.219e+0	6.380e+1
-0.362	6.138e-5	-4.212e+0	6.390e+1
-0.361	6.241e-5	-4.205e+0	6.400e+1
-0.360	6.329e-5	-4.199e+0	6.410e+1
-0.359	6.442e-5	-4.191e+0	6.420e+1
-0.358	6.552e-5	-4.184e+0	6.430e+1
-0.357	6.649e-5	-4.177e+0	6.440e+1
-0.356	6.753e-5	-4.170e+0	6.450e+1
-0.355	6.848e-5	-4.164e+0	6.460e+1
-0.354	6.944e-5	-4.158e+0	6.470e+1
-0.353	7.036e-5	-4.153e+0	6.480e+1
-0.352	7.129e-5	-4.147e+0	6.490e+1
-0.351	7.225e-5	-4.141e+0	6.500e+1
-0.350	7.307e-5	-4.136e+0	6.510e+1
-0.349	7.401e-5	-4.131e+0	6.520e+1
-0.348	7.493e-5	-4.125e+0	6.530e+1
-0.347	7.581e-5	-4.120e+0	6.540e+1
-0.346	7.669e-5	-4.115e+0	6.550e+1
-0.345	7.756e-5	-4.110e+0	6.560e+1
-0.344	7.843e-5	-4.106e+0	6.570e+1
-0.343	7.930e-5	-4.101e+0	6.580e+1
-0.342	8.032e-5	-4.095e+0	6.590e+1
-0.341	8.118e-5	-4.091e+0	6.600e+1
-0.340	8.202e-5	-4.086e+0	6.610e+1
-0.339	8.284e-5	-4.082e+0	6.620e+1
-0.338	8.373e-5	-4.077e+0	6.630e+1
-0.337	8.464e-5	-4.072e+0	6.640e+1
-0.336	8.546e-5	-4.068e+0	6.650e+1
-0.335	8.630e-5	-4.064e+0	6.660e+1
-0.334	8.723e-5	-4.059e+0	6.670e+1
-0.333	8.803e-5	-4.055e+0	6.680e+1
-0.332	8.885e-5	-4.051e+0	6.690e+1
-0.331	8.977e-5	-4.047e+0	6.700e+1
-0.330	9.064e-5	-4.043e+0	6.710e+1
-0.329	9.149e-5	-4.039e+0	6.720e+1
-0.328	9.211e-5	-4.036e+0	6.730e+1
-0.327	9.304e-5	-4.031e+0	6.740e+1
-0.326	9.391e-5	-4.027e+0	6.750e+1
-0.325	9.470e-5	-4.024e+0	6.760e+1
-0.324	9.560e-5	-4.020e+0	6.770e+1
-0.323	9.621e-5	-4.017e+0	6.780e+1
-0.322	9.690e-5	-4.014e+0	6.790e+1
-0.321	9.773e-5	-4.010e+0	6.800e+1
-0.320	9.863e-5	-4.006e+0	6.810e+1
-0.319	9.939e-5	-4.003e+0	6.820e+1
-0.318	1.001e-4	-4.000e+0	6.830e+1
-0.317	1.009e-4	-3.996e+0	6.840e+1
-0.316	1.017e-4	-3.993e+0	6.850e+1
-0.315	1.024e-4	-3.990e+0	6.860e+1
-0.314	1.031e-4	-3.987e+0	6.870e+1
-0.313	1.039e-4	-3.983e+0	6.880e+1
-0.312	1.047e-4	-3.980e+0	6.890e+1
-0.311	1.056e-4	-3.976e+0	6.900e+1
-0.310	1.063e-4	-3.973e+0	6.910e+1
-0.309	1.069e-4	-3.971e+0	6.920e+1
-0.308	1.077e-4	-3.968e+0	6.930e+1
-0.307	1.086e-4	-3.964e+0	6.940e+1
-0.306	1.093e-4	-3.961e+0	6.950e+1
-0.305	1.101e-4	-3.958e+0	6.960e+1
-0.304	1.107e-4	-3.956e+0	6.970e+1
-0.303	1.115e-4	-3.953e+0	6.980e+1
-0.302	1.121e-4	-3.950e+0	6.990e+1
-0.301	1.128e-4	-3.948e+0	7.000e+1
-0.300	1.136e-4	-3.945e+0	7.010e+1
-0.299	1.143e-4	-3.942e+0	7.020e+1
-0.298	1.150e-4	-3.939e+0	7.030e+1
-0.297	1.157e-4	-3.937e+0	7.040e+1
-0.296	1.164e-4	-3.934e+0	7.050e+1
-0.295	1.172e-4	-3.931e+0	7.060e+1
-0.294	1.180e-4	-3.928e+0	7.070e+1
-0.293	1.187e-4	-3.926e+0	7.080e+1
-0.292	1.194e-4	-3.923e+0	7.090e+1
-0.291	1.200e-4	-3.921e+0	7.100e+1
-0.290	1.207e-4	-3.918e+0	7.110e+1
-0.289	1.215e-4	-3.916e+0	7.120e+1
-0.288	1.222e-4	-3.913e+0	7.130e+1
-0.287	1.230e-4	-3.910e+0	7.140e+1
-0.286	1.237e-4	-3.908e+0	7.150e+1
-0.285	1.245e-4	-3.905e+0	7.160e+1
-0.284	1.253e-4	-3.902e+0	7.170e+1
-0.283	1.259e-4	-3.900e+0	7.180e+1
-0.282	1.268e-4	-3.897e+0	7.190e+1
-0.281	1.277e-4	-3.894e+0	7.200e+1
-0.280	1.284e-4	-3.892e+0	7.210e+1
-0.279	1.293e-4	-3.888e+0	7.220e+1
-0.278	1.301e-4	-3.886e+0	7.230e+1
-0.277	1.308e-4	-3.883e+0	7.240e+1
-0.276	1.318e-4	-3.880e+0	7.250e+1
-0.275	1.328e-4	-3.877e+0	7.260e+1
-0.274	1.336e-4	-3.874e+0	7.270e+1
-0.273	1.345e-4	-3.871e+0	7.280e+1
-0.272	1.355e-4	-3.868e+0	7.290e+1
-0.271	1.365e-4	-3.865e+0	7.300e+1
-0.270	1.373e-4	-3.862e+0	7.310e+1
-0.269	1.382e-4	-3.859e+0	7.320e+1
-0.268	1.392e-4	-3.856e+0	7.330e+1
-0.267	1.404e-4	-3.853e+0	7.340e+1
-0.266	1.415e-4	-3.849e+0	7.350e+1
-0.265	1.426e-4	-3.846e+0	7.360e+1
-0.264	1.436e-4	-3.843e+0	7.370e+1
-0.263	1.447e-4	-3.839e+0	7.380e+1
-0.262	1.460e-4	-3.836e+0	7.390e+1
-0.261	1.472e-4	-3.832e+0	7.400e+1
-0.260	1.484e-4	-3.829e+0	7.410e+1
-0.259	1.497e-4	-3.825e+0	7.420e+1
-0.258	1.511e-4	-3.821e+0	7.430e+1
-0.257	1.525e-4	-3.817e+0	7.440e+1
-0.256	1.539e-4	-3.813e+0	7.450e+1
-0.255	1.554e-4	-3.808e+0	7.460e+1
-0.254	1.570e-4	-3.804e+0	7.470e+1
-0.253	1.586e-4	-3.800e+0	7.480e+1
-0.252	1.602e-4	-3.795e+0	7.490e+1
-0.251	1.619e-4	-3.791e+0	7.500e+1
-0.250	1.638e-4	-3.786e+0	7.510e+1
-0.249	1.659e-4	-3.780e+0	7.520e+1
-0.248	1.679e-4	-3.775e+0	7.530e+1
-0.247	1.700e-4	-3.770e+0	7.540e+1
-0.246	1.721e-4	-3.764e+0	7.550e+1
-0.245	1.744e-4	-3.759e+0	7.560e+1
-0.244	1.768e-4	-3.753e+0	7.570e+1
-0.243	1.792e-4	-3.747e+0	7.580e+1
-0.242	1.819e-4	-3.740e+0	7.590e+1
-0.241	1.846e-4	-3.734e+0	7.600e+1
-0.240	1.876e-4	-3.727e+0	7.610e+1
-0.239	1.905e-4	-3.720e+0	7.620e+1
-0.238	1.936e-4	-3.713e+0	7.630e+1
-0.237	1.966e-4	-3.706e+0	7.640e+1
-0.236	2.000e-4	-3.699e+0	7.650e+1
-0.235	2.035e-4	-3.691e+0	7.660e+1
-0.234	2.072e-4	-3.684e+0	7.670e+1
-0.233	2.110e-4	-3.676e+0	7.680e+1
-0.232	2.149e-4	-3.668e+0	7.690e+1
-0.231	2.190e-4	-3.660e+0	7.700e+1
-0.230	2.233e-4	-3.651e+0	7.710e+1
-0.229	2.277e-4	-3.643e+0	7.720e+1
-0.228	2.323e-4	-3.634e+0	7.730e+1
-0.227	2.368e-4	-3.626e+0	7.740e+1
-0.226	2.416e-4	-3.617e+0	7.750e+1
-0.225	2.465e-4	-3.608e+0	7.760e+1
-0.224	2.516e-4	-3.599e+0	7.770e+1
-0.223	2.568e-4	-3.590e+0	7.780e+1
-0.222	2.621e-4	-3.582e+0	7.790e+1
-0.221	2.675e-4	-3.573e+0	7.800e+1
-0.220	2.729e-4	-3.564e+0	7.810e+1
-0.219	2.787e-4	-3.555e+0	7.820e+1
-0.218	2.845e-4	-3.546e+0	7.830e+1
-0.217	2.902e-4	-3.537e+0	7.840e+1
-0.216	2.959e-4	-3.529e+0	7.850e+1
-0.215	3.019e-4	-3.520e+0	7.860e+1
-0.214	3.081e-4	-3.511e+0	7.870e+1
-0.213	3.143e-4	-3.503e+0	7.880e+1
-0.212	3.206e-4	-3.494e+0	7.890e+1
-0.211	3.269e-4	-3.486e+0	7.900e+1
-0.210	3.333e-4	-3.477e+0	7.910e+1
-0.209	3.397e-4	-3.469e+0	7.920e+1
-0.208	3.461e-4	-3.461e+0	7.930e+1
-0.207	3.528e-4	-3.452e+0	7.940e+1
-0.206	3.592e-4	-3.445e+0	7.950e+1
-0.205	3.649e-4	-3.438e+0	7.960e+1
-0.204	3.707e-4	-3.431e+0	7.970e+1
-0.203	3.771e-4	-3.424e+0	7.980e+1
-0.202	3.837e-4	-3.416e+0	7.990e+1
-0.201	3.904e-4	-3.408e+0	8.000e+1
-0.200	3.970e-4	-3.401e+0	8.010e+1
-0.199	4.036e-4	-3.394e+0	8.020e+1
-0.198	4.102e-4	-3.387e+0	8.030e+1
-0.197	4.169e-4	-3.380e+0	8.040e+1
-0.196	4.236e-4	-3.373e+0	8.050e+1
-0.195	4.300e-4	-3.367e+0	8.060e+1
-0.194	4.366e-4	-3.360e+0	8.070e+1
-0.193	4.431e-4	-3.354e+0	8.080e+1
-0.192	4.497e-4	-3.347e+0	8.090e+1
-0.191	4.561e-4	-3.341e+0	8.100e+1
-0.190	4.627e-4	-3.335e+0	8.110e+1
-0.189	4.691e-4	-3.329e+0	8.120e+1
-0.188	4.755e-4	-3.323e+0	8.130e+1
-0.187	4.819e-4	-3.317e+0	8.140e+1
-0.186	4.882e-4	-3.311e+0	8.150e+1
-0.185	4.945e-4	-3.306e+0	8.160e+1
-0.184	5.008e-4	-3.300e+0	8.170e+1
-0.183	5.071e-4	-3.295e+0	8.180e+1
-0.182	5.134e-4	-3.290e+0	8.190e+1
-0.181	5.193e-4	-3.285e+0	8.200e+1
-0.180	5.254e-4	-3.280e+0	8.210e+1
-0.179	5.313e-4	-3.275e+0	8.220e+1
-0.178	5.372e-4	-3.270e+0	8.230e+1
-0.177	5.432e-4	-3.265e+0	8.240e+1
-0.176	5.489e-4	-3.261e+0	8.250e+1
-0.175	5.548e-4	-3.256e+0	8.260e+1
-0.174	5.604e-4	-3.252e+0	8.270e+1
-0.173	5.660e-4	-3.247e+0	8.280e+1
-0.172	5.715e-4	-3.243e+0	8.290e+1
-0.171	5.768e-4	-3.239e+0	8.300e+1
-0.170	5.822e-4	-3.235e+0	8.310e+1
-0.169	5.877e-4	-3.231e+0	8.320e+1
-0.168	5.928e-4	-3.227e+0	8.330e+1
-0.167	5.979e-4	-3.223e+0	8.340e+1
-0.166	6.030e-4	-3.220e+0	8.350e+1
-0.165	6.080e-4	-3.216e+0	8.360e+1
-0.164	6.129e-4	-3.213e+0	8.370e+1
-0.163	6.174e-4	-3.209e+0	8.380e+1
-0.162	6.223e-4	-3.206e+0	8.390e+1
-0.161	6.270e-4	-3.203e+0	8.400e+1
-0.160	6.316e-4	-3.200e+0	8.410e+1
-0.159	6.361e-4	-3.196e+0	8.420e+1
-0.158	6.404e-4	-3.194e+0	8.430e+1
-0.157	6.444e-4	-3.191e+0	8.440e+1
-0.156	6.486e-4	-3.188e+0	8.450e+1
-0.155	6.528e-4	-3.185e+0	8.460e+1
-0.154	6.569e-4	-3.182e+0	8.470e+1
-0.153	6.608e-4	-3.180e+0	8.480e+1
-0.152	6.645e-4	-3.177e+0	8.490e+1
-0.151	6.682e-4	-3.175e+0	8.500e+1
-0.150	6.717e-4	-3.173e+0	8.510e+1
-0.149	6.753e-4	-3.170e+0	8.520e+1
-0.148	6.788e-4	-3.168e+0	8.530e+1
-0.147	6.822e-4	-3.166e+0	8.540e+1
-0.146	6.853e-4	-3.164e+0	8.550e+1
-0.145	6.883e-4	-3.162e+0	8.560e+1
-0.144	6.913e-4	-3.160e+0	8.570e+1
-0.143	6.944e-4	-3.158e+0	8.580e+1
-0.142	6.970e-4	-3.157e+0	8.590e+1
-0.141	6.997e-4	-3.155e+0	8.600e+1
-0.140	7.024e-4	-3.153e+0	8.610e+1
-0.139	7.049e-4	-3.152e+0	8.620e+1
-0.138	7.073e-4	-3.150e+0	8.630e+1
-0.137	7.096e-4	-3.149e+0	8.640e+1
-0.136	7.117e-4	-3.148e+0	8.650e+1
-0.135	7.139e-4	-3.146e+0	8.660e+1
-0.134	7.160e-4	-3.145e+0	8.670e+1
-0.133	7.179e-4	-3.144e+0	8.680e+1
-0.132	7.199e-4	-3.143e+0	8.690e+1
-0.131	7.216e-4	-3.142e+0	8.700e+1
-0.130	7.233e-4	-3.141e+0	8.710e+1
-0.129	7.248e-4	-3.140e+0	8.720e+1
-0.128	7.264e-4	-3.139e+0	8.730e+1
-0.127	7.279e-4	-3.138e+0	8.740e+1
-0.126	7.291e-4	-3.137e+0	8.750e+1
-0.125	7.302e-4	-3.137e+0	8.760e+1
-0.124	7.312e-4	-3.136e+0	8.770e+1
-0.123	7.323e-4	-3.135e+0	8.780e+1
-0.122	7.333e-4	-3.135e+0	8.790e+1
-0.121	7.342e-4	-3.134e+0	8.800e+1
-0.120	7.348e-4	-3.134e+0	8.810e+1
-0.119	7.356e-4	-3.133e+0	8.820e+1
-0.118	7.362e-4	-3.133e+0	8.830e+1
-0.117	7.367e-4	-3.133e+0	8.840e+1
-0.116	7.373e-4	-3.132e+0	8.850e+1
-0.115	7.377e-4	-3.132e+0	8.860e+1
-0.114	7.381e-4	-3.132e+0	8.870e+1
-0.113	7.384e-4	-3.132e+0	8.880e+1
-0.112	7.384e-4	-3.132e+0	8.890e+1
-0.111	7.388e-4	-3.131e+0	8.900e+1
-0.110	7.388e-4	-3.131e+0	8.910e+1
-0.109	7.387e-4	-3.132e+0	8.920e+1
-0.108	7.387e-4	-3.132e+0	8.930e+1
-0.107	7.386e-4	-3.132e+0	8.940e+1
-0.106	7.384e-4	-3.132e+0	8.950e+1
-0.105	7.381e-4	-3.132e+0	8.960e+1
-0.104	7.378e-4	-3.132e+0	8.970e+1
-0.103	7.376e-4	-3.132e+0	8.980e+1
-0.102	7.374e-4	-3.132e+0	8.990e+1
-0.101	7.370e-4	-3.133e+0	9.000e+1
-0.100	7.365e-4	-3.133e+0	9.010e+1
-0.099	7.359e-4	-3.133e+0	9.020e+1
-0.098	7.355e-4	-3.133e+0	9.030e+1
-0.097	7.350e-4	-3.134e+0	9.040e+1
-0.096	7.344e-4	-3.134e+0	9.050e+1
-0.095	7.339e-4	-3.134e+0	9.060e+1
-0.094	7.332e-4	-3.135e+0	9.070e+1
-0.093	7.326e-4	-3.135e+0	9.080e+1
-0.092	7.320e-4	-3.136e+0	9.090e+1
-0.091	7.313e-4	-3.136e+0	9.100e+1
-0.090	7.307e-4	-3.136e+0	9.110e+1
-0.089	7.302e-4	-3.137e+0	9.120e+1
-0.088	7.294e-4	-3.137e+0	9.130e+1
-0.087	7.287e-4	-3.137e+0	9.140e+1
-0.086	7.281e-4	-3.138e+0	9.150e+1
-0.085	7.274e-4	-3.138e+0	9.160e+1
-0.084	7.268e-4	-3.139e+0	9.170e+1
-0.083	7.261e-4	-3.139e+0	9.180e+1
-0.082	7.256e-4	-3.139e+0	9.190e+1
-0.081	7.250e-4	-3.140e+0	9.200e+1
-0.080	7.242e-4	-3.140e+0	9.210e+1
-0.079	7.237e-4	-3.140e+0	9.220e+1
-0.078	7.231e-4	-3.141e+0	9.230e+1
-0.077	7.226e-4	-3.141e+0	9.240e+1
-0.076	7.220e-4	-3.141e+0	9.250e+1
-0.075	7.214e-4	-3.142e+0	9.260e+1
-0.074	7.210e-4	-3.142e+0	9.270e+1
-0.073	7.205e-4	-3.142e+0	9.280e+1
-0.072	7.201e-4	-3.143e+0	9.290e+1
-0.071	7.197e-4	-3.143e+0	9.300e+1
-0.070	7.192e-4	-3.143e+0	9.310e+1
-0.069	7.189e-4	-3.143e+0	9.320e+1
-0.068	7.187e-4	-3.143e+0	9.330e+1
-0.067	7.184e-4	-3.144e+0	9.340e+1
-0.066	7.181e-4	-3.144e+0	9.350e+1
-0.065	7.179e-4	-3.144e+0	9.360e+1
-0.064	7.178e-4	-3.144e+0	9.370e+1
-0.063	7.177e-4	-3.144e+0	9.380e+1
-0.062	7.176e-4	-3.144e+0	9.390e+1
-0.061	7.175e-4	-3.144e+0	9.400e+1
-0.060	7.176e-4	-3.144e+0	9.410e+1
-0.059	7.176e-4	-3.144e+0	9.420e+1
-0.058	7.178e-4	-3.144e+0	9.430e+1
-0.057	7.180e-4	-3.144e+0	9.440e+1
-0.056	7.180e-4	-3.144e+0	9.450e+1
-0.055	7.182e-4	-3.144e+0	9.460e+1
-0.054	7.185e-4	-3.144e+0	9.470e+1
-0.053	7.188e-4	-3.143e+0	9.480e+1
-0.052	7.192e-4	-3.143e+0	9.490e+1
-0.051	7.196e-4	-3.143e+0	9.500e+1
-0.050	7.201e-4	-3.143e+0	9.510e+1
-0.049	7.208e-4	-3.142e+0	9.520e+1
-0.048	7.212e-4	-3.142e+0	9.530e+1
-0.047	7.219e-4	-3.142e+0	9.540e+1
-0.046	7.225e-4	-3.141e+0	9.550e+1
-0.045	7.233e-4	-3.141e+0	9.560e+1
-0.044	7.240e-4	-3.140e+0	9.570e+1
-0.043	7.249e-4	-3.140e+0	9.580e+1
-0.042	7.257e-4	-3.139e+0	9.590e+1
-0.041	7.268e-4	-3.139e+0	9.600e+1
-0.040	7.277e-4	-3.138e+0	9.610e+1
-0.039	7.287e-4	-3.137e+0	9.620e+1
-0.038	7.298e-4	-3.137e+0	9.630e+1
-0.037	7.309e-4	-3.136e+0	9.640e+1
-0.036	7.321e-4	-3.135e+0	9.650e+1
-0.035	7.332e-4	-3.135e+0	9.660e+1
-0.034	7.345e-4	-3.134e+0	9.670e+1
-0.033	7.360e-4	-3.133e+0	9.680e+1
-0.032	7.375e-4	-3.132e+0	9.690e+1
-0.031	7.390e-4	-3.131e+0	9.700e+1
-0.030	7.406e-4	-3.130e+0	9.710e+1
-0.029	7.424e-4	-3.129e+0	9.720e+1
-0.028	7.441e-4	-3.128e+0	9.730e+1
-0.027	7.458e-4	-3.127e+0	9.740e+1
-0.026	7.480e-4	-3.126e+0	9.750e+1
-0.025	7.500e-4	-3.125e+0	9.760e+1
-0.024	7.519e-4	-3.124e+0	9.770e+1
-0.023	7.540e-4	-3.123e+0	9.780e+1
-0.022	7.560e-4	-3.121e+0	9.790e+1
-0.021	7.581e-4	-3.120e+0	9.800e+1
-0.020	7.603e-4	-3.119e+0	9.810e+1
-0.019	7.624e-4	-3.118e+0	9.820e+1
-0.018	7.646e-4	-3.117e+0	9.830e+1
-0.017	7.668e-4	-3.115e+0	9.840e+1
-0.016	7.690e-4	-3.114e+0	9.850e+1
-0.015	7.716e-4	-3.113e+0	9.860e+1
-0.014	7.742e-4	-3.111e+0	9.870e+1
-0.013	7.767e-4	-3.110e+0	9.880e+1
-0.012	7.793e-4	-3.108e+0	9.890e+1
-0.011	7.819e-4	-3.107e+0	9.900e+1
-0.010	7.845e-4	-3.105e+0	9.910e+1
-0.009	7.871e-4	-3.104e+0	9.920e+1
-0.008	7.898e-4	-3.102e+0	9.930e+1
-0.007	7.927e-4	-3.101e+0	9.940e+1
-0.006	7.955e-4	-3.099e+0	9.950e+1
-0.005	7.986e-4	-3.098e+0	9.960e+1
-0.004	8.016e-4	-3.096e+0	9.970e+1
-0.003	8.047e-4	-3.094e+0	9.980e+1
-0.002	8.078e-4	-3.093e+0	9.990e+1
-0.001	8.110e-4	-3.091e+0	1.000e+2
-0.000	8.145e-4	-3.089e+0	1.001e+2
0.001	8.179e-4	-3.087e+0	1.002e+2
0.002	8.211e-4	-3.086e+0	1.003e+2
0.003	8.245e-4	-3.084e+0	1.004e+2
0.004	8.280e-4	-3.082e+0	1.005e+2
0.005	8.314e-4	-3.080e+0	1.006e+2
0.006	8.349e-4	-3.078e+0	1.007e+2
0.007	8.385e-4	-3.076e+0	1.008e+2
0.008	8.421e-4	-3.075e+0	1.009e+2
0.009	8.460e-4	-3.073e+0	1.010e+2
0.010	8.499e-4	-3.071e+0	1.011e+2
0.011	8.537e-4	-3.069e+0	1.012e+2
0.012	8.577e-4	-3.067e+0	1.013e+2
0.013	8.616e-4	-3.065e+0	1.014e+2
0.014	8.658e-4	-3.063e+0	1.015e+2
0.015	8.699e-4	-3.061e+0	1.016e+2
0.016	8.744e-4	-3.058e+0	1.017e+2
0.017	8.787e-4	-3.056e+0	1.018e+2
0.018	8.828e-4	-3.054e+0	1.019e+2
0.019	8.873e-4	-3.052e+0	1.020e+2
0.020	8.919e-4	-3.050e+0	1.021e+2
0.021	8.966e-4	-3.047e+0	1.022e+2
0.022	9.015e-4	-3.045e+0	1.023e+2
0.023	9.063e-4	-3.043e+0	1.024e+2
0.024	9.111e-4	-3.040e+0	1.025e+2
0.025	9.162e-4	-3.038e+0	1.026e+2
0.026	9.212e-4	-3.036e+0	1.027e+2
0.027	9.263e-4	-3.033e+0	1.028e+2
0.028	9.316e-4	-3.031e+0	1.029e+2
0.029	9.368e-4	-3.028e+0	1.030e+2
0.030	9.421e-4	-3.026e+0	1.031e+2
0.031	9.476e-4	-3.023e+0	1.032e+2
0.032	9.532e-4	-3.021e+0	1.033e+2
0.033	9.587e-4	-3.018e+0	1.034e+2
0.034	9.644e-4	-3.016e+0	1.035e+2
0.035	9.701e-4	-3.013e+0	1.036e+2
0.036	9.761e-4	-3.011e+0	1.037e+2
0.037	9.819e-4	-3.008e+0	1.038e+2
0.038	9.878e-4	-3.005e+0	1.039e+2
0.039	9.940e-4	-3.003e+0	1.040e+2
0.040	1.000e-3	-3.000e+0	1.041e+2
0.041	1.006e-3	-2.997e+0	1.042e+2
0.042	1.012e-3	-2.995e+0	1.043e+2
0.043	1.019e-3	-2.992e+0	1.044e+2
0.044	1.025e-3	-2.989e+0	1.045e+2
0.045	1.032e-3	-2.986e+0	1.046e+2
0.046	1.038e-3	-2.984e+0	1.047e+2
0.047	1.045e-3	-2.981e+0	1.048e+2
0.048	1.052e-3	-2.978e+0	1.049e+2
0.049	1.058e-3	-2.975e+0	1.050e+2
0.050	1.065e-3	-2.973e+0	1.051e+2
0.051	1.072e-3	-2.970e+0	1.052e+2
0.052	1.079e-3	-2.967e+0	1.053e+2
0.053	1.086e-3	-2.964e+0	1.054e+2
0.054	1.093e-3	-2.961e+0	1.055e+2
0.055	1.100e-3	-2.959e+0	1.056e+2
0.056	1.107e-3	-2.956e+0	1.057e+2
0.057	1.115e-3	-2.953e+0	1.058e+2
0.058	1.122e-3	-2.950e+0	1.059e+2
0.059	1.129e-3	-2.947e+0	1.060e+2
0.060	1.137e-3	-2.944e+0	1.061e+2
0.061	1.144e-3	-2.941e+0	1.062e+2
0.062	1.152e-3	-2.939e+0	1.063e+2
0.063	1.159e-3	-2.936e+0	1.064e+2
0.064	1.167e-3	-2.933e+0	1.065e+2
0.065	1.175e-3	-2.930e+0	1.066e+2
0.066	1.183e-3	-2.927e+0	1.067e+2
0.067	1.191e-3	-2.924e+0	1.068e+2
0.068	1.199e-3	-2.921e+0	1.069e+2
0.069	1.207e-3	-2.918e+0	1.070e+2
0.070	1.215e-3	-2.916e+0	1.071e+2
0.071	1.223e-3	-2.913e+0	1.072e+2
0.072	1.231e-3	-2.910e+0	1.073e+2
0.073	1.239e-3	-2.907e+0	1.074e+2
0.074	1.247e-3	-2.904e+0	1.075e+2
0.075	1.255e-3	-2.901e+0	1.076e+2
0.076	1.264e-3	-2.898e+0	1.077e+2
0.077	1.274e-3	-2.895e+0	1.078e+2
0.078	1.283e-3	-2.892e+0	1.079e+2
0.079	1.291e-3	-2.889e+0	1.080e+2
0.080	1.300e-3	-2.886e+0	1.081e+2
0.081	1.309e-3	-2.883e+0	1.082e+2
0.082	1.318e-3	-2.880e+0	1.083e+2
0.083	1.326e-3	-2.877e+0	1.084e+2
0.084	1.335e-3	-2.875e+0	1.085e+2
0.085	1.344e-3	-2.872e+0	1.086e+2
0.086	1.353e-3	-2.869e+0	1.087e+2
0.087	1.362e-3	-2.866e+0	1.088e+2
0.088	1.370e-3	-2.863e+0	1.089e+2
0.089	1.380e-3	-2.860e+0	1.090e+2
0.090	1.389e-3	-2.857e+0	1.091e+2
0.091	1.398e-3	-2.855e+0	1.092e+2
0.092	1.407e-3	-2.852e+0	1.093e+2
0.093	1.416e-3	-2.849e+0	1.094e+2
0.094	1.425e-3	-2.846e+0	1.095e+2
0.095	1.434e-3	-2.843e+0	1.096e+2
0.096	1.444e-3	-2.841e+0	1.097e+2
0.097	1.453e-3	-2.838e+0	1.098e+2
0.098	1.463e-3	-2.835e+0	1.099e+2
0.099	1.472e-3	-2.832e+0	1.100e+2
0.100	1.482e-3	-2.829e+0	1.101e+2
0.101	1.491e-3	-2.826e+0	1.102e+2
0.102	1.501e-3	-2.824e+0	1.103e+2
0.103	1.511e-3	-2.821e+0	1.104e+2
0.104	1.520e-3	-2.818e+0	1.105e+2
0.105	1.530e-3	-2.815e+0	1.106e+2
0.106	1.541e-3	-2.812e+0	1.107e+2
0.107	1.551e-3	-2.809e+0	1.108e+2
0.108	1.561e-3	-2.807e+0	1.109e+2
0.109	1.571e-3	-2.804e+0	1.110e+2
0.110	1.580e-3	-2.801e+0	1.111e+2
0.111	1.591e-3	-2.798e+0	1.112e+2
0.112	1.601e-3	-2.796e+0	1.113e+2
0.113	1.611e-3	-2.793e+0	1.114e+2
0.114	1.621e-3	-2.790e+0	1.115e+2
0.115	1.631e-3	-2.788e+0	1.116e+2
0.116	1.641e-3	-2.785e+0	1.117e+2
0.117	1.651e-3	-2.782e+0	1.118e+2
0.118	1.661e-3	-2.780e+0	1.119e+2
0.119	1.672e-3	-2.777e+0	1.120e+2
0.120	1.682e-3	-2.774e+0	1.121e+2
0.121	1.693e-3	-2.771e+0	1.122e+2
0.122	1.703e-3	-2.769e+0	1.123e+2
0.123	1.714e-3	-2.766e+0	1.124e+2
0.124	1.724e-3	-2.763e+0	1.125e+2
0.125	1.734e-3	-2.761e+0	1.126e+2
0.126	1.745e-3	-2.758e+0	1.127e+2
0.127	1.755e-3	-2.756e+0	1.128e+2
0.128	1.766e-3	-2.753e+0	1.129e+2
0.129	1.776e-3	-2.750e+0	1.130e+2
0.130	1.787e-3	-2.748e+0	1.131e+2
0.131	1.798e-3	-2.745e+0	1.132e+2
0.132	1.808e-3	-2.743e+0	1.133e+2
0.133	1.819e-3	-2.740e+0	1.134e+2
0.134	1.830e-3	-2.738e+0	1.135e+2
0.135	1.841e-3	-2.735e+0	1.136e+2
0.136	1.852e-3	-2.732e+0	1.137e+2
0.137	1.863e-3	-2.730e+0	1.138e+2
0.138	1.873e-3	-2.727e+0	1.139e+2
0.139	1.884e-3	-2.725e+0	1.140e+2
0.140	1.895e-3	-2.722e+0	1.141e+2
0.141	1.906e-3	-2.720e+0	1.142e+2
0.142	1.917e-3	-2.717e+0	1.143e+2
0.143	1.928e-3	-2.715e+0	1.144e+2
0.144	1.937e-3	-2.713e+0	1.145e+2
0.145	1.948e-3	-2.710e+0	1.146e+2
0.146	1.959e-3	-2.708e+0	1.147e+2
0.147	1.970e-3	-2.706e+0	1.148e+2
0.148	1.981e-3	-2.703e+0	1.149e+2
0.149	1.992e-3	-2.701e+0	1.150e+2
0.150	2.003e-3	-2.698e+0	1.151e+2
0.151	2.014e-3	-2.696e+0	1.152e+2
0.152	2.025e-3	-2.694e+0	1.153e+2
0.153	2.037e-3	-2.691e+0	1.154e+2
0.154	2.048e-3	-2.689e+0	1.155e+2
0.155	2.059e-3	-2.686e+0	1.156e+2
0.156	2.070e-3	-2.684e+0	1.157e+2
0.157	2.081e-3	-2.682e+0	1.158e+2
0.158	2.092e-3	-2.679e+0	1.159e+2
0.159	2.104e-3	-2.677e+0	1.160e+2
0.160	2.115e-3	-2.675e+0	1.161e+2
0.161	2.126e-3	-2.673e+0	1.162e+2
0.162	2.137e-3	-2.670e+0	1.163e+2
0.163	2.148e-3	-2.668e+0	1.164e+2
0.164	2.159e-3	-2.666e+0	1.165e+2
0.165	2.170e-3	-2.663e+0	1.166e+2
0.166	2.182e-3	-2.661e+0	1.167e+2
0.167	2.193e-3	-2.659e+0	1.168e+2
0.168	2.204e-3	-2.657e+0	1.169e+2
0.169	2.216e-3	-2.654e+0	1.170e+2
0.170	2.227e-3	-2.652e+0	1.171e+2
0.171	2.238e-3	-2.650e+0	1.172e+2
0.172	2.249e-3	-2.648e+0	1.173e+2
0.173	2.261e-3	-2.646e+0	1.174e+2
0.174	2.272e-3	-2.644e+0	1.175e+2
0.175	2.283e-3	-2.641e+0	1.176e+2
0.176	2.295e-3	-2.639e+0	1.177e+2
0.177	2.306e-3	-2.637e+0	1.178e+2
0.178	2.318e-3	-2.635e+0	1.179e+2
0.179	2.329e-3	-2.633e+0	1.180e+2
0.180	2.341e-3	-2.631e+0	1.181e+2
0.181	2.352e-3	-2.629e+0	1.182e+2
0.182	2.363e-3	-2.626e+0	1.183e+2
0.183	2.375e-3	-2.624e+0	1.184e+2
0.184	2.386e-3	-2.622e+0	1.185e+2
0.185	2.397e-3	-2.620e+0	1.186e+2
0.186	2.408e-3	-2.618e+0	1.187e+2
0.187	2.420e-3	-2.616e+0	1.188e+2
0.188	2.431e-3	-2.614e+0	1.189e+2
0.189	2.442e-3	-2.612e+0	1.190e+2
0.190	2.453e-3	-2.610e+0	1.191e+2
0.191	2.465e-3	-2.608e+0	1.192e+2
0.192	2.476e-3	-2.606e+0	1.193e+2
0.193	2.487e-3	-2.604e+0	1.194e+2
0.194	2.498e-3	-2.602e+0	1.195e+2
0.195	2.510e-3	-2.600e+0	1.196e+2
0.196	2.521e-3	-2.598e+0	1.197e+2
0.197	2.534e-3	-2.596e+0	1.198e+2
0.198	2.546e-3	-2.594e+0	1.199e+2
0.199	2.558e-3	-2.592e+0	1.200e+2
0.200	2.569e-3	-2.590e+0	1.201e+2
0.201	2.580e-3	-2.588e+0	1.202e+2
0.202	2.592e-3	-2.586e+0	1.203e+2
0.203	2.603e-3	-2.585e+0	1.204e+2
0.204	2.614e-3	-2.583e+0	1.205e+2
0.205	2.626e-3	-2.581e+0	1.206e+2
0.206	2.637e-3	-2.579e+0	1.207e+2
0.207	2.648e-3	-2.577e+0	1.208e+2
0.208	2.660e-3	-2.575e+0	1.209e+2
0.209	2.671e-3	-2.573e+0	1.210e+2
0.210	2.682e-3	-2.571e+0	1.211e+2
0.211	2.693e-3	-2.570e+0	1.212e+2
0.212	2.705e-3	-2.568e+0	1.213e+2
0.213	2.716e-3	-2.566e+0	1.214e+2
0.214	2.727e-3	-2.564e+0	1.215e+2
0.215	2.738e-3	-2.562e+0	1.216e+2
0.216	2.750e-3	-2.561e+0	1.217e+2
0.217	2.761e-3	-2.559e+0	1.218e+2
0.218	2.772e-3	-2.557e+0	1.219e+2
0.219	2.783e-3	-2.555e+0	1.220e+2
0.220	2.794e-3	-2.554e+0	1.221e+2
0.221	2.805e-3	-2.552e+0	1.222e+2
0.222	2.817e-3	-2.550e+0	1.223e+2
0.223	2.828e-3	-2.549e+0	1.224e+2
0.224	2.839e-3	-2.547e+0	1.225e+2
0.225	2.850e-3	-2.545e+0	1.226e+2
0.226	2.861e-3	-2.543e+0	1.227e+2
0.227	2.872e-3	-2.542e+0	1.228e+2
0.228	2.884e-3	-2.540e+0	1.229e+2
0.229	2.895e-3	-2.538e+0	1.230e+2
0.230	2.906e-3	-2.537e+0	1.231e+2
0.231	2.917e-3	-2.535e+0	1.232e+2
0.232	2.928e-3	-2.533e+0	1.233e+2
0.233	2.939e-3	-2.532e+0	1.234e+2
0.234	2.951e-3	-2.530e+0	1.235e+2
0.235	2.962e-3	-2.528e+0	1.236e+2
0.236	2.973e-3	-2.527e+0	1.237e+2
0.237	2.984e-3	-2.525e+0	1.238e+2
0.238	2.995e-3	-2.524e+0	1.239e+2
0.239	3.006e-3	-2.522e+0	1.240e+2
0.240	3.018e-3	-2.520e+0	1.241e+2
0.241	3.029e-3	-2.519e+0	1.242e+2
0.242	3.040e-3	-2.517e+0	1.243e+2
0.243	3.051e-3	-2.516e+0	1.244e+2
0.244	3.062e-3	-2.514e+0	1.245e+2
0.245	3.073e-3	-2.512e+0	1.246e+2
0.246	3.084e-3	-2.511e+0	1.247e+2
0.247	3.095e-3	-2.509e+0	1.248e+2
0.248	3.106e-3	-2.508e+0	1.249e+2
0.249	3.118e-3	-2.506e+0	1.250e+2
0.250	3.129e-3	-2.505e+0	1.251e+2
0.251	3.141e-3	-2.503e+0	1.252e+2
0.252	3.152e-3	-2.501e+0	1.253e+2
0.253	3.164e-3	-2.500e+0	1.254e+2
0.254	3.176e-3	-2.498e+0	1.255e+2
0.255	3.187e-3	-2.497e+0	1.256e+2
0.256	3.199e-3	-2.495e+0	1.257e+2
0.257	3.210e-3	-2.493e+0	1.258e+2
0.258	3.221e-3	-2.492e+0	1.259e+2
0.259	3.233e-3	-2.490e+0	1.260e+2
0.260	3.244e-3	-2.489e+0	1.261e+2
0.261	3.255e-3	-2.487e+0	1.262e+2
0.262	3.267e-3	-2.486e+0	1.263e+2
0.263	3.277e-3	-2.484e+0	1.264e+2
0.264	3.288e-3	-2.483e+0	1.265e+2
0.265	3.299e-3	-2.482e+0	1.266e+2
0.266	3.310e-3	-2.480e+0	1.267e+2
0.267	3.321e-3	-2.479e+0	1.268e+2
0.268	3.332e-3	-2.477e+0	1.269e+2
0.269	3.343e-3	-2.476e+0	1.270e+2
0.270	3.353e-3	-2.475e+0	1.271e+2
0.271	3.364e-3	-2.473e+0	1.272e+2
0.272	3.375e-3	-2.472e+0	1.273e+2
0.273	3.386e-3	-2.470e+0	1.274e+2
0.274	3.397e-3	-2.469e+0	1.275e+2
0.275	3.408e-3	-2.468e+0	1.276e+2
0.276	3.418e-3	-2.466e+0	1.277e+2
0.277	3.429e-3	-2.465e+0	1.278e+2
0.278	3.439e-3	-2.464e+0	1.279e+2
0.279	3.450e-3	-2.462e+0	1.280e+2
0.280	3.461e-3	-2.461e+0	1.281e+2
0.281	3.472e-3	-2.459e+0	1.282e+2
0.282	3.483e-3	-2.458e+0	1.283e+2
0.283	3.493e-3	-2.457e+0	1.284e+2
0.284	3.504e-3	-2.455e+0	1.285e+2
0.285	3.514e-3	-2.454e+0	1.286e+2
0.286	3.524e-3	-2.453e+0	1.287e+2
0.287	3.535e-3	-2.452e+0	1.288e+2
0.288	3.546e-3	-2.450e+0	1.289e+2
0.289	3.557e-3	-2.449e+0	1.290e+2
0.290	3.568e-3	-2.448e+0	1.291e+2
0.291	3.579e-3	-2.446e+0	1.292e+2
0.292	3.590e-3	-2.445e+0	1.293e+2
0.293	3.601e-3	-2.444e+0	1.294e+2
0.294	3.611e-3	-2.442e+0	1.295e+2
0.295	3.623e-3	-2.441e+0	1.296e+2
0.296	3.634e-3	-2.440e+0	1.297e+2
0.297	3.645e-3	-2.438e+0	1.298e+2
0.298	3.655e-3	-2.437e+0	1.299e+2
0.299	3.666e-3	-2.436e+0	1.300e+2
0.300	3.677e-3	-2.435e+0	1.301e+2
0.301	3.687e-3	-2.433e+0	1.302e+2
0.302	3.698e-3	-2.432e+0	1.303e+2
0.303	3.709e-3	-2.431e+0	1.304e+2
0.304	3.719e-3	-2.430e+0	1.305e+2
0.305	3.730e-3	-2.428e+0	1.306e+2
0.306	3.740e-3	-2.427e+0	1.307e+2
0.307	3.751e-3	-2.426e+0	1.308e+2
0.308	3.761e-3	-2.425e+0	1.309e+2
0.309	3.772e-3	-2.423e+0	1.310e+2
0.310	3.782e-3	-2.422e+0	1.311e+2
0.311	3.792e-3	-2.421e+0	1.312e+2
0.312	3.803e-3	-2.420e+0	1.313e+2
0.313	3.813e-3	-2.419e+0	1.314e+2
0.314	3.824e-3	-2.418e+0	1.315e+2
0.315	3.834e-3	-2.416e+0	1.316e+2
0.316	3.844e-3	-2.415e+0	1.317e+2
0.317	3.854e-3	-2.414e+0	1.318e+2
0.318	3.865e-3	-2.413e+0	1.319e+2
0.319	3.875e-3	-2.412e+0	1.320e+2
0.320	3.885e-3	-2.411e+0	1.321e+2
0.321	3.896e-3	-2.409e+0	1.322e+2
0.322	3.906e-3	-2.408e+0	1.323e+2
0.323	3.916e-3	-2.407e+0	1.324e+2
0.324	3.927e-3	-2.406e+0	1.325e+2
0.325	3.936e-3	-2.405e+0	1.326e+2
0.326	3.948e-3	-2.404e+0	1.327e+2
0.327	3.961e-3	-2.402e+0	1.328e+2
0.328	3.974e-3	-2.401e+0	1.329e+2
0.329	3.987e-3	-2.399e+0	1.330e+2
0.330	3.998e-3	-2.398e+0	1.331e+2
0.331	4.009e-3	-2.397e+0	1.332e+2
0.332	4.020e-3	-2.396e+0	1.333e+2
0.333	4.030e-3	-2.395e+0	1.334e+2
0.334	4.041e-3	-2.394e+0	1.335e+2
0.335	4.051e-3	-2.392e+0	1.336e+2
0.336	4.062e-3	-2.391e+0	1.337e+2
0.337	4.073e-3	-2.390e+0	1.338e+2
0.338	4.083e-3	-2.389e+0	1.339e+2
0.339	4.094e-3	-2.388e+0	1.340e+2
0.340	4.104e-3	-2.387e+0	1.341e+2
0.341	4.114e-3	-2.386e+0	1.342e+2
0.342	4.124e-3	-2.385e+0	1.343e+2
0.343	4.134e-3	-2.384e+0	1.344e+2
0.344	4.145e-3	-2.383e+0	1.345e+2
0.345	4.155e-3	-2.381e+0	1.346e+2
0.346	4.165e-3	-2.380e+0	1.347e+2
0.347	4.175e-3	-2.379e+0	1.348e+2
0.348	4.185e-3	-2.378e+0	1.349e+2
0.349	4.194e-3	-2.377e+0	1.350e+2
0.350	4.204e-3	-2.376e+0	1.351e+2
0.351	4.214e-3	-2.375e+0	1.352e+2
0.352	4.224e-3	-2.374e+0	1.353e+2
0.353	4.234e-3	-2.373e+0	1.354e+2
0.354	4.244e-3	-2.372e+0	1.355e+2
0.355	4.254e-3	-2.371e+0	1.356e+2
0.356	4.264e-3	-2.370e+0	1.357e+2
0.357	4.275e-3	-2.369e+0	1.358e+2
0.358	4.285e-3	-2.368e+0	1.359e+2
0.359	4.296e-3	-2.367e+0	1.360e+2
0.360	4.306e-3	-2.366e+0	1.361e+2
0.361	4.317e-3	-2.365e+0	1.362e+2
0.362	4.327e-3	-2.364e+0	1.363e+2
0.363	4.337e-3	-2.363e+0	1.364e+2
0.364	4.347e-3	-2.362e+0	1.365e+2
0.365	4.357e-3	-2.361e+0	1.366e+2
0.366	4.367e-3	-2.360e+0	1.367e+2
0.367	4.377e-3	-2.359e+0	1.368e+2
0.368	4.387e-3	-2.358e+0	1.369e+2
0.369	4.397e-3	-2.357e+0	1.370e+2
0.370	4.407e-3	-2.356e+0	1.371e+2
0.371	4.417e-3	-2.355e+0	1.372e+2
0.372	4.426e-3	-2.354e+0	1.373e+2
0.373	4.436e-3	-2.353e+0	1.374e+2
0.374	4.446e-3	-2.352e+0	1.375e+2
0.375	4.456e-3	-2.351e+0	1.376e+2
0.376	4.466e-3	-2.350e+0	1.377e+2
0.377	4.478e-3	-2.349e+0	1.378e+2
0.378	4.489e-3	-2.348e+0	1.379e+2
0.379	4.500e-3	-2.347e+0	1.380e+2
0.380	4.510e-3	-2.346e+0	1.381e+2
0.381	4.520e-3	-2.345e+0	1.382e+2
0.382	4.530e-3	-2.344e+0	1.383e+2
0.383	4.540e-3	-2.343e+0	1.384e+2
0.384	4.551e-3	-2.342e+0	1.385e+2
0.385	4.561e-3	-2.341e+0	1.386e+2
0.386	4.571e-3	-2.340e+0	1.387e+2
0.387	4.580e-3	-2.339e+0	1.388e+2
0.388	4.590e-3	-2.338e+0	1.389e+2
0.389	4.599e-3	-2.337e+0	1.390e+2
0.390	4.609e-3	-2.336e+0	1.391e+2
0.391	4.619e-3	-2.335e+0	1.392e+2
0.392	4.631e-3	-2.334e+0	1.393e+2
0.393	4.646e-3	-2.333e+0	1.394e+2
0.394	4.657e-3	-2.332e+0	1.395e+2
0.395	4.667e-3	-2.331e+0	1.396e+2
0.396	4.677e-3	-2.330e+0	1.397e+2
0.397	4.690e-3	-2.329e+0	1.398e+2
0.398	4.701e-3	-2.328e+0	1.399e+2
0.399	4.715e-3	-2.326e+0	1.400e+2
0.400	4.730e-3	-2.325e+0	1.401e+2
0.401	4.741e-3	-2.324e+0	1.402e+2
0.402	4.752e-3	-2.323e+0	1.403e+2
0.403	4.763e-3	-2.322e+0	1.404e+2
0.404	4.774e-3	-2.321e+0	1.405e+2
0.405	4.785e-3	-2.320e+0	1.406e+2
0.406	4.795e-3	-2.319e+0	1.407e+2
0.407	4.805e-3	-2.318e+0	1.408e+2
0.408	4.816e-3	-2.317e+0	1.409e+2
0.409	4.827e-3	-2.316e+0	1.410e+2
0.410	4.841e-3	-2.315e+0	1.411e+2
0.411	4.851e-3	-2.314e+0	1.412e+2
0.412	4.861e-3	-2.313e+0	1.413e+2
0.413	4.871e-3	-2.312e+0	1.414e+2
0.414	4.880e-3	-2.312e+0	1.415e+2
0.415	4.890e-3	-2.311e+0	1.416e+2
0.416	4.899e-3	-2.310e+0	1.417e+2
0.417	4.908e-3	-2.309e+0	1.418e+2
0.418	4.917e-3	-2.308e+0	1.419e+2
0.419	4.928e-3	-2.307e+0	1.420e+2
0.420	4.938e-3	-2.306e+0	1.421e+2
0.421	4.948e-3	-2.306e+0	1.422e+2
0.422	4.958e-3	-2.305e+0	1.423e+2
0.423	4.968e-3	-2.304e+0	1.424e+2
0.424	4.978e-3	-2.303e+0	1.425e+2
0.425	4.987e-3	-2.302e+0	1.426e+2
0.426	4.997e-3	-2.301e+0	1.427e+2
0.427	5.006e-3	-2.300e+0	1.428e+2
0.428	5.016e-3	-2.300e+0	1.429e+2
0.429	5.027e-3	-2.299e+0	1.430e+2
0.430	5.037e-3	-2.298e+0	1.431e+2
0.431	5.047e-3	-2.297e+0	1.432e+2
0.432	5.059e-3	-2.296e+0	1.433e+2
0.433	5.070e-3	-2.295e+0	1.434e+2
0.434	5.080e-3	-2.294e+0	1.435e+2
0.435	5.088e-3	-2.293e+0	1.436e+2
0.436	5.098e-3	-2.293e+0	1.437e+2
0.437	5.108e-3	-2.292e+0	1.438e+2
0.438	5.117e-3	-2.291e+0	1.439e+2
0.439	5.127e-3	-2.290e+0	1.440e+2
0.440	5.136e-3	-2.289e+0	1.441e+2
0.441	5.144e-3	-2.289e+0	1.442e+2
0.442	5.153e-3	-2.288e+0	1.443e+2
0.443	5.162e-3	-2.287e+0	1.444e+2
0.444	5.172e-3	-2.286e+0	1.445e+2
0.445	5.184e-3	-2.285e+0	1.446e+2
0.446	5.194e-3	-2.284e+0	1.447e+2
0.447	5.203e-3	-2.284e+0	1.448e+2
0.448	5.213e-3	-2.283e+0	1.449e+2
0.449	5.223e-3	-2.282e+0	1.450e+2
0.450	5.233e-3	-2.281e+0	1.451e+2
0.451	5.242e-3	-2.280e+0	1.452e+2
0.452	5.251e-3	-2.280e+0	1.453e+2
0.453	5.260e-3	-2.279e+0	1.454e+2
0.454	5.270e-3	-2.278e+0	1.455e+2
0.455	5.280e-3	-2.277e+0	1.456e+2
0.456	5.291e-3	-2.276e+0	1.457e+2
0.457	5.301e-3	-2.276e+0	1.458e+2
0.458	5.309e-3	-2.275e+0	1.459e+2
0.459	5.318e-3	-2.274e+0	1.460e+2
0.460	5.327e-3	-2.274e+0	1.461e+2
0.461	5.335e-3	-2.273e+0	1.462e+2
0.462	5.344e-3	-2.272e+0	1.463e+2
0.463	5.353e-3	-2.271e+0	1.464e+2
0.464	5.362e-3	-2.271e+0	1.465e+2
0.465	5.371e-3	-2.270e+0	1.466e+2
0.466	5.380e-3	-2.269e+0	1.467e+2
0.467	5.390e-3	-2.268e+0	1.468e+2
0.468	5.399e-3	-2.268e+0	1.469e+2
0.469	5.407e-3	-2.267e+0	1.470e+2
0.470	5.416e-3	-2.266e+0	1.471e+2
0.471	5.424e-3	-2.266e+0	1.472e+2
0.472	5.436e-3	-2.265e+0	1.473e+2
0.473	5.448e-3	-2.264e+0	1.474e+2
0.474	5.459e-3	-2.263e+0	1.475e+2
0.475	5.470e-3	-2.262e+0	1.476e+2
0.476	5.481e-3	-2.261e+0	1.477e+2
0.477	5.492e-3	-2.260e+0	1.478e+2
0.478	5.502e-3	-2.259e+0	1.479e+2
0.479	5.511e-3	-2.259e+0	1.480e+2
0.480	5.519e-3	-2.258e+0	1.481e+2
0.481	5.528e-3	-2.257e+0	1.482e+2
0.482	5.537e-3	-2.257e+0	1.483e+2
0.483	5.548e-3	-2.256e+0	1.484e+2
0.484	5.559e-3	-2.255e+0	1.485e+2
0.485	5.568e-3	-2.254e+0	1.486e+2
0.486	5.576e-3	-2.254e+0	1.487e+2
0.487	5.585e-3	-2.253e+0	1.488e+2
0.488	5.595e-3	-2.252e+0	1.489e+2
0.489	5.603e-3	-2.252e+0	1.490e+2
0.490	5.615e-3	-2.251e+0	1.491e+2
0.491	5.624e-3	-2.250e+0	1.492e+2
0.492	5.632e-3	-2.249e+0	1.493e+2
0.493	5.641e-3	-2.249e+0	1.494e+2
0.494	5.650e-3	-2.248e+0	1.495e+2
0.495	5.660e-3	-2.247e+0	1.496e+2
0.496	5.669e-3	-2.246e+0	1.497e+2
0.497	5.677e-3	-2.246e+0	1.498e+2
0.498	5.686e-3	-2.245e+0	1.499e+2
0.499	5.695e-3	-2.245e+0	1.500e+2
0.500	5.704e-3	-2.244e+0	1.501e+2
0.501	5.716e-3	-2.243e+0	1.502e+2
0.502	5.726e-3	-2.242e+0	1.503e+2
0.503	5.738e-3	-2.241e+0	1.504e+2
0.504	5.748e-3	-2.240e+0	1.505e+2
0.505	5.757e-3	-2.240e+0	1.506e+2
0.506	5.769e-3	-2.239e+0	1.507e+2
0.507	5.790e-3	-2.237e+0	1.508e+2
0.508	5.801e-3	-2.237e+0	1.509e+2
0.509	5.810e-3	-2.236e+0	1.510e+2
0.510	5.818e-3	-2.235e+0	1.511e+2
0.511	5.826e-3	-2.235e+0	1.512e+2
0.512	5.835e-3	-2.234e+0	1.513e+2
0.513	5.845e-3	-2.233e+0	1.514e+2
0.514	5.854e-3	-2.233e+0	1.515e+2
0.515	5.864e-3	-2.232e+0	1.516e+2
0.516	5.873e-3	-2.231e+0	1.517e+2
0.517	5.883e-3	-2.230e+0	1.518e+2
0.518	5.892e-3	-2.230e+0	1.519e+2
0.519	5.901e-3	-2.229e+0	1.520e+2
0.520	5.910e-3	-2.228e+0	1.521e+2
0.521	5.922e-3	-2.228e+0	1.522e+2
0.522	5.932e-3	-2.227e+0	1.523e+2
0.523	5.940e-3	-2.226e+0	1.524e+2
0.524	5.949e-3	-2.226e+0	1.525e+2
0.525	5.956e-3	-2.225e+0	1.526e+2
0.526	5.963e-3	-2.225e+0	1.527e+2
0.527	5.971e-3	-2.224e+0	1.528e+2
0.528	5.979e-3	-2.223e+0	1.529e+2
0.529	5.988e-3	-2.223e+0	1.530e+2
0.530	5.993e-3	-2.222e+0	1.531e+2
0.531	5.994e-3	-2.222e+0	1.532e+2
0.532	5.994e-3	-2.222e+0	1.533e+2
0.533	5.994e-3	-2.222e+0	1.534e+2
0.534	5.994e-3	-2.222e+0	1.535e+2
0.535	5.994e-3	-2.222e+0	1.536e+2
0.536	5.994e-3	-2.222e+0	1.537e+2
0.537	5.993e-3	-2.222e+0	1.538e+2
0.538	5.994e-3	-2.222e+0	1.539e+2
0.539	5.993e-3	-2.222e+0	1.540e+2
0.540	5.993e-3	-2.222e+0	1.541e+2
0.541	5.993e-3	-2.222e+0	1.542e+2
0.542	5.993e-3	-2.222e+0	1.543e+2
0.543	5.993e-3	-2.222e+0	1.544e+2
0.544	5.993e-3	-2.222e+0	1.545e+2
0.545	5.993e-3	-2.222e+0	1.546e+2
0.546	5.993e-3	-2.222e+0	1.547e+2
0.547	5.993e-3	-2.222e+0	1.548e+2
0.548	5.993e-3	-2.222e+0	1.549e+2
0.549	5.993e-3	-2.222e+0	1.550e+2
0.550	5.993e-3	-2.222e+0	1.551e+2
0.551	5.993e-3	-2.222e+0	1.552e+2
0.552	5.993e-3	-2.222e+0	1.553e+2
0.553	5.993e-3	-2.222e+0	1.554e+2
0.554	5.993e-3	-2.222e+0	1.555e+2
0.555	5.993e-3	-2.222e+0	1.556e+2
0.556	5.993e-3	-2.222e+0	1.557e+2
0.557	5.992e-3	-2.222e+0	1.558e+2
0.558	5.992e-3	-2.222e+0	1.559e+2
0.559	5.992e-3	-2.222e+0	1.560e+2
0.560	5.992e-3	-2.222e+0	1.561e+2
0.561	5.992e-3	-2.222e+0	1.562e+2
0.562	5.992e-3	-2.222e+0	1.563e+2
0.563	5.992e-3	-2.222e+0	1.564e+2
0.564	5.992e-3	-2.222e+0	1.565e+2
0.565	5.992e-3	-2.222e+0	1.566e+2
0.566	5.992e-3	-2.222e+0	1.567e+2
0.567	5.992e-3	-2.222e+0	1.568e+2
0.568	5.992e-3	-2.222e+0	1.569e+2
0.569	5.992e-3	-2.222e+0	1.570e+2
0.570	5.992e-3	-2.222e+0	1.571e+2
0.571	5.992e-3	-2.222e+0	1.572e+2
0.572	5.992e-3	-2.222e+0	1.573e+2
0.573	5.992e-3	-2.222e+0	1.574e+2
0.574	5.992e-3	-2.222e+0	1.575e+2
0.575	5.992e-3	-2.222e+0	1.576e+2
0.576	5.993e-3	-2.222e+0	1.577e+2
0.577	5.993e-3	-2.222e+0	1.578e+2
0.578	5.993e-3	-2.222e+0	1.579e+2
0.579	5.993e-3	-2.222e+0	1.580e+2
0.580	5.993e-3	-2.222e+0	1.581e+2
0.581	5.993e-3	-2.222e+0	1.582e+2
0.582	5.993e-3	-2.222e+0	1.583e+2
0.583	5.993e-3	-2.222e+0	1.584e+2
0.584	5.993e-3	-2.222e+0	1.585e+2
0.585	5.993e-3	-2.222e+0	1.586e+2
0.586	5.993e-3	-2.222e+0	1.587e+2
0.587	5.993e-3	-2.222e+0	1.588e+2
0.588	5.993e-3	-2.222e+0	1.589e+2
0.589	5.993e-3	-2.222e+0	1.590e+2
0.590	5.993e-3	-2.222e+0	1.591e+2
0.591	5.993e-3	-2.222e+0	1.592e+2
0.592	5.993e-3	-2.222e+0	1.593e+2
0.593	5.993e-3	-2.222e+0	1.594e+2
0.594	5.993e-3	-2.222e+0	1.595e+2
0.595	5.992e-3	-2.222e+0	1.596e+2
0.596	5.992e-3	-2.222e+0	1.597e+2
0.597	5.992e-3	-2.222e+0	1.598e+2
0.598	5.992e-3	-2.222e+0	1.599e+2
0.599	5.992e-3	-2.222e+0	1.600e+2
0.600	5.992e-3	-2.222e+0	1.601e+2
0.601	5.992e-3	-2.222e+0	1.602e+2
0.602	5.992e-3	-2.222e+0	1.603e+2
0.603	5.992e-3	-2.222e+0	1.604e+2
0.604	5.992e-3	-2.222e+0	1.605e+2
0.605	5.992e-3	-2.222e+0	1.606e+2
0.606	5.992e-3	-2.222e+0	1.607e+2
0.607	5.992e-3	-2.222e+0	1.608e+2
0.608	5.992e-3	-2.222e+0	1.609e+2
0.609	5.992e-3	-2.222e+0	1.610e+2
0.610	5.992e-3	-2.222e+0	1.611e+2
0.611	5.992e-3	-2.222e+0	1.612e+2
0.612	5.991e-3	-2.222e+0	1.613e+2
0.613	5.991e-3	-2.222e+0	1.614e+2
0.614	5.991e-3	-2.222e+0	1.615e+2
0.615	5.991e-3	-2.222e+0	1.616e+2
0.616	5.991e-3	-2.223e+0	1.617e+2
0.617	5.991e-3	-2.223e+0	1.618e+2
0.618	5.991e-3	-2.223e+0	1.619e+2
0.619	5.991e-3	-2.223e+0	1.620e+2
0.620	5.991e-3	-2.223e+0	1.621e+2
0.621	5.991e-3	-2.223e+0	1.622e+2
0.622	5.991e-3	-2.223e+0	1.623e+2
0.623	5.991e-3	-2.223e+0	1.624e+2
0.624	5.991e-3	-2.223e+0	1.625e+2
0.625	5.990e-3	-2.223e+0	1.626e+2
0.626	5.990e-3	-2.223e+0	1.627e+2
0.627	5.990e-3	-2.223e+0	1.628e+2
0.628	5.990e-3	-2.223e+0	1.629e+2
0.629	5.990e-3	-2.223e+0	1.630e+2
0.630	5.990e-3	-2.223e+0	1.631e+2
0.631	5.990e-3	-2.223e+0	1.632e+2
0.632	5.990e-3	-2.223e+0	1.633e+2
0.633	5.990e-3	-2.223e+0	1.634e+2
0.634	5.990e-3	-2.223e+0	1.635e+2
0.635	5.990e-3	-2.223e+0	1.636e+2
0.636	5.989e-3	-2.223e+0	1.637e+2
0.637	5.989e-3	-2.223e+0	1.638e+2
0.638	5.989e-3	-2.223e+0	1.639e+2
0.639	5.989e-3	-2.223e+0	1.640e+2
0.640	5.989e-3	-2.223e+0	1.641e+2
0.641	5.989e-3	-2.223e+0	1.642e+2
0.642	5.989e-3	-2.223e+0	1.643e+2
0.643	5.989e-3	-2.223e+0	1.644e+2
0.644	5.989e-3	-2.223e+0	1.645e+2
0.645	5.989e-3	-2.223e+0	1.646e+2
0.646	5.989e-3	-2.223e+0	1.647e+2
0.647	5.989e-3	-2.223e+0	1.648e+2
0.648	5.989e-3	-2.223e+0	1.649e+2
0.649	5.989e-3	-2.223e+0	1.650e+2
0.650	5.989e-3	-2.223e+0	1.651e+2
0.651	5.989e-3	-2.223e+0	1.652e+2
0.652	5.988e-3	-2.223e+0	1.653e+2
0.653	5.988e-3	-2.223e+0	1.654e+2
0.654	5.988e-3	-2.223e+0	1.655e+2
0.655	5.988e-3	-2.223e+0	1.656e+2
0.656	5.988e-3	-2.223e+0	1.657e+2
0.657	5.988e-3	-2.223e+0	1.658e+2
0.658	5.988e-3	-2.223e+0	1.659e+2
0.659	5.988e-3	-2.223e+0	1.660e+2
0.660	5.988e-3	-2.223e+0	1.661e+2
0.661	5.988e-3	-2.223e+0	1.662e+2
0.662	5.988e-3	-2.223e+0	1.663e+2
0.663	5.988e-3	-2.223e+0	1.664e+2
0.664	5.988e-3	-2.223e+0	1.665e+2
0.665	5.988e-3	-2.223e+0	1.666e+2
0.666	5.989e-3	-2.223e+0	1.667e+2
0.667	5.989e-3	-2.223e+0	1.668e+2
0.668	5.989e-3	-2.223e+0	1.669e+2
0.669	5.989e-3	-2.223e+0	1.670e+2
0.670	5.989e-3	-2.223e+0	1.671e+2
0.671	5.989e-3	-2.223e+0	1.672e+2
0.672	5.989e-3	-2.223e+0	1.673e+2
0.673	5.989e-3	-2.223e+0	1.674e+2
0.674	5.989e-3	-2.223e+0	1.675e+2
0.675	5.989e-3	-2.223e+0	1.676e+2
0.676	5.989e-3	-2.223e+0	1.677e+2
0.677	5.989e-3	-2.223e+0	1.678e+2
0.678	5.988e-3	-2.223e+0	1.679e+2
0.679	5.988e-3	-2.223e+0	1.680e+2
0.680	5.988e-3	-2.223e+0	1.681e+2
0.681	5.988e-3	-2.223e+0	1.682e+2
0.682	5.988e-3	-2.223e+0	1.683e+2
0.683	5.988e-3	-2.223e+0	1.684e+2
0.684	5.988e-3	-2.223e+0	1.685e+2
0.685	5.988e-3	-2.223e+0	1.686e+2
0.686	5.987e-3	-2.223e+0	1.687e+2
0.687	5.987e-3	-2.223e+0	1.688e+2
0.688	5.987e-3	-2.223e+0	1.689e+2
0.689	5.988e-3	-2.223e+0	1.690e+2
0.690	5.988e-3	-2.223e+0	1.691e+2
0.691	5.988e-3	-2.223e+0	1.692e+2
0.692	5.988e-3	-2.223e+0	1.693e+2
0.693	5.988e-3	-2.223e+0	1.694e+2
0.694	5.987e-3	-2.223e+0	1.695e+2
0.695	5.987e-3	-2.223e+0	1.696e+2
0.696	5.987e-3	-2.223e+0	1.697e+2
0.697	5.987e-3	-2.223e+0	1.698e+2
0.698	5.987e-3	-2.223e+0	1.699e+2
0.699	5.987e-3	-2.223e+0	1.700e+2
0.700	5.987e-3	-2.223e+0	1.701e+2
0.701	5.987e-3	-2.223e+0	1.702e+2
0.702	5.987e-3	-2.223e+0	1.703e+2
0.703	5.987e-3	-2.223e+0	1.704e+2
0.704	5.986e-3	-2.223e+0	1.705e+2
0.705	5.986e-3	-2.223e+0	1.706e+2
0.706	5.986e-3	-2.223e+0	1.707e+2
0.707	5.986e-3	-2.223e+0	1.708e+2
0.708	5.986e-3	-2.223e+0	1.709e+2
0.709	5.986e-3	-2.223e+0	1.710e+2
0.710	5.986e-3	-2.223e+0	1.711e+2
0.711	5.986e-3	-2.223e+0	1.712e+2
0.712	5.986e-3	-2.223e+0	1.713e+2
0.713	5.986e-3	-2.223e+0	1.714e+2
0.714	5.986e-3	-2.223e+0	1.715e+2
0.715	5.986e-3	-2.223e+0	1.716e+2
0.716	5.986e-3	-2.223e+0	1.717e+2
0.717	5.986e-3	-2.223e+0	1.718e+2
0.718	5.985e-3	-2.223e+0	1.719e+2
0.719	5.985e-3	-2.223e+0	1.720e+2
0.720	5.985e-3	-2.223e+0	1.721e+2
0.721	5.985e-3	-2.223e+0	1.722e+2
0.722	5.985e-3	-2.223e+0	1.723e+2
0.723	5.985e-3	-2.223e+0	1.724e+2
0.724	5.985e-3	-2.223e+0	1.725e+2
0.725	5.985e-3	-2.223e+0	1.726e+2
0.726	5.984e-3	-2.223e+0	1.727e+2
0.727	5.984e-3	-2.223e+0	1.728e+2
0.728	5.984e-3	-2.223e+0	1.729e+2
0.729	5.984e-3	-2.223e+0	1.730e+2
0.730	5.984e-3	-2.223e+0	1.731e+2
0.731	5.984e-3	-2.223e+0	1.732e+2
0.732	5.984e-3	-2.223e+0	1.733e+2
0.733	5.984e-3	-2.223e+0	1.734e+2
0.734	5.984e-3	-2.223e+0	1.735e+2
0.735	5.984e-3	-2.223e+0	1.736e+2
0.736	5.984e-3	-2.223e+0	1.737e+2
0.737	5.984e-3	-2.223e+0	1.738e+2
0.738	5.984e-3	-2.223e+0	1.739e+2
0.739	5.984e-3	-2.223e+0	1.740e+2
0.740	5.984e-3	-2.223e+0	1.741e+2
0.741	5.984e-3	-2.223e+0	1.742e+2
0.742	5.984e-3	-2.223e+0	1.743e+2
0.743	5.984e-3	-2.223e+0	1.744e+2
0.744	5.984e-3	-2.223e+0	1.745e+2
0.745	5.984e-3	-2.223e+0	1.746e+2
0.746	5.985e-3	-2.223e+0	1.747e+2
0.747	5.985e-3	-2.223e+0	1.748e+2
0.748	5.985e-3	-2.223e+0	1.749e+2
0.749	5.985e-3	-2.223e+0	1.750e+2
0.750	5.985e-3	-2.223e+0	1.751e+2
0.751	5.985e-3	-2.223e+0	1.752e+2
0.752	5.985e-3	-2.223e+0	1.753e+2
0.753	5.984e-3	-2.223e+0	1.754e+2
0.754	5.984e-3	-2.223e+0	1.755e+2
0.755	5.985e-3	-2.223e+0	1.756e+2
0.756	5.985e-3	-2.223e+0	1.757e+2
0.757	5.985e-3	-2.223e+0	1.758e+2
0.758	5.985e-3	-2.223e+0	1.759e+2
0.759	5.984e-3	-2.223e+0	1.760e+2
0.760	5.985e-3	-2.223e+0	1.761e+2
0.761	5.985e-3	-2.223e+0	1.762e+2
0.762	5.984e-3	-2.223e+0	1.763e+2
0.763	5.984e-3	-2.223e+0	1.764e+2
0.764	5.984e-3	-2.223e+0	1.765e+2
0.765	5.984e-3	-2.223e+0	1.766e+2
0.766	5.984e-3	-2.223e+0	1.767e+2
0.767	5.984e-3	-2.223e+0	1.768e+2
0.768	5.984e-3	-2.223e+0	1.769e+2
0.769	5.984e-3	-2.223e+0	1.770e+2
0.770	5.983e-3	-2.223e+0	1.771e+2
0.771	5.983e-3	-2.223e+0	1.772e+2
0.772	5.983e-3	-2.223e+0	1.773e+2
0.773	5.983e-3	-2.223e+0	1.774e+2
0.774	5.983e-3	-2.223e+0	1.775e+2
0.775	5.983e-3	-2.223e+0	1.776e+2
0.776	5.983e-3	-2.223e+0	1.777e+2
0.777	5.983e-3	-2.223e+0	1.778e+2
0.778	5.983e-3	-2.223e+0	1.779e+2
0.779	5.983e-3	-2.223e+0	1.780e+2
0.780	5.983e-3	-2.223e+0	1.781e+2
0.781	5.983e-3	-2.223e+0	1.782e+2
0.782	5.982e-3	-2.223e+0	1.783e+2
0.783	5.982e-3	-2.223e+0	1.784e+2
0.784	5.982e-3	-2.223e+0	1.785e+2
0.785	5.982e-3	-2.223e+0	1.786e+2
0.786	5.982e-3	-2.223e+0	1.787e+2
0.787	5.982e-3	-2.223e+0	1.788e+2
0.788	5.982e-3	-2.223e+0	1.789e+2
0.789	5.982e-3	-2.223e+0	1.790e+2
0.790	5.981e-3	-2.223e+0	1.791e+2
0.791	5.981e-3	-2.223e+0	1.792e+2
0.792	5.981e-3	-2.223e+0	1.793e+2
0.793	5.981e-3	-2.223e+0	1.794e+2
0.794	5.981e-3	-2.223e+0	1.795e+2
0.795	5.981e-3	-2.223e+0	1.796e+2
0.796	5.981e-3	-2.223e+0	1.797e+2
0.797	5.981e-3	-2.223e+0	1.798e+2
0.798	5.981e-3	-2.223e+0	1.799e+2
0.799	5.981e-3	-2.223e+0	1.800e+2
0.800	5.980e-3	-2.223e+0	1.801e+2
0.801	5.980e-3	-2.223e+0	1.802e+2
0.802	5.980e-3	-2.223e+0	1.803e+2
0.803	5.980e-3	-2.223e+0	1.804e+2
0.804	5.979e-3	-2.223e+0	1.805e+2
0.805	5.979e-3	-2.223e+0	1.806e+2
0.806	5.980e-3	-2.223e+0	1.807e+2
0.807	5.980e-3	-2.223e+0	1.808e+2
0.808	5.980e-3	-2.223e+0	1.809e+2
0.809	5.981e-3	-2.223e+0	1.810e+2
0.810	5.981e-3	-2.223e+0	1.811e+2
0.811	5.981e-3	-2.223e+0	1.812e+2
0.812	5.981e-3	-2.223e+0	1.813e+2
0.813	5.981e-3	-2.223e+0	1.814e+2
0.814	5.981e-3	-2.223e+0	1.815e+2
0.815	5.980e-3	-2.223e+0	1.816e+2
0.816	5.981e-3	-2.223e+0	1.817e+2
0.817	5.981e-3	-2.223e+0	1.818e+2
0.818	5.982e-3	-2.223e+0	1.819e+2
0.819	5.982e-3	-2.223e+0	1.820e+2
0.820	5.982e-3	-2.223e+0	1.821e+2
0.821	5.982e-3	-2.223e+0	1.822e+2
0.822	5.982e-3	-2.223e+0	1.823e+2
0.823	5.982e-3	-2.223e+0	1.824e+2
0.824	5.982e-3	-2.223e+0	1.825e+2
0.825	5.981e-3	-2.223e+0	1.826e+2
0.826	5.981e-3	-2.223e+0	1.827e+2
0.827	5.981e-3	-2.223e+0	1.828e+2
0.828	5.981e-3	-2.223e+0	1.829e+2
0.829	5.981e-3	-2.223e+0	1.830e+2
0.830	5.980e-3	-2.223e+0	1.831e+2
0.831	5.981e-3	-2.223e+0	1.832e+2
0.832	5.980e-3	-2.223e+0	1.833e+2
0.833	5.980e-3	-2.223e+0	1.834e+2
0.834	5.980e-3	-2.223e+0	1.835e+2
0.835	5.980e-3	-2.223e+0	1.836e+2
0.836	5.980e-3	-2.223e+0	1.837e+2
0.837	5.980e-3	-2.223e+0	1.838e+2
0.838	5.980e-3	-2.223e+0	1.839e+2
0.839	5.980e-3	-2.223e+0	1.840e+2
0.840	5.980e-3	-2.223e+0	1.841e+2
0.841	5.980e-3	-2.223e+0	1.842e+2
0.842	5.980e-3	-2.223e+0	1.843e+2
0.843	5.980e-3	-2.223e+0	1.844e+2
0.844	5.980e-3	-2.223e+0	1.845e+2
0.845	5.979e-3	-2.223e+0	1.846e+2
0.846	5.979e-3	-2.223e+0	1.847e+2
0.847	5.979e-3	-2.223e+0	1.848e+2
0.848	5.979e-3	-2.223e+0	1.849e+2
0.849	5.979e-3	-2.223e+0	1.850e+2
0.850	5.979e-3	-2.223e+0	1.851e+2
0.851	5.979e-3	-2.223e+0	1.852e+2
0.852	5.979e-3	-2.223e+0	1.853e+2
0.853	5.979e-3	-2.223e+0	1.854e+2
0.854	5.979e-3	-2.223e+0	1.855e+2
0.855	5.979e-3	-2.223e+0	1.856e+2
0.856	5.979e-3	-2.223e+0	1.857e+2
0.857	5.979e-3	-2.223e+0	1.858e+2
0.858	5.979e-3	-2.223e+0	1.859e+2
0.859	5.978e-3	-2.223e+0	1.860e+2
0.860	5.978e-3	-2.223e+0	1.861e+2
0.861	5.978e-3	-2.223e+0	1.862e+2
0.862	5.978e-3	-2.223e+0	1.863e+2
0.863	5.978e-3	-2.223e+0	1.864e+2
0.864	5.977e-3	-2.223e+0	1.865e+2
0.865	5.978e-3	-2.223e+0	1.866e+2
0.866	5.978e-3	-2.223e+0	1.867e+2
0.867	5.977e-3	-2.223e+0	1.868e+2
0.868	5.977e-3	-2.223e+0	1.869e+2
0.869	5.977e-3	-2.223e+0	1.870e+2
0.870	5.977e-3	-2.224e+0	1.871e+2
0.871	5.977e-3	-2.224e+0	1.872e+2
0.872	5.977e-3	-2.224e+0	1.873e+2
0.873	5.977e-3	-2.224e+0	1.874e+2
0.874	5.977e-3	-2.224e+0	1.875e+2
0.875	5.977e-3	-2.224e+0	1.876e+2
0.876	5.976e-3	-2.224e+0	1.877e+2
0.877	5.976e-3	-2.224e+0	1.878e+2
0.878	5.976e-3	-2.224e+0	1.879e+2
0.879	5.976e-3	-2.224e+0	1.880e+2
0.880	5.976e-3	-2.224e+0	1.881e+2
0.881	5.976e-3	-2.224e+0	1.882e+2
0.882	5.976e-3	-2.224e+0	1.883e+2
0.883	5.976e-3	-2.224e+0	1.884e+2
0.884	5.976e-3	-2.224e+0	1.885e+2
0.885	5.975e-3	-2.224e+0	1.886e+2
0.886	5.975e-3	-2.224e+0	1.887e+2
0.887	5.975e-3	-2.224e+0	1.888e+2
0.888	5.975e-3	-2.224e+0	1.889e+2
0.889	5.975e-3	-2.224e+0	1.890e+2
0.890	5.974e-3	-2.224e+0	1.891e+2
0.891	5.974e-3	-2.224e+0	1.892e+2
0.892	5.974e-3	-2.224e+0	1.893e+2
0.893	5.974e-3	-2.224e+0	1.894e+2
0.894	5.974e-3	-2.224e+0	1.895e+2
0.895	5.974e-3	-2.224e+0	1.896e+2
0.896	5.974e-3	-2.224e+0	1.897e+2
0.897	5.974e-3	-2.224e+0	1.898e+2
0.898	5.974e-3	-2.224e+0	1.899e+2
0.899	5.974e-3	-2.224e+0	1.900e+2
0.900	5.974e-3	-2.224e+0	1.901e+2
0.901	5.973e-3	-2.224e+0	1.902e+2
0.902	5.973e-3	-2.224e+0	1.903e+2
0.903	5.973e-3	-2.224e+0	1.904e+2
0.904	5.973e-3	-2.224e+0	1.905e+2
0.905	5.973e-3	-2.224e+0	1.906e+2
0.906	5.973e-3	-2.224e+0	1.907e+2
0.907	5.973e-3	-2.224e+0	1.908e+2
0.908	5.973e-3	-2.224e+0	1.909e+2
0.909	5.973e-3	-2.224e+0	1.910e+2
0.910	5.973e-3	-2.224e+0	1.911e+2
0.911	5.973e-3	-2.224e+0	1.912e+2
0.912	5.973e-3	-2.224e+0	1.913e+2
0.913	5.972e-3	-2.224e+0	1.914e+2
0.914	5.972e-3	-2.224e+0	1.915e+2
0.915	5.972e-3	-2.224e+0	1.916e+2
0.916	5.972e-3	-2.224e+0	1.917e+2
0.917	5.972e-3	-2.224e+0	1.918e+2
0.918	5.972e-3	-2.224e+0	1.919e+2
0.919	5.972e-3	-2.224e+0	1.920e+2
0.920	5.972e-3	-2.224e+0	1.921e+2
0.921	5.972e-3	-2.224e+0	1.922e+2
0.922	5.972e-3	-2.224e+0	1.923e+2
0.923	5.972e-3	-2.224e+0	1.924e+2
0.924	5.971e-3	-2.224e+0	1.925e+2
0.925	5.971e-3	-2.224e+0	1.926e+2
0.926	5.971e-3	-2.224e+0	1.927e+2
0.927	5.971e-3	-2.224e+0	1.928e+2
0.928	5.971e-3	-2.224e+0	1.929e+2
0.929	5.971e-3	-2.224e+0	1.930e+2
0.930	5.971e-3	-2.224e+0	1.931e+2
0.931	5.971e-3	-2.224e+0	1.932e+2
0.932	5.971e-3	-2.224e+0	1.933e+2
0.933	5.970e-3	-2.224e+0	1.934e+2
0.934	5.970e-3	-2.224e+0	1.935e+2
0.935	5.970e-3	-2.224e+0	1.936e+2
0.936	5.970e-3	-2.224e+0	1.937e+2
0.937	5.970e-3	-2.224e+0	1.938e+2
0.938	5.970e-3	-2.224e+0	1.939e+2
0.939	5.970e-3	-2.224e+0	1.940e+2
0.940	5.970e-3	-2.224e+0	1.941e+2
0.941	5.969e-3	-2.224e+0	1.942e+2
0.942	5.969e-3	-2.224e+0	1.943e+2
0.943	5.969e-3	-2.224e+0	1.944e+2
0.944	5.969e-3	-2.224e+0	1.945e+2
0.945	5.969e-3	-2.224e+0	1.946e+2
0.946	5.969e-3	-2.224e+0	1.947e+2
0.947	5.969e-3	-2.224e+0	1.948e+2
0.948	5.969e-3	-2.224e+0	1.949e+2
0.949	5.968e-3	-2.224e+0	1.950e+2
0.950	5.968e-3	-2.224e+0	1.951e+2
0.951	5.968e-3	-2.224e+0	1.952e+2
0.952	5.968e-3	-2.224e+0	1.953e+2
0.953	5.968e-3	-2.224e+0	1.954e+2
0.954	5.968e-3	-2.224e+0	1.955e+2
0.955	5.968e-3	-2.224e+0	1.956e+2
0.956	5.967e-3	-2.224e+0	1.957e+2
0.957	5.967e-3	-2.224e+0	1.958e+2
0.958	5.967e-3	-2.224e+0	1.959e+2
0.959	5.967e-3	-2.224e+0	1.960e+2
0.960	5.967e-3	-2.224e+0	1.961e+2
0.961	5.967e-3	-2.224e+0	1.962e+2
0.962	5.967e-3	-2.224e+0	1.963e+2
0.963	5.967e-3	-2.224e+0	1.964e+2
0.964	5.967e-3	-2.224e+0	1.965e+2
0.965	5.967e-3	-2.224e+0	1.966e+2
0.966	5.967e-3	-2.224e+0	1.967e+2
0.967	5.967e-3	-2.224e+0	1.968e+2
0.968	5.967e-3	-2.224e+0	1.969e+2
0.969	5.967e-3	-2.224e+0	1.970e+2
0.970	5.967e-3	-2.224e+0	1.971e+2
0.971	5.966e-3	-2.224e+0	1.972e+2
0.972	5.966e-3	-2.224e+0	1.973e+2
0.973	5.966e-3	-2.224e+0	1.974e+2
0.974	5.966e-3	-2.224e+0	1.975e+2
0.975	5.966e-3	-2.224e+0	1.976e+2
0.976	5.966e-3	-2.224e+0	1.977e+2
0.977	5.966e-3	-2.224e+0	1.978e+2
0.978	5.965e-3	-2.224e+0	1.979e+2
0.979	5.965e-3	-2.224e+0	1.980e+2
0.980	5.965e-3	-2.224e+0	1.981e+2
0.981	5.965e-3	-2.224e+0	1.982e+2
0.982	5.965e-3	-2.224e+0	1.983e+2
0.983	5.965e-3	-2.224e+0	1.984e+2
0.984	5.965e-3	-2.224e+0	1.985e+2
0.985	5.965e-3	-2.224e+0	1.986e+2
[truncated: 14 more rows]
