# Supplementary material for: Decoration of Ag nanoparticles on CoMoO4 rods for efficient electrochemical reduction of CO2
Source: Sci Rep. 2024 Jan 16;14:1406. doi: 10.1038/s41598-024-51680-w (PMC10792071; doi:10.1038/s41598-024-51680-w)
Supplement: Supplementary file 1 — Supplementary Information 1. [file 41598_2024_51680_MOESM1_ESM.zip › raw data for scientific reports/Tafel plots/Tafel plot -1 to 1 CoMoO4 (2).csv]

Mar. 28	2023 15:54:14
Tafel Plot
File: c:\users\nsb 111 lab\desktop\dr. schindra\ag cm co2 reduction\cm\tafel plots -1 to 1 03282023.csv
Data Source: Experiment
Instrument Model: CHI760E
Header:
Note:
Init E (V) = -1
Final E (V) = 1
Segment = 2
Hold Time at Ef (sec) = 0
Scan Rate (V/s) = 0.01
Quiet Time (sec) = 2
Potential/V	Current/A	log(i/A)	Time/s
-1.000	-2.403e-3	-2.619e+0	1.000e-1
-0.999	-2.390e-3	-2.622e+0	2.000e-1
-0.998	-2.376e-3	-2.624e+0	3.000e-1
-0.997	-2.363e-3	-2.627e+0	4.000e-1
-0.996	-2.349e-3	-2.629e+0	5.000e-1
-0.995	-2.335e-3	-2.632e+0	6.000e-1
-0.994	-2.321e-3	-2.634e+0	7.000e-1
-0.993	-2.307e-3	-2.637e+0	8.000e-1
-0.992	-2.293e-3	-2.640e+0	9.000e-1
-0.991	-2.279e-3	-2.642e+0	1.000e+0
-0.990	-2.265e-3	-2.645e+0	1.100e+0
-0.989	-2.251e-3	-2.648e+0	1.200e+0
-0.988	-2.237e-3	-2.650e+0	1.300e+0
-0.987	-2.222e-3	-2.653e+0	1.400e+0
-0.986	-2.208e-3	-2.656e+0	1.500e+0
-0.985	-2.193e-3	-2.659e+0	1.600e+0
-0.984	-2.179e-3	-2.662e+0	1.700e+0
-0.983	-2.165e-3	-2.665e+0	1.800e+0
-0.982	-2.150e-3	-2.668e+0	1.900e+0
-0.981	-2.136e-3	-2.670e+0	2.000e+0
-0.980	-2.121e-3	-2.673e+0	2.100e+0
-0.979	-2.107e-3	-2.676e+0	2.200e+0
-0.978	-2.093e-3	-2.679e+0	2.300e+0
-0.977	-2.078e-3	-2.682e+0	2.400e+0
-0.976	-2.064e-3	-2.685e+0	2.500e+0
-0.975	-2.050e-3	-2.688e+0	2.600e+0
-0.974	-2.036e-3	-2.691e+0	2.700e+0
-0.973	-2.022e-3	-2.694e+0	2.800e+0
-0.972	-2.008e-3	-2.697e+0	2.900e+0
-0.971	-1.994e-3	-2.700e+0	3.000e+0
-0.970	-1.980e-3	-2.703e+0	3.100e+0
-0.969	-1.966e-3	-2.707e+0	3.200e+0
-0.968	-1.952e-3	-2.710e+0	3.300e+0
-0.967	-1.938e-3	-2.713e+0	3.400e+0
-0.966	-1.924e-3	-2.716e+0	3.500e+0
-0.965	-1.911e-3	-2.719e+0	3.600e+0
-0.964	-1.897e-3	-2.722e+0	3.700e+0
-0.963	-1.883e-3	-2.725e+0	3.800e+0
-0.962	-1.870e-3	-2.728e+0	3.900e+0
-0.961	-1.857e-3	-2.731e+0	4.000e+0
-0.960	-1.843e-3	-2.734e+0	4.100e+0
-0.959	-1.830e-3	-2.737e+0	4.200e+0
-0.958	-1.817e-3	-2.741e+0	4.300e+0
-0.957	-1.804e-3	-2.744e+0	4.400e+0
-0.956	-1.791e-3	-2.747e+0	4.500e+0
-0.955	-1.778e-3	-2.750e+0	4.600e+0
-0.954	-1.765e-3	-2.753e+0	4.700e+0
-0.953	-1.752e-3	-2.756e+0	4.800e+0
-0.952	-1.739e-3	-2.760e+0	4.900e+0
-0.951	-1.727e-3	-2.763e+0	5.000e+0
-0.950	-1.714e-3	-2.766e+0	5.100e+0
-0.949	-1.701e-3	-2.769e+0	5.200e+0
-0.948	-1.689e-3	-2.772e+0	5.300e+0
-0.947	-1.676e-3	-2.776e+0	5.400e+0
-0.946	-1.664e-3	-2.779e+0	5.500e+0
-0.945	-1.652e-3	-2.782e+0	5.600e+0
-0.944	-1.639e-3	-2.785e+0	5.700e+0
-0.943	-1.627e-3	-2.789e+0	5.800e+0
-0.942	-1.615e-3	-2.792e+0	5.900e+0
-0.941	-1.602e-3	-2.795e+0	6.000e+0
-0.940	-1.590e-3	-2.799e+0	6.100e+0
-0.939	-1.578e-3	-2.802e+0	6.200e+0
-0.938	-1.566e-3	-2.805e+0	6.300e+0
-0.937	-1.554e-3	-2.809e+0	6.400e+0
-0.936	-1.542e-3	-2.812e+0	6.500e+0
-0.935	-1.531e-3	-2.815e+0	6.600e+0
-0.934	-1.519e-3	-2.818e+0	6.700e+0
-0.933	-1.507e-3	-2.822e+0	6.800e+0
-0.932	-1.496e-3	-2.825e+0	6.900e+0
-0.931	-1.484e-3	-2.828e+0	7.000e+0
-0.930	-1.473e-3	-2.832e+0	7.100e+0
-0.929	-1.462e-3	-2.835e+0	7.200e+0
-0.928	-1.450e-3	-2.839e+0	7.300e+0
-0.927	-1.439e-3	-2.842e+0	7.400e+0
-0.926	-1.428e-3	-2.845e+0	7.500e+0
-0.925	-1.417e-3	-2.849e+0	7.600e+0
-0.924	-1.406e-3	-2.852e+0	7.700e+0
-0.923	-1.395e-3	-2.855e+0	7.800e+0
-0.922	-1.384e-3	-2.859e+0	7.900e+0
-0.921	-1.373e-3	-2.862e+0	8.000e+0
-0.920	-1.363e-3	-2.866e+0	8.100e+0
-0.919	-1.352e-3	-2.869e+0	8.200e+0
-0.918	-1.341e-3	-2.873e+0	8.300e+0
-0.917	-1.331e-3	-2.876e+0	8.400e+0
-0.916	-1.320e-3	-2.879e+0	8.500e+0
-0.915	-1.309e-3	-2.883e+0	8.600e+0
-0.914	-1.299e-3	-2.886e+0	8.700e+0
-0.913	-1.289e-3	-2.890e+0	8.800e+0
-0.912	-1.278e-3	-2.893e+0	8.900e+0
-0.911	-1.268e-3	-2.897e+0	9.000e+0
-0.910	-1.258e-3	-2.900e+0	9.100e+0
-0.909	-1.248e-3	-2.904e+0	9.200e+0
-0.908	-1.238e-3	-2.907e+0	9.300e+0
-0.907	-1.228e-3	-2.911e+0	9.400e+0
-0.906	-1.218e-3	-2.914e+0	9.500e+0
-0.905	-1.209e-3	-2.918e+0	9.600e+0
-0.904	-1.200e-3	-2.921e+0	9.700e+0
-0.903	-1.190e-3	-2.924e+0	9.800e+0
-0.902	-1.181e-3	-2.928e+0	9.900e+0
-0.901	-1.171e-3	-2.931e+0	1.000e+1
-0.900	-1.162e-3	-2.935e+0	1.010e+1
-0.899	-1.152e-3	-2.939e+0	1.020e+1
-0.898	-1.143e-3	-2.942e+0	1.030e+1
-0.897	-1.133e-3	-2.946e+0	1.040e+1
-0.896	-1.124e-3	-2.949e+0	1.050e+1
-0.895	-1.115e-3	-2.953e+0	1.060e+1
-0.894	-1.106e-3	-2.956e+0	1.070e+1
-0.893	-1.097e-3	-2.960e+0	1.080e+1
-0.892	-1.088e-3	-2.964e+0	1.090e+1
-0.891	-1.079e-3	-2.967e+0	1.100e+1
-0.890	-1.070e-3	-2.971e+0	1.110e+1
-0.889	-1.061e-3	-2.974e+0	1.120e+1
-0.888	-1.052e-3	-2.978e+0	1.130e+1
-0.887	-1.044e-3	-2.981e+0	1.140e+1
-0.886	-1.035e-3	-2.985e+0	1.150e+1
-0.885	-1.027e-3	-2.989e+0	1.160e+1
-0.884	-1.018e-3	-2.992e+0	1.170e+1
-0.883	-1.010e-3	-2.996e+0	1.180e+1
-0.882	-1.002e-3	-2.999e+0	1.190e+1
-0.881	-9.933e-4	-3.003e+0	1.200e+1
-0.880	-9.852e-4	-3.006e+0	1.210e+1
-0.879	-9.771e-4	-3.010e+0	1.220e+1
-0.878	-9.690e-4	-3.014e+0	1.230e+1
-0.877	-9.610e-4	-3.017e+0	1.240e+1
-0.876	-9.530e-4	-3.021e+0	1.250e+1
-0.875	-9.451e-4	-3.025e+0	1.260e+1
-0.874	-9.373e-4	-3.028e+0	1.270e+1
-0.873	-9.296e-4	-3.032e+0	1.280e+1
-0.872	-9.218e-4	-3.035e+0	1.290e+1
-0.871	-9.143e-4	-3.039e+0	1.300e+1
-0.870	-9.068e-4	-3.042e+0	1.310e+1
-0.869	-8.992e-4	-3.046e+0	1.320e+1
-0.868	-8.918e-4	-3.050e+0	1.330e+1
-0.867	-8.846e-4	-3.053e+0	1.340e+1
-0.866	-8.772e-4	-3.057e+0	1.350e+1
-0.865	-8.700e-4	-3.060e+0	1.360e+1
-0.864	-8.629e-4	-3.064e+0	1.370e+1
-0.863	-8.557e-4	-3.068e+0	1.380e+1
-0.862	-8.487e-4	-3.071e+0	1.390e+1
-0.861	-8.419e-4	-3.075e+0	1.400e+1
-0.860	-8.348e-4	-3.078e+0	1.410e+1
-0.859	-8.276e-4	-3.082e+0	1.420e+1
-0.858	-8.205e-4	-3.086e+0	1.430e+1
-0.857	-8.136e-4	-3.090e+0	1.440e+1
-0.856	-8.072e-4	-3.093e+0	1.450e+1
-0.855	-8.005e-4	-3.097e+0	1.460e+1
-0.854	-7.940e-4	-3.100e+0	1.470e+1
-0.853	-7.878e-4	-3.104e+0	1.480e+1
-0.852	-7.815e-4	-3.107e+0	1.490e+1
-0.851	-7.751e-4	-3.111e+0	1.500e+1
-0.850	-7.689e-4	-3.114e+0	1.510e+1
-0.849	-7.629e-4	-3.118e+0	1.520e+1
-0.848	-7.567e-4	-3.121e+0	1.530e+1
-0.847	-7.507e-4	-3.125e+0	1.540e+1
-0.846	-7.447e-4	-3.128e+0	1.550e+1
-0.845	-7.388e-4	-3.131e+0	1.560e+1
-0.844	-7.330e-4	-3.135e+0	1.570e+1
-0.843	-7.272e-4	-3.138e+0	1.580e+1
-0.842	-7.215e-4	-3.142e+0	1.590e+1
-0.841	-7.159e-4	-3.145e+0	1.600e+1
-0.840	-7.103e-4	-3.149e+0	1.610e+1
-0.839	-7.048e-4	-3.152e+0	1.620e+1
-0.838	-6.993e-4	-3.155e+0	1.630e+1
-0.837	-6.941e-4	-3.159e+0	1.640e+1
-0.836	-6.889e-4	-3.162e+0	1.650e+1
-0.835	-6.837e-4	-3.165e+0	1.660e+1
-0.834	-6.785e-4	-3.168e+0	1.670e+1
-0.833	-6.735e-4	-3.172e+0	1.680e+1
-0.832	-6.684e-4	-3.175e+0	1.690e+1
-0.831	-6.633e-4	-3.178e+0	1.700e+1
-0.830	-6.584e-4	-3.182e+0	1.710e+1
-0.829	-6.535e-4	-3.185e+0	1.720e+1
-0.828	-6.487e-4	-3.188e+0	1.730e+1
-0.827	-6.440e-4	-3.191e+0	1.740e+1
-0.826	-6.392e-4	-3.194e+0	1.750e+1
-0.825	-6.345e-4	-3.198e+0	1.760e+1
-0.824	-6.300e-4	-3.201e+0	1.770e+1
-0.823	-6.256e-4	-3.204e+0	1.780e+1
-0.822	-6.212e-4	-3.207e+0	1.790e+1
-0.821	-6.169e-4	-3.210e+0	1.800e+1
-0.820	-6.124e-4	-3.213e+0	1.810e+1
-0.819	-6.078e-4	-3.216e+0	1.820e+1
-0.818	-6.037e-4	-3.219e+0	1.830e+1
-0.817	-5.996e-4	-3.222e+0	1.840e+1
-0.816	-5.956e-4	-3.225e+0	1.850e+1
-0.815	-5.915e-4	-3.228e+0	1.860e+1
-0.814	-5.876e-4	-3.231e+0	1.870e+1
-0.813	-5.837e-4	-3.234e+0	1.880e+1
-0.812	-5.797e-4	-3.237e+0	1.890e+1
-0.811	-5.760e-4	-3.240e+0	1.900e+1
-0.810	-5.725e-4	-3.242e+0	1.910e+1
-0.809	-5.688e-4	-3.245e+0	1.920e+1
-0.808	-5.652e-4	-3.248e+0	1.930e+1
-0.807	-5.616e-4	-3.251e+0	1.940e+1
-0.806	-5.580e-4	-3.253e+0	1.950e+1
-0.805	-5.546e-4	-3.256e+0	1.960e+1
-0.804	-5.512e-4	-3.259e+0	1.970e+1
-0.803	-5.479e-4	-3.261e+0	1.980e+1
-0.802	-5.447e-4	-3.264e+0	1.990e+1
-0.801	-5.414e-4	-3.266e+0	2.000e+1
-0.800	-5.382e-4	-3.269e+0	2.010e+1
-0.799	-5.351e-4	-3.272e+0	2.020e+1
-0.798	-5.320e-4	-3.274e+0	2.030e+1
-0.797	-5.290e-4	-3.277e+0	2.040e+1
-0.796	-5.261e-4	-3.279e+0	2.050e+1
-0.795	-5.231e-4	-3.281e+0	2.060e+1
-0.794	-5.203e-4	-3.284e+0	2.070e+1
-0.793	-5.174e-4	-3.286e+0	2.080e+1
-0.792	-5.146e-4	-3.289e+0	2.090e+1
-0.791	-5.119e-4	-3.291e+0	2.100e+1
-0.790	-5.093e-4	-3.293e+0	2.110e+1
-0.789	-5.067e-4	-3.295e+0	2.120e+1
-0.788	-5.042e-4	-3.297e+0	2.130e+1
-0.787	-5.017e-4	-3.300e+0	2.140e+1
-0.786	-4.993e-4	-3.302e+0	2.150e+1
-0.785	-4.969e-4	-3.304e+0	2.160e+1
-0.784	-4.946e-4	-3.306e+0	2.170e+1
-0.783	-4.923e-4	-3.308e+0	2.180e+1
-0.782	-4.900e-4	-3.310e+0	2.190e+1
-0.781	-4.877e-4	-3.312e+0	2.200e+1
-0.780	-4.854e-4	-3.314e+0	2.210e+1
-0.779	-4.833e-4	-3.316e+0	2.220e+1
-0.778	-4.813e-4	-3.318e+0	2.230e+1
-0.777	-4.793e-4	-3.319e+0	2.240e+1
-0.776	-4.772e-4	-3.321e+0	2.250e+1
-0.775	-4.753e-4	-3.323e+0	2.260e+1
-0.774	-4.733e-4	-3.325e+0	2.270e+1
-0.773	-4.715e-4	-3.327e+0	2.280e+1
-0.772	-4.697e-4	-3.328e+0	2.290e+1
-0.771	-4.678e-4	-3.330e+0	2.300e+1
-0.770	-4.661e-4	-3.332e+0	2.310e+1
-0.769	-4.642e-4	-3.333e+0	2.320e+1
-0.768	-4.623e-4	-3.335e+0	2.330e+1
-0.767	-4.606e-4	-3.337e+0	2.340e+1
-0.766	-4.589e-4	-3.338e+0	2.350e+1
-0.765	-4.573e-4	-3.340e+0	2.360e+1
-0.764	-4.557e-4	-3.341e+0	2.370e+1
-0.763	-4.542e-4	-3.343e+0	2.380e+1
-0.762	-4.525e-4	-3.344e+0	2.390e+1
-0.761	-4.509e-4	-3.346e+0	2.400e+1
-0.760	-4.494e-4	-3.347e+0	2.410e+1
-0.759	-4.479e-4	-3.349e+0	2.420e+1
-0.758	-4.465e-4	-3.350e+0	2.430e+1
-0.757	-4.451e-4	-3.352e+0	2.440e+1
-0.756	-4.436e-4	-3.353e+0	2.450e+1
-0.755	-4.420e-4	-3.355e+0	2.460e+1
-0.754	-4.407e-4	-3.356e+0	2.470e+1
-0.753	-4.393e-4	-3.357e+0	2.480e+1
-0.752	-4.380e-4	-3.359e+0	2.490e+1
-0.751	-4.366e-4	-3.360e+0	2.500e+1
-0.750	-4.353e-4	-3.361e+0	2.510e+1
-0.749	-4.340e-4	-3.363e+0	2.520e+1
-0.748	-4.326e-4	-3.364e+0	2.530e+1
-0.747	-4.313e-4	-3.365e+0	2.540e+1
-0.746	-4.300e-4	-3.366e+0	2.550e+1
-0.745	-4.288e-4	-3.368e+0	2.560e+1
-0.744	-4.275e-4	-3.369e+0	2.570e+1
-0.743	-4.262e-4	-3.370e+0	2.580e+1
-0.742	-4.249e-4	-3.372e+0	2.590e+1
-0.741	-4.238e-4	-3.373e+0	2.600e+1
-0.740	-4.224e-4	-3.374e+0	2.610e+1
-0.739	-4.212e-4	-3.375e+0	2.620e+1
-0.738	-4.201e-4	-3.377e+0	2.630e+1
-0.737	-4.189e-4	-3.378e+0	2.640e+1
-0.736	-4.177e-4	-3.379e+0	2.650e+1
-0.735	-4.166e-4	-3.380e+0	2.660e+1
-0.734	-4.153e-4	-3.382e+0	2.670e+1
-0.733	-4.141e-4	-3.383e+0	2.680e+1
-0.732	-4.130e-4	-3.384e+0	2.690e+1
-0.731	-4.118e-4	-3.385e+0	2.700e+1
-0.730	-4.108e-4	-3.386e+0	2.710e+1
-0.729	-4.095e-4	-3.388e+0	2.720e+1
-0.728	-4.085e-4	-3.389e+0	2.730e+1
-0.727	-4.073e-4	-3.390e+0	2.740e+1
-0.726	-4.062e-4	-3.391e+0	2.750e+1
-0.725	-4.052e-4	-3.392e+0	2.760e+1
-0.724	-4.041e-4	-3.394e+0	2.770e+1
-0.723	-4.029e-4	-3.395e+0	2.780e+1
-0.722	-4.019e-4	-3.396e+0	2.790e+1
-0.721	-4.008e-4	-3.397e+0	2.800e+1
-0.720	-3.997e-4	-3.398e+0	2.810e+1
-0.719	-3.987e-4	-3.399e+0	2.820e+1
-0.718	-3.976e-4	-3.401e+0	2.830e+1
-0.717	-3.965e-4	-3.402e+0	2.840e+1
-0.716	-3.954e-4	-3.403e+0	2.850e+1
-0.715	-3.943e-4	-3.404e+0	2.860e+1
-0.714	-3.932e-4	-3.405e+0	2.870e+1
-0.713	-3.922e-4	-3.406e+0	2.880e+1
-0.712	-3.912e-4	-3.408e+0	2.890e+1
-0.711	-3.901e-4	-3.409e+0	2.900e+1
-0.710	-3.891e-4	-3.410e+0	2.910e+1
-0.709	-3.880e-4	-3.411e+0	2.920e+1
-0.708	-3.869e-4	-3.412e+0	2.930e+1
-0.707	-3.859e-4	-3.413e+0	2.940e+1
-0.706	-3.849e-4	-3.415e+0	2.950e+1
-0.705	-3.839e-4	-3.416e+0	2.960e+1
-0.704	-3.829e-4	-3.417e+0	2.970e+1
-0.703	-3.820e-4	-3.418e+0	2.980e+1
-0.702	-3.810e-4	-3.419e+0	2.990e+1
-0.701	-3.800e-4	-3.420e+0	3.000e+1
-0.700	-3.789e-4	-3.421e+0	3.010e+1
-0.699	-3.779e-4	-3.423e+0	3.020e+1
-0.698	-3.770e-4	-3.424e+0	3.030e+1
-0.697	-3.760e-4	-3.425e+0	3.040e+1
-0.696	-3.751e-4	-3.426e+0	3.050e+1
-0.695	-3.741e-4	-3.427e+0	3.060e+1
-0.694	-3.732e-4	-3.428e+0	3.070e+1
-0.693	-3.722e-4	-3.429e+0	3.080e+1
-0.692	-3.713e-4	-3.430e+0	3.090e+1
-0.691	-3.703e-4	-3.431e+0	3.100e+1
-0.690	-3.693e-4	-3.433e+0	3.110e+1
-0.689	-3.683e-4	-3.434e+0	3.120e+1
-0.688	-3.675e-4	-3.435e+0	3.130e+1
-0.687	-3.665e-4	-3.436e+0	3.140e+1
-0.686	-3.656e-4	-3.437e+0	3.150e+1
-0.685	-3.645e-4	-3.438e+0	3.160e+1
-0.684	-3.637e-4	-3.439e+0	3.170e+1
-0.683	-3.628e-4	-3.440e+0	3.180e+1
-0.682	-3.619e-4	-3.441e+0	3.190e+1
-0.681	-3.610e-4	-3.443e+0	3.200e+1
-0.680	-3.601e-4	-3.444e+0	3.210e+1
-0.679	-3.590e-4	-3.445e+0	3.220e+1
-0.678	-3.582e-4	-3.446e+0	3.230e+1
-0.677	-3.573e-4	-3.447e+0	3.240e+1
-0.676	-3.563e-4	-3.448e+0	3.250e+1
-0.675	-3.554e-4	-3.449e+0	3.260e+1
-0.674	-3.546e-4	-3.450e+0	3.270e+1
-0.673	-3.537e-4	-3.451e+0	3.280e+1
-0.672	-3.527e-4	-3.453e+0	3.290e+1
-0.671	-3.519e-4	-3.454e+0	3.300e+1
-0.670	-3.510e-4	-3.455e+0	3.310e+1
-0.669	-3.501e-4	-3.456e+0	3.320e+1
-0.668	-3.492e-4	-3.457e+0	3.330e+1
-0.667	-3.484e-4	-3.458e+0	3.340e+1
-0.666	-3.475e-4	-3.459e+0	3.350e+1
-0.665	-3.466e-4	-3.460e+0	3.360e+1
-0.664	-3.457e-4	-3.461e+0	3.370e+1
-0.663	-3.449e-4	-3.462e+0	3.380e+1
-0.662	-3.441e-4	-3.463e+0	3.390e+1
-0.661	-3.432e-4	-3.464e+0	3.400e+1
-0.660	-3.422e-4	-3.466e+0	3.410e+1
-0.659	-3.414e-4	-3.467e+0	3.420e+1
-0.658	-3.406e-4	-3.468e+0	3.430e+1
-0.657	-3.397e-4	-3.469e+0	3.440e+1
-0.656	-3.388e-4	-3.470e+0	3.450e+1
-0.655	-3.380e-4	-3.471e+0	3.460e+1
-0.654	-3.371e-4	-3.472e+0	3.470e+1
-0.653	-3.363e-4	-3.473e+0	3.480e+1
-0.652	-3.355e-4	-3.474e+0	3.490e+1
-0.651	-3.347e-4	-3.475e+0	3.500e+1
-0.650	-3.338e-4	-3.476e+0	3.510e+1
-0.649	-3.330e-4	-3.478e+0	3.520e+1
-0.648	-3.322e-4	-3.479e+0	3.530e+1
-0.647	-3.314e-4	-3.480e+0	3.540e+1
-0.646	-3.306e-4	-3.481e+0	3.550e+1
-0.645	-3.298e-4	-3.482e+0	3.560e+1
-0.644	-3.290e-4	-3.483e+0	3.570e+1
-0.643	-3.281e-4	-3.484e+0	3.580e+1
-0.642	-3.274e-4	-3.485e+0	3.590e+1
-0.641	-3.265e-4	-3.486e+0	3.600e+1
-0.640	-3.256e-4	-3.487e+0	3.610e+1
-0.639	-3.248e-4	-3.488e+0	3.620e+1
-0.638	-3.240e-4	-3.489e+0	3.630e+1
-0.637	-3.233e-4	-3.490e+0	3.640e+1
-0.636	-3.226e-4	-3.491e+0	3.650e+1
-0.635	-3.217e-4	-3.492e+0	3.660e+1
-0.634	-3.208e-4	-3.494e+0	3.670e+1
-0.633	-3.200e-4	-3.495e+0	3.680e+1
-0.632	-3.193e-4	-3.496e+0	3.690e+1
-0.631	-3.185e-4	-3.497e+0	3.700e+1
-0.630	-3.177e-4	-3.498e+0	3.710e+1
-0.629	-3.169e-4	-3.499e+0	3.720e+1
-0.628	-3.162e-4	-3.500e+0	3.730e+1
-0.627	-3.153e-4	-3.501e+0	3.740e+1
-0.626	-3.145e-4	-3.502e+0	3.750e+1
-0.625	-3.138e-4	-3.503e+0	3.760e+1
-0.624	-3.130e-4	-3.504e+0	3.770e+1
-0.623	-3.122e-4	-3.506e+0	3.780e+1
-0.622	-3.114e-4	-3.507e+0	3.790e+1
-0.621	-3.107e-4	-3.508e+0	3.800e+1
-0.620	-3.099e-4	-3.509e+0	3.810e+1
-0.619	-3.091e-4	-3.510e+0	3.820e+1
-0.618	-3.083e-4	-3.511e+0	3.830e+1
-0.617	-3.076e-4	-3.512e+0	3.840e+1
-0.616	-3.068e-4	-3.513e+0	3.850e+1
-0.615	-3.060e-4	-3.514e+0	3.860e+1
-0.614	-3.052e-4	-3.515e+0	3.870e+1
-0.613	-3.045e-4	-3.516e+0	3.880e+1
-0.612	-3.038e-4	-3.517e+0	3.890e+1
-0.611	-3.030e-4	-3.519e+0	3.900e+1
-0.610	-3.023e-4	-3.520e+0	3.910e+1
-0.609	-3.015e-4	-3.521e+0	3.920e+1
-0.608	-3.008e-4	-3.522e+0	3.930e+1
-0.607	-3.001e-4	-3.523e+0	3.940e+1
-0.606	-2.993e-4	-3.524e+0	3.950e+1
-0.605	-2.986e-4	-3.525e+0	3.960e+1
-0.604	-2.979e-4	-3.526e+0	3.970e+1
-0.603	-2.971e-4	-3.527e+0	3.980e+1
-0.602	-2.963e-4	-3.528e+0	3.990e+1
-0.601	-2.956e-4	-3.529e+0	4.000e+1
-0.600	-2.950e-4	-3.530e+0	4.010e+1
-0.599	-2.942e-4	-3.531e+0	4.020e+1
-0.598	-2.934e-4	-3.532e+0	4.030e+1
-0.597	-2.927e-4	-3.534e+0	4.040e+1
-0.596	-2.922e-4	-3.534e+0	4.050e+1
-0.595	-2.913e-4	-3.536e+0	4.060e+1
-0.594	-2.907e-4	-3.537e+0	4.070e+1
-0.593	-2.899e-4	-3.538e+0	4.080e+1
-0.592	-2.892e-4	-3.539e+0	4.090e+1
-0.591	-2.885e-4	-3.540e+0	4.100e+1
-0.590	-2.879e-4	-3.541e+0	4.110e+1
-0.589	-2.872e-4	-3.542e+0	4.120e+1
-0.588	-2.863e-4	-3.543e+0	4.130e+1
-0.587	-2.857e-4	-3.544e+0	4.140e+1
-0.586	-2.850e-4	-3.545e+0	4.150e+1
-0.585	-2.843e-4	-3.546e+0	4.160e+1
-0.584	-2.836e-4	-3.547e+0	4.170e+1
-0.583	-2.829e-4	-3.548e+0	4.180e+1
-0.582	-2.822e-4	-3.549e+0	4.190e+1
-0.581	-2.816e-4	-3.550e+0	4.200e+1
-0.580	-2.809e-4	-3.551e+0	4.210e+1
-0.579	-2.801e-4	-3.553e+0	4.220e+1
-0.578	-2.794e-4	-3.554e+0	4.230e+1
-0.577	-2.788e-4	-3.555e+0	4.240e+1
-0.576	-2.781e-4	-3.556e+0	4.250e+1
-0.575	-2.775e-4	-3.557e+0	4.260e+1
-0.574	-2.767e-4	-3.558e+0	4.270e+1
-0.573	-2.760e-4	-3.559e+0	4.280e+1
-0.572	-2.754e-4	-3.560e+0	4.290e+1
-0.571	-2.747e-4	-3.561e+0	4.300e+1
-0.570	-2.741e-4	-3.562e+0	4.310e+1
-0.569	-2.734e-4	-3.563e+0	4.320e+1
-0.568	-2.727e-4	-3.564e+0	4.330e+1
-0.567	-2.721e-4	-3.565e+0	4.340e+1
-0.566	-2.714e-4	-3.566e+0	4.350e+1
-0.565	-2.707e-4	-3.568e+0	4.360e+1
-0.564	-2.700e-4	-3.569e+0	4.370e+1
-0.563	-2.694e-4	-3.570e+0	4.380e+1
-0.562	-2.686e-4	-3.571e+0	4.390e+1
-0.561	-2.680e-4	-3.572e+0	4.400e+1
-0.560	-2.673e-4	-3.573e+0	4.410e+1
-0.559	-2.666e-4	-3.574e+0	4.420e+1
-0.558	-2.660e-4	-3.575e+0	4.430e+1
-0.557	-2.654e-4	-3.576e+0	4.440e+1
-0.556	-2.648e-4	-3.577e+0	4.450e+1
-0.555	-2.641e-4	-3.578e+0	4.460e+1
-0.554	-2.634e-4	-3.579e+0	4.470e+1
-0.553	-2.628e-4	-3.580e+0	4.480e+1
-0.552	-2.622e-4	-3.581e+0	4.490e+1
-0.551	-2.615e-4	-3.583e+0	4.500e+1
-0.550	-2.608e-4	-3.584e+0	4.510e+1
-0.549	-2.601e-4	-3.585e+0	4.520e+1
-0.548	-2.595e-4	-3.586e+0	4.530e+1
-0.547	-2.589e-4	-3.587e+0	4.540e+1
-0.546	-2.583e-4	-3.588e+0	4.550e+1
-0.545	-2.576e-4	-3.589e+0	4.560e+1
-0.544	-2.570e-4	-3.590e+0	4.570e+1
-0.543	-2.564e-4	-3.591e+0	4.580e+1
-0.542	-2.557e-4	-3.592e+0	4.590e+1
-0.541	-2.551e-4	-3.593e+0	4.600e+1
-0.540	-2.544e-4	-3.594e+0	4.610e+1
-0.539	-2.539e-4	-3.595e+0	4.620e+1
-0.538	-2.532e-4	-3.597e+0	4.630e+1
-0.537	-2.525e-4	-3.598e+0	4.640e+1
-0.536	-2.519e-4	-3.599e+0	4.650e+1
-0.535	-2.513e-4	-3.600e+0	4.660e+1
-0.534	-2.507e-4	-3.601e+0	4.670e+1
-0.533	-2.500e-4	-3.602e+0	4.680e+1
-0.532	-2.494e-4	-3.603e+0	4.690e+1
-0.531	-2.488e-4	-3.604e+0	4.700e+1
-0.530	-2.481e-4	-3.605e+0	4.710e+1
-0.529	-2.476e-4	-3.606e+0	4.720e+1
-0.528	-2.470e-4	-3.607e+0	4.730e+1
-0.527	-2.464e-4	-3.608e+0	4.740e+1
-0.526	-2.456e-4	-3.610e+0	4.750e+1
-0.525	-2.451e-4	-3.611e+0	4.760e+1
-0.524	-2.444e-4	-3.612e+0	4.770e+1
-0.523	-2.439e-4	-3.613e+0	4.780e+1
-0.522	-2.433e-4	-3.614e+0	4.790e+1
-0.521	-2.426e-4	-3.615e+0	4.800e+1
-0.520	-2.421e-4	-3.616e+0	4.810e+1
-0.519	-2.414e-4	-3.617e+0	4.820e+1
-0.518	-2.409e-4	-3.618e+0	4.830e+1
-0.517	-2.403e-4	-3.619e+0	4.840e+1
-0.516	-2.397e-4	-3.620e+0	4.850e+1
-0.515	-2.390e-4	-3.622e+0	4.860e+1
-0.514	-2.384e-4	-3.623e+0	4.870e+1
-0.513	-2.379e-4	-3.624e+0	4.880e+1
-0.512	-2.371e-4	-3.625e+0	4.890e+1
-0.511	-2.366e-4	-3.626e+0	4.900e+1
-0.510	-2.359e-4	-3.627e+0	4.910e+1
-0.509	-2.354e-4	-3.628e+0	4.920e+1
-0.508	-2.349e-4	-3.629e+0	4.930e+1
-0.507	-2.343e-4	-3.630e+0	4.940e+1
-0.506	-2.337e-4	-3.631e+0	4.950e+1
-0.505	-2.330e-4	-3.633e+0	4.960e+1
-0.504	-2.324e-4	-3.634e+0	4.970e+1
-0.503	-2.318e-4	-3.635e+0	4.980e+1
-0.502	-2.312e-4	-3.636e+0	4.990e+1
-0.501	-2.307e-4	-3.637e+0	5.000e+1
-0.500	-2.301e-4	-3.638e+0	5.010e+1
-0.499	-2.296e-4	-3.639e+0	5.020e+1
-0.498	-2.289e-4	-3.640e+0	5.030e+1
-0.497	-2.283e-4	-3.642e+0	5.040e+1
-0.496	-2.277e-4	-3.643e+0	5.050e+1
-0.495	-2.272e-4	-3.644e+0	5.060e+1
-0.494	-2.265e-4	-3.645e+0	5.070e+1
-0.493	-2.259e-4	-3.646e+0	5.080e+1
-0.492	-2.252e-4	-3.647e+0	5.090e+1
-0.491	-2.247e-4	-3.648e+0	5.100e+1
-0.490	-2.241e-4	-3.650e+0	5.110e+1
-0.489	-2.235e-4	-3.651e+0	5.120e+1
-0.488	-2.229e-4	-3.652e+0	5.130e+1
-0.487	-2.223e-4	-3.653e+0	5.140e+1
-0.486	-2.217e-4	-3.654e+0	5.150e+1
-0.485	-2.212e-4	-3.655e+0	5.160e+1
-0.484	-2.206e-4	-3.656e+0	5.170e+1
-0.483	-2.199e-4	-3.658e+0	5.180e+1
-0.482	-2.193e-4	-3.659e+0	5.190e+1
-0.481	-2.187e-4	-3.660e+0	5.200e+1
-0.480	-2.181e-4	-3.661e+0	5.210e+1
-0.479	-2.176e-4	-3.662e+0	5.220e+1
-0.478	-2.170e-4	-3.664e+0	5.230e+1
-0.477	-2.163e-4	-3.665e+0	5.240e+1
-0.476	-2.157e-4	-3.666e+0	5.250e+1
-0.475	-2.152e-4	-3.667e+0	5.260e+1
-0.474	-2.146e-4	-3.668e+0	5.270e+1
-0.473	-2.140e-4	-3.670e+0	5.280e+1
-0.472	-2.133e-4	-3.671e+0	5.290e+1
-0.471	-2.127e-4	-3.672e+0	5.300e+1
-0.470	-2.122e-4	-3.673e+0	5.310e+1
-0.469	-2.117e-4	-3.674e+0	5.320e+1
-0.468	-2.111e-4	-3.676e+0	5.330e+1
-0.467	-2.105e-4	-3.677e+0	5.340e+1
-0.466	-2.100e-4	-3.678e+0	5.350e+1
-0.465	-2.093e-4	-3.679e+0	5.360e+1
-0.464	-2.087e-4	-3.680e+0	5.370e+1
-0.463	-2.083e-4	-3.681e+0	5.380e+1
-0.462	-2.076e-4	-3.683e+0	5.390e+1
-0.461	-2.070e-4	-3.684e+0	5.400e+1
-0.460	-2.064e-4	-3.685e+0	5.410e+1
-0.459	-2.058e-4	-3.687e+0	5.420e+1
-0.458	-2.053e-4	-3.688e+0	5.430e+1
-0.457	-2.048e-4	-3.689e+0	5.440e+1
-0.456	-2.041e-4	-3.690e+0	5.450e+1
-0.455	-2.034e-4	-3.692e+0	5.460e+1
-0.454	-2.029e-4	-3.693e+0	5.470e+1
-0.453	-2.025e-4	-3.694e+0	5.480e+1
-0.452	-2.019e-4	-3.695e+0	5.490e+1
-0.451	-2.014e-4	-3.696e+0	5.500e+1
-0.450	-2.007e-4	-3.697e+0	5.510e+1
-0.449	-2.001e-4	-3.699e+0	5.520e+1
-0.448	-1.994e-4	-3.700e+0	5.530e+1
-0.447	-1.988e-4	-3.702e+0	5.540e+1
-0.446	-1.983e-4	-3.703e+0	5.550e+1
-0.445	-1.977e-4	-3.704e+0	5.560e+1
-0.444	-1.971e-4	-3.705e+0	5.570e+1
-0.443	-1.966e-4	-3.706e+0	5.580e+1
-0.442	-1.960e-4	-3.708e+0	5.590e+1
-0.441	-1.953e-4	-3.709e+0	5.600e+1
-0.440	-1.948e-4	-3.710e+0	5.610e+1
-0.439	-1.942e-4	-3.712e+0	5.620e+1
-0.438	-1.936e-4	-3.713e+0	5.630e+1
-0.437	-1.931e-4	-3.714e+0	5.640e+1
-0.436	-1.924e-4	-3.716e+0	5.650e+1
-0.435	-1.917e-4	-3.717e+0	5.660e+1
-0.434	-1.912e-4	-3.719e+0	5.670e+1
-0.433	-1.906e-4	-3.720e+0	5.680e+1
-0.432	-1.901e-4	-3.721e+0	5.690e+1
-0.431	-1.895e-4	-3.722e+0	5.700e+1
-0.430	-1.889e-4	-3.724e+0	5.710e+1
-0.429	-1.883e-4	-3.725e+0	5.720e+1
-0.428	-1.877e-4	-3.727e+0	5.730e+1
-0.427	-1.871e-4	-3.728e+0	5.740e+1
-0.426	-1.866e-4	-3.729e+0	5.750e+1
-0.425	-1.859e-4	-3.731e+0	5.760e+1
-0.424	-1.853e-4	-3.732e+0	5.770e+1
-0.423	-1.847e-4	-3.734e+0	5.780e+1
-0.422	-1.841e-4	-3.735e+0	5.790e+1
-0.421	-1.835e-4	-3.736e+0	5.800e+1
-0.420	-1.830e-4	-3.738e+0	5.810e+1
-0.419	-1.824e-4	-3.739e+0	5.820e+1
-0.418	-1.818e-4	-3.740e+0	5.830e+1
-0.417	-1.811e-4	-3.742e+0	5.840e+1
-0.416	-1.806e-4	-3.743e+0	5.850e+1
-0.415	-1.799e-4	-3.745e+0	5.860e+1
-0.414	-1.794e-4	-3.746e+0	5.870e+1
-0.413	-1.788e-4	-3.748e+0	5.880e+1
-0.412	-1.782e-4	-3.749e+0	5.890e+1
-0.411	-1.776e-4	-3.751e+0	5.900e+1
-0.410	-1.768e-4	-3.753e+0	5.910e+1
-0.409	-1.761e-4	-3.754e+0	5.920e+1
-0.408	-1.756e-4	-3.755e+0	5.930e+1
-0.407	-1.750e-4	-3.757e+0	5.940e+1
-0.406	-1.743e-4	-3.759e+0	5.950e+1
-0.405	-1.738e-4	-3.760e+0	5.960e+1
-0.404	-1.731e-4	-3.762e+0	5.970e+1
-0.403	-1.724e-4	-3.763e+0	5.980e+1
-0.402	-1.718e-4	-3.765e+0	5.990e+1
-0.401	-1.711e-4	-3.767e+0	6.000e+1
-0.400	-1.707e-4	-3.768e+0	6.010e+1
-0.399	-1.700e-4	-3.770e+0	6.020e+1
-0.398	-1.694e-4	-3.771e+0	6.030e+1
-0.397	-1.687e-4	-3.773e+0	6.040e+1
-0.396	-1.681e-4	-3.774e+0	6.050e+1
-0.395	-1.675e-4	-3.776e+0	6.060e+1
-0.394	-1.669e-4	-3.778e+0	6.070e+1
-0.393	-1.662e-4	-3.779e+0	6.080e+1
-0.392	-1.656e-4	-3.781e+0	6.090e+1
-0.391	-1.650e-4	-3.782e+0	6.100e+1
-0.390	-1.644e-4	-3.784e+0	6.110e+1
-0.389	-1.638e-4	-3.786e+0	6.120e+1
-0.388	-1.632e-4	-3.787e+0	6.130e+1
-0.387	-1.627e-4	-3.789e+0	6.140e+1
-0.386	-1.620e-4	-3.790e+0	6.150e+1
-0.385	-1.614e-4	-3.792e+0	6.160e+1
-0.384	-1.607e-4	-3.794e+0	6.170e+1
-0.383	-1.601e-4	-3.796e+0	6.180e+1
-0.382	-1.595e-4	-3.797e+0	6.190e+1
-0.381	-1.590e-4	-3.799e+0	6.200e+1
-0.380	-1.582e-4	-3.801e+0	6.210e+1
-0.379	-1.576e-4	-3.802e+0	6.220e+1
-0.378	-1.570e-4	-3.804e+0	6.230e+1
-0.377	-1.563e-4	-3.806e+0	6.240e+1
-0.376	-1.557e-4	-3.808e+0	6.250e+1
-0.375	-1.551e-4	-3.809e+0	6.260e+1
-0.374	-1.545e-4	-3.811e+0	6.270e+1
-0.373	-1.538e-4	-3.813e+0	6.280e+1
-0.372	-1.531e-4	-3.815e+0	6.290e+1
-0.371	-1.524e-4	-3.817e+0	6.300e+1
-0.370	-1.518e-4	-3.819e+0	6.310e+1
-0.369	-1.512e-4	-3.821e+0	6.320e+1
-0.368	-1.505e-4	-3.822e+0	6.330e+1
-0.367	-1.499e-4	-3.824e+0	6.340e+1
-0.366	-1.492e-4	-3.826e+0	6.350e+1
-0.365	-1.486e-4	-3.828e+0	6.360e+1
-0.364	-1.479e-4	-3.830e+0	6.370e+1
-0.363	-1.473e-4	-3.832e+0	6.380e+1
-0.362	-1.466e-4	-3.834e+0	6.390e+1
-0.361	-1.460e-4	-3.836e+0	6.400e+1
-0.360	-1.454e-4	-3.837e+0	6.410e+1
-0.359	-1.446e-4	-3.840e+0	6.420e+1
-0.358	-1.439e-4	-3.842e+0	6.430e+1
-0.357	-1.433e-4	-3.844e+0	6.440e+1
-0.356	-1.426e-4	-3.846e+0	6.450e+1
-0.355	-1.419e-4	-3.848e+0	6.460e+1
-0.354	-1.412e-4	-3.850e+0	6.470e+1
-0.353	-1.406e-4	-3.852e+0	6.480e+1
-0.352	-1.398e-4	-3.854e+0	6.490e+1
-0.351	-1.392e-4	-3.856e+0	6.500e+1
-0.350	-1.385e-4	-3.859e+0	6.510e+1
-0.349	-1.379e-4	-3.860e+0	6.520e+1
-0.348	-1.371e-4	-3.863e+0	6.530e+1
-0.347	-1.364e-4	-3.865e+0	6.540e+1
-0.346	-1.357e-4	-3.868e+0	6.550e+1
-0.345	-1.350e-4	-3.870e+0	6.560e+1
-0.344	-1.343e-4	-3.872e+0	6.570e+1
-0.343	-1.336e-4	-3.874e+0	6.580e+1
-0.342	-1.328e-4	-3.877e+0	6.590e+1
-0.341	-1.322e-4	-3.879e+0	6.600e+1
-0.340	-1.314e-4	-3.881e+0	6.610e+1
-0.339	-1.307e-4	-3.884e+0	6.620e+1
-0.338	-1.300e-4	-3.886e+0	6.630e+1
-0.337	-1.292e-4	-3.889e+0	6.640e+1
-0.336	-1.285e-4	-3.891e+0	6.650e+1
-0.335	-1.277e-4	-3.894e+0	6.660e+1
-0.334	-1.270e-4	-3.896e+0	6.670e+1
-0.333	-1.262e-4	-3.899e+0	6.680e+1
-0.332	-1.256e-4	-3.901e+0	6.690e+1
-0.331	-1.248e-4	-3.904e+0	6.700e+1
-0.330	-1.240e-4	-3.907e+0	6.710e+1
-0.329	-1.233e-4	-3.909e+0	6.720e+1
-0.328	-1.226e-4	-3.911e+0	6.730e+1
-0.327	-1.219e-4	-3.914e+0	6.740e+1
-0.326	-1.211e-4	-3.917e+0	6.750e+1
-0.325	-1.204e-4	-3.919e+0	6.760e+1
-0.324	-1.197e-4	-3.922e+0	6.770e+1
-0.323	-1.190e-4	-3.925e+0	6.780e+1
-0.322	-1.183e-4	-3.927e+0	6.790e+1
-0.321	-1.175e-4	-3.930e+0	6.800e+1
-0.320	-1.167e-4	-3.933e+0	6.810e+1
-0.319	-1.160e-4	-3.936e+0	6.820e+1
-0.318	-1.152e-4	-3.939e+0	6.830e+1
-0.317	-1.145e-4	-3.941e+0	6.840e+1
-0.316	-1.137e-4	-3.944e+0	6.850e+1
-0.315	-1.130e-4	-3.947e+0	6.860e+1
-0.314	-1.123e-4	-3.950e+0	6.870e+1
-0.313	-1.114e-4	-3.953e+0	6.880e+1
-0.312	-1.108e-4	-3.956e+0	6.890e+1
-0.311	-1.100e-4	-3.959e+0	6.900e+1
-0.310	-1.092e-4	-3.962e+0	6.910e+1
-0.309	-1.085e-4	-3.965e+0	6.920e+1
-0.308	-1.077e-4	-3.968e+0	6.930e+1
-0.307	-1.070e-4	-3.971e+0	6.940e+1
-0.306	-1.063e-4	-3.974e+0	6.950e+1
-0.305	-1.054e-4	-3.977e+0	6.960e+1
-0.304	-1.047e-4	-3.980e+0	6.970e+1
-0.303	-1.039e-4	-3.983e+0	6.980e+1
-0.302	-1.032e-4	-3.986e+0	6.990e+1
-0.301	-1.023e-4	-3.990e+0	7.000e+1
-0.300	-1.017e-4	-3.993e+0	7.010e+1
-0.299	-1.009e-4	-3.996e+0	7.020e+1
-0.298	-1.002e-4	-3.999e+0	7.030e+1
-0.297	-9.934e-5	-4.003e+0	7.040e+1
-0.296	-9.855e-5	-4.006e+0	7.050e+1
-0.295	-9.770e-5	-4.010e+0	7.060e+1
-0.294	-9.685e-5	-4.014e+0	7.070e+1
-0.293	-9.612e-5	-4.017e+0	7.080e+1
-0.292	-9.527e-5	-4.021e+0	7.090e+1
-0.291	-9.465e-5	-4.024e+0	7.100e+1
-0.290	-9.391e-5	-4.027e+0	7.110e+1
-0.289	-9.298e-5	-4.032e+0	7.120e+1
-0.288	-9.217e-5	-4.035e+0	7.130e+1
-0.287	-9.140e-5	-4.039e+0	7.140e+1
-0.286	-9.063e-5	-4.043e+0	7.150e+1
-0.285	-8.978e-5	-4.047e+0	7.160e+1
-0.284	-8.889e-5	-4.051e+0	7.170e+1
-0.283	-8.816e-5	-4.055e+0	7.180e+1
-0.282	-8.730e-5	-4.059e+0	7.190e+1
-0.281	-8.649e-5	-4.063e+0	7.200e+1
-0.280	-8.570e-5	-4.067e+0	7.210e+1
-0.279	-8.483e-5	-4.071e+0	7.220e+1
-0.278	-8.395e-5	-4.076e+0	7.230e+1
-0.277	-8.317e-5	-4.080e+0	7.240e+1
-0.276	-8.234e-5	-4.084e+0	7.250e+1
-0.275	-8.140e-5	-4.089e+0	7.260e+1
-0.274	-8.051e-5	-4.094e+0	7.270e+1
-0.273	-7.970e-5	-4.099e+0	7.280e+1
-0.272	-7.888e-5	-4.103e+0	7.290e+1
-0.271	-7.800e-5	-4.108e+0	7.300e+1
-0.270	-7.719e-5	-4.112e+0	7.310e+1
-0.269	-7.630e-5	-4.117e+0	7.320e+1
-0.268	-7.535e-5	-4.123e+0	7.330e+1
-0.267	-7.454e-5	-4.128e+0	7.340e+1
-0.266	-7.369e-5	-4.133e+0	7.350e+1
-0.265	-7.286e-5	-4.138e+0	7.360e+1
-0.264	-7.209e-5	-4.142e+0	7.370e+1
-0.263	-7.106e-5	-4.148e+0	7.380e+1
-0.262	-7.014e-5	-4.154e+0	7.390e+1
-0.261	-6.918e-5	-4.160e+0	7.400e+1
-0.260	-6.829e-5	-4.166e+0	7.410e+1
-0.259	-6.741e-5	-4.171e+0	7.420e+1
-0.258	-6.649e-5	-4.177e+0	7.430e+1
-0.257	-6.563e-5	-4.183e+0	7.440e+1
-0.256	-6.464e-5	-4.189e+0	7.450e+1
-0.255	-6.365e-5	-4.196e+0	7.460e+1
-0.254	-6.272e-5	-4.203e+0	7.470e+1
-0.253	-6.175e-5	-4.209e+0	7.480e+1
-0.252	-6.076e-5	-4.216e+0	7.490e+1
-0.251	-5.992e-5	-4.222e+0	7.500e+1
-0.250	-5.883e-5	-4.230e+0	7.510e+1
-0.249	-5.774e-5	-4.238e+0	7.520e+1
-0.248	-5.683e-5	-4.245e+0	7.530e+1
-0.247	-5.588e-5	-4.253e+0	7.540e+1
-0.246	-5.483e-5	-4.261e+0	7.550e+1
-0.245	-5.397e-5	-4.268e+0	7.560e+1
-0.244	-5.284e-5	-4.277e+0	7.570e+1
-0.243	-5.180e-5	-4.286e+0	7.580e+1
-0.242	-5.078e-5	-4.294e+0	7.590e+1
-0.241	-4.968e-5	-4.304e+0	7.600e+1
-0.240	-4.867e-5	-4.313e+0	7.610e+1
-0.239	-4.759e-5	-4.323e+0	7.620e+1
-0.238	-4.648e-5	-4.333e+0	7.630e+1
-0.237	-4.531e-5	-4.344e+0	7.640e+1
-0.236	-4.411e-5	-4.355e+0	7.650e+1
-0.235	-4.309e-5	-4.366e+0	7.660e+1
-0.234	-4.189e-5	-4.378e+0	7.670e+1
-0.233	-4.066e-5	-4.391e+0	7.680e+1
-0.232	-3.957e-5	-4.403e+0	7.690e+1
-0.231	-3.829e-5	-4.417e+0	7.700e+1
-0.230	-3.707e-5	-4.431e+0	7.710e+1
-0.229	-3.591e-5	-4.445e+0	7.720e+1
-0.228	-3.460e-5	-4.461e+0	7.730e+1
-0.227	-3.336e-5	-4.477e+0	7.740e+1
-0.226	-3.221e-5	-4.492e+0	7.750e+1
-0.225	-3.098e-5	-4.509e+0	7.760e+1
-0.224	-2.970e-5	-4.527e+0	7.770e+1
-0.223	-2.835e-5	-4.547e+0	7.780e+1
-0.222	-2.713e-5	-4.567e+0	7.790e+1
-0.221	-2.608e-5	-4.584e+0	7.800e+1
-0.220	-2.471e-5	-4.607e+0	7.810e+1
-0.219	-2.348e-5	-4.629e+0	7.820e+1
-0.218	-2.225e-5	-4.653e+0	7.830e+1
-0.217	-2.092e-5	-4.679e+0	7.840e+1
-0.216	-1.971e-5	-4.705e+0	7.850e+1
-0.215	-1.840e-5	-4.735e+0	7.860e+1
-0.214	-1.711e-5	-4.767e+0	7.870e+1
-0.213	-1.594e-5	-4.797e+0	7.880e+1
-0.212	-1.463e-5	-4.835e+0	7.890e+1
-0.211	-1.316e-5	-4.881e+0	7.900e+1
-0.210	-1.194e-5	-4.923e+0	7.910e+1
-0.209	-1.068e-5	-4.972e+0	7.920e+1
-0.208	-9.316e-6	-5.031e+0	7.930e+1
-0.207	-7.892e-6	-5.103e+0	7.940e+1
-0.206	-6.507e-6	-5.187e+0	7.950e+1
-0.205	-5.028e-6	-5.299e+0	7.960e+1
-0.204	-3.525e-6	-5.453e+0	7.970e+1
-0.203	-2.085e-6	-5.681e+0	7.980e+1
-0.202	-6.452e-7	-6.190e+0	7.990e+1
-0.201	7.475e-7	-6.126e+0	8.000e+1
-0.200	2.219e-6	-5.654e+0	8.010e+1
-0.199	3.761e-6	-5.425e+0	8.020e+1
-0.198	5.366e-6	-5.270e+0	8.030e+1
-0.197	6.837e-6	-5.165e+0	8.040e+1
-0.196	8.301e-6	-5.081e+0	8.050e+1
-0.195	9.867e-6	-5.006e+0	8.060e+1
-0.194	1.145e-5	-4.941e+0	8.070e+1
-0.193	1.304e-5	-4.885e+0	8.080e+1
-0.192	1.452e-5	-4.838e+0	8.090e+1
-0.191	1.626e-5	-4.789e+0	8.100e+1
-0.190	1.792e-5	-4.747e+0	8.110e+1
-0.189	1.943e-5	-4.711e+0	8.120e+1
-0.188	2.106e-5	-4.677e+0	8.130e+1
-0.187	2.258e-5	-4.646e+0	8.140e+1
-0.186	2.431e-5	-4.614e+0	8.150e+1
-0.185	2.589e-5	-4.587e+0	8.160e+1
-0.184	2.746e-5	-4.561e+0	8.170e+1
-0.183	2.918e-5	-4.535e+0	8.180e+1
-0.182	3.079e-5	-4.512e+0	8.190e+1
-0.181	3.238e-5	-4.490e+0	8.200e+1
-0.180	3.421e-5	-4.466e+0	8.210e+1
-0.179	3.584e-5	-4.446e+0	8.220e+1
-0.178	3.762e-5	-4.425e+0	8.230e+1
-0.177	3.933e-5	-4.405e+0	8.240e+1
-0.176	4.104e-5	-4.387e+0	8.250e+1
-0.175	4.279e-5	-4.369e+0	8.260e+1
-0.174	4.444e-5	-4.352e+0	8.270e+1
-0.173	4.624e-5	-4.335e+0	8.280e+1
-0.172	4.806e-5	-4.318e+0	8.290e+1
-0.171	4.980e-5	-4.303e+0	8.300e+1
-0.170	5.157e-5	-4.288e+0	8.310e+1
-0.169	5.329e-5	-4.273e+0	8.320e+1
-0.168	5.505e-5	-4.259e+0	8.330e+1
-0.167	5.681e-5	-4.246e+0	8.340e+1
-0.166	5.867e-5	-4.232e+0	8.350e+1
-0.165	6.052e-5	-4.218e+0	8.360e+1
-0.164	6.228e-5	-4.206e+0	8.370e+1
-0.163	6.398e-5	-4.194e+0	8.380e+1
-0.162	6.575e-5	-4.182e+0	8.390e+1
-0.161	6.749e-5	-4.171e+0	8.400e+1
-0.160	6.933e-5	-4.159e+0	8.410e+1
-0.159	7.115e-5	-4.148e+0	8.420e+1
-0.158	7.290e-5	-4.137e+0	8.430e+1
-0.157	7.462e-5	-4.127e+0	8.440e+1
-0.156	7.633e-5	-4.117e+0	8.450e+1
-0.155	7.793e-5	-4.108e+0	8.460e+1
-0.154	7.974e-5	-4.098e+0	8.470e+1
-0.153	8.153e-5	-4.089e+0	8.480e+1
-0.152	8.322e-5	-4.080e+0	8.490e+1
-0.151	8.493e-5	-4.071e+0	8.500e+1
-0.150	8.655e-5	-4.063e+0	8.510e+1
-0.149	8.824e-5	-4.054e+0	8.520e+1
-0.148	9.005e-5	-4.046e+0	8.530e+1
-0.147	9.175e-5	-4.037e+0	8.540e+1
-0.146	9.337e-5	-4.030e+0	8.550e+1
-0.145	9.506e-5	-4.022e+0	8.560e+1
-0.144	9.655e-5	-4.015e+0	8.570e+1
-0.143	9.817e-5	-4.008e+0	8.580e+1
-0.142	9.986e-5	-4.001e+0	8.590e+1
-0.141	1.014e-4	-3.994e+0	8.600e+1
-0.140	1.030e-4	-3.987e+0	8.610e+1
-0.139	1.046e-4	-3.980e+0	8.620e+1
-0.138	1.061e-4	-3.974e+0	8.630e+1
-0.137	1.076e-4	-3.968e+0	8.640e+1
-0.136	1.091e-4	-3.962e+0	8.650e+1
-0.135	1.106e-4	-3.956e+0	8.660e+1
-0.134	1.121e-4	-3.951e+0	8.670e+1
-0.133	1.135e-4	-3.945e+0	8.680e+1
-0.132	1.150e-4	-3.939e+0	8.690e+1
-0.131	1.163e-4	-3.934e+0	8.700e+1
-0.130	1.176e-4	-3.930e+0	8.710e+1
-0.129	1.189e-4	-3.925e+0	8.720e+1
-0.128	1.203e-4	-3.920e+0	8.730e+1
-0.127	1.216e-4	-3.915e+0	8.740e+1
-0.126	1.229e-4	-3.910e+0	8.750e+1
-0.125	1.241e-4	-3.906e+0	8.760e+1
-0.124	1.253e-4	-3.902e+0	8.770e+1
-0.123	1.264e-4	-3.898e+0	8.780e+1
-0.122	1.278e-4	-3.894e+0	8.790e+1
-0.121	1.289e-4	-3.890e+0	8.800e+1
-0.120	1.301e-4	-3.886e+0	8.810e+1
-0.119	1.311e-4	-3.882e+0	8.820e+1
-0.118	1.323e-4	-3.879e+0	8.830e+1
-0.117	1.333e-4	-3.875e+0	8.840e+1
-0.116	1.344e-4	-3.871e+0	8.850e+1
-0.115	1.355e-4	-3.868e+0	8.860e+1
-0.114	1.366e-4	-3.865e+0	8.870e+1
-0.113	1.375e-4	-3.862e+0	8.880e+1
-0.112	1.384e-4	-3.859e+0	8.890e+1
-0.111	1.394e-4	-3.856e+0	8.900e+1
-0.110	1.404e-4	-3.853e+0	8.910e+1
-0.109	1.412e-4	-3.850e+0	8.920e+1
-0.108	1.421e-4	-3.847e+0	8.930e+1
-0.107	1.429e-4	-3.845e+0	8.940e+1
-0.106	1.437e-4	-3.842e+0	8.950e+1
-0.105	1.446e-4	-3.840e+0	8.960e+1
-0.104	1.453e-4	-3.838e+0	8.970e+1
-0.103	1.462e-4	-3.835e+0	8.980e+1
-0.102	1.469e-4	-3.833e+0	8.990e+1
-0.101	1.477e-4	-3.831e+0	9.000e+1
-0.100	1.484e-4	-3.828e+0	9.010e+1
-0.099	1.491e-4	-3.827e+0	9.020e+1
-0.098	1.498e-4	-3.825e+0	9.030e+1
-0.097	1.505e-4	-3.823e+0	9.040e+1
-0.096	1.510e-4	-3.821e+0	9.050e+1
-0.095	1.518e-4	-3.819e+0	9.060e+1
-0.094	1.524e-4	-3.817e+0	9.070e+1
-0.093	1.529e-4	-3.815e+0	9.080e+1
-0.092	1.535e-4	-3.814e+0	9.090e+1
-0.091	1.541e-4	-3.812e+0	9.100e+1
-0.090	1.547e-4	-3.811e+0	9.110e+1
-0.089	1.553e-4	-3.809e+0	9.120e+1
-0.088	1.558e-4	-3.807e+0	9.130e+1
-0.087	1.564e-4	-3.806e+0	9.140e+1
-0.086	1.569e-4	-3.804e+0	9.150e+1
-0.085	1.573e-4	-3.803e+0	9.160e+1
-0.084	1.579e-4	-3.802e+0	9.170e+1
-0.083	1.584e-4	-3.800e+0	9.180e+1
-0.082	1.588e-4	-3.799e+0	9.190e+1
-0.081	1.592e-4	-3.798e+0	9.200e+1
-0.080	1.597e-4	-3.797e+0	9.210e+1
-0.079	1.601e-4	-3.795e+0	9.220e+1
-0.078	1.606e-4	-3.794e+0	9.230e+1
-0.077	1.611e-4	-3.793e+0	9.240e+1
-0.076	1.617e-4	-3.791e+0	9.250e+1
-0.075	1.620e-4	-3.791e+0	9.260e+1
-0.074	1.623e-4	-3.790e+0	9.270e+1
-0.073	1.627e-4	-3.789e+0	9.280e+1
-0.072	1.631e-4	-3.787e+0	9.290e+1
-0.071	1.635e-4	-3.787e+0	9.300e+1
-0.070	1.639e-4	-3.785e+0	9.310e+1
-0.069	1.643e-4	-3.784e+0	9.320e+1
-0.068	1.647e-4	-3.783e+0	9.330e+1
-0.067	1.650e-4	-3.782e+0	9.340e+1
-0.066	1.654e-4	-3.782e+0	9.350e+1
-0.065	1.657e-4	-3.781e+0	9.360e+1
-0.064	1.661e-4	-3.780e+0	9.370e+1
-0.063	1.665e-4	-3.779e+0	9.380e+1
-0.062	1.669e-4	-3.778e+0	9.390e+1
-0.061	1.672e-4	-3.777e+0	9.400e+1
-0.060	1.676e-4	-3.776e+0	9.410e+1
-0.059	1.679e-4	-3.775e+0	9.420e+1
-0.058	1.683e-4	-3.774e+0	9.430e+1
-0.057	1.687e-4	-3.773e+0	9.440e+1
-0.056	1.690e-4	-3.772e+0	9.450e+1
-0.055	1.694e-4	-3.771e+0	9.460e+1
-0.054	1.698e-4	-3.770e+0	9.470e+1
-0.053	1.700e-4	-3.770e+0	9.480e+1
-0.052	1.704e-4	-3.768e+0	9.490e+1
-0.051	1.708e-4	-3.768e+0	9.500e+1
-0.050	1.711e-4	-3.767e+0	9.510e+1
-0.049	1.715e-4	-3.766e+0	9.520e+1
-0.048	1.719e-4	-3.765e+0	9.530e+1
-0.047	1.722e-4	-3.764e+0	9.540e+1
-0.046	1.727e-4	-3.763e+0	9.550e+1
-0.045	1.731e-4	-3.762e+0	9.560e+1
-0.044	1.735e-4	-3.761e+0	9.570e+1
-0.043	1.738e-4	-3.760e+0	9.580e+1
-0.042	1.742e-4	-3.759e+0	9.590e+1
-0.041	1.746e-4	-3.758e+0	9.600e+1
-0.040	1.750e-4	-3.757e+0	9.610e+1
-0.039	1.755e-4	-3.756e+0	9.620e+1
-0.038	1.760e-4	-3.755e+0	9.630e+1
-0.037	1.764e-4	-3.754e+0	9.640e+1
-0.036	1.770e-4	-3.752e+0	9.650e+1
-0.035	1.774e-4	-3.751e+0	9.660e+1
-0.034	1.780e-4	-3.750e+0	9.670e+1
-0.033	1.786e-4	-3.748e+0	9.680e+1
-0.032	1.791e-4	-3.747e+0	9.690e+1
-0.031	1.796e-4	-3.746e+0	9.700e+1
-0.030	1.802e-4	-3.744e+0	9.710e+1
-0.029	1.807e-4	-3.743e+0	9.720e+1
-0.028	1.815e-4	-3.741e+0	9.730e+1
-0.027	1.821e-4	-3.740e+0	9.740e+1
-0.026	1.828e-4	-3.738e+0	9.750e+1
-0.025	1.835e-4	-3.736e+0	9.760e+1
-0.024	1.842e-4	-3.735e+0	9.770e+1
-0.023	1.850e-4	-3.733e+0	9.780e+1
-0.022	1.857e-4	-3.731e+0	9.790e+1
-0.021	1.866e-4	-3.729e+0	9.800e+1
-0.020	1.875e-4	-3.727e+0	9.810e+1
-0.019	1.883e-4	-3.725e+0	9.820e+1
-0.018	1.891e-4	-3.723e+0	9.830e+1
-0.017	1.900e-4	-3.721e+0	9.840e+1
-0.016	1.909e-4	-3.719e+0	9.850e+1
-0.015	1.919e-4	-3.717e+0	9.860e+1
-0.014	1.930e-4	-3.714e+0	9.870e+1
-0.013	1.940e-4	-3.712e+0	9.880e+1
-0.012	1.951e-4	-3.710e+0	9.890e+1
-0.011	1.962e-4	-3.707e+0	9.900e+1
-0.010	1.975e-4	-3.705e+0	9.910e+1
-0.009	1.986e-4	-3.702e+0	9.920e+1
-0.008	1.997e-4	-3.700e+0	9.930e+1
-0.007	2.010e-4	-3.697e+0	9.940e+1
-0.006	2.023e-4	-3.694e+0	9.950e+1
-0.005	2.036e-4	-3.691e+0	9.960e+1
-0.004	2.051e-4	-3.688e+0	9.970e+1
-0.003	2.066e-4	-3.685e+0	9.980e+1
-0.002	2.080e-4	-3.682e+0	9.990e+1
-0.001	2.096e-4	-3.679e+0	1.000e+2
-0.000	2.115e-4	-3.675e+0	1.001e+2
0.001	2.132e-4	-3.671e+0	1.002e+2
0.002	2.148e-4	-3.668e+0	1.003e+2
0.003	2.164e-4	-3.665e+0	1.004e+2
0.004	2.183e-4	-3.661e+0	1.005e+2
0.005	2.200e-4	-3.657e+0	1.006e+2
0.006	2.220e-4	-3.654e+0	1.007e+2
0.007	2.238e-4	-3.650e+0	1.008e+2
0.008	2.258e-4	-3.646e+0	1.009e+2
0.009	2.278e-4	-3.642e+0	1.010e+2
0.010	2.299e-4	-3.638e+0	1.011e+2
0.011	2.320e-4	-3.635e+0	1.012e+2
0.012	2.342e-4	-3.630e+0	1.013e+2
0.013	2.364e-4	-3.626e+0	1.014e+2
0.014	2.386e-4	-3.622e+0	1.015e+2
0.015	2.409e-4	-3.618e+0	1.016e+2
0.016	2.432e-4	-3.614e+0	1.017e+2
0.017	2.456e-4	-3.610e+0	1.018e+2
0.018	2.480e-4	-3.606e+0	1.019e+2
0.019	2.505e-4	-3.601e+0	1.020e+2
0.020	2.532e-4	-3.597e+0	1.021e+2
0.021	2.557e-4	-3.592e+0	1.022e+2
0.022	2.584e-4	-3.588e+0	1.023e+2
0.023	2.611e-4	-3.583e+0	1.024e+2
0.024	2.638e-4	-3.579e+0	1.025e+2
0.025	2.667e-4	-3.574e+0	1.026e+2
0.026	2.696e-4	-3.569e+0	1.027e+2
0.027	2.726e-4	-3.565e+0	1.028e+2
0.028	2.755e-4	-3.560e+0	1.029e+2
0.029	2.786e-4	-3.555e+0	1.030e+2
0.030	2.817e-4	-3.550e+0	1.031e+2
0.031	2.848e-4	-3.545e+0	1.032e+2
0.032	2.879e-4	-3.541e+0	1.033e+2
0.033	2.912e-4	-3.536e+0	1.034e+2
0.034	2.943e-4	-3.531e+0	1.035e+2
0.035	2.975e-4	-3.526e+0	1.036e+2
0.036	3.010e-4	-3.521e+0	1.037e+2
0.037	3.045e-4	-3.516e+0	1.038e+2
0.038	3.081e-4	-3.511e+0	1.039e+2
0.039	3.118e-4	-3.506e+0	1.040e+2
0.040	3.155e-4	-3.501e+0	1.041e+2
0.041	3.192e-4	-3.496e+0	1.042e+2
0.042	3.230e-4	-3.491e+0	1.043e+2
0.043	3.270e-4	-3.486e+0	1.044e+2
0.044	3.308e-4	-3.480e+0	1.045e+2
0.045	3.347e-4	-3.475e+0	1.046e+2
0.046	3.387e-4	-3.470e+0	1.047e+2
0.047	3.428e-4	-3.465e+0	1.048e+2
0.048	3.467e-4	-3.460e+0	1.049e+2
0.049	3.511e-4	-3.455e+0	1.050e+2
0.050	3.553e-4	-3.449e+0	1.051e+2
0.051	3.594e-4	-3.444e+0	1.052e+2
0.052	3.632e-4	-3.440e+0	1.053e+2
0.053	3.669e-4	-3.435e+0	1.054e+2
0.054	3.710e-4	-3.431e+0	1.055e+2
0.055	3.754e-4	-3.426e+0	1.056e+2
0.056	3.800e-4	-3.420e+0	1.057e+2
0.057	3.846e-4	-3.415e+0	1.058e+2
0.058	3.892e-4	-3.410e+0	1.059e+2
0.059	3.940e-4	-3.404e+0	1.060e+2
0.060	3.987e-4	-3.399e+0	1.061e+2
0.061	4.035e-4	-3.394e+0	1.062e+2
0.062	4.083e-4	-3.389e+0	1.063e+2
0.063	4.133e-4	-3.384e+0	1.064e+2
0.064	4.184e-4	-3.378e+0	1.065e+2
0.065	4.234e-4	-3.373e+0	1.066e+2
0.066	4.285e-4	-3.368e+0	1.067e+2
0.067	4.336e-4	-3.363e+0	1.068e+2
0.068	4.387e-4	-3.358e+0	1.069e+2
0.069	4.439e-4	-3.353e+0	1.070e+2
0.070	4.492e-4	-3.348e+0	1.071e+2
0.071	4.544e-4	-3.343e+0	1.072e+2
0.072	4.597e-4	-3.338e+0	1.073e+2
0.073	4.651e-4	-3.332e+0	1.074e+2
0.074	4.706e-4	-3.327e+0	1.075e+2
0.075	4.761e-4	-3.322e+0	1.076e+2
0.076	4.817e-4	-3.317e+0	1.077e+2
0.077	4.871e-4	-3.312e+0	1.078e+2
0.078	4.926e-4	-3.308e+0	1.079e+2
0.079	4.982e-4	-3.303e+0	1.080e+2
0.080	5.039e-4	-3.298e+0	1.081e+2
0.081	5.097e-4	-3.293e+0	1.082e+2
0.082	5.153e-4	-3.288e+0	1.083e+2
0.083	5.209e-4	-3.283e+0	1.084e+2
0.084	5.267e-4	-3.278e+0	1.085e+2
0.085	5.324e-4	-3.274e+0	1.086e+2
0.086	5.382e-4	-3.269e+0	1.087e+2
0.087	5.439e-4	-3.264e+0	1.088e+2
0.088	5.497e-4	-3.260e+0	1.089e+2
0.089	5.555e-4	-3.255e+0	1.090e+2
0.090	5.612e-4	-3.251e+0	1.091e+2
0.091	5.671e-4	-3.246e+0	1.092e+2
0.092	5.729e-4	-3.242e+0	1.093e+2
0.093	5.787e-4	-3.238e+0	1.094e+2
0.094	5.846e-4	-3.233e+0	1.095e+2
0.095	5.906e-4	-3.229e+0	1.096e+2
0.096	5.965e-4	-3.224e+0	1.097e+2
0.097	6.024e-4	-3.220e+0	1.098e+2
0.098	6.084e-4	-3.216e+0	1.099e+2
0.099	6.143e-4	-3.212e+0	1.100e+2
0.100	6.204e-4	-3.207e+0	1.101e+2
0.101	6.264e-4	-3.203e+0	1.102e+2
0.102	6.327e-4	-3.199e+0	1.103e+2
0.103	6.387e-4	-3.195e+0	1.104e+2
0.104	6.447e-4	-3.191e+0	1.105e+2
0.105	6.509e-4	-3.186e+0	1.106e+2
0.106	6.570e-4	-3.182e+0	1.107e+2
0.107	6.629e-4	-3.179e+0	1.108e+2
0.108	6.688e-4	-3.175e+0	1.109e+2
0.109	6.750e-4	-3.171e+0	1.110e+2
0.110	6.811e-4	-3.167e+0	1.111e+2
0.111	6.872e-4	-3.163e+0	1.112e+2
0.112	6.932e-4	-3.159e+0	1.113e+2
0.113	6.993e-4	-3.155e+0	1.114e+2
0.114	7.054e-4	-3.152e+0	1.115e+2
0.115	7.114e-4	-3.148e+0	1.116e+2
0.116	7.174e-4	-3.144e+0	1.117e+2
0.117	7.235e-4	-3.141e+0	1.118e+2
0.118	7.296e-4	-3.137e+0	1.119e+2
0.119	7.354e-4	-3.133e+0	1.120e+2
0.120	7.415e-4	-3.130e+0	1.121e+2
0.121	7.479e-4	-3.126e+0	1.122e+2
0.122	7.542e-4	-3.123e+0	1.123e+2
0.123	7.602e-4	-3.119e+0	1.124e+2
0.124	7.658e-4	-3.116e+0	1.125e+2
0.125	7.715e-4	-3.113e+0	1.126e+2
0.126	7.774e-4	-3.109e+0	1.127e+2
0.127	7.833e-4	-3.106e+0	1.128e+2
0.128	7.888e-4	-3.103e+0	1.129e+2
0.129	7.944e-4	-3.100e+0	1.130e+2
0.130	8.000e-4	-3.097e+0	1.131e+2
0.131	8.056e-4	-3.094e+0	1.132e+2
0.132	8.112e-4	-3.091e+0	1.133e+2
0.133	8.167e-4	-3.088e+0	1.134e+2
0.134	8.222e-4	-3.085e+0	1.135e+2
0.135	8.276e-4	-3.082e+0	1.136e+2
0.136	8.329e-4	-3.079e+0	1.137e+2
0.137	8.383e-4	-3.077e+0	1.138e+2
0.138	8.437e-4	-3.074e+0	1.139e+2
0.139	8.490e-4	-3.071e+0	1.140e+2
0.140	8.543e-4	-3.068e+0	1.141e+2
0.141	8.594e-4	-3.066e+0	1.142e+2
0.142	8.646e-4	-3.063e+0	1.143e+2
0.143	8.698e-4	-3.061e+0	1.144e+2
0.144	8.750e-4	-3.058e+0	1.145e+2
0.145	8.800e-4	-3.056e+0	1.146e+2
0.146	8.849e-4	-3.053e+0	1.147e+2
0.147	8.898e-4	-3.051e+0	1.148e+2
0.148	8.950e-4	-3.048e+0	1.149e+2
0.149	9.000e-4	-3.046e+0	1.150e+2
0.150	9.051e-4	-3.043e+0	1.151e+2
0.151	9.102e-4	-3.041e+0	1.152e+2
0.152	9.151e-4	-3.039e+0	1.153e+2
0.153	9.203e-4	-3.036e+0	1.154e+2
0.154	9.252e-4	-3.034e+0	1.155e+2
0.155	9.302e-4	-3.031e+0	1.156e+2
0.156	9.351e-4	-3.029e+0	1.157e+2
0.157	9.401e-4	-3.027e+0	1.158e+2
0.158	9.450e-4	-3.025e+0	1.159e+2
0.159	9.500e-4	-3.022e+0	1.160e+2
0.160	9.550e-4	-3.020e+0	1.161e+2
0.161	9.600e-4	-3.018e+0	1.162e+2
0.162	9.649e-4	-3.015e+0	1.163e+2
0.163	9.700e-4	-3.013e+0	1.164e+2
0.164	9.750e-4	-3.011e+0	1.165e+2
0.165	9.799e-4	-3.009e+0	1.166e+2
0.166	9.847e-4	-3.007e+0	1.167e+2
0.167	9.897e-4	-3.004e+0	1.168e+2
0.168	9.947e-4	-3.002e+0	1.169e+2
0.169	9.995e-4	-3.000e+0	1.170e+2
0.170	1.004e-3	-2.998e+0	1.171e+2
0.171	1.009e-3	-2.996e+0	1.172e+2
0.172	1.014e-3	-2.994e+0	1.173e+2
0.173	1.019e-3	-2.992e+0	1.174e+2
0.174	1.024e-3	-2.990e+0	1.175e+2
0.175	1.028e-3	-2.988e+0	1.176e+2
0.176	1.033e-3	-2.986e+0	1.177e+2
0.177	1.038e-3	-2.984e+0	1.178e+2
0.178	1.043e-3	-2.982e+0	1.179e+2
0.179	1.048e-3	-2.980e+0	1.180e+2
0.180	1.052e-3	-2.978e+0	1.181e+2
0.181	1.057e-3	-2.976e+0	1.182e+2
0.182	1.062e-3	-2.974e+0	1.183e+2
0.183	1.067e-3	-2.972e+0	1.184e+2
0.184	1.071e-3	-2.970e+0	1.185e+2
0.185	1.076e-3	-2.968e+0	1.186e+2
0.186	1.081e-3	-2.966e+0	1.187e+2
0.187	1.085e-3	-2.964e+0	1.188e+2
0.188	1.090e-3	-2.962e+0	1.189e+2
0.189	1.095e-3	-2.961e+0	1.190e+2
0.190	1.100e-3	-2.959e+0	1.191e+2
0.191	1.105e-3	-2.957e+0	1.192e+2
0.192	1.110e-3	-2.955e+0	1.193e+2
0.193	1.115e-3	-2.953e+0	1.194e+2
0.194	1.120e-3	-2.951e+0	1.195e+2
0.195	1.125e-3	-2.949e+0	1.196e+2
0.196	1.130e-3	-2.947e+0	1.197e+2
0.197	1.135e-3	-2.945e+0	1.198e+2
0.198	1.141e-3	-2.943e+0	1.199e+2
0.199	1.146e-3	-2.941e+0	1.200e+2
0.200	1.152e-3	-2.939e+0	1.201e+2
0.201	1.157e-3	-2.937e+0	1.202e+2
0.202	1.163e-3	-2.935e+0	1.203e+2
0.203	1.168e-3	-2.933e+0	1.204e+2
0.204	1.174e-3	-2.930e+0	1.205e+2
0.205	1.180e-3	-2.928e+0	1.206e+2
0.206	1.186e-3	-2.926e+0	1.207e+2
0.207	1.191e-3	-2.924e+0	1.208e+2
0.208	1.197e-3	-2.922e+0	1.209e+2
0.209	1.203e-3	-2.920e+0	1.210e+2
0.210	1.209e-3	-2.918e+0	1.211e+2
0.211	1.215e-3	-2.916e+0	1.212e+2
0.212	1.221e-3	-2.913e+0	1.213e+2
0.213	1.226e-3	-2.911e+0	1.214e+2
0.214	1.232e-3	-2.909e+0	1.215e+2
0.215	1.238e-3	-2.907e+0	1.216e+2
0.216	1.244e-3	-2.905e+0	1.217e+2
0.217	1.250e-3	-2.903e+0	1.218e+2
0.218	1.256e-3	-2.901e+0	1.219e+2
0.219	1.263e-3	-2.899e+0	1.220e+2
0.220	1.269e-3	-2.897e+0	1.221e+2
0.221	1.275e-3	-2.895e+0	1.222e+2
0.222	1.281e-3	-2.892e+0	1.223e+2
0.223	1.287e-3	-2.890e+0	1.224e+2
0.224	1.293e-3	-2.888e+0	1.225e+2
0.225	1.300e-3	-2.886e+0	1.226e+2
0.226	1.306e-3	-2.884e+0	1.227e+2
0.227	1.312e-3	-2.882e+0	1.228e+2
0.228	1.319e-3	-2.880e+0	1.229e+2
0.229	1.326e-3	-2.878e+0	1.230e+2
0.230	1.333e-3	-2.875e+0	1.231e+2
0.231	1.339e-3	-2.873e+0	1.232e+2
0.232	1.346e-3	-2.871e+0	1.233e+2
0.233	1.353e-3	-2.869e+0	1.234e+2
0.234	1.360e-3	-2.866e+0	1.235e+2
0.235	1.368e-3	-2.864e+0	1.236e+2
0.236	1.375e-3	-2.862e+0	1.237e+2
0.237	1.382e-3	-2.860e+0	1.238e+2
0.238	1.389e-3	-2.857e+0	1.239e+2
0.239	1.396e-3	-2.855e+0	1.240e+2
0.240	1.404e-3	-2.853e+0	1.241e+2
0.241	1.411e-3	-2.850e+0	1.242e+2
0.242	1.419e-3	-2.848e+0	1.243e+2
0.243	1.426e-3	-2.846e+0	1.244e+2
0.244	1.433e-3	-2.844e+0	1.245e+2
0.245	1.441e-3	-2.841e+0	1.246e+2
0.246	1.448e-3	-2.839e+0	1.247e+2
0.247	1.456e-3	-2.837e+0	1.248e+2
0.248	1.463e-3	-2.835e+0	1.249e+2
0.249	1.471e-3	-2.832e+0	1.250e+2
0.250	1.479e-3	-2.830e+0	1.251e+2
0.251	1.486e-3	-2.828e+0	1.252e+2
0.252	1.494e-3	-2.826e+0	1.253e+2
0.253	1.502e-3	-2.823e+0	1.254e+2
0.254	1.510e-3	-2.821e+0	1.255e+2
0.255	1.517e-3	-2.819e+0	1.256e+2
0.256	1.525e-3	-2.817e+0	1.257e+2
0.257	1.534e-3	-2.814e+0	1.258e+2
0.258	1.542e-3	-2.812e+0	1.259e+2
0.259	1.550e-3	-2.810e+0	1.260e+2
0.260	1.558e-3	-2.807e+0	1.261e+2
0.261	1.566e-3	-2.805e+0	1.262e+2
0.262	1.574e-3	-2.803e+0	1.263e+2
0.263	1.582e-3	-2.801e+0	1.264e+2
0.264	1.590e-3	-2.799e+0	1.265e+2
0.265	1.598e-3	-2.796e+0	1.266e+2
0.266	1.606e-3	-2.794e+0	1.267e+2
0.267	1.614e-3	-2.792e+0	1.268e+2
0.268	1.622e-3	-2.790e+0	1.269e+2
0.269	1.630e-3	-2.788e+0	1.270e+2
0.270	1.639e-3	-2.786e+0	1.271e+2
0.271	1.647e-3	-2.783e+0	1.272e+2
0.272	1.655e-3	-2.781e+0	1.273e+2
0.273	1.663e-3	-2.779e+0	1.274e+2
0.274	1.671e-3	-2.777e+0	1.275e+2
0.275	1.680e-3	-2.775e+0	1.276e+2
0.276	1.688e-3	-2.773e+0	1.277e+2
0.277	1.696e-3	-2.771e+0	1.278e+2
0.278	1.704e-3	-2.768e+0	1.279e+2
0.279	1.713e-3	-2.766e+0	1.280e+2
0.280	1.721e-3	-2.764e+0	1.281e+2
0.281	1.729e-3	-2.762e+0	1.282e+2
0.282	1.737e-3	-2.760e+0	1.283e+2
0.283	1.746e-3	-2.758e+0	1.284e+2
0.284	1.754e-3	-2.756e+0	1.285e+2
0.285	1.763e-3	-2.754e+0	1.286e+2
0.286	1.771e-3	-2.752e+0	1.287e+2
0.287	1.779e-3	-2.750e+0	1.288e+2
0.288	1.788e-3	-2.748e+0	1.289e+2
0.289	1.796e-3	-2.746e+0	1.290e+2
0.290	1.805e-3	-2.744e+0	1.291e+2
0.291	1.813e-3	-2.742e+0	1.292e+2
0.292	1.822e-3	-2.740e+0	1.293e+2
0.293	1.830e-3	-2.738e+0	1.294e+2
0.294	1.838e-3	-2.736e+0	1.295e+2
0.295	1.847e-3	-2.734e+0	1.296e+2
0.296	1.855e-3	-2.732e+0	1.297e+2
0.297	1.864e-3	-2.730e+0	1.298e+2
0.298	1.872e-3	-2.728e+0	1.299e+2
0.299	1.881e-3	-2.726e+0	1.300e+2
0.300	1.889e-3	-2.724e+0	1.301e+2
0.301	1.898e-3	-2.722e+0	1.302e+2
0.302	1.906e-3	-2.720e+0	1.303e+2
0.303	1.915e-3	-2.718e+0	1.304e+2
0.304	1.923e-3	-2.716e+0	1.305e+2
0.305	1.931e-3	-2.714e+0	1.306e+2
0.306	1.939e-3	-2.712e+0	1.307e+2
0.307	1.947e-3	-2.711e+0	1.308e+2
0.308	1.956e-3	-2.709e+0	1.309e+2
0.309	1.965e-3	-2.707e+0	1.310e+2
0.310	1.973e-3	-2.705e+0	1.311e+2
0.311	1.981e-3	-2.703e+0	1.312e+2
0.312	1.990e-3	-2.701e+0	1.313e+2
0.313	1.999e-3	-2.699e+0	1.314e+2
0.314	2.007e-3	-2.697e+0	1.315e+2
0.315	2.016e-3	-2.696e+0	1.316e+2
0.316	2.024e-3	-2.694e+0	1.317e+2
0.317	2.033e-3	-2.692e+0	1.318e+2
0.318	2.042e-3	-2.690e+0	1.319e+2
0.319	2.050e-3	-2.688e+0	1.320e+2
0.320	2.059e-3	-2.686e+0	1.321e+2
0.321	2.067e-3	-2.685e+0	1.322e+2
0.322	2.076e-3	-2.683e+0	1.323e+2
0.323	2.084e-3	-2.681e+0	1.324e+2
0.324	2.093e-3	-2.679e+0	1.325e+2
0.325	2.101e-3	-2.677e+0	1.326e+2
0.326	2.110e-3	-2.676e+0	1.327e+2
0.327	2.118e-3	-2.674e+0	1.328e+2
0.328	2.127e-3	-2.672e+0	1.329e+2
0.329	2.135e-3	-2.671e+0	1.330e+2
0.330	2.144e-3	-2.669e+0	1.331e+2
0.331	2.152e-3	-2.667e+0	1.332e+2
0.332	2.160e-3	-2.665e+0	1.333e+2
0.333	2.169e-3	-2.664e+0	1.334e+2
0.334	2.177e-3	-2.662e+0	1.335e+2
0.335	2.186e-3	-2.660e+0	1.336e+2
0.336	2.194e-3	-2.659e+0	1.337e+2
0.337	2.203e-3	-2.657e+0	1.338e+2
0.338	2.211e-3	-2.655e+0	1.339e+2
0.339	2.220e-3	-2.654e+0	1.340e+2
0.340	2.228e-3	-2.652e+0	1.341e+2
0.341	2.237e-3	-2.650e+0	1.342e+2
0.342	2.245e-3	-2.649e+0	1.343e+2
0.343	2.253e-3	-2.647e+0	1.344e+2
0.344	2.262e-3	-2.646e+0	1.345e+2
0.345	2.270e-3	-2.644e+0	1.346e+2
0.346	2.279e-3	-2.642e+0	1.347e+2
0.347	2.287e-3	-2.641e+0	1.348e+2
0.348	2.295e-3	-2.639e+0	1.349e+2
0.349	2.304e-3	-2.638e+0	1.350e+2
0.350	2.312e-3	-2.636e+0	1.351e+2
0.351	2.321e-3	-2.634e+0	1.352e+2
0.352	2.330e-3	-2.633e+0	1.353e+2
0.353	2.338e-3	-2.631e+0	1.354e+2
0.354	2.346e-3	-2.630e+0	1.355e+2
0.355	2.354e-3	-2.628e+0	1.356e+2
0.356	2.363e-3	-2.627e+0	1.357e+2
0.357	2.371e-3	-2.625e+0	1.358e+2
0.358	2.379e-3	-2.624e+0	1.359e+2
0.359	2.388e-3	-2.622e+0	1.360e+2
0.360	2.396e-3	-2.621e+0	1.361e+2
0.361	2.404e-3	-2.619e+0	1.362e+2
0.362	2.412e-3	-2.618e+0	1.363e+2
0.363	2.421e-3	-2.616e+0	1.364e+2
0.364	2.429e-3	-2.615e+0	1.365e+2
0.365	2.437e-3	-2.613e+0	1.366e+2
0.366	2.445e-3	-2.612e+0	1.367e+2
0.367	2.453e-3	-2.610e+0	1.368e+2
0.368	2.461e-3	-2.609e+0	1.369e+2
0.369	2.469e-3	-2.607e+0	1.370e+2
0.370	2.478e-3	-2.606e+0	1.371e+2
0.371	2.486e-3	-2.605e+0	1.372e+2
0.372	2.494e-3	-2.603e+0	1.373e+2
0.373	2.502e-3	-2.602e+0	1.374e+2
0.374	2.510e-3	-2.600e+0	1.375e+2
0.375	2.518e-3	-2.599e+0	1.376e+2
0.376	2.526e-3	-2.598e+0	1.377e+2
0.377	2.534e-3	-2.596e+0	1.378e+2
0.378	2.542e-3	-2.595e+0	1.379e+2
0.379	2.550e-3	-2.593e+0	1.380e+2
0.380	2.558e-3	-2.592e+0	1.381e+2
0.381	2.566e-3	-2.591e+0	1.382e+2
0.382	2.574e-3	-2.589e+0	1.383e+2
0.383	2.582e-3	-2.588e+0	1.384e+2
0.384	2.589e-3	-2.587e+0	1.385e+2
0.385	2.597e-3	-2.585e+0	1.386e+2
0.386	2.605e-3	-2.584e+0	1.387e+2
0.387	2.613e-3	-2.583e+0	1.388e+2
0.388	2.621e-3	-2.582e+0	1.389e+2
0.389	2.629e-3	-2.580e+0	1.390e+2
0.390	2.637e-3	-2.579e+0	1.391e+2
0.391	2.645e-3	-2.578e+0	1.392e+2
0.392	2.652e-3	-2.576e+0	1.393e+2
0.393	2.660e-3	-2.575e+0	1.394e+2
0.394	2.668e-3	-2.574e+0	1.395e+2
0.395	2.676e-3	-2.573e+0	1.396e+2
0.396	2.683e-3	-2.571e+0	1.397e+2
0.397	2.691e-3	-2.570e+0	1.398e+2
0.398	2.699e-3	-2.569e+0	1.399e+2
0.399	2.707e-3	-2.568e+0	1.400e+2
0.400	2.714e-3	-2.566e+0	1.401e+2
0.401	2.722e-3	-2.565e+0	1.402e+2
0.402	2.730e-3	-2.564e+0	1.403e+2
0.403	2.738e-3	-2.563e+0	1.404e+2
0.404	2.745e-3	-2.561e+0	1.405e+2
0.405	2.753e-3	-2.560e+0	1.406e+2
0.406	2.760e-3	-2.559e+0	1.407e+2
0.407	2.768e-3	-2.558e+0	1.408e+2
0.408	2.776e-3	-2.557e+0	1.409e+2
0.409	2.784e-3	-2.555e+0	1.410e+2
0.410	2.791e-3	-2.554e+0	1.411e+2
0.411	2.799e-3	-2.553e+0	1.412e+2
0.412	2.807e-3	-2.552e+0	1.413e+2
0.413	2.814e-3	-2.551e+0	1.414e+2
0.414	2.822e-3	-2.549e+0	1.415e+2
0.415	2.830e-3	-2.548e+0	1.416e+2
0.416	2.837e-3	-2.547e+0	1.417e+2
0.417	2.845e-3	-2.546e+0	1.418e+2
0.418	2.852e-3	-2.545e+0	1.419e+2
0.419	2.860e-3	-2.544e+0	1.420e+2
0.420	2.867e-3	-2.542e+0	1.421e+2
0.421	2.875e-3	-2.541e+0	1.422e+2
0.422	2.882e-3	-2.540e+0	1.423e+2
0.423	2.890e-3	-2.539e+0	1.424e+2
0.424	2.897e-3	-2.538e+0	1.425e+2
0.425	2.905e-3	-2.537e+0	1.426e+2
0.426	2.912e-3	-2.536e+0	1.427e+2
0.427	2.920e-3	-2.535e+0	1.428e+2
0.428	2.927e-3	-2.534e+0	1.429e+2
0.429	2.934e-3	-2.532e+0	1.430e+2
0.430	2.942e-3	-2.531e+0	1.431e+2
0.431	2.949e-3	-2.530e+0	1.432e+2
0.432	2.957e-3	-2.529e+0	1.433e+2
0.433	2.964e-3	-2.528e+0	1.434e+2
0.434	2.971e-3	-2.527e+0	1.435e+2
0.435	2.979e-3	-2.526e+0	1.436e+2
0.436	2.986e-3	-2.525e+0	1.437e+2
0.437	2.993e-3	-2.524e+0	1.438e+2
0.438	3.001e-3	-2.523e+0	1.439e+2
0.439	3.008e-3	-2.522e+0	1.440e+2
0.440	3.021e-3	-2.520e+0	1.441e+2
0.441	3.031e-3	-2.518e+0	1.442e+2
0.442	3.039e-3	-2.517e+0	1.443e+2
0.443	3.046e-3	-2.516e+0	1.444e+2
0.444	3.054e-3	-2.515e+0	1.445e+2
0.445	3.061e-3	-2.514e+0	1.446e+2
0.446	3.068e-3	-2.513e+0	1.447e+2
0.447	3.076e-3	-2.512e+0	1.448e+2
0.448	3.083e-3	-2.511e+0	1.449e+2
0.449	3.090e-3	-2.510e+0	1.450e+2
0.450	3.097e-3	-2.509e+0	1.451e+2
0.451	3.105e-3	-2.508e+0	1.452e+2
0.452	3.113e-3	-2.507e+0	1.453e+2
0.453	3.120e-3	-2.506e+0	1.454e+2
0.454	3.127e-3	-2.505e+0	1.455e+2
0.455	3.134e-3	-2.504e+0	1.456e+2
0.456	3.141e-3	-2.503e+0	1.457e+2
0.457	3.148e-3	-2.502e+0	1.458e+2
0.458	3.155e-3	-2.501e+0	1.459e+2
0.459	3.162e-3	-2.500e+0	1.460e+2
0.460	3.169e-3	-2.499e+0	1.461e+2
0.461	3.176e-3	-2.498e+0	1.462e+2
0.462	3.183e-3	-2.497e+0	1.463e+2
0.463	3.190e-3	-2.496e+0	1.464e+2
0.464	3.197e-3	-2.495e+0	1.465e+2
0.465	3.204e-3	-2.494e+0	1.466e+2
0.466	3.211e-3	-2.493e+0	1.467e+2
0.467	3.218e-3	-2.492e+0	1.468e+2
0.468	3.224e-3	-2.492e+0	1.469e+2
0.469	3.231e-3	-2.491e+0	1.470e+2
0.470	3.238e-3	-2.490e+0	1.471e+2
0.471	3.245e-3	-2.489e+0	1.472e+2
0.472	3.251e-3	-2.488e+0	1.473e+2
0.473	3.258e-3	-2.487e+0	1.474e+2
0.474	3.265e-3	-2.486e+0	1.475e+2
0.475	3.272e-3	-2.485e+0	1.476e+2
0.476	3.278e-3	-2.484e+0	1.477e+2
0.477	3.285e-3	-2.483e+0	1.478e+2
0.478	3.292e-3	-2.483e+0	1.479e+2
0.479	3.298e-3	-2.482e+0	1.480e+2
0.480	3.305e-3	-2.481e+0	1.481e+2
0.481	3.312e-3	-2.480e+0	1.482e+2
0.482	3.318e-3	-2.479e+0	1.483e+2
0.483	3.325e-3	-2.478e+0	1.484e+2
0.484	3.331e-3	-2.477e+0	1.485e+2
0.485	3.338e-3	-2.477e+0	1.486e+2
0.486	3.344e-3	-2.476e+0	1.487e+2
0.487	3.351e-3	-2.475e+0	1.488e+2
0.488	3.357e-3	-2.474e+0	1.489e+2
0.489	3.364e-3	-2.473e+0	1.490e+2
0.490	3.370e-3	-2.472e+0	1.491e+2
0.491	3.377e-3	-2.471e+0	1.492e+2
0.492	3.383e-3	-2.471e+0	1.493e+2
0.493	3.390e-3	-2.470e+0	1.494e+2
0.494	3.396e-3	-2.469e+0	1.495e+2
0.495	3.403e-3	-2.468e+0	1.496e+2
0.496	3.409e-3	-2.467e+0	1.497e+2
0.497	3.415e-3	-2.467e+0	1.498e+2
0.498	3.421e-3	-2.466e+0	1.499e+2
0.499	3.428e-3	-2.465e+0	1.500e+2
0.500	3.434e-3	-2.464e+0	1.501e+2
0.501	3.440e-3	-2.463e+0	1.502e+2
0.502	3.446e-3	-2.463e+0	1.503e+2
0.503	3.452e-3	-2.462e+0	1.504e+2
0.504	3.459e-3	-2.461e+0	1.505e+2
0.505	3.465e-3	-2.460e+0	1.506e+2
0.506	3.471e-3	-2.459e+0	1.507e+2
0.507	3.478e-3	-2.459e+0	1.508e+2
0.508	3.484e-3	-2.458e+0	1.509e+2
0.509	3.490e-3	-2.457e+0	1.510e+2
0.510	3.496e-3	-2.456e+0	1.511e+2
0.511	3.502e-3	-2.456e+0	1.512e+2
0.512	3.508e-3	-2.455e+0	1.513e+2
0.513	3.513e-3	-2.454e+0	1.514e+2
0.514	3.519e-3	-2.454e+0	1.515e+2
0.515	3.525e-3	-2.453e+0	1.516e+2
0.516	3.531e-3	-2.452e+0	1.517e+2
0.517	3.537e-3	-2.451e+0	1.518e+2
0.518	3.543e-3	-2.451e+0	1.519e+2
0.519	3.549e-3	-2.450e+0	1.520e+2
0.520	3.555e-3	-2.449e+0	1.521e+2
0.521	3.561e-3	-2.448e+0	1.522e+2
0.522	3.567e-3	-2.448e+0	1.523e+2
0.523	3.573e-3	-2.447e+0	1.524e+2
0.524	3.579e-3	-2.446e+0	1.525e+2
0.525	3.584e-3	-2.446e+0	1.526e+2
0.526	3.590e-3	-2.445e+0	1.527e+2
0.527	3.596e-3	-2.444e+0	1.528e+2
0.528	3.602e-3	-2.443e+0	1.529e+2
0.529	3.607e-3	-2.443e+0	1.530e+2
0.530	3.614e-3	-2.442e+0	1.531e+2
0.531	3.621e-3	-2.441e+0	1.532e+2
0.532	3.627e-3	-2.440e+0	1.533e+2
0.533	3.633e-3	-2.440e+0	1.534e+2
0.534	3.638e-3	-2.439e+0	1.535e+2
0.535	3.644e-3	-2.438e+0	1.536e+2
0.536	3.650e-3	-2.438e+0	1.537e+2
0.537	3.655e-3	-2.437e+0	1.538e+2
0.538	3.661e-3	-2.436e+0	1.539e+2
0.539	3.667e-3	-2.436e+0	1.540e+2
0.540	3.672e-3	-2.435e+0	1.541e+2
0.541	3.678e-3	-2.434e+0	1.542e+2
0.542	3.683e-3	-2.434e+0	1.543e+2
0.543	3.689e-3	-2.433e+0	1.544e+2
0.544	3.694e-3	-2.432e+0	1.545e+2
0.545	3.700e-3	-2.432e+0	1.546e+2
0.546	3.705e-3	-2.431e+0	1.547e+2
0.547	3.711e-3	-2.431e+0	1.548e+2
0.548	3.716e-3	-2.430e+0	1.549e+2
0.549	3.722e-3	-2.429e+0	1.550e+2
0.550	3.727e-3	-2.429e+0	1.551e+2
0.551	3.733e-3	-2.428e+0	1.552e+2
0.552	3.739e-3	-2.427e+0	1.553e+2
0.553	3.744e-3	-2.427e+0	1.554e+2
0.554	3.749e-3	-2.426e+0	1.555e+2
0.555	3.754e-3	-2.425e+0	1.556e+2
0.556	3.760e-3	-2.425e+0	1.557e+2
0.557	3.769e-3	-2.424e+0	1.558e+2
0.558	3.776e-3	-2.423e+0	1.559e+2
0.559	3.784e-3	-2.422e+0	1.560e+2
0.560	3.791e-3	-2.421e+0	1.561e+2
0.561	3.797e-3	-2.421e+0	1.562e+2
0.562	3.803e-3	-2.420e+0	1.563e+2
0.563	3.808e-3	-2.419e+0	1.564e+2
0.564	3.813e-3	-2.419e+0	1.565e+2
0.565	3.818e-3	-2.418e+0	1.566e+2
0.566	3.824e-3	-2.418e+0	1.567e+2
0.567	3.829e-3	-2.417e+0	1.568e+2
0.568	3.834e-3	-2.416e+0	1.569e+2
0.569	3.839e-3	-2.416e+0	1.570e+2
0.570	3.844e-3	-2.415e+0	1.571e+2
0.571	3.849e-3	-2.415e+0	1.572e+2
0.572	3.854e-3	-2.414e+0	1.573e+2
0.573	3.859e-3	-2.413e+0	1.574e+2
0.574	3.864e-3	-2.413e+0	1.575e+2
0.575	3.869e-3	-2.412e+0	1.576e+2
0.576	3.874e-3	-2.412e+0	1.577e+2
0.577	3.879e-3	-2.411e+0	1.578e+2
0.578	3.884e-3	-2.411e+0	1.579e+2
0.579	3.889e-3	-2.410e+0	1.580e+2
0.580	3.894e-3	-2.410e+0	1.581e+2
0.581	3.899e-3	-2.409e+0	1.582e+2
0.582	3.904e-3	-2.408e+0	1.583e+2
0.583	3.915e-3	-2.407e+0	1.584e+2
0.584	3.926e-3	-2.406e+0	1.585e+2
0.585	3.931e-3	-2.406e+0	1.586e+2
0.586	3.936e-3	-2.405e+0	1.587e+2
0.587	3.941e-3	-2.404e+0	1.588e+2
0.588	3.946e-3	-2.404e+0	1.589e+2
0.589	3.951e-3	-2.403e+0	1.590e+2
0.590	3.956e-3	-2.403e+0	1.591e+2
0.591	3.960e-3	-2.402e+0	1.592e+2
0.592	3.965e-3	-2.402e+0	1.593e+2
0.593	3.970e-3	-2.401e+0	1.594e+2
0.594	3.974e-3	-2.401e+0	1.595e+2
0.595	3.979e-3	-2.400e+0	1.596e+2
0.596	3.983e-3	-2.400e+0	1.597e+2
0.597	3.988e-3	-2.399e+0	1.598e+2
0.598	3.992e-3	-2.399e+0	1.599e+2
0.599	3.997e-3	-2.398e+0	1.600e+2
0.600	4.001e-3	-2.398e+0	1.601e+2
0.601	4.005e-3	-2.397e+0	1.602e+2
0.602	4.009e-3	-2.397e+0	1.603e+2
0.603	4.013e-3	-2.396e+0	1.604e+2
0.604	4.018e-3	-2.396e+0	1.605e+2
0.605	4.022e-3	-2.396e+0	1.606e+2
0.606	4.026e-3	-2.395e+0	1.607e+2
0.607	4.030e-3	-2.395e+0	1.608e+2
0.608	4.034e-3	-2.394e+0	1.609e+2
0.609	4.038e-3	-2.394e+0	1.610e+2
0.610	4.042e-3	-2.393e+0	1.611e+2
0.611	4.046e-3	-2.393e+0	1.612e+2
0.612	4.051e-3	-2.392e+0	1.613e+2
0.613	4.054e-3	-2.392e+0	1.614e+2
0.614	4.059e-3	-2.392e+0	1.615e+2
0.615	4.063e-3	-2.391e+0	1.616e+2
0.616	4.067e-3	-2.391e+0	1.617e+2
0.617	4.071e-3	-2.390e+0	1.618e+2
0.618	4.075e-3	-2.390e+0	1.619e+2
0.619	4.080e-3	-2.389e+0	1.620e+2
0.620	4.086e-3	-2.389e+0	1.621e+2
0.621	4.090e-3	-2.388e+0	1.622e+2
0.622	4.093e-3	-2.388e+0	1.623e+2
0.623	4.097e-3	-2.388e+0	1.624e+2
0.624	4.101e-3	-2.387e+0	1.625e+2
0.625	4.105e-3	-2.387e+0	1.626e+2
0.626	4.108e-3	-2.386e+0	1.627e+2
0.627	4.112e-3	-2.386e+0	1.628e+2
0.628	4.116e-3	-2.386e+0	1.629e+2
0.629	4.120e-3	-2.385e+0	1.630e+2
0.630	4.123e-3	-2.385e+0	1.631e+2
0.631	4.127e-3	-2.384e+0	1.632e+2
0.632	4.131e-3	-2.384e+0	1.633e+2
0.633	4.135e-3	-2.384e+0	1.634e+2
0.634	4.138e-3	-2.383e+0	1.635e+2
0.635	4.142e-3	-2.383e+0	1.636e+2
0.636	4.146e-3	-2.382e+0	1.637e+2
0.637	4.150e-3	-2.382e+0	1.638e+2
0.638	4.153e-3	-2.382e+0	1.639e+2
0.639	4.157e-3	-2.381e+0	1.640e+2
0.640	4.160e-3	-2.381e+0	1.641e+2
0.641	4.164e-3	-2.380e+0	1.642e+2
0.642	4.168e-3	-2.380e+0	1.643e+2
0.643	4.172e-3	-2.380e+0	1.644e+2
0.644	4.175e-3	-2.379e+0	1.645e+2
0.645	4.179e-3	-2.379e+0	1.646e+2
0.646	4.183e-3	-2.379e+0	1.647e+2
0.647	4.186e-3	-2.378e+0	1.648e+2
0.648	4.190e-3	-2.378e+0	1.649e+2
0.649	4.194e-3	-2.377e+0	1.650e+2
0.650	4.198e-3	-2.377e+0	1.651e+2
0.651	4.201e-3	-2.377e+0	1.652e+2
0.652	4.205e-3	-2.376e+0	1.653e+2
0.653	4.209e-3	-2.376e+0	1.654e+2
0.654	4.212e-3	-2.375e+0	1.655e+2
0.655	4.216e-3	-2.375e+0	1.656e+2
0.656	4.221e-3	-2.375e+0	1.657e+2
0.657	4.228e-3	-2.374e+0	1.658e+2
0.658	4.232e-3	-2.373e+0	1.659e+2
0.659	4.238e-3	-2.373e+0	1.660e+2
0.660	4.242e-3	-2.372e+0	1.661e+2
0.661	4.246e-3	-2.372e+0	1.662e+2
0.662	4.250e-3	-2.372e+0	1.663e+2
0.663	4.254e-3	-2.371e+0	1.664e+2
0.664	4.258e-3	-2.371e+0	1.665e+2
0.665	4.262e-3	-2.370e+0	1.666e+2
0.666	4.265e-3	-2.370e+0	1.667e+2
0.667	4.269e-3	-2.370e+0	1.668e+2
0.668	4.273e-3	-2.369e+0	1.669e+2
0.669	4.276e-3	-2.369e+0	1.670e+2
0.670	4.280e-3	-2.369e+0	1.671e+2
0.671	4.285e-3	-2.368e+0	1.672e+2
0.672	4.291e-3	-2.367e+0	1.673e+2
0.673	4.295e-3	-2.367e+0	1.674e+2
0.674	4.299e-3	-2.367e+0	1.675e+2
0.675	4.302e-3	-2.366e+0	1.676e+2
0.676	4.306e-3	-2.366e+0	1.677e+2
0.677	4.310e-3	-2.366e+0	1.678e+2
0.678	4.314e-3	-2.365e+0	1.679e+2
0.679	4.318e-3	-2.365e+0	1.680e+2
0.680	4.321e-3	-2.364e+0	1.681e+2
0.681	4.325e-3	-2.364e+0	1.682e+2
0.682	4.329e-3	-2.364e+0	1.683e+2
0.683	4.333e-3	-2.363e+0	1.684e+2
0.684	4.336e-3	-2.363e+0	1.685e+2
0.685	4.342e-3	-2.362e+0	1.686e+2
0.686	4.346e-3	-2.362e+0	1.687e+2
0.687	4.349e-3	-2.362e+0	1.688e+2
0.688	4.353e-3	-2.361e+0	1.689e+2
0.689	4.357e-3	-2.361e+0	1.690e+2
0.690	4.361e-3	-2.360e+0	1.691e+2
0.691	4.365e-3	-2.360e+0	1.692e+2
0.692	4.371e-3	-2.359e+0	1.693e+2
0.693	4.375e-3	-2.359e+0	1.694e+2
0.694	4.379e-3	-2.359e+0	1.695e+2
0.695	4.383e-3	-2.358e+0	1.696e+2
0.696	4.387e-3	-2.358e+0	1.697e+2
0.697	4.391e-3	-2.357e+0	1.698e+2
0.698	4.395e-3	-2.357e+0	1.699e+2
0.699	4.398e-3	-2.357e+0	1.700e+2
0.700	4.403e-3	-2.356e+0	1.701e+2
0.701	4.406e-3	-2.356e+0	1.702e+2
0.702	4.410e-3	-2.356e+0	1.703e+2
0.703	4.414e-3	-2.355e+0	1.704e+2
0.704	4.418e-3	-2.355e+0	1.705e+2
0.705	4.422e-3	-2.354e+0	1.706e+2
0.706	4.426e-3	-2.354e+0	1.707e+2
0.707	4.429e-3	-2.354e+0	1.708e+2
0.708	4.433e-3	-2.353e+0	1.709e+2
0.709	4.437e-3	-2.353e+0	1.710e+2
0.710	4.441e-3	-2.352e+0	1.711e+2
0.711	4.451e-3	-2.352e+0	1.712e+2
0.712	4.456e-3	-2.351e+0	1.713e+2
0.713	4.460e-3	-2.351e+0	1.714e+2
0.714	4.465e-3	-2.350e+0	1.715e+2
0.715	4.469e-3	-2.350e+0	1.716e+2
0.716	4.473e-3	-2.349e+0	1.717e+2
0.717	4.478e-3	-2.349e+0	1.718e+2
0.718	4.481e-3	-2.349e+0	1.719e+2
0.719	4.486e-3	-2.348e+0	1.720e+2
0.720	4.490e-3	-2.348e+0	1.721e+2
0.721	4.494e-3	-2.347e+0	1.722e+2
0.722	4.497e-3	-2.347e+0	1.723e+2
0.723	4.501e-3	-2.347e+0	1.724e+2
0.724	4.505e-3	-2.346e+0	1.725e+2
0.725	4.509e-3	-2.346e+0	1.726e+2
0.726	4.513e-3	-2.346e+0	1.727e+2
0.727	4.516e-3	-2.345e+0	1.728e+2
0.728	4.520e-3	-2.345e+0	1.729e+2
0.729	4.524e-3	-2.344e+0	1.730e+2
0.730	4.528e-3	-2.344e+0	1.731e+2
0.731	4.532e-3	-2.344e+0	1.732e+2
0.732	4.536e-3	-2.343e+0	1.733e+2
0.733	4.539e-3	-2.343e+0	1.734e+2
0.734	4.543e-3	-2.343e+0	1.735e+2
0.735	4.547e-3	-2.342e+0	1.736e+2
0.736	4.550e-3	-2.342e+0	1.737e+2
0.737	4.554e-3	-2.342e+0	1.738e+2
0.738	4.558e-3	-2.341e+0	1.739e+2
0.739	4.562e-3	-2.341e+0	1.740e+2
0.740	4.566e-3	-2.340e+0	1.741e+2
0.741	4.571e-3	-2.340e+0	1.742e+2
0.742	4.578e-3	-2.339e+0	1.743e+2
0.743	4.586e-3	-2.339e+0	1.744e+2
0.744	4.592e-3	-2.338e+0	1.745e+2
0.745	4.596e-3	-2.338e+0	1.746e+2
0.746	4.600e-3	-2.337e+0	1.747e+2
0.747	4.604e-3	-2.337e+0	1.748e+2
0.748	4.609e-3	-2.336e+0	1.749e+2
0.749	4.613e-3	-2.336e+0	1.750e+2
0.750	4.617e-3	-2.336e+0	1.751e+2
0.751	4.621e-3	-2.335e+0	1.752e+2
0.752	4.625e-3	-2.335e+0	1.753e+2
0.753	4.629e-3	-2.335e+0	1.754e+2
0.754	4.633e-3	-2.334e+0	1.755e+2
0.755	4.639e-3	-2.334e+0	1.756e+2
0.756	4.643e-3	-2.333e+0	1.757e+2
0.757	4.645e-3	-2.333e+0	1.758e+2
0.758	4.646e-3	-2.333e+0	1.759e+2
0.759	4.646e-3	-2.333e+0	1.760e+2
0.760	4.646e-3	-2.333e+0	1.761e+2
0.761	4.645e-3	-2.333e+0	1.762e+2
0.762	4.645e-3	-2.333e+0	1.763e+2
0.763	4.645e-3	-2.333e+0	1.764e+2
0.764	4.644e-3	-2.333e+0	1.765e+2
0.765	4.644e-3	-2.333e+0	1.766e+2
0.766	4.643e-3	-2.333e+0	1.767e+2
0.767	4.643e-3	-2.333e+0	1.768e+2
0.768	4.644e-3	-2.333e+0	1.769e+2
0.769	4.643e-3	-2.333e+0	1.770e+2
0.770	4.643e-3	-2.333e+0	1.771e+2
0.771	4.642e-3	-2.333e+0	1.772e+2
0.772	4.642e-3	-2.333e+0	1.773e+2
0.773	4.641e-3	-2.333e+0	1.774e+2
0.774	4.641e-3	-2.333e+0	1.775e+2
0.775	4.641e-3	-2.333e+0	1.776e+2
0.776	4.640e-3	-2.333e+0	1.777e+2
0.777	4.639e-3	-2.334e+0	1.778e+2
0.778	4.639e-3	-2.334e+0	1.779e+2
0.779	4.638e-3	-2.334e+0	1.780e+2
0.780	4.638e-3	-2.334e+0	1.781e+2
0.781	4.637e-3	-2.334e+0	1.782e+2
0.782	4.637e-3	-2.334e+0	1.783e+2
0.783	4.637e-3	-2.334e+0	1.784e+2
0.784	4.636e-3	-2.334e+0	1.785e+2
0.785	4.636e-3	-2.334e+0	1.786e+2
0.786	4.635e-3	-2.334e+0	1.787e+2
0.787	4.635e-3	-2.334e+0	1.788e+2
0.788	4.635e-3	-2.334e+0	1.789e+2
0.789	4.634e-3	-2.334e+0	1.790e+2
0.790	4.634e-3	-2.334e+0	1.791e+2
0.791	4.633e-3	-2.334e+0	1.792e+2
0.792	4.633e-3	-2.334e+0	1.793e+2
0.793	4.632e-3	-2.334e+0	1.794e+2
0.794	4.632e-3	-2.334e+0	1.795e+2
0.795	4.631e-3	-2.334e+0	1.796e+2
0.796	4.631e-3	-2.334e+0	1.797e+2
0.797	4.631e-3	-2.334e+0	1.798e+2
0.798	4.630e-3	-2.334e+0	1.799e+2
0.799	4.630e-3	-2.334e+0	1.800e+2
0.800	4.629e-3	-2.335e+0	1.801e+2
0.801	4.628e-3	-2.335e+0	1.802e+2
0.802	4.629e-3	-2.335e+0	1.803e+2
0.803	4.628e-3	-2.335e+0	1.804e+2
0.804	4.627e-3	-2.335e+0	1.805e+2
0.805	4.627e-3	-2.335e+0	1.806e+2
0.806	4.627e-3	-2.335e+0	1.807e+2
0.807	4.626e-3	-2.335e+0	1.808e+2
0.808	4.626e-3	-2.335e+0	1.809e+2
0.809	4.626e-3	-2.335e+0	1.810e+2
0.810	4.625e-3	-2.335e+0	1.811e+2
0.811	4.625e-3	-2.335e+0	1.812e+2
0.812	4.625e-3	-2.335e+0	1.813e+2
0.813	4.624e-3	-2.335e+0	1.814e+2
0.814	4.624e-3	-2.335e+0	1.815e+2
0.815	4.624e-3	-2.335e+0	1.816e+2
0.816	4.623e-3	-2.335e+0	1.817e+2
0.817	4.623e-3	-2.335e+0	1.818e+2
0.818	4.622e-3	-2.335e+0	1.819e+2
0.819	4.622e-3	-2.335e+0	1.820e+2
0.820	4.622e-3	-2.335e+0	1.821e+2
0.821	4.621e-3	-2.335e+0	1.822e+2
0.822	4.621e-3	-2.335e+0	1.823e+2
0.823	4.620e-3	-2.335e+0	1.824e+2
0.824	4.620e-3	-2.335e+0	1.825e+2
0.825	4.620e-3	-2.335e+0	1.826e+2
0.826	4.620e-3	-2.335e+0	1.827e+2
0.827	4.620e-3	-2.335e+0	1.828e+2
0.828	4.620e-3	-2.335e+0	1.829e+2
0.829	4.620e-3	-2.335e+0	1.830e+2
0.830	4.620e-3	-2.335e+0	1.831e+2
0.831	4.619e-3	-2.335e+0	1.832e+2
0.832	4.619e-3	-2.335e+0	1.833e+2
0.833	4.619e-3	-2.335e+0	1.834e+2
0.834	4.618e-3	-2.336e+0	1.835e+2
0.835	4.618e-3	-2.336e+0	1.836e+2
0.836	4.618e-3	-2.336e+0	1.837e+2
0.837	4.617e-3	-2.336e+0	1.838e+2
0.838	4.617e-3	-2.336e+0	1.839e+2
0.839	4.616e-3	-2.336e+0	1.840e+2
0.840	4.616e-3	-2.336e+0	1.841e+2
0.841	4.615e-3	-2.336e+0	1.842e+2
0.842	4.615e-3	-2.336e+0	1.843e+2
0.843	4.615e-3	-2.336e+0	1.844e+2
0.844	4.614e-3	-2.336e+0	1.845e+2
0.845	4.614e-3	-2.336e+0	1.846e+2
0.846	4.614e-3	-2.336e+0	1.847e+2
0.847	4.614e-3	-2.336e+0	1.848e+2
0.848	4.614e-3	-2.336e+0	1.849e+2
0.849	4.613e-3	-2.336e+0	1.850e+2
0.850	4.613e-3	-2.336e+0	1.851e+2
0.851	4.613e-3	-2.336e+0	1.852e+2
0.852	4.612e-3	-2.336e+0	1.853e+2
0.853	4.612e-3	-2.336e+0	1.854e+2
0.854	4.612e-3	-2.336e+0	1.855e+2
0.855	4.612e-3	-2.336e+0	1.856e+2
0.856	4.612e-3	-2.336e+0	1.857e+2
0.857	4.613e-3	-2.336e+0	1.858e+2
0.858	4.616e-3	-2.336e+0	1.859e+2
0.859	4.616e-3	-2.336e+0	1.860e+2
0.860	4.616e-3	-2.336e+0	1.861e+2
0.861	4.616e-3	-2.336e+0	1.862e+2
0.862	4.615e-3	-2.336e+0	1.863e+2
0.863	4.615e-3	-2.336e+0	1.864e+2
0.864	4.614e-3	-2.336e+0	1.865e+2
0.865	4.614e-3	-2.336e+0	1.866e+2
0.866	4.614e-3	-2.336e+0	1.867e+2
0.867	4.614e-3	-2.336e+0	1.868e+2
0.868	4.613e-3	-2.336e+0	1.869e+2
0.869	4.613e-3	-2.336e+0	1.870e+2
0.870	4.612e-3	-2.336e+0	1.871e+2
0.871	4.612e-3	-2.336e+0	1.872e+2
0.872	4.613e-3	-2.336e+0	1.873e+2
0.873	4.612e-3	-2.336e+0	1.874e+2
0.874	4.611e-3	-2.336e+0	1.875e+2
0.875	4.611e-3	-2.336e+0	1.876e+2
0.876	4.611e-3	-2.336e+0	1.877e+2
0.877	4.611e-3	-2.336e+0	1.878e+2
0.878	4.610e-3	-2.336e+0	1.879e+2
0.879	4.610e-3	-2.336e+0	1.880e+2
0.880	4.609e-3	-2.336e+0	1.881e+2
0.881	4.609e-3	-2.336e+0	1.882e+2
0.882	4.609e-3	-2.336e+0	1.883e+2
0.883	4.608e-3	-2.336e+0	1.884e+2
0.884	4.608e-3	-2.336e+0	1.885e+2
0.885	4.608e-3	-2.337e+0	1.886e+2
0.886	4.607e-3	-2.337e+0	1.887e+2
0.887	4.607e-3	-2.337e+0	1.888e+2
0.888	4.607e-3	-2.337e+0	1.889e+2
0.889	4.607e-3	-2.337e+0	1.890e+2
0.890	4.607e-3	-2.337e+0	1.891e+2
0.891	4.608e-3	-2.337e+0	1.892e+2
0.892	4.607e-3	-2.337e+0	1.893e+2
0.893	4.607e-3	-2.337e+0	1.894e+2
0.894	4.607e-3	-2.337e+0	1.895e+2
0.895	4.606e-3	-2.337e+0	1.896e+2
0.896	4.606e-3	-2.337e+0	1.897e+2
0.897	4.606e-3	-2.337e+0	1.898e+2
0.898	4.605e-3	-2.337e+0	1.899e+2
0.899	4.605e-3	-2.337e+0	1.900e+2
0.900	4.605e-3	-2.337e+0	1.901e+2
0.901	4.604e-3	-2.337e+0	1.902e+2
0.902	4.604e-3	-2.337e+0	1.903e+2
0.903	4.605e-3	-2.337e+0	1.904e+2
0.904	4.604e-3	-2.337e+0	1.905e+2
0.905	4.604e-3	-2.337e+0	1.906e+2
0.906	4.603e-3	-2.337e+0	1.907e+2
0.907	4.603e-3	-2.337e+0	1.908e+2
0.908	4.602e-3	-2.337e+0	1.909e+2
0.909	4.602e-3	-2.337e+0	1.910e+2
0.910	4.601e-3	-2.337e+0	1.911e+2
0.911	4.601e-3	-2.337e+0	1.912e+2
0.912	4.602e-3	-2.337e+0	1.913e+2
0.913	4.601e-3	-2.337e+0	1.914e+2
0.914	4.601e-3	-2.337e+0	1.915e+2
0.915	4.601e-3	-2.337e+0	1.916e+2
0.916	4.601e-3	-2.337e+0	1.917e+2
0.917	4.601e-3	-2.337e+0	1.918e+2
0.918	4.600e-3	-2.337e+0	1.919e+2
0.919	4.600e-3	-2.337e+0	1.920e+2
0.920	4.599e-3	-2.337e+0	1.921e+2
0.921	4.599e-3	-2.337e+0	1.922e+2
0.922	4.599e-3	-2.337e+0	1.923e+2
0.923	4.598e-3	-2.337e+0	1.924e+2
0.924	4.598e-3	-2.337e+0	1.925e+2
0.925	4.598e-3	-2.337e+0	1.926e+2
0.926	4.598e-3	-2.337e+0	1.927e+2
0.927	4.597e-3	-2.337e+0	1.928e+2
0.928	4.597e-3	-2.338e+0	1.929e+2
0.929	4.597e-3	-2.338e+0	1.930e+2
0.930	4.596e-3	-2.338e+0	1.931e+2
0.931	4.596e-3	-2.338e+0	1.932e+2
0.932	4.596e-3	-2.338e+0	1.933e+2
0.933	4.596e-3	-2.338e+0	1.934e+2
0.934	4.595e-3	-2.338e+0	1.935e+2
0.935	4.595e-3	-2.338e+0	1.936e+2
0.936	4.594e-3	-2.338e+0	1.937e+2
0.937	4.594e-3	-2.338e+0	1.938e+2
0.938	4.594e-3	-2.338e+0	1.939e+2
0.939	4.593e-3	-2.338e+0	1.940e+2
0.940	4.593e-3	-2.338e+0	1.941e+2
0.941	4.594e-3	-2.338e+0	1.942e+2
0.942	4.593e-3	-2.338e+0	1.943e+2
0.943	4.592e-3	-2.338e+0	1.944e+2
0.944	4.592e-3	-2.338e+0	1.945e+2
0.945	4.592e-3	-2.338e+0	1.946e+2
0.946	4.593e-3	-2.338e+0	1.947e+2
0.947	4.592e-3	-2.338e+0	1.948e+2
0.948	4.592e-3	-2.338e+0	1.949e+2
0.949	4.591e-3	-2.338e+0	1.950e+2
0.950	4.591e-3	-2.338e+0	1.951e+2
0.951	4.590e-3	-2.338e+0	1.952e+2
0.952	4.590e-3	-2.338e+0	1.953e+2
0.953	4.590e-3	-2.338e+0	1.954e+2
0.954	4.590e-3	-2.338e+0	1.955e+2
0.955	4.589e-3	-2.338e+0	1.956e+2
0.956	4.589e-3	-2.338e+0	1.957e+2
0.957	4.588e-3	-2.338e+0	1.958e+2
0.958	4.588e-3	-2.338e+0	1.959e+2
0.959	4.588e-3	-2.338e+0	1.960e+2
0.960	4.588e-3	-2.338e+0	1.961e+2
0.961	4.587e-3	-2.338e+0	1.962e+2
0.962	4.587e-3	-2.338e+0	1.963e+2
0.963	4.587e-3	-2.339e+0	1.964e+2
0.964	4.587e-3	-2.339e+0	1.965e+2
0.965	4.586e-3	-2.339e+0	1.966e+2
0.966	4.586e-3	-2.339e+0	1.967e+2
0.967	4.585e-3	-2.339e+0	1.968e+2
0.968	4.585e-3	-2.339e+0	1.969e+2
0.969	4.585e-3	-2.339e+0	1.970e+2
0.970	4.585e-3	-2.339e+0	1.971e+2
0.971	4.584e-3	-2.339e+0	1.972e+2
0.972	4.584e-3	-2.339e+0	1.973e+2
0.973	4.584e-3	-2.339e+0	1.974e+2
0.974	4.584e-3	-2.339e+0	1.975e+2
0.975	4.583e-3	-2.339e+0	1.976e+2
0.976	4.583e-3	-2.339e+0	1.977e+2
0.977	4.583e-3	-2.339e+0	1.978e+2
0.978	4.582e-3	-2.339e+0	1.979e+2
0.979	4.583e-3	-2.339e+0	1.980e+2
0.980	4.583e-3	-2.339e+0	1.981e+2
0.981	4.582e-3	-2.339e+0	1.982e+2
0.982	4.582e-3	-2.339e+0	1.983e+2
0.983	4.582e-3	-2.339e+0	1.984e+2
0.984	4.581e-3	-2.339e+0	1.985e+2
0.985	4.581e-3	-2.339e+0	1.986e+2
[truncated: 2,014 more rows]
