# Supplementary material for: Decoration of Ag nanoparticles on CoMoO4 rods for efficient electrochemical reduction of CO2
Source: Sci Rep. 2024 Jan 16;14:1406. doi: 10.1038/s41598-024-51680-w (PMC10792071; doi:10.1038/s41598-024-51680-w)
Supplement: Supplementary file 1 — Supplementary Information 1. [file 41598_2024_51680_MOESM1_ESM.zip › raw data for scientific reports/Tafel plots/Tafel plot Ag CoMoO4-2.csv]

Mar. 30	2023 11:08:59
Tafel Plot
File: c:\users\nsb 111 lab\desktop\dr. schindra\ag cm co2 reduction\cm\ag 7 cm\tafel plot -0.6 to 0.6 v.csv
Data Source: Experiment
Instrument Model: CHI760E
Header:
Note:
Init E (V) = -0.6
Final E (V) = 0.6
Segment = 2
Hold Time at Ef (sec) = 0
Scan Rate (V/s) = 0.01
Quiet Time (sec) = 2
Potential/V	Current/A	log(i/A)	Time/s
-0.600	-6.001e-4	-3.222e+0	1.000e-1
-0.599	-5.711e-4	-3.243e+0	2.000e-1
-0.598	-5.451e-4	-3.264e+0	3.000e-1
-0.597	-5.213e-4	-3.283e+0	4.000e-1
-0.596	-4.993e-4	-3.302e+0	5.000e-1
-0.595	-4.789e-4	-3.320e+0	6.000e-1
-0.594	-4.603e-4	-3.337e+0	7.000e-1
-0.593	-4.427e-4	-3.354e+0	8.000e-1
-0.592	-4.267e-4	-3.370e+0	9.000e-1
-0.591	-4.119e-4	-3.385e+0	1.000e+0
-0.590	-3.980e-4	-3.400e+0	1.100e+0
-0.589	-3.849e-4	-3.415e+0	1.200e+0
-0.588	-3.730e-4	-3.428e+0	1.300e+0
-0.587	-3.617e-4	-3.442e+0	1.400e+0
-0.586	-3.513e-4	-3.454e+0	1.500e+0
-0.585	-3.412e-4	-3.467e+0	1.600e+0
-0.584	-3.319e-4	-3.479e+0	1.700e+0
-0.583	-3.233e-4	-3.490e+0	1.800e+0
-0.582	-3.150e-4	-3.502e+0	1.900e+0
-0.581	-3.074e-4	-3.512e+0	2.000e+0
-0.580	-3.002e-4	-3.523e+0	2.100e+0
-0.579	-2.934e-4	-3.533e+0	2.200e+0
-0.578	-2.870e-4	-3.542e+0	2.300e+0
-0.577	-2.808e-4	-3.552e+0	2.400e+0
-0.576	-2.752e-4	-3.560e+0	2.500e+0
-0.575	-2.697e-4	-3.569e+0	2.600e+0
-0.574	-2.645e-4	-3.578e+0	2.700e+0
-0.573	-2.595e-4	-3.586e+0	2.800e+0
-0.572	-2.548e-4	-3.594e+0	2.900e+0
-0.571	-2.503e-4	-3.601e+0	3.000e+0
-0.570	-2.461e-4	-3.609e+0	3.100e+0
-0.569	-2.421e-4	-3.616e+0	3.200e+0
-0.568	-2.385e-4	-3.623e+0	3.300e+0
-0.567	-2.349e-4	-3.629e+0	3.400e+0
-0.566	-2.314e-4	-3.636e+0	3.500e+0
-0.565	-2.281e-4	-3.642e+0	3.600e+0
-0.564	-2.248e-4	-3.648e+0	3.700e+0
-0.563	-2.216e-4	-3.654e+0	3.800e+0
-0.562	-2.184e-4	-3.661e+0	3.900e+0
-0.561	-2.156e-4	-3.666e+0	4.000e+0
-0.560	-2.130e-4	-3.672e+0	4.100e+0
-0.559	-2.103e-4	-3.677e+0	4.200e+0
-0.558	-2.080e-4	-3.682e+0	4.300e+0
-0.557	-2.056e-4	-3.687e+0	4.400e+0
-0.556	-2.032e-4	-3.692e+0	4.500e+0
-0.555	-2.009e-4	-3.697e+0	4.600e+0
-0.554	-1.988e-4	-3.702e+0	4.700e+0
-0.553	-1.967e-4	-3.706e+0	4.800e+0
-0.552	-1.948e-4	-3.710e+0	4.900e+0
-0.551	-1.928e-4	-3.715e+0	5.000e+0
-0.550	-1.908e-4	-3.719e+0	5.100e+0
-0.549	-1.891e-4	-3.723e+0	5.200e+0
-0.548	-1.873e-4	-3.727e+0	5.300e+0
-0.547	-1.856e-4	-3.732e+0	5.400e+0
-0.546	-1.838e-4	-3.736e+0	5.500e+0
-0.545	-1.823e-4	-3.739e+0	5.600e+0
-0.544	-1.807e-4	-3.743e+0	5.700e+0
-0.543	-1.793e-4	-3.746e+0	5.800e+0
-0.542	-1.777e-4	-3.750e+0	5.900e+0
-0.541	-1.763e-4	-3.754e+0	6.000e+0
-0.540	-1.747e-4	-3.758e+0	6.100e+0
-0.539	-1.734e-4	-3.761e+0	6.200e+0
-0.538	-1.720e-4	-3.764e+0	6.300e+0
-0.537	-1.707e-4	-3.768e+0	6.400e+0
-0.536	-1.695e-4	-3.771e+0	6.500e+0
-0.535	-1.682e-4	-3.774e+0	6.600e+0
-0.534	-1.669e-4	-3.778e+0	6.700e+0
-0.533	-1.659e-4	-3.780e+0	6.800e+0
-0.532	-1.647e-4	-3.783e+0	6.900e+0
-0.531	-1.636e-4	-3.786e+0	7.000e+0
-0.530	-1.626e-4	-3.789e+0	7.100e+0
-0.529	-1.615e-4	-3.792e+0	7.200e+0
-0.528	-1.605e-4	-3.795e+0	7.300e+0
-0.527	-1.595e-4	-3.797e+0	7.400e+0
-0.526	-1.584e-4	-3.800e+0	7.500e+0
-0.525	-1.574e-4	-3.803e+0	7.600e+0
-0.524	-1.565e-4	-3.806e+0	7.700e+0
-0.523	-1.557e-4	-3.808e+0	7.800e+0
-0.522	-1.547e-4	-3.810e+0	7.900e+0
-0.521	-1.537e-4	-3.813e+0	8.000e+0
-0.520	-1.530e-4	-3.815e+0	8.100e+0
-0.519	-1.520e-4	-3.818e+0	8.200e+0
-0.518	-1.511e-4	-3.821e+0	8.300e+0
-0.517	-1.502e-4	-3.823e+0	8.400e+0
-0.516	-1.494e-4	-3.826e+0	8.500e+0
-0.515	-1.485e-4	-3.828e+0	8.600e+0
-0.514	-1.479e-4	-3.830e+0	8.700e+0
-0.513	-1.471e-4	-3.832e+0	8.800e+0
-0.512	-1.461e-4	-3.835e+0	8.900e+0
-0.511	-1.454e-4	-3.838e+0	9.000e+0
-0.510	-1.446e-4	-3.840e+0	9.100e+0
-0.509	-1.439e-4	-3.842e+0	9.200e+0
-0.508	-1.432e-4	-3.844e+0	9.300e+0
-0.507	-1.424e-4	-3.847e+0	9.400e+0
-0.506	-1.417e-4	-3.849e+0	9.500e+0
-0.505	-1.410e-4	-3.851e+0	9.600e+0
-0.504	-1.404e-4	-3.853e+0	9.700e+0
-0.503	-1.398e-4	-3.855e+0	9.800e+0
-0.502	-1.392e-4	-3.856e+0	9.900e+0
-0.501	-1.384e-4	-3.859e+0	1.000e+1
-0.500	-1.377e-4	-3.861e+0	1.010e+1
-0.499	-1.370e-4	-3.863e+0	1.020e+1
-0.498	-1.366e-4	-3.865e+0	1.030e+1
-0.497	-1.358e-4	-3.867e+0	1.040e+1
-0.496	-1.352e-4	-3.869e+0	1.050e+1
-0.495	-1.345e-4	-3.871e+0	1.060e+1
-0.494	-1.340e-4	-3.873e+0	1.070e+1
-0.493	-1.333e-4	-3.875e+0	1.080e+1
-0.492	-1.327e-4	-3.877e+0	1.090e+1
-0.491	-1.322e-4	-3.879e+0	1.100e+1
-0.490	-1.316e-4	-3.881e+0	1.110e+1
-0.489	-1.309e-4	-3.883e+0	1.120e+1
-0.488	-1.304e-4	-3.885e+0	1.130e+1
-0.487	-1.297e-4	-3.887e+0	1.140e+1
-0.486	-1.290e-4	-3.889e+0	1.150e+1
-0.485	-1.285e-4	-3.891e+0	1.160e+1
-0.484	-1.278e-4	-3.893e+0	1.170e+1
-0.483	-1.273e-4	-3.895e+0	1.180e+1
-0.482	-1.268e-4	-3.897e+0	1.190e+1
-0.481	-1.262e-4	-3.899e+0	1.200e+1
-0.480	-1.258e-4	-3.900e+0	1.210e+1
-0.479	-1.252e-4	-3.902e+0	1.220e+1
-0.478	-1.246e-4	-3.904e+0	1.230e+1
-0.477	-1.241e-4	-3.906e+0	1.240e+1
-0.476	-1.235e-4	-3.908e+0	1.250e+1
-0.475	-1.231e-4	-3.910e+0	1.260e+1
-0.474	-1.224e-4	-3.912e+0	1.270e+1
-0.473	-1.218e-4	-3.914e+0	1.280e+1
-0.472	-1.214e-4	-3.916e+0	1.290e+1
-0.471	-1.210e-4	-3.917e+0	1.300e+1
-0.470	-1.204e-4	-3.919e+0	1.310e+1
-0.469	-1.199e-4	-3.921e+0	1.320e+1
-0.468	-1.193e-4	-3.923e+0	1.330e+1
-0.467	-1.188e-4	-3.925e+0	1.340e+1
-0.466	-1.182e-4	-3.927e+0	1.350e+1
-0.465	-1.178e-4	-3.929e+0	1.360e+1
-0.464	-1.173e-4	-3.931e+0	1.370e+1
-0.463	-1.168e-4	-3.933e+0	1.380e+1
-0.462	-1.162e-4	-3.935e+0	1.390e+1
-0.461	-1.158e-4	-3.936e+0	1.400e+1
-0.460	-1.153e-4	-3.938e+0	1.410e+1
-0.459	-1.149e-4	-3.940e+0	1.420e+1
-0.458	-1.145e-4	-3.941e+0	1.430e+1
-0.457	-1.140e-4	-3.943e+0	1.440e+1
-0.456	-1.136e-4	-3.945e+0	1.450e+1
-0.455	-1.132e-4	-3.946e+0	1.460e+1
-0.454	-1.126e-4	-3.949e+0	1.470e+1
-0.453	-1.121e-4	-3.951e+0	1.480e+1
-0.452	-1.117e-4	-3.952e+0	1.490e+1
-0.451	-1.112e-4	-3.954e+0	1.500e+1
-0.450	-1.106e-4	-3.956e+0	1.510e+1
-0.449	-1.100e-4	-3.958e+0	1.520e+1
-0.448	-1.097e-4	-3.960e+0	1.530e+1
-0.447	-1.093e-4	-3.961e+0	1.540e+1
-0.446	-1.089e-4	-3.963e+0	1.550e+1
-0.445	-1.084e-4	-3.965e+0	1.560e+1
-0.444	-1.081e-4	-3.966e+0	1.570e+1
-0.443	-1.076e-4	-3.968e+0	1.580e+1
-0.442	-1.072e-4	-3.970e+0	1.590e+1
-0.441	-1.066e-4	-3.972e+0	1.600e+1
-0.440	-1.062e-4	-3.974e+0	1.610e+1
-0.439	-1.056e-4	-3.976e+0	1.620e+1
-0.438	-1.052e-4	-3.978e+0	1.630e+1
-0.437	-1.048e-4	-3.980e+0	1.640e+1
-0.436	-1.044e-4	-3.981e+0	1.650e+1
-0.435	-1.040e-4	-3.983e+0	1.660e+1
-0.434	-1.037e-4	-3.984e+0	1.670e+1
-0.433	-1.031e-4	-3.987e+0	1.680e+1
-0.432	-1.028e-4	-3.988e+0	1.690e+1
-0.431	-1.023e-4	-3.990e+0	1.700e+1
-0.430	-1.018e-4	-3.992e+0	1.710e+1
-0.429	-1.013e-4	-3.995e+0	1.720e+1
-0.428	-1.009e-4	-3.996e+0	1.730e+1
-0.427	-1.005e-4	-3.998e+0	1.740e+1
-0.426	-1.001e-4	-4.000e+0	1.750e+1
-0.425	-9.956e-5	-4.002e+0	1.760e+1
-0.424	-9.915e-5	-4.004e+0	1.770e+1
-0.423	-9.880e-5	-4.005e+0	1.780e+1
-0.422	-9.824e-5	-4.008e+0	1.790e+1
-0.421	-9.789e-5	-4.009e+0	1.800e+1
-0.420	-9.753e-5	-4.011e+0	1.810e+1
-0.419	-9.710e-5	-4.013e+0	1.820e+1
-0.418	-9.664e-5	-4.015e+0	1.830e+1
-0.417	-9.630e-5	-4.016e+0	1.840e+1
-0.416	-9.573e-5	-4.019e+0	1.850e+1
-0.415	-9.535e-5	-4.021e+0	1.860e+1
-0.414	-9.496e-5	-4.022e+0	1.870e+1
-0.413	-9.457e-5	-4.024e+0	1.880e+1
-0.412	-9.413e-5	-4.026e+0	1.890e+1
-0.411	-9.373e-5	-4.028e+0	1.900e+1
-0.410	-9.336e-5	-4.030e+0	1.910e+1
-0.409	-9.274e-5	-4.033e+0	1.920e+1
-0.408	-9.247e-5	-4.034e+0	1.930e+1
-0.407	-9.214e-5	-4.036e+0	1.940e+1
-0.406	-9.166e-5	-4.038e+0	1.950e+1
-0.405	-9.135e-5	-4.039e+0	1.960e+1
-0.404	-9.092e-5	-4.041e+0	1.970e+1
-0.403	-9.037e-5	-4.044e+0	1.980e+1
-0.402	-8.996e-5	-4.046e+0	1.990e+1
-0.401	-8.950e-5	-4.048e+0	2.000e+1
-0.400	-8.912e-5	-4.050e+0	2.010e+1
-0.399	-8.875e-5	-4.052e+0	2.020e+1
-0.398	-8.823e-5	-4.054e+0	2.030e+1
-0.397	-8.790e-5	-4.056e+0	2.040e+1
-0.396	-8.745e-5	-4.058e+0	2.050e+1
-0.395	-8.697e-5	-4.061e+0	2.060e+1
-0.394	-8.663e-5	-4.062e+0	2.070e+1
-0.393	-8.609e-5	-4.065e+0	2.080e+1
-0.392	-8.583e-5	-4.066e+0	2.090e+1
-0.391	-8.535e-5	-4.069e+0	2.100e+1
-0.390	-8.481e-5	-4.072e+0	2.110e+1
-0.389	-8.446e-5	-4.073e+0	2.120e+1
-0.388	-8.411e-5	-4.075e+0	2.130e+1
-0.387	-8.368e-5	-4.077e+0	2.140e+1
-0.386	-8.336e-5	-4.079e+0	2.150e+1
-0.385	-8.303e-5	-4.081e+0	2.160e+1
-0.384	-8.247e-5	-4.084e+0	2.170e+1
-0.383	-8.212e-5	-4.086e+0	2.180e+1
-0.382	-8.165e-5	-4.088e+0	2.190e+1
-0.381	-8.127e-5	-4.090e+0	2.200e+1
-0.380	-8.092e-5	-4.092e+0	2.210e+1
-0.379	-8.063e-5	-4.093e+0	2.220e+1
-0.378	-7.996e-5	-4.097e+0	2.230e+1
-0.377	-7.960e-5	-4.099e+0	2.240e+1
-0.376	-7.929e-5	-4.101e+0	2.250e+1
-0.375	-7.885e-5	-4.103e+0	2.260e+1
-0.374	-7.831e-5	-4.106e+0	2.270e+1
-0.373	-7.804e-5	-4.108e+0	2.280e+1
-0.372	-7.763e-5	-4.110e+0	2.290e+1
-0.371	-7.719e-5	-4.112e+0	2.300e+1
-0.370	-7.686e-5	-4.114e+0	2.310e+1
-0.369	-7.645e-5	-4.117e+0	2.320e+1
-0.368	-7.620e-5	-4.118e+0	2.330e+1
-0.367	-7.570e-5	-4.121e+0	2.340e+1
-0.366	-7.528e-5	-4.123e+0	2.350e+1
-0.365	-7.486e-5	-4.126e+0	2.360e+1
-0.364	-7.446e-5	-4.128e+0	2.370e+1
-0.363	-7.416e-5	-4.130e+0	2.380e+1
-0.362	-7.375e-5	-4.132e+0	2.390e+1
-0.361	-7.320e-5	-4.136e+0	2.400e+1
-0.360	-7.289e-5	-4.137e+0	2.410e+1
-0.359	-7.243e-5	-4.140e+0	2.420e+1
-0.358	-7.214e-5	-4.142e+0	2.430e+1
-0.357	-7.168e-5	-4.145e+0	2.440e+1
-0.356	-7.125e-5	-4.147e+0	2.450e+1
-0.355	-7.068e-5	-4.151e+0	2.460e+1
-0.354	-7.052e-5	-4.152e+0	2.470e+1
-0.353	-7.007e-5	-4.154e+0	2.480e+1
-0.352	-6.967e-5	-4.157e+0	2.490e+1
-0.351	-6.909e-5	-4.161e+0	2.500e+1
-0.350	-6.865e-5	-4.163e+0	2.510e+1
-0.349	-6.834e-5	-4.165e+0	2.520e+1
-0.348	-6.789e-5	-4.168e+0	2.530e+1
-0.347	-6.761e-5	-4.170e+0	2.540e+1
-0.346	-6.721e-5	-4.173e+0	2.550e+1
-0.345	-6.662e-5	-4.176e+0	2.560e+1
-0.344	-6.619e-5	-4.179e+0	2.570e+1
-0.343	-6.582e-5	-4.182e+0	2.580e+1
-0.342	-6.534e-5	-4.185e+0	2.590e+1
-0.341	-6.499e-5	-4.187e+0	2.600e+1
-0.340	-6.453e-5	-4.190e+0	2.610e+1
-0.339	-6.409e-5	-4.193e+0	2.620e+1
-0.338	-6.365e-5	-4.196e+0	2.630e+1
-0.337	-6.329e-5	-4.199e+0	2.640e+1
-0.336	-6.291e-5	-4.201e+0	2.650e+1
-0.335	-6.235e-5	-4.205e+0	2.660e+1
-0.334	-6.189e-5	-4.208e+0	2.670e+1
-0.333	-6.143e-5	-4.212e+0	2.680e+1
-0.332	-6.090e-5	-4.215e+0	2.690e+1
-0.331	-6.051e-5	-4.218e+0	2.700e+1
-0.330	-6.020e-5	-4.220e+0	2.710e+1
-0.329	-5.972e-5	-4.224e+0	2.720e+1
-0.328	-5.922e-5	-4.228e+0	2.730e+1
-0.327	-5.886e-5	-4.230e+0	2.740e+1
-0.326	-5.817e-5	-4.235e+0	2.750e+1
-0.325	-5.774e-5	-4.239e+0	2.760e+1
-0.324	-5.727e-5	-4.242e+0	2.770e+1
-0.323	-5.689e-5	-4.245e+0	2.780e+1
-0.322	-5.638e-5	-4.249e+0	2.790e+1
-0.321	-5.604e-5	-4.251e+0	2.800e+1
-0.320	-5.551e-5	-4.256e+0	2.810e+1
-0.319	-5.486e-5	-4.261e+0	2.820e+1
-0.318	-5.430e-5	-4.265e+0	2.830e+1
-0.317	-5.369e-5	-4.270e+0	2.840e+1
-0.316	-5.322e-5	-4.274e+0	2.850e+1
-0.315	-5.260e-5	-4.279e+0	2.860e+1
-0.314	-5.219e-5	-4.282e+0	2.870e+1
-0.313	-5.160e-5	-4.287e+0	2.880e+1
-0.312	-5.104e-5	-4.292e+0	2.890e+1
-0.311	-5.036e-5	-4.298e+0	2.900e+1
-0.310	-4.970e-5	-4.304e+0	2.910e+1
-0.309	-4.927e-5	-4.307e+0	2.920e+1
-0.308	-4.870e-5	-4.313e+0	2.930e+1
-0.307	-4.787e-5	-4.320e+0	2.940e+1
-0.306	-4.741e-5	-4.324e+0	2.950e+1
-0.305	-4.665e-5	-4.331e+0	2.960e+1
-0.304	-4.616e-5	-4.336e+0	2.970e+1
-0.303	-4.536e-5	-4.343e+0	2.980e+1
-0.302	-4.461e-5	-4.351e+0	2.990e+1
-0.301	-4.383e-5	-4.358e+0	3.000e+1
-0.300	-4.307e-5	-4.366e+0	3.010e+1
-0.299	-4.244e-5	-4.372e+0	3.020e+1
-0.298	-4.161e-5	-4.381e+0	3.030e+1
-0.297	-4.088e-5	-4.388e+0	3.040e+1
-0.296	-4.015e-5	-4.396e+0	3.050e+1
-0.295	-3.924e-5	-4.406e+0	3.060e+1
-0.294	-3.837e-5	-4.416e+0	3.070e+1
-0.293	-3.755e-5	-4.425e+0	3.080e+1
-0.292	-3.662e-5	-4.436e+0	3.090e+1
-0.291	-3.597e-5	-4.444e+0	3.100e+1
-0.290	-3.504e-5	-4.455e+0	3.110e+1
-0.289	-3.405e-5	-4.468e+0	3.120e+1
-0.288	-3.322e-5	-4.479e+0	3.130e+1
-0.287	-3.231e-5	-4.491e+0	3.140e+1
-0.286	-3.135e-5	-4.504e+0	3.150e+1
-0.285	-3.050e-5	-4.516e+0	3.160e+1
-0.284	-2.969e-5	-4.527e+0	3.170e+1
-0.283	-2.867e-5	-4.543e+0	3.180e+1
-0.282	-2.780e-5	-4.556e+0	3.190e+1
-0.281	-2.669e-5	-4.574e+0	3.200e+1
-0.280	-2.585e-5	-4.587e+0	3.210e+1
-0.279	-2.481e-5	-4.605e+0	3.220e+1
-0.278	-2.379e-5	-4.624e+0	3.230e+1
-0.277	-2.277e-5	-4.643e+0	3.240e+1
-0.276	-2.174e-5	-4.663e+0	3.250e+1
-0.275	-2.061e-5	-4.686e+0	3.260e+1
-0.274	-1.946e-5	-4.711e+0	3.270e+1
-0.273	-1.844e-5	-4.734e+0	3.280e+1
-0.272	-1.742e-5	-4.759e+0	3.290e+1
-0.271	-1.630e-5	-4.788e+0	3.300e+1
-0.270	-1.521e-5	-4.818e+0	3.310e+1
-0.269	-1.411e-5	-4.851e+0	3.320e+1
-0.268	-1.291e-5	-4.889e+0	3.330e+1
-0.267	-1.176e-5	-4.929e+0	3.340e+1
-0.266	-1.058e-5	-4.975e+0	3.350e+1
-0.265	-9.182e-6	-5.037e+0	3.360e+1
-0.264	-7.852e-6	-5.105e+0	3.370e+1
-0.263	-6.570e-6	-5.182e+0	3.380e+1
-0.262	-5.248e-6	-5.280e+0	3.390e+1
-0.261	-3.824e-6	-5.417e+0	3.400e+1
-0.260	-2.227e-6	-5.652e+0	3.410e+1
-0.259	-9.599e-7	-6.018e+0	3.420e+1
-0.258	6.216e-7	-6.207e+0	3.430e+1
-0.257	2.211e-6	-5.655e+0	3.440e+1
-0.256	3.800e-6	-5.420e+0	3.450e+1
-0.255	5.523e-6	-5.258e+0	3.460e+1
-0.254	7.066e-6	-5.151e+0	3.470e+1
-0.253	8.734e-6	-5.059e+0	3.480e+1
-0.252	1.045e-5	-4.981e+0	3.490e+1
-0.251	1.215e-5	-4.915e+0	3.500e+1
-0.250	1.394e-5	-4.856e+0	3.510e+1
-0.249	1.589e-5	-4.799e+0	3.520e+1
-0.248	1.767e-5	-4.753e+0	3.530e+1
-0.247	1.951e-5	-4.710e+0	3.540e+1
-0.246	2.155e-5	-4.667e+0	3.550e+1
-0.245	2.329e-5	-4.633e+0	3.560e+1
-0.244	2.540e-5	-4.595e+0	3.570e+1
-0.243	2.759e-5	-4.559e+0	3.580e+1
-0.242	2.951e-5	-4.530e+0	3.590e+1
-0.241	3.159e-5	-4.500e+0	3.600e+1
-0.240	3.368e-5	-4.473e+0	3.610e+1
-0.239	3.602e-5	-4.443e+0	3.620e+1
-0.238	3.828e-5	-4.417e+0	3.630e+1
-0.237	4.045e-5	-4.393e+0	3.640e+1
-0.236	4.279e-5	-4.369e+0	3.650e+1
-0.235	4.501e-5	-4.347e+0	3.660e+1
-0.234	4.744e-5	-4.324e+0	3.670e+1
-0.233	4.986e-5	-4.302e+0	3.680e+1
-0.232	5.228e-5	-4.282e+0	3.690e+1
-0.231	5.471e-5	-4.262e+0	3.700e+1
-0.230	5.726e-5	-4.242e+0	3.710e+1
-0.229	5.976e-5	-4.224e+0	3.720e+1
-0.228	6.246e-5	-4.204e+0	3.730e+1
-0.227	6.508e-5	-4.187e+0	3.740e+1
-0.226	6.770e-5	-4.169e+0	3.750e+1
-0.225	7.042e-5	-4.152e+0	3.760e+1
-0.224	7.307e-5	-4.136e+0	3.770e+1
-0.223	7.570e-5	-4.121e+0	3.780e+1
-0.222	7.824e-5	-4.107e+0	3.790e+1
-0.221	8.081e-5	-4.093e+0	3.800e+1
-0.220	8.371e-5	-4.077e+0	3.810e+1
-0.219	8.630e-5	-4.064e+0	3.820e+1
-0.218	8.921e-5	-4.050e+0	3.830e+1
-0.217	9.212e-5	-4.036e+0	3.840e+1
-0.216	9.487e-5	-4.023e+0	3.850e+1
-0.215	9.773e-5	-4.010e+0	3.860e+1
-0.214	1.005e-4	-3.998e+0	3.870e+1
-0.213	1.034e-4	-3.986e+0	3.880e+1
-0.212	1.062e-4	-3.974e+0	3.890e+1
-0.211	1.090e-4	-3.963e+0	3.900e+1
-0.210	1.118e-4	-3.951e+0	3.910e+1
-0.209	1.148e-4	-3.940e+0	3.920e+1
-0.208	1.175e-4	-3.930e+0	3.930e+1
-0.207	1.204e-4	-3.919e+0	3.940e+1
-0.206	1.231e-4	-3.910e+0	3.950e+1
-0.205	1.261e-4	-3.899e+0	3.960e+1
-0.204	1.290e-4	-3.890e+0	3.970e+1
-0.203	1.317e-4	-3.880e+0	3.980e+1
-0.202	1.346e-4	-3.871e+0	3.990e+1
-0.201	1.372e-4	-3.863e+0	4.000e+1
-0.200	1.401e-4	-3.854e+0	4.010e+1
-0.199	1.427e-4	-3.846e+0	4.020e+1
-0.198	1.452e-4	-3.838e+0	4.030e+1
-0.197	1.479e-4	-3.830e+0	4.040e+1
-0.196	1.505e-4	-3.823e+0	4.050e+1
-0.195	1.527e-4	-3.816e+0	4.060e+1
-0.194	1.553e-4	-3.809e+0	4.070e+1
-0.193	1.577e-4	-3.802e+0	4.080e+1
-0.192	1.601e-4	-3.796e+0	4.090e+1
-0.191	1.625e-4	-3.789e+0	4.100e+1
-0.190	1.649e-4	-3.783e+0	4.110e+1
-0.189	1.672e-4	-3.777e+0	4.120e+1
-0.188	1.693e-4	-3.771e+0	4.130e+1
-0.187	1.716e-4	-3.765e+0	4.140e+1
-0.186	1.737e-4	-3.760e+0	4.150e+1
-0.185	1.759e-4	-3.755e+0	4.160e+1
-0.184	1.779e-4	-3.750e+0	4.170e+1
-0.183	1.800e-4	-3.745e+0	4.180e+1
-0.182	1.818e-4	-3.740e+0	4.190e+1
-0.181	1.837e-4	-3.736e+0	4.200e+1
-0.180	1.857e-4	-3.731e+0	4.210e+1
-0.179	1.877e-4	-3.727e+0	4.220e+1
-0.178	1.894e-4	-3.723e+0	4.230e+1
-0.177	1.912e-4	-3.719e+0	4.240e+1
-0.176	1.928e-4	-3.715e+0	4.250e+1
-0.175	1.946e-4	-3.711e+0	4.260e+1
-0.174	1.962e-4	-3.707e+0	4.270e+1
-0.173	1.976e-4	-3.704e+0	4.280e+1
-0.172	1.990e-4	-3.701e+0	4.290e+1
-0.171	2.002e-4	-3.698e+0	4.300e+1
-0.170	2.017e-4	-3.695e+0	4.310e+1
-0.169	2.032e-4	-3.692e+0	4.320e+1
-0.168	2.046e-4	-3.689e+0	4.330e+1
-0.167	2.058e-4	-3.686e+0	4.340e+1
-0.166	2.071e-4	-3.684e+0	4.350e+1
-0.165	2.082e-4	-3.681e+0	4.360e+1
-0.164	2.094e-4	-3.679e+0	4.370e+1
-0.163	2.105e-4	-3.677e+0	4.380e+1
-0.162	2.115e-4	-3.675e+0	4.390e+1
-0.161	2.125e-4	-3.673e+0	4.400e+1
-0.160	2.135e-4	-3.671e+0	4.410e+1
-0.159	2.144e-4	-3.669e+0	4.420e+1
-0.158	2.153e-4	-3.667e+0	4.430e+1
-0.157	2.162e-4	-3.665e+0	4.440e+1
-0.156	2.170e-4	-3.664e+0	4.450e+1
-0.155	2.177e-4	-3.662e+0	4.460e+1
-0.154	2.186e-4	-3.660e+0	4.470e+1
-0.153	2.194e-4	-3.659e+0	4.480e+1
-0.152	2.198e-4	-3.658e+0	4.490e+1
-0.151	2.205e-4	-3.657e+0	4.500e+1
-0.150	2.213e-4	-3.655e+0	4.510e+1
-0.149	2.218e-4	-3.654e+0	4.520e+1
-0.148	2.223e-4	-3.653e+0	4.530e+1
-0.147	2.229e-4	-3.652e+0	4.540e+1
-0.146	2.233e-4	-3.651e+0	4.550e+1
-0.145	2.237e-4	-3.650e+0	4.560e+1
-0.144	2.241e-4	-3.649e+0	4.570e+1
-0.143	2.246e-4	-3.649e+0	4.580e+1
-0.142	2.251e-4	-3.648e+0	4.590e+1
-0.141	2.253e-4	-3.647e+0	4.600e+1
-0.140	2.256e-4	-3.647e+0	4.610e+1
-0.139	2.258e-4	-3.646e+0	4.620e+1
-0.138	2.261e-4	-3.646e+0	4.630e+1
-0.137	2.263e-4	-3.645e+0	4.640e+1
-0.136	2.264e-4	-3.645e+0	4.650e+1
-0.135	2.266e-4	-3.645e+0	4.660e+1
-0.134	2.267e-4	-3.645e+0	4.670e+1
-0.133	2.267e-4	-3.645e+0	4.680e+1
-0.132	2.269e-4	-3.644e+0	4.690e+1
-0.131	2.270e-4	-3.644e+0	4.700e+1
-0.130	2.271e-4	-3.644e+0	4.710e+1
-0.129	2.271e-4	-3.644e+0	4.720e+1
-0.128	2.270e-4	-3.644e+0	4.730e+1
-0.127	2.271e-4	-3.644e+0	4.740e+1
-0.126	2.271e-4	-3.644e+0	4.750e+1
-0.125	2.271e-4	-3.644e+0	4.760e+1
-0.124	2.271e-4	-3.644e+0	4.770e+1
-0.123	2.269e-4	-3.644e+0	4.780e+1
-0.122	2.269e-4	-3.644e+0	4.790e+1
-0.121	2.269e-4	-3.644e+0	4.800e+1
-0.120	2.267e-4	-3.644e+0	4.810e+1
-0.119	2.266e-4	-3.645e+0	4.820e+1
-0.118	2.264e-4	-3.645e+0	4.830e+1
-0.117	2.260e-4	-3.646e+0	4.840e+1
-0.116	2.259e-4	-3.646e+0	4.850e+1
-0.115	2.256e-4	-3.647e+0	4.860e+1
-0.114	2.255e-4	-3.647e+0	4.870e+1
-0.113	2.253e-4	-3.647e+0	4.880e+1
-0.112	2.251e-4	-3.648e+0	4.890e+1
-0.111	2.250e-4	-3.648e+0	4.900e+1
-0.110	2.247e-4	-3.648e+0	4.910e+1
-0.109	2.244e-4	-3.649e+0	4.920e+1
-0.108	2.242e-4	-3.649e+0	4.930e+1
-0.107	2.237e-4	-3.650e+0	4.940e+1
-0.106	2.235e-4	-3.651e+0	4.950e+1
-0.105	2.233e-4	-3.651e+0	4.960e+1
-0.104	2.228e-4	-3.652e+0	4.970e+1
-0.103	2.227e-4	-3.652e+0	4.980e+1
-0.102	2.225e-4	-3.653e+0	4.990e+1
-0.101	2.222e-4	-3.653e+0	5.000e+1
-0.100	2.218e-4	-3.654e+0	5.010e+1
-0.099	2.216e-4	-3.654e+0	5.020e+1
-0.098	2.212e-4	-3.655e+0	5.030e+1
-0.097	2.210e-4	-3.656e+0	5.040e+1
-0.096	2.208e-4	-3.656e+0	5.050e+1
-0.095	2.206e-4	-3.656e+0	5.060e+1
-0.094	2.203e-4	-3.657e+0	5.070e+1
-0.093	2.198e-4	-3.658e+0	5.080e+1
-0.092	2.197e-4	-3.658e+0	5.090e+1
-0.091	2.192e-4	-3.659e+0	5.100e+1
-0.090	2.191e-4	-3.659e+0	5.110e+1
-0.089	2.189e-4	-3.660e+0	5.120e+1
-0.088	2.186e-4	-3.660e+0	5.130e+1
-0.087	2.184e-4	-3.661e+0	5.140e+1
-0.086	2.182e-4	-3.661e+0	5.150e+1
-0.085	2.179e-4	-3.662e+0	5.160e+1
-0.084	2.178e-4	-3.662e+0	5.170e+1
-0.083	2.177e-4	-3.662e+0	5.180e+1
-0.082	2.174e-4	-3.663e+0	5.190e+1
-0.081	2.172e-4	-3.663e+0	5.200e+1
-0.080	2.171e-4	-3.663e+0	5.210e+1
-0.079	2.171e-4	-3.663e+0	5.220e+1
-0.078	2.170e-4	-3.664e+0	5.230e+1
-0.077	2.171e-4	-3.663e+0	5.240e+1
-0.076	2.172e-4	-3.663e+0	5.250e+1
-0.075	2.171e-4	-3.663e+0	5.260e+1
-0.074	2.171e-4	-3.663e+0	5.270e+1
-0.073	2.173e-4	-3.663e+0	5.280e+1
-0.072	2.171e-4	-3.663e+0	5.290e+1
-0.071	2.174e-4	-3.663e+0	5.300e+1
-0.070	2.177e-4	-3.662e+0	5.310e+1
-0.069	2.177e-4	-3.662e+0	5.320e+1
-0.068	2.180e-4	-3.661e+0	5.330e+1
-0.067	2.182e-4	-3.661e+0	5.340e+1
-0.066	2.185e-4	-3.661e+0	5.350e+1
-0.065	2.189e-4	-3.660e+0	5.360e+1
-0.064	2.192e-4	-3.659e+0	5.370e+1
-0.063	2.197e-4	-3.658e+0	5.380e+1
-0.062	2.202e-4	-3.657e+0	5.390e+1
-0.061	2.206e-4	-3.656e+0	5.400e+1
-0.060	2.212e-4	-3.655e+0	5.410e+1
-0.059	2.215e-4	-3.655e+0	5.420e+1
-0.058	2.221e-4	-3.653e+0	5.430e+1
-0.057	2.228e-4	-3.652e+0	5.440e+1
-0.056	2.234e-4	-3.651e+0	5.450e+1
-0.055	2.242e-4	-3.649e+0	5.460e+1
-0.054	2.251e-4	-3.648e+0	5.470e+1
-0.053	2.259e-4	-3.646e+0	5.480e+1
-0.052	2.267e-4	-3.645e+0	5.490e+1
-0.051	2.277e-4	-3.643e+0	5.500e+1
-0.050	2.285e-4	-3.641e+0	5.510e+1
-0.049	2.296e-4	-3.639e+0	5.520e+1
-0.048	2.305e-4	-3.637e+0	5.530e+1
-0.047	2.315e-4	-3.635e+0	5.540e+1
-0.046	2.326e-4	-3.633e+0	5.550e+1
-0.045	2.337e-4	-3.631e+0	5.560e+1
-0.044	2.350e-4	-3.629e+0	5.570e+1
-0.043	2.362e-4	-3.627e+0	5.580e+1
-0.042	2.376e-4	-3.624e+0	5.590e+1
-0.041	2.388e-4	-3.622e+0	5.600e+1
-0.040	2.401e-4	-3.620e+0	5.610e+1
-0.039	2.416e-4	-3.617e+0	5.620e+1
-0.038	2.428e-4	-3.615e+0	5.630e+1
-0.037	2.441e-4	-3.612e+0	5.640e+1
-0.036	2.454e-4	-3.610e+0	5.650e+1
-0.035	2.471e-4	-3.607e+0	5.660e+1
-0.034	2.485e-4	-3.605e+0	5.670e+1
-0.033	2.502e-4	-3.602e+0	5.680e+1
-0.032	2.518e-4	-3.599e+0	5.690e+1
-0.031	2.534e-4	-3.596e+0	5.700e+1
-0.030	2.551e-4	-3.593e+0	5.710e+1
-0.029	2.566e-4	-3.591e+0	5.720e+1
-0.028	2.584e-4	-3.588e+0	5.730e+1
-0.027	2.599e-4	-3.585e+0	5.740e+1
-0.026	2.617e-4	-3.582e+0	5.750e+1
-0.025	2.634e-4	-3.579e+0	5.760e+1
-0.024	2.650e-4	-3.577e+0	5.770e+1
-0.023	2.667e-4	-3.574e+0	5.780e+1
-0.022	2.684e-4	-3.571e+0	5.790e+1
-0.021	2.701e-4	-3.568e+0	5.800e+1
-0.020	2.719e-4	-3.566e+0	5.810e+1
-0.019	2.735e-4	-3.563e+0	5.820e+1
-0.018	2.753e-4	-3.560e+0	5.830e+1
-0.017	2.772e-4	-3.557e+0	5.840e+1
-0.016	2.788e-4	-3.555e+0	5.850e+1
-0.015	2.805e-4	-3.552e+0	5.860e+1
-0.014	2.821e-4	-3.550e+0	5.870e+1
-0.013	2.838e-4	-3.547e+0	5.880e+1
-0.012	2.856e-4	-3.544e+0	5.890e+1
-0.011	2.872e-4	-3.542e+0	5.900e+1
-0.010	2.886e-4	-3.540e+0	5.910e+1
-0.009	2.902e-4	-3.537e+0	5.920e+1
-0.008	2.917e-4	-3.535e+0	5.930e+1
-0.007	2.932e-4	-3.533e+0	5.940e+1
-0.006	2.947e-4	-3.531e+0	5.950e+1
-0.005	2.960e-4	-3.529e+0	5.960e+1
-0.004	2.975e-4	-3.527e+0	5.970e+1
-0.003	2.990e-4	-3.524e+0	5.980e+1
-0.002	3.003e-4	-3.523e+0	5.990e+1
-0.001	3.015e-4	-3.521e+0	6.000e+1
-0.000	3.030e-4	-3.519e+0	6.010e+1
0.001	3.042e-4	-3.517e+0	6.020e+1
0.002	3.053e-4	-3.515e+0	6.030e+1
0.003	3.064e-4	-3.514e+0	6.040e+1
0.004	3.074e-4	-3.512e+0	6.050e+1
0.005	3.083e-4	-3.511e+0	6.060e+1
0.006	3.090e-4	-3.510e+0	6.070e+1
0.007	3.098e-4	-3.509e+0	6.080e+1
0.008	3.104e-4	-3.508e+0	6.090e+1
0.009	3.111e-4	-3.507e+0	6.100e+1
0.010	3.117e-4	-3.506e+0	6.110e+1
0.011	3.124e-4	-3.505e+0	6.120e+1
0.012	3.131e-4	-3.504e+0	6.130e+1
0.013	3.135e-4	-3.504e+0	6.140e+1
0.014	3.140e-4	-3.503e+0	6.150e+1
0.015	3.144e-4	-3.503e+0	6.160e+1
0.016	3.148e-4	-3.502e+0	6.170e+1
0.017	3.153e-4	-3.501e+0	6.180e+1
0.018	3.157e-4	-3.501e+0	6.190e+1
0.019	3.162e-4	-3.500e+0	6.200e+1
0.020	3.166e-4	-3.499e+0	6.210e+1
0.021	3.172e-4	-3.499e+0	6.220e+1
0.022	3.176e-4	-3.498e+0	6.230e+1
0.023	3.179e-4	-3.498e+0	6.240e+1
0.024	3.182e-4	-3.497e+0	6.250e+1
0.025	3.185e-4	-3.497e+0	6.260e+1
0.026	3.188e-4	-3.496e+0	6.270e+1
0.027	3.192e-4	-3.496e+0	6.280e+1
0.028	3.197e-4	-3.495e+0	6.290e+1
0.029	3.199e-4	-3.495e+0	6.300e+1
0.030	3.200e-4	-3.495e+0	6.310e+1
0.031	3.203e-4	-3.494e+0	6.320e+1
0.032	3.207e-4	-3.494e+0	6.330e+1
0.033	3.207e-4	-3.494e+0	6.340e+1
0.034	3.207e-4	-3.494e+0	6.350e+1
0.035	3.207e-4	-3.494e+0	6.360e+1
0.036	3.208e-4	-3.494e+0	6.370e+1
0.037	3.209e-4	-3.494e+0	6.380e+1
0.038	3.208e-4	-3.494e+0	6.390e+1
0.039	3.208e-4	-3.494e+0	6.400e+1
0.040	3.207e-4	-3.494e+0	6.410e+1
0.041	3.206e-4	-3.494e+0	6.420e+1
0.042	3.204e-4	-3.494e+0	6.430e+1
0.043	3.201e-4	-3.495e+0	6.440e+1
0.044	3.199e-4	-3.495e+0	6.450e+1
0.045	3.197e-4	-3.495e+0	6.460e+1
0.046	3.193e-4	-3.496e+0	6.470e+1
0.047	3.189e-4	-3.496e+0	6.480e+1
0.048	3.185e-4	-3.497e+0	6.490e+1
0.049	3.182e-4	-3.497e+0	6.500e+1
0.050	3.177e-4	-3.498e+0	6.510e+1
0.051	3.172e-4	-3.499e+0	6.520e+1
0.052	3.167e-4	-3.499e+0	6.530e+1
0.053	3.160e-4	-3.500e+0	6.540e+1
0.054	3.153e-4	-3.501e+0	6.550e+1
0.055	3.146e-4	-3.502e+0	6.560e+1
0.056	3.138e-4	-3.503e+0	6.570e+1
0.057	3.130e-4	-3.504e+0	6.580e+1
0.058	3.123e-4	-3.505e+0	6.590e+1
0.059	3.114e-4	-3.507e+0	6.600e+1
0.060	3.105e-4	-3.508e+0	6.610e+1
0.061	3.094e-4	-3.510e+0	6.620e+1
0.062	3.085e-4	-3.511e+0	6.630e+1
0.063	3.074e-4	-3.512e+0	6.640e+1
0.064	3.063e-4	-3.514e+0	6.650e+1
0.065	3.053e-4	-3.515e+0	6.660e+1
0.066	3.043e-4	-3.517e+0	6.670e+1
0.067	3.029e-4	-3.519e+0	6.680e+1
0.068	3.016e-4	-3.521e+0	6.690e+1
0.069	3.005e-4	-3.522e+0	6.700e+1
0.070	2.993e-4	-3.524e+0	6.710e+1
0.071	2.982e-4	-3.526e+0	6.720e+1
0.072	2.969e-4	-3.527e+0	6.730e+1
0.073	2.958e-4	-3.529e+0	6.740e+1
0.074	2.946e-4	-3.531e+0	6.750e+1
0.075	2.933e-4	-3.533e+0	6.760e+1
0.076	2.923e-4	-3.534e+0	6.770e+1
0.077	2.913e-4	-3.536e+0	6.780e+1
0.078	2.902e-4	-3.537e+0	6.790e+1
0.079	2.892e-4	-3.539e+0	6.800e+1
0.080	2.882e-4	-3.540e+0	6.810e+1
0.081	2.872e-4	-3.542e+0	6.820e+1
0.082	2.862e-4	-3.543e+0	6.830e+1
0.083	2.852e-4	-3.545e+0	6.840e+1
0.084	2.843e-4	-3.546e+0	6.850e+1
0.085	2.833e-4	-3.548e+0	6.860e+1
0.086	2.826e-4	-3.549e+0	6.870e+1
0.087	2.817e-4	-3.550e+0	6.880e+1
0.088	2.809e-4	-3.551e+0	6.890e+1
0.089	2.804e-4	-3.552e+0	6.900e+1
0.090	2.797e-4	-3.553e+0	6.910e+1
0.091	2.788e-4	-3.555e+0	6.920e+1
0.092	2.782e-4	-3.556e+0	6.930e+1
0.093	2.774e-4	-3.557e+0	6.940e+1
0.094	2.768e-4	-3.558e+0	6.950e+1
0.095	2.761e-4	-3.559e+0	6.960e+1
0.096	2.755e-4	-3.560e+0	6.970e+1
0.097	2.749e-4	-3.561e+0	6.980e+1
0.098	2.743e-4	-3.562e+0	6.990e+1
0.099	2.738e-4	-3.563e+0	7.000e+1
0.100	2.733e-4	-3.563e+0	7.010e+1
0.101	2.728e-4	-3.564e+0	7.020e+1
0.102	2.723e-4	-3.565e+0	7.030e+1
0.103	2.719e-4	-3.566e+0	7.040e+1
0.104	2.715e-4	-3.566e+0	7.050e+1
0.105	2.710e-4	-3.567e+0	7.060e+1
0.106	2.705e-4	-3.568e+0	7.070e+1
0.107	2.699e-4	-3.569e+0	7.080e+1
0.108	2.694e-4	-3.570e+0	7.090e+1
0.109	2.691e-4	-3.570e+0	7.100e+1
0.110	2.686e-4	-3.571e+0	7.110e+1
0.111	2.682e-4	-3.571e+0	7.120e+1
0.112	2.678e-4	-3.572e+0	7.130e+1
0.113	2.673e-4	-3.573e+0	7.140e+1
0.114	2.670e-4	-3.573e+0	7.150e+1
0.115	2.667e-4	-3.574e+0	7.160e+1
0.116	2.664e-4	-3.574e+0	7.170e+1
0.117	2.661e-4	-3.575e+0	7.180e+1
0.118	2.659e-4	-3.575e+0	7.190e+1
0.119	2.654e-4	-3.576e+0	7.200e+1
0.120	2.651e-4	-3.577e+0	7.210e+1
0.121	2.647e-4	-3.577e+0	7.220e+1
0.122	2.645e-4	-3.578e+0	7.230e+1
0.123	2.643e-4	-3.578e+0	7.240e+1
0.124	2.641e-4	-3.578e+0	7.250e+1
0.125	2.637e-4	-3.579e+0	7.260e+1
0.126	2.633e-4	-3.580e+0	7.270e+1
0.127	2.632e-4	-3.580e+0	7.280e+1
0.128	2.632e-4	-3.580e+0	7.290e+1
0.129	2.630e-4	-3.580e+0	7.300e+1
0.130	2.627e-4	-3.581e+0	7.310e+1
0.131	2.626e-4	-3.581e+0	7.320e+1
0.132	2.625e-4	-3.581e+0	7.330e+1
0.133	2.623e-4	-3.581e+0	7.340e+1
0.134	2.622e-4	-3.581e+0	7.350e+1
0.135	2.620e-4	-3.582e+0	7.360e+1
0.136	2.620e-4	-3.582e+0	7.370e+1
0.137	2.618e-4	-3.582e+0	7.380e+1
0.138	2.618e-4	-3.582e+0	7.390e+1
0.139	2.619e-4	-3.582e+0	7.400e+1
0.140	2.620e-4	-3.582e+0	7.410e+1
0.141	2.620e-4	-3.582e+0	7.420e+1
0.142	2.620e-4	-3.582e+0	7.430e+1
0.143	2.622e-4	-3.581e+0	7.440e+1
0.144	2.622e-4	-3.581e+0	7.450e+1
0.145	2.624e-4	-3.581e+0	7.460e+1
0.146	2.625e-4	-3.581e+0	7.470e+1
0.147	2.627e-4	-3.581e+0	7.480e+1
0.148	2.628e-4	-3.580e+0	7.490e+1
0.149	2.629e-4	-3.580e+0	7.500e+1
0.150	2.631e-4	-3.580e+0	7.510e+1
0.151	2.632e-4	-3.580e+0	7.520e+1
0.152	2.633e-4	-3.580e+0	7.530e+1
0.153	2.635e-4	-3.579e+0	7.540e+1
0.154	2.637e-4	-3.579e+0	7.550e+1
0.155	2.638e-4	-3.579e+0	7.560e+1
0.156	2.640e-4	-3.578e+0	7.570e+1
0.157	2.641e-4	-3.578e+0	7.580e+1
0.158	2.644e-4	-3.578e+0	7.590e+1
0.159	2.645e-4	-3.578e+0	7.600e+1
0.160	2.646e-4	-3.577e+0	7.610e+1
0.161	2.649e-4	-3.577e+0	7.620e+1
0.162	2.651e-4	-3.577e+0	7.630e+1
0.163	2.654e-4	-3.576e+0	7.640e+1
0.164	2.656e-4	-3.576e+0	7.650e+1
0.165	2.658e-4	-3.575e+0	7.660e+1
0.166	2.662e-4	-3.575e+0	7.670e+1
0.167	2.665e-4	-3.574e+0	7.680e+1
0.168	2.668e-4	-3.574e+0	7.690e+1
0.169	2.671e-4	-3.573e+0	7.700e+1
0.170	2.675e-4	-3.573e+0	7.710e+1
0.171	2.677e-4	-3.572e+0	7.720e+1
0.172	2.680e-4	-3.572e+0	7.730e+1
0.173	2.683e-4	-3.571e+0	7.740e+1
0.174	2.688e-4	-3.571e+0	7.750e+1
0.175	2.690e-4	-3.570e+0	7.760e+1
0.176	2.693e-4	-3.570e+0	7.770e+1
0.177	2.697e-4	-3.569e+0	7.780e+1
0.178	2.702e-4	-3.568e+0	7.790e+1
0.179	2.705e-4	-3.568e+0	7.800e+1
0.180	2.709e-4	-3.567e+0	7.810e+1
0.181	2.713e-4	-3.567e+0	7.820e+1
0.182	2.719e-4	-3.566e+0	7.830e+1
0.183	2.723e-4	-3.565e+0	7.840e+1
0.184	2.728e-4	-3.564e+0	7.850e+1
0.185	2.732e-4	-3.563e+0	7.860e+1
0.186	2.736e-4	-3.563e+0	7.870e+1
0.187	2.741e-4	-3.562e+0	7.880e+1
0.188	2.747e-4	-3.561e+0	7.890e+1
0.189	2.751e-4	-3.560e+0	7.900e+1
0.190	2.756e-4	-3.560e+0	7.910e+1
0.191	2.761e-4	-3.559e+0	7.920e+1
0.192	2.767e-4	-3.558e+0	7.930e+1
0.193	2.772e-4	-3.557e+0	7.940e+1
0.194	2.778e-4	-3.556e+0	7.950e+1
0.195	2.783e-4	-3.555e+0	7.960e+1
0.196	2.789e-4	-3.555e+0	7.970e+1
0.197	2.795e-4	-3.554e+0	7.980e+1
0.198	2.799e-4	-3.553e+0	7.990e+1
0.199	2.805e-4	-3.552e+0	8.000e+1
0.200	2.809e-4	-3.551e+0	8.010e+1
0.201	2.816e-4	-3.550e+0	8.020e+1
0.202	2.821e-4	-3.550e+0	8.030e+1
0.203	2.825e-4	-3.549e+0	8.040e+1
0.204	2.831e-4	-3.548e+0	8.050e+1
0.205	2.837e-4	-3.547e+0	8.060e+1
0.206	2.842e-4	-3.546e+0	8.070e+1
0.207	2.848e-4	-3.545e+0	8.080e+1
0.208	2.853e-4	-3.545e+0	8.090e+1
0.209	2.857e-4	-3.544e+0	8.100e+1
0.210	2.862e-4	-3.543e+0	8.110e+1
0.211	2.867e-4	-3.543e+0	8.120e+1
0.212	2.873e-4	-3.542e+0	8.130e+1
0.213	2.878e-4	-3.541e+0	8.140e+1
0.214	2.882e-4	-3.540e+0	8.150e+1
0.215	2.888e-4	-3.539e+0	8.160e+1
0.216	2.909e-4	-3.536e+0	8.170e+1
0.217	2.930e-4	-3.533e+0	8.180e+1
0.218	2.934e-4	-3.533e+0	8.190e+1
0.219	2.913e-4	-3.536e+0	8.200e+1
0.220	2.919e-4	-3.535e+0	8.210e+1
0.221	2.940e-4	-3.532e+0	8.220e+1
0.222	2.954e-4	-3.530e+0	8.230e+1
0.223	2.957e-4	-3.529e+0	8.240e+1
0.224	2.960e-4	-3.529e+0	8.250e+1
0.225	2.965e-4	-3.528e+0	8.260e+1
0.226	2.968e-4	-3.528e+0	8.270e+1
0.227	2.973e-4	-3.527e+0	8.280e+1
0.228	2.977e-4	-3.526e+0	8.290e+1
0.229	2.983e-4	-3.525e+0	8.300e+1
0.230	2.988e-4	-3.525e+0	8.310e+1
0.231	2.994e-4	-3.524e+0	8.320e+1
0.232	2.999e-4	-3.523e+0	8.330e+1
0.233	3.005e-4	-3.522e+0	8.340e+1
0.234	3.009e-4	-3.522e+0	8.350e+1
0.235	3.013e-4	-3.521e+0	8.360e+1
0.236	3.019e-4	-3.520e+0	8.370e+1
0.237	3.025e-4	-3.519e+0	8.380e+1
0.238	3.031e-4	-3.518e+0	8.390e+1
0.239	3.037e-4	-3.518e+0	8.400e+1
0.240	3.042e-4	-3.517e+0	8.410e+1
0.241	3.046e-4	-3.516e+0	8.420e+1
0.242	3.051e-4	-3.516e+0	8.430e+1
0.243	3.058e-4	-3.515e+0	8.440e+1
0.244	3.064e-4	-3.514e+0	8.450e+1
0.245	3.070e-4	-3.513e+0	8.460e+1
0.246	3.077e-4	-3.512e+0	8.470e+1
0.247	3.082e-4	-3.511e+0	8.480e+1
0.248	3.088e-4	-3.510e+0	8.490e+1
0.249	3.093e-4	-3.510e+0	8.500e+1
0.250	3.101e-4	-3.509e+0	8.510e+1
0.251	3.106e-4	-3.508e+0	8.520e+1
0.252	3.109e-4	-3.507e+0	8.530e+1
0.253	3.115e-4	-3.507e+0	8.540e+1
0.254	3.120e-4	-3.506e+0	8.550e+1
0.255	3.126e-4	-3.505e+0	8.560e+1
0.256	3.134e-4	-3.504e+0	8.570e+1
0.257	3.145e-4	-3.502e+0	8.580e+1
0.258	3.145e-4	-3.502e+0	8.590e+1
0.259	3.148e-4	-3.502e+0	8.600e+1
0.260	3.157e-4	-3.501e+0	8.610e+1
0.261	3.167e-4	-3.499e+0	8.620e+1
0.262	3.166e-4	-3.499e+0	8.630e+1
0.263	3.172e-4	-3.499e+0	8.640e+1
0.264	3.177e-4	-3.498e+0	8.650e+1
0.265	3.183e-4	-3.497e+0	8.660e+1
0.266	3.189e-4	-3.496e+0	8.670e+1
0.267	3.196e-4	-3.495e+0	8.680e+1
0.268	3.203e-4	-3.494e+0	8.690e+1
0.269	3.210e-4	-3.494e+0	8.700e+1
0.270	3.216e-4	-3.493e+0	8.710e+1
0.271	3.222e-4	-3.492e+0	8.720e+1
0.272	3.228e-4	-3.491e+0	8.730e+1
0.273	3.235e-4	-3.490e+0	8.740e+1
0.274	3.242e-4	-3.489e+0	8.750e+1
0.275	3.248e-4	-3.488e+0	8.760e+1
0.276	3.256e-4	-3.487e+0	8.770e+1
0.277	3.263e-4	-3.486e+0	8.780e+1
0.278	3.270e-4	-3.485e+0	8.790e+1
0.279	3.278e-4	-3.484e+0	8.800e+1
0.280	3.283e-4	-3.484e+0	8.810e+1
0.281	3.295e-4	-3.482e+0	8.820e+1
0.282	3.315e-4	-3.480e+0	8.830e+1
0.283	3.324e-4	-3.478e+0	8.840e+1
0.284	3.329e-4	-3.478e+0	8.850e+1
0.285	3.331e-4	-3.477e+0	8.860e+1
0.286	3.340e-4	-3.476e+0	8.870e+1
0.287	3.345e-4	-3.476e+0	8.880e+1
0.288	3.353e-4	-3.475e+0	8.890e+1
0.289	3.360e-4	-3.474e+0	8.900e+1
0.290	3.366e-4	-3.473e+0	8.910e+1
0.291	3.374e-4	-3.472e+0	8.920e+1
0.292	3.380e-4	-3.471e+0	8.930e+1
0.293	3.387e-4	-3.470e+0	8.940e+1
0.294	3.394e-4	-3.469e+0	8.950e+1
0.295	3.400e-4	-3.468e+0	8.960e+1
0.296	3.408e-4	-3.468e+0	8.970e+1
0.297	3.417e-4	-3.466e+0	8.980e+1
0.298	3.423e-4	-3.466e+0	8.990e+1
0.299	3.431e-4	-3.465e+0	9.000e+1
0.300	3.439e-4	-3.464e+0	9.010e+1
0.301	3.447e-4	-3.463e+0	9.020e+1
0.302	3.455e-4	-3.461e+0	9.030e+1
0.303	3.464e-4	-3.460e+0	9.040e+1
0.304	3.474e-4	-3.459e+0	9.050e+1
0.305	3.482e-4	-3.458e+0	9.060e+1
0.306	3.489e-4	-3.457e+0	9.070e+1
0.307	3.499e-4	-3.456e+0	9.080e+1
0.308	3.509e-4	-3.455e+0	9.090e+1
0.309	3.516e-4	-3.454e+0	9.100e+1
0.310	3.527e-4	-3.453e+0	9.110e+1
0.311	3.535e-4	-3.452e+0	9.120e+1
0.312	3.542e-4	-3.451e+0	9.130e+1
0.313	3.550e-4	-3.450e+0	9.140e+1
0.314	3.561e-4	-3.448e+0	9.150e+1
0.315	3.568e-4	-3.448e+0	9.160e+1
0.316	3.576e-4	-3.447e+0	9.170e+1
0.317	3.584e-4	-3.446e+0	9.180e+1
0.318	3.591e-4	-3.445e+0	9.190e+1
0.319	3.598e-4	-3.444e+0	9.200e+1
0.320	3.605e-4	-3.443e+0	9.210e+1
0.321	3.614e-4	-3.442e+0	9.220e+1
0.322	3.621e-4	-3.441e+0	9.230e+1
0.323	3.626e-4	-3.441e+0	9.240e+1
0.324	3.634e-4	-3.440e+0	9.250e+1
0.325	3.639e-4	-3.439e+0	9.260e+1
0.326	3.645e-4	-3.438e+0	9.270e+1
0.327	3.652e-4	-3.437e+0	9.280e+1
0.328	3.658e-4	-3.437e+0	9.290e+1
0.329	3.665e-4	-3.436e+0	9.300e+1
0.330	3.672e-4	-3.435e+0	9.310e+1
0.331	3.679e-4	-3.434e+0	9.320e+1
0.332	3.687e-4	-3.433e+0	9.330e+1
0.333	3.697e-4	-3.432e+0	9.340e+1
0.334	3.705e-4	-3.431e+0	9.350e+1
0.335	3.714e-4	-3.430e+0	9.360e+1
0.336	3.722e-4	-3.429e+0	9.370e+1
0.337	3.730e-4	-3.428e+0	9.380e+1
0.338	3.739e-4	-3.427e+0	9.390e+1
0.339	3.746e-4	-3.426e+0	9.400e+1
0.340	3.754e-4	-3.425e+0	9.410e+1
0.341	3.762e-4	-3.425e+0	9.420e+1
0.342	3.771e-4	-3.424e+0	9.430e+1
0.343	3.780e-4	-3.423e+0	9.440e+1
0.344	3.788e-4	-3.422e+0	9.450e+1
0.345	3.796e-4	-3.421e+0	9.460e+1
0.346	3.805e-4	-3.420e+0	9.470e+1
0.347	3.813e-4	-3.419e+0	9.480e+1
0.348	3.823e-4	-3.418e+0	9.490e+1
0.349	3.831e-4	-3.417e+0	9.500e+1
0.350	3.837e-4	-3.416e+0	9.510e+1
0.351	3.846e-4	-3.415e+0	9.520e+1
0.352	3.853e-4	-3.414e+0	9.530e+1
0.353	3.860e-4	-3.413e+0	9.540e+1
0.354	3.870e-4	-3.412e+0	9.550e+1
0.355	3.878e-4	-3.411e+0	9.560e+1
0.356	3.886e-4	-3.410e+0	9.570e+1
0.357	3.895e-4	-3.409e+0	9.580e+1
0.358	3.905e-4	-3.408e+0	9.590e+1
0.359	3.913e-4	-3.407e+0	9.600e+1
0.360	3.921e-4	-3.407e+0	9.610e+1
0.361	3.931e-4	-3.405e+0	9.620e+1
0.362	3.938e-4	-3.405e+0	9.630e+1
0.363	3.946e-4	-3.404e+0	9.640e+1
0.364	3.955e-4	-3.403e+0	9.650e+1
0.365	3.964e-4	-3.402e+0	9.660e+1
0.366	3.972e-4	-3.401e+0	9.670e+1
0.367	3.982e-4	-3.400e+0	9.680e+1
0.368	3.991e-4	-3.399e+0	9.690e+1
0.369	4.000e-4	-3.398e+0	9.700e+1
0.370	4.008e-4	-3.397e+0	9.710e+1
0.371	4.018e-4	-3.396e+0	9.720e+1
0.372	4.027e-4	-3.395e+0	9.730e+1
0.373	4.035e-4	-3.394e+0	9.740e+1
0.374	4.043e-4	-3.393e+0	9.750e+1
0.375	4.050e-4	-3.392e+0	9.760e+1
0.376	4.060e-4	-3.391e+0	9.770e+1
0.377	4.068e-4	-3.391e+0	9.780e+1
0.378	4.078e-4	-3.390e+0	9.790e+1
0.379	4.088e-4	-3.389e+0	9.800e+1
0.380	4.096e-4	-3.388e+0	9.810e+1
0.381	4.104e-4	-3.387e+0	9.820e+1
0.382	4.110e-4	-3.386e+0	9.830e+1
0.383	4.122e-4	-3.385e+0	9.840e+1
0.384	4.131e-4	-3.384e+0	9.850e+1
0.385	4.140e-4	-3.383e+0	9.860e+1
0.386	4.148e-4	-3.382e+0	9.870e+1
0.387	4.156e-4	-3.381e+0	9.880e+1
0.388	4.164e-4	-3.381e+0	9.890e+1
0.389	4.171e-4	-3.380e+0	9.900e+1
0.390	4.181e-4	-3.379e+0	9.910e+1
0.391	4.189e-4	-3.378e+0	9.920e+1
0.392	4.196e-4	-3.377e+0	9.930e+1
0.393	4.206e-4	-3.376e+0	9.940e+1
0.394	4.217e-4	-3.375e+0	9.950e+1
0.395	4.219e-4	-3.375e+0	9.960e+1
0.396	4.229e-4	-3.374e+0	9.970e+1
0.397	4.237e-4	-3.373e+0	9.980e+1
0.398	4.244e-4	-3.372e+0	9.990e+1
0.399	4.252e-4	-3.371e+0	1.000e+2
0.400	4.261e-4	-3.370e+0	1.001e+2
0.401	4.268e-4	-3.370e+0	1.002e+2
0.402	4.275e-4	-3.369e+0	1.003e+2
0.403	4.281e-4	-3.368e+0	1.004e+2
0.404	4.288e-4	-3.368e+0	1.005e+2
0.405	4.293e-4	-3.367e+0	1.006e+2
0.406	4.300e-4	-3.367e+0	1.007e+2
0.407	4.307e-4	-3.366e+0	1.008e+2
0.408	4.314e-4	-3.365e+0	1.009e+2
0.409	4.321e-4	-3.364e+0	1.010e+2
0.410	4.332e-4	-3.363e+0	1.011e+2
0.411	4.338e-4	-3.363e+0	1.012e+2
0.412	4.347e-4	-3.362e+0	1.013e+2
0.413	4.354e-4	-3.361e+0	1.014e+2
0.414	4.359e-4	-3.361e+0	1.015e+2
0.415	4.365e-4	-3.360e+0	1.016e+2
0.416	4.371e-4	-3.359e+0	1.017e+2
0.417	4.378e-4	-3.359e+0	1.018e+2
0.418	4.385e-4	-3.358e+0	1.019e+2
0.419	4.393e-4	-3.357e+0	1.020e+2
0.420	4.397e-4	-3.357e+0	1.021e+2
0.421	4.401e-4	-3.356e+0	1.022e+2
0.422	4.409e-4	-3.356e+0	1.023e+2
0.423	4.415e-4	-3.355e+0	1.024e+2
0.424	4.424e-4	-3.354e+0	1.025e+2
0.425	4.431e-4	-3.353e+0	1.026e+2
0.426	4.433e-4	-3.353e+0	1.027e+2
0.427	4.438e-4	-3.353e+0	1.028e+2
0.428	4.443e-4	-3.352e+0	1.029e+2
0.429	4.451e-4	-3.352e+0	1.030e+2
0.430	4.456e-4	-3.351e+0	1.031e+2
0.431	4.465e-4	-3.350e+0	1.032e+2
0.432	4.477e-4	-3.349e+0	1.033e+2
0.433	4.483e-4	-3.348e+0	1.034e+2
0.434	4.486e-4	-3.348e+0	1.035e+2
0.435	4.492e-4	-3.348e+0	1.036e+2
0.436	4.495e-4	-3.347e+0	1.037e+2
0.437	4.500e-4	-3.347e+0	1.038e+2
0.438	4.509e-4	-3.346e+0	1.039e+2
0.439	4.514e-4	-3.345e+0	1.040e+2
0.440	4.517e-4	-3.345e+0	1.041e+2
0.441	4.522e-4	-3.345e+0	1.042e+2
0.442	4.526e-4	-3.344e+0	1.043e+2
0.443	4.532e-4	-3.344e+0	1.044e+2
0.444	4.537e-4	-3.343e+0	1.045e+2
0.445	4.539e-4	-3.343e+0	1.046e+2
0.446	4.544e-4	-3.343e+0	1.047e+2
0.447	4.550e-4	-3.342e+0	1.048e+2
0.448	4.554e-4	-3.342e+0	1.049e+2
0.449	4.558e-4	-3.341e+0	1.050e+2
0.450	4.562e-4	-3.341e+0	1.051e+2
0.451	4.566e-4	-3.340e+0	1.052e+2
0.452	4.572e-4	-3.340e+0	1.053e+2
0.453	4.577e-4	-3.339e+0	1.054e+2
0.454	4.583e-4	-3.339e+0	1.055e+2
0.455	4.587e-4	-3.338e+0	1.056e+2
0.456	4.589e-4	-3.338e+0	1.057e+2
0.457	4.593e-4	-3.338e+0	1.058e+2
0.458	4.598e-4	-3.337e+0	1.059e+2
0.459	4.601e-4	-3.337e+0	1.060e+2
0.460	4.607e-4	-3.337e+0	1.061e+2
0.461	4.610e-4	-3.336e+0	1.062e+2
0.462	4.614e-4	-3.336e+0	1.063e+2
0.463	4.619e-4	-3.335e+0	1.064e+2
0.464	4.629e-4	-3.335e+0	1.065e+2
0.465	4.633e-4	-3.334e+0	1.066e+2
0.466	4.632e-4	-3.334e+0	1.067e+2
0.467	4.635e-4	-3.334e+0	1.068e+2
0.468	4.640e-4	-3.333e+0	1.069e+2
0.469	4.645e-4	-3.333e+0	1.070e+2
0.470	4.651e-4	-3.332e+0	1.071e+2
0.471	4.651e-4	-3.332e+0	1.072e+2
0.472	4.655e-4	-3.332e+0	1.073e+2
0.473	4.657e-4	-3.332e+0	1.074e+2
0.474	4.660e-4	-3.332e+0	1.075e+2
0.475	4.664e-4	-3.331e+0	1.076e+2
0.476	4.666e-4	-3.331e+0	1.077e+2
0.477	4.669e-4	-3.331e+0	1.078e+2
0.478	4.671e-4	-3.331e+0	1.079e+2
0.479	4.671e-4	-3.331e+0	1.080e+2
0.480	4.675e-4	-3.330e+0	1.081e+2
0.481	4.676e-4	-3.330e+0	1.082e+2
0.482	4.681e-4	-3.330e+0	1.083e+2
0.483	4.685e-4	-3.329e+0	1.084e+2
0.484	4.687e-4	-3.329e+0	1.085e+2
0.485	4.686e-4	-3.329e+0	1.086e+2
0.486	4.688e-4	-3.329e+0	1.087e+2
0.487	4.690e-4	-3.329e+0	1.088e+2
0.488	4.694e-4	-3.328e+0	1.089e+2
0.489	4.697e-4	-3.328e+0	1.090e+2
0.490	4.705e-4	-3.327e+0	1.091e+2
0.491	4.708e-4	-3.327e+0	1.092e+2
0.492	4.712e-4	-3.327e+0	1.093e+2
0.493	4.714e-4	-3.327e+0	1.094e+2
0.494	4.716e-4	-3.326e+0	1.095e+2
0.495	4.715e-4	-3.327e+0	1.096e+2
0.496	4.717e-4	-3.326e+0	1.097e+2
0.497	4.721e-4	-3.326e+0	1.098e+2
0.498	4.724e-4	-3.326e+0	1.099e+2
0.499	4.730e-4	-3.325e+0	1.100e+2
0.500	4.731e-4	-3.325e+0	1.101e+2
0.501	4.733e-4	-3.325e+0	1.102e+2
0.502	4.736e-4	-3.325e+0	1.103e+2
0.503	4.740e-4	-3.324e+0	1.104e+2
0.504	4.743e-4	-3.324e+0	1.105e+2
0.505	4.747e-4	-3.324e+0	1.106e+2
0.506	4.750e-4	-3.323e+0	1.107e+2
0.507	4.755e-4	-3.323e+0	1.108e+2
0.508	4.762e-4	-3.322e+0	1.109e+2
0.509	4.766e-4	-3.322e+0	1.110e+2
0.510	4.771e-4	-3.321e+0	1.111e+2
0.511	4.784e-4	-3.320e+0	1.112e+2
0.512	4.793e-4	-3.319e+0	1.113e+2
0.513	4.793e-4	-3.319e+0	1.114e+2
0.514	4.794e-4	-3.319e+0	1.115e+2
0.515	4.797e-4	-3.319e+0	1.116e+2
0.516	4.800e-4	-3.319e+0	1.117e+2
0.517	4.803e-4	-3.318e+0	1.118e+2
0.518	4.809e-4	-3.318e+0	1.119e+2
0.519	4.815e-4	-3.317e+0	1.120e+2
0.520	4.820e-4	-3.317e+0	1.121e+2
0.521	4.825e-4	-3.317e+0	1.122e+2
0.522	4.831e-4	-3.316e+0	1.123e+2
0.523	4.838e-4	-3.315e+0	1.124e+2
0.524	4.842e-4	-3.315e+0	1.125e+2
0.525	4.845e-4	-3.315e+0	1.126e+2
0.526	4.859e-4	-3.313e+0	1.127e+2
0.527	4.863e-4	-3.313e+0	1.128e+2
0.528	4.870e-4	-3.313e+0	1.129e+2
0.529	4.877e-4	-3.312e+0	1.130e+2
0.530	4.880e-4	-3.312e+0	1.131e+2
0.531	4.885e-4	-3.311e+0	1.132e+2
0.532	4.887e-4	-3.311e+0	1.133e+2
0.533	4.890e-4	-3.311e+0	1.134e+2
0.534	4.894e-4	-3.310e+0	1.135e+2
0.535	4.897e-4	-3.310e+0	1.136e+2
0.536	4.901e-4	-3.310e+0	1.137e+2
0.537	4.903e-4	-3.310e+0	1.138e+2
0.538	4.913e-4	-3.309e+0	1.139e+2
0.539	4.917e-4	-3.308e+0	1.140e+2
0.540	4.919e-4	-3.308e+0	1.141e+2
0.541	4.923e-4	-3.308e+0	1.142e+2
0.542	4.926e-4	-3.308e+0	1.143e+2
0.543	4.932e-4	-3.307e+0	1.144e+2
0.544	4.940e-4	-3.306e+0	1.145e+2
0.545	4.946e-4	-3.306e+0	1.146e+2
0.546	4.949e-4	-3.305e+0	1.147e+2
0.547	4.950e-4	-3.305e+0	1.148e+2
0.548	4.962e-4	-3.304e+0	1.149e+2
0.549	4.972e-4	-3.303e+0	1.150e+2
0.550	4.973e-4	-3.303e+0	1.151e+2
0.551	4.977e-4	-3.303e+0	1.152e+2
0.552	4.979e-4	-3.303e+0	1.153e+2
0.553	4.982e-4	-3.303e+0	1.154e+2
0.554	4.985e-4	-3.302e+0	1.155e+2
0.555	4.991e-4	-3.302e+0	1.156e+2
0.556	4.997e-4	-3.301e+0	1.157e+2
0.557	5.000e-4	-3.301e+0	1.158e+2
0.558	5.005e-4	-3.301e+0	1.159e+2
0.559	5.009e-4	-3.300e+0	1.160e+2
0.560	5.016e-4	-3.300e+0	1.161e+2
0.561	5.022e-4	-3.299e+0	1.162e+2
0.562	5.024e-4	-3.299e+0	1.163e+2
0.563	5.024e-4	-3.299e+0	1.164e+2
0.564	5.030e-4	-3.298e+0	1.165e+2
0.565	5.038e-4	-3.298e+0	1.166e+2
0.566	5.045e-4	-3.297e+0	1.167e+2
0.567	5.050e-4	-3.297e+0	1.168e+2
0.568	5.052e-4	-3.296e+0	1.169e+2
0.569	5.057e-4	-3.296e+0	1.170e+2
0.570	5.061e-4	-3.296e+0	1.171e+2
0.571	5.070e-4	-3.295e+0	1.172e+2
0.572	5.078e-4	-3.294e+0	1.173e+2
0.573	5.082e-4	-3.294e+0	1.174e+2
0.574	5.086e-4	-3.294e+0	1.175e+2
0.575	5.089e-4	-3.293e+0	1.176e+2
0.576	5.095e-4	-3.293e+0	1.177e+2
0.577	5.101e-4	-3.292e+0	1.178e+2
0.578	5.109e-4	-3.292e+0	1.179e+2
0.579	5.114e-4	-3.291e+0	1.180e+2
0.580	5.120e-4	-3.291e+0	1.181e+2
0.581	5.123e-4	-3.290e+0	1.182e+2
0.582	5.132e-4	-3.290e+0	1.183e+2
0.583	5.137e-4	-3.289e+0	1.184e+2
0.584	5.141e-4	-3.289e+0	1.185e+2
0.585	5.145e-4	-3.289e+0	1.186e+2
0.586	5.148e-4	-3.288e+0	1.187e+2
0.587	5.154e-4	-3.288e+0	1.188e+2
0.588	5.158e-4	-3.288e+0	1.189e+2
0.589	5.160e-4	-3.287e+0	1.190e+2
0.590	5.163e-4	-3.287e+0	1.191e+2
0.591	5.166e-4	-3.287e+0	1.192e+2
0.592	5.165e-4	-3.287e+0	1.193e+2
0.593	5.169e-4	-3.287e+0	1.194e+2
0.594	5.175e-4	-3.286e+0	1.195e+2
0.595	5.182e-4	-3.285e+0	1.196e+2
0.596	5.188e-4	-3.285e+0	1.197e+2
0.597	5.192e-4	-3.285e+0	1.198e+2
0.598	5.197e-4	-3.284e+0	1.199e+2
0.599	5.206e-4	-3.283e+0	1.200e+2
0.600	5.068e-4	-3.295e+0	1.201e+2
0.599	5.036e-4	-3.298e+0	1.202e+2
0.598	4.997e-4	-3.301e+0	1.203e+2
0.597	4.959e-4	-3.305e+0	1.204e+2
0.596	4.920e-4	-3.308e+0	1.205e+2
0.595	4.887e-4	-3.311e+0	1.206e+2
0.594	4.858e-4	-3.314e+0	1.207e+2
0.593	4.818e-4	-3.317e+0	1.208e+2
0.592	4.779e-4	-3.321e+0	1.209e+2
0.591	4.744e-4	-3.324e+0	1.210e+2
0.590	4.714e-4	-3.327e+0	1.211e+2
0.589	4.685e-4	-3.329e+0	1.212e+2
0.588	4.650e-4	-3.333e+0	1.213e+2
0.587	4.616e-4	-3.336e+0	1.214e+2
0.586	4.583e-4	-3.339e+0	1.215e+2
0.585	4.546e-4	-3.342e+0	1.216e+2
0.584	4.518e-4	-3.345e+0	1.217e+2
0.583	4.484e-4	-3.348e+0	1.218e+2
0.582	4.452e-4	-3.351e+0	1.219e+2
0.581	4.420e-4	-3.355e+0	1.220e+2
0.580	4.388e-4	-3.358e+0	1.221e+2
0.579	4.358e-4	-3.361e+0	1.222e+2
0.578	4.327e-4	-3.364e+0	1.223e+2
0.577	4.297e-4	-3.367e+0	1.224e+2
0.576	4.269e-4	-3.370e+0	1.225e+2
0.575	4.243e-4	-3.372e+0	1.226e+2
0.574	4.217e-4	-3.375e+0	1.227e+2
0.573	4.190e-4	-3.378e+0	1.228e+2
0.572	4.167e-4	-3.380e+0	1.229e+2
0.571	4.141e-4	-3.383e+0	1.230e+2
0.570	4.114e-4	-3.386e+0	1.231e+2
0.569	4.088e-4	-3.388e+0	1.232e+2
0.568	4.064e-4	-3.391e+0	1.233e+2
0.567	4.036e-4	-3.394e+0	1.234e+2
0.566	4.012e-4	-3.397e+0	1.235e+2
0.565	3.987e-4	-3.399e+0	1.236e+2
0.564	3.964e-4	-3.402e+0	1.237e+2
0.563	3.939e-4	-3.405e+0	1.238e+2
0.562	3.916e-4	-3.407e+0	1.239e+2
0.561	3.894e-4	-3.410e+0	1.240e+2
0.560	3.872e-4	-3.412e+0	1.241e+2
0.559	3.848e-4	-3.415e+0	1.242e+2
0.558	3.826e-4	-3.417e+0	1.243e+2
0.557	3.804e-4	-3.420e+0	1.244e+2
0.556	3.783e-4	-3.422e+0	1.245e+2
0.555	3.763e-4	-3.424e+0	1.246e+2
0.554	3.743e-4	-3.427e+0	1.247e+2
0.553	3.721e-4	-3.429e+0	1.248e+2
0.552	3.701e-4	-3.432e+0	1.249e+2
0.551	3.682e-4	-3.434e+0	1.250e+2
0.550	3.665e-4	-3.436e+0	1.251e+2
0.549	3.649e-4	-3.438e+0	1.252e+2
0.548	3.634e-4	-3.440e+0	1.253e+2
0.547	3.619e-4	-3.441e+0	1.254e+2
0.546	3.602e-4	-3.443e+0	1.255e+2
0.545	3.584e-4	-3.446e+0	1.256e+2
0.544	3.567e-4	-3.448e+0	1.257e+2
0.543	3.549e-4	-3.450e+0	1.258e+2
0.542	3.535e-4	-3.452e+0	1.259e+2
0.541	3.521e-4	-3.453e+0	1.260e+2
0.540	3.505e-4	-3.455e+0	1.261e+2
0.539	3.483e-4	-3.458e+0	1.262e+2
0.538	3.465e-4	-3.460e+0	1.263e+2
0.537	3.447e-4	-3.463e+0	1.264e+2
0.536	3.428e-4	-3.465e+0	1.265e+2
0.535	3.411e-4	-3.467e+0	1.266e+2
0.534	3.395e-4	-3.469e+0	1.267e+2
0.533	3.379e-4	-3.471e+0	1.268e+2
0.532	3.362e-4	-3.473e+0	1.269e+2
0.531	3.345e-4	-3.476e+0	1.270e+2
0.530	3.329e-4	-3.478e+0	1.271e+2
0.529	3.314e-4	-3.480e+0	1.272e+2
0.528	3.298e-4	-3.482e+0	1.273e+2
0.527	3.284e-4	-3.484e+0	1.274e+2
0.526	3.266e-4	-3.486e+0	1.275e+2
0.525	3.250e-4	-3.488e+0	1.276e+2
0.524	3.235e-4	-3.490e+0	1.277e+2
0.523	3.223e-4	-3.492e+0	1.278e+2
0.522	3.206e-4	-3.494e+0	1.279e+2
0.521	3.190e-4	-3.496e+0	1.280e+2
0.520	3.174e-4	-3.498e+0	1.281e+2
0.519	3.159e-4	-3.500e+0	1.282e+2
0.518	3.147e-4	-3.502e+0	1.283e+2
0.517	3.132e-4	-3.504e+0	1.284e+2
0.516	3.117e-4	-3.506e+0	1.285e+2
0.515	3.103e-4	-3.508e+0	1.286e+2
0.514	3.090e-4	-3.510e+0	1.287e+2
0.513	3.075e-4	-3.512e+0	1.288e+2
0.512	3.059e-4	-3.514e+0	1.289e+2
0.511	3.045e-4	-3.516e+0	1.290e+2
0.510	3.033e-4	-3.518e+0	1.291e+2
0.509	3.022e-4	-3.520e+0	1.292e+2
0.508	3.011e-4	-3.521e+0	1.293e+2
0.507	2.995e-4	-3.524e+0	1.294e+2
0.506	2.982e-4	-3.525e+0	1.295e+2
0.505	2.968e-4	-3.528e+0	1.296e+2
0.504	2.953e-4	-3.530e+0	1.297e+2
0.503	2.940e-4	-3.532e+0	1.298e+2
0.502	2.927e-4	-3.534e+0	1.299e+2
0.501	2.916e-4	-3.535e+0	1.300e+2
0.500	2.906e-4	-3.537e+0	1.301e+2
0.499	2.895e-4	-3.538e+0	1.302e+2
0.498	2.880e-4	-3.541e+0	1.303e+2
0.497	2.867e-4	-3.543e+0	1.304e+2
0.496	2.856e-4	-3.544e+0	1.305e+2
0.495	2.843e-4	-3.546e+0	1.306e+2
0.494	2.838e-4	-3.547e+0	1.307e+2
0.493	2.827e-4	-3.549e+0	1.308e+2
0.492	2.813e-4	-3.551e+0	1.309e+2
0.491	2.801e-4	-3.553e+0	1.310e+2
0.490	2.787e-4	-3.555e+0	1.311e+2
0.489	2.774e-4	-3.557e+0	1.312e+2
0.488	2.763e-4	-3.559e+0	1.313e+2
0.487	2.752e-4	-3.560e+0	1.314e+2
0.486	2.739e-4	-3.562e+0	1.315e+2
0.485	2.729e-4	-3.564e+0	1.316e+2
0.484	2.716e-4	-3.566e+0	1.317e+2
0.483	2.705e-4	-3.568e+0	1.318e+2
0.482	2.694e-4	-3.570e+0	1.319e+2
0.481	2.682e-4	-3.572e+0	1.320e+2
0.480	2.671e-4	-3.573e+0	1.321e+2
0.479	2.659e-4	-3.575e+0	1.322e+2
0.478	2.650e-4	-3.577e+0	1.323e+2
0.477	2.641e-4	-3.578e+0	1.324e+2
0.476	2.631e-4	-3.580e+0	1.325e+2
0.475	2.620e-4	-3.582e+0	1.326e+2
0.474	2.608e-4	-3.584e+0	1.327e+2
0.473	2.597e-4	-3.586e+0	1.328e+2
0.472	2.587e-4	-3.587e+0	1.329e+2
0.471	2.575e-4	-3.589e+0	1.330e+2
0.470	2.566e-4	-3.591e+0	1.331e+2
0.469	2.554e-4	-3.593e+0	1.332e+2
0.468	2.543e-4	-3.595e+0	1.333e+2
0.467	2.534e-4	-3.596e+0	1.334e+2
0.466	2.524e-4	-3.598e+0	1.335e+2
0.465	2.514e-4	-3.600e+0	1.336e+2
0.464	2.503e-4	-3.602e+0	1.337e+2
0.463	2.492e-4	-3.603e+0	1.338e+2
0.462	2.483e-4	-3.605e+0	1.339e+2
0.461	2.470e-4	-3.607e+0	1.340e+2
0.460	2.459e-4	-3.609e+0	1.341e+2
0.459	2.450e-4	-3.611e+0	1.342e+2
0.458	2.440e-4	-3.613e+0	1.343e+2
0.457	2.430e-4	-3.614e+0	1.344e+2
0.456	2.421e-4	-3.616e+0	1.345e+2
0.455	2.409e-4	-3.618e+0	1.346e+2
0.454	2.400e-4	-3.620e+0	1.347e+2
0.453	2.390e-4	-3.622e+0	1.348e+2
0.452	2.380e-4	-3.623e+0	1.349e+2
0.451	2.372e-4	-3.625e+0	1.350e+2
0.450	2.362e-4	-3.627e+0	1.351e+2
0.449	2.352e-4	-3.629e+0	1.352e+2
0.448	2.342e-4	-3.630e+0	1.353e+2
0.447	2.334e-4	-3.632e+0	1.354e+2
0.446	2.325e-4	-3.634e+0	1.355e+2
0.445	2.313e-4	-3.636e+0	1.356e+2
0.444	2.304e-4	-3.637e+0	1.357e+2
0.443	2.294e-4	-3.639e+0	1.358e+2
0.442	2.284e-4	-3.641e+0	1.359e+2
0.441	2.275e-4	-3.643e+0	1.360e+2
0.440	2.268e-4	-3.644e+0	1.361e+2
0.439	2.257e-4	-3.646e+0	1.362e+2
0.438	2.248e-4	-3.648e+0	1.363e+2
0.437	2.238e-4	-3.650e+0	1.364e+2
0.436	2.229e-4	-3.652e+0	1.365e+2
0.435	2.219e-4	-3.654e+0	1.366e+2
0.434	2.212e-4	-3.655e+0	1.367e+2
0.433	2.204e-4	-3.657e+0	1.368e+2
0.432	2.194e-4	-3.659e+0	1.369e+2
0.431	2.185e-4	-3.661e+0	1.370e+2
0.430	2.177e-4	-3.662e+0	1.371e+2
0.429	2.166e-4	-3.664e+0	1.372e+2
0.428	2.157e-4	-3.666e+0	1.373e+2
0.427	2.148e-4	-3.668e+0	1.374e+2
0.426	2.140e-4	-3.670e+0	1.375e+2
0.425	2.130e-4	-3.672e+0	1.376e+2
0.424	2.122e-4	-3.673e+0	1.377e+2
0.423	2.114e-4	-3.675e+0	1.378e+2
0.422	2.104e-4	-3.677e+0	1.379e+2
0.421	2.095e-4	-3.679e+0	1.380e+2
0.420	2.086e-4	-3.681e+0	1.381e+2
0.419	2.077e-4	-3.683e+0	1.382e+2
0.418	2.068e-4	-3.684e+0	1.383e+2
0.417	2.060e-4	-3.686e+0	1.384e+2
0.416	2.050e-4	-3.688e+0	1.385e+2
0.415	2.042e-4	-3.690e+0	1.386e+2
0.414	2.034e-4	-3.692e+0	1.387e+2
0.413	2.025e-4	-3.694e+0	1.388e+2
0.412	2.017e-4	-3.695e+0	1.389e+2
0.411	2.009e-4	-3.697e+0	1.390e+2
0.410	2.000e-4	-3.699e+0	1.391e+2
0.409	1.992e-4	-3.701e+0	1.392e+2
0.408	1.984e-4	-3.703e+0	1.393e+2
0.407	1.976e-4	-3.704e+0	1.394e+2
0.406	1.968e-4	-3.706e+0	1.395e+2
0.405	1.959e-4	-3.708e+0	1.396e+2
0.404	1.950e-4	-3.710e+0	1.397e+2
0.403	1.942e-4	-3.712e+0	1.398e+2
0.402	1.935e-4	-3.713e+0	1.399e+2
0.401	1.928e-4	-3.715e+0	1.400e+2
0.400	1.921e-4	-3.717e+0	1.401e+2
0.399	1.915e-4	-3.718e+0	1.402e+2
0.398	1.908e-4	-3.719e+0	1.403e+2
0.397	1.899e-4	-3.722e+0	1.404e+2
0.396	1.889e-4	-3.724e+0	1.405e+2
0.395	1.882e-4	-3.725e+0	1.406e+2
0.394	1.872e-4	-3.728e+0	1.407e+2
0.393	1.864e-4	-3.730e+0	1.408e+2
0.392	1.856e-4	-3.731e+0	1.409e+2
0.391	1.849e-4	-3.733e+0	1.410e+2
0.390	1.840e-4	-3.735e+0	1.411e+2
0.389	1.833e-4	-3.737e+0	1.412e+2
0.388	1.825e-4	-3.739e+0	1.413e+2
0.387	1.818e-4	-3.740e+0	1.414e+2
0.386	1.810e-4	-3.742e+0	1.415e+2
0.385	1.802e-4	-3.744e+0	1.416e+2
0.384	1.794e-4	-3.746e+0	1.417e+2
0.383	1.789e-4	-3.748e+0	1.418e+2
0.382	1.779e-4	-3.750e+0	1.419e+2
0.381	1.772e-4	-3.751e+0	1.420e+2
0.380	1.765e-4	-3.753e+0	1.421e+2
0.379	1.758e-4	-3.755e+0	1.422e+2
0.378	1.751e-4	-3.757e+0	1.423e+2
0.377	1.743e-4	-3.759e+0	1.424e+2
0.376	1.735e-4	-3.761e+0	1.425e+2
0.375	1.728e-4	-3.762e+0	1.426e+2
0.374	1.720e-4	-3.764e+0	1.427e+2
0.373	1.715e-4	-3.766e+0	1.428e+2
0.372	1.708e-4	-3.768e+0	1.429e+2
0.371	1.700e-4	-3.770e+0	1.430e+2
0.370	1.692e-4	-3.772e+0	1.431e+2
0.369	1.685e-4	-3.773e+0	1.432e+2
0.368	1.676e-4	-3.776e+0	1.433e+2
0.367	1.669e-4	-3.778e+0	1.434e+2
0.366	1.661e-4	-3.780e+0	1.435e+2
0.365	1.655e-4	-3.781e+0	1.436e+2
0.364	1.646e-4	-3.783e+0	1.437e+2
0.363	1.641e-4	-3.785e+0	1.438e+2
0.362	1.633e-4	-3.787e+0	1.439e+2
0.361	1.627e-4	-3.789e+0	1.440e+2
0.360	1.619e-4	-3.791e+0	1.441e+2
0.359	1.614e-4	-3.792e+0	1.442e+2
0.358	1.607e-4	-3.794e+0	1.443e+2
0.357	1.600e-4	-3.796e+0	1.444e+2
0.356	1.593e-4	-3.798e+0	1.445e+2
0.355	1.585e-4	-3.800e+0	1.446e+2
0.354	1.577e-4	-3.802e+0	1.447e+2
0.353	1.571e-4	-3.804e+0	1.448e+2
0.352	1.564e-4	-3.806e+0	1.449e+2
0.351	1.557e-4	-3.808e+0	1.450e+2
0.350	1.548e-4	-3.810e+0	1.451e+2
0.349	1.541e-4	-3.812e+0	1.452e+2
0.348	1.535e-4	-3.814e+0	1.453e+2
0.347	1.530e-4	-3.815e+0	1.454e+2
0.346	1.523e-4	-3.817e+0	1.455e+2
0.345	1.517e-4	-3.819e+0	1.456e+2
0.344	1.510e-4	-3.821e+0	1.457e+2
0.343	1.502e-4	-3.823e+0	1.458e+2
0.342	1.496e-4	-3.825e+0	1.459e+2
0.341	1.489e-4	-3.827e+0	1.460e+2
0.340	1.482e-4	-3.829e+0	1.461e+2
0.339	1.475e-4	-3.831e+0	1.462e+2
0.338	1.470e-4	-3.833e+0	1.463e+2
0.337	1.464e-4	-3.835e+0	1.464e+2
0.336	1.458e-4	-3.836e+0	1.465e+2
0.335	1.451e-4	-3.838e+0	1.466e+2
0.334	1.443e-4	-3.841e+0	1.467e+2
0.333	1.435e-4	-3.843e+0	1.468e+2
0.332	1.430e-4	-3.845e+0	1.469e+2
0.331	1.423e-4	-3.847e+0	1.470e+2
0.330	1.416e-4	-3.849e+0	1.471e+2
0.329	1.410e-4	-3.851e+0	1.472e+2
0.328	1.404e-4	-3.853e+0	1.473e+2
0.327	1.396e-4	-3.855e+0	1.474e+2
0.326	1.389e-4	-3.857e+0	1.475e+2
0.325	1.383e-4	-3.859e+0	1.476e+2
0.324	1.375e-4	-3.862e+0	1.477e+2
0.323	1.370e-4	-3.863e+0	1.478e+2
0.322	1.363e-4	-3.866e+0	1.479e+2
0.321	1.356e-4	-3.868e+0	1.480e+2
0.320	1.349e-4	-3.870e+0	1.481e+2
0.319	1.343e-4	-3.872e+0	1.482e+2
0.318	1.338e-4	-3.874e+0	1.483e+2
0.317	1.332e-4	-3.876e+0	1.484e+2
0.316	1.324e-4	-3.878e+0	1.485e+2
0.315	1.318e-4	-3.880e+0	1.486e+2
0.314	1.310e-4	-3.883e+0	1.487e+2
0.313	1.303e-4	-3.885e+0	1.488e+2
0.312	1.297e-4	-3.887e+0	1.489e+2
0.311	1.291e-4	-3.889e+0	1.490e+2
0.310	1.284e-4	-3.892e+0	1.491e+2
0.309	1.278e-4	-3.894e+0	1.492e+2
0.308	1.271e-4	-3.896e+0	1.493e+2
0.307	1.265e-4	-3.898e+0	1.494e+2
0.306	1.259e-4	-3.900e+0	1.495e+2
0.305	1.254e-4	-3.902e+0	1.496e+2
0.304	1.247e-4	-3.904e+0	1.497e+2
0.303	1.240e-4	-3.907e+0	1.498e+2
0.302	1.233e-4	-3.909e+0	1.499e+2
0.301	1.228e-4	-3.911e+0	1.500e+2
0.300	1.220e-4	-3.914e+0	1.501e+2
0.299	1.215e-4	-3.916e+0	1.502e+2
0.298	1.208e-4	-3.918e+0	1.503e+2
0.297	1.202e-4	-3.920e+0	1.504e+2
0.296	1.198e-4	-3.922e+0	1.505e+2
0.295	1.191e-4	-3.924e+0	1.506e+2
0.294	1.184e-4	-3.927e+0	1.507e+2
0.293	1.178e-4	-3.929e+0	1.508e+2
0.292	1.171e-4	-3.931e+0	1.509e+2
0.291	1.166e-4	-3.933e+0	1.510e+2
0.290	1.161e-4	-3.935e+0	1.511e+2
0.289	1.155e-4	-3.937e+0	1.512e+2
0.288	1.150e-4	-3.939e+0	1.513e+2
0.287	1.141e-4	-3.943e+0	1.514e+2
0.286	1.135e-4	-3.945e+0	1.515e+2
0.285	1.130e-4	-3.947e+0	1.516e+2
0.284	1.123e-4	-3.950e+0	1.517e+2
0.283	1.119e-4	-3.951e+0	1.518e+2
0.282	1.110e-4	-3.955e+0	1.519e+2
0.281	1.104e-4	-3.957e+0	1.520e+2
0.280	1.097e-4	-3.960e+0	1.521e+2
0.279	1.091e-4	-3.962e+0	1.522e+2
0.278	1.087e-4	-3.964e+0	1.523e+2
0.277	1.080e-4	-3.967e+0	1.524e+2
0.276	1.074e-4	-3.969e+0	1.525e+2
0.275	1.068e-4	-3.971e+0	1.526e+2
0.274	1.062e-4	-3.974e+0	1.527e+2
0.273	1.056e-4	-3.976e+0	1.528e+2
0.272	1.051e-4	-3.978e+0	1.529e+2
0.271	1.045e-4	-3.981e+0	1.530e+2
0.270	1.039e-4	-3.984e+0	1.531e+2
0.269	1.031e-4	-3.987e+0	1.532e+2
0.268	1.025e-4	-3.989e+0	1.533e+2
0.267	1.019e-4	-3.992e+0	1.534e+2
0.266	1.013e-4	-3.994e+0	1.535e+2
0.265	1.006e-4	-3.997e+0	1.536e+2
0.264	1.001e-4	-4.000e+0	1.537e+2
0.263	9.942e-5	-4.003e+0	1.538e+2
0.262	9.875e-5	-4.005e+0	1.539e+2
0.261	9.818e-5	-4.008e+0	1.540e+2
0.260	9.771e-5	-4.010e+0	1.541e+2
0.259	9.720e-5	-4.012e+0	1.542e+2
0.258	9.651e-5	-4.015e+0	1.543e+2
0.257	9.587e-5	-4.018e+0	1.544e+2
0.256	9.521e-5	-4.021e+0	1.545e+2
0.255	9.463e-5	-4.024e+0	1.546e+2
0.254	9.403e-5	-4.027e+0	1.547e+2
0.253	9.325e-5	-4.030e+0	1.548e+2
0.252	9.277e-5	-4.033e+0	1.549e+2
0.251	9.230e-5	-4.035e+0	1.550e+2
0.250	9.166e-5	-4.038e+0	1.551e+2
0.249	9.103e-5	-4.041e+0	1.552e+2
0.248	9.042e-5	-4.044e+0	1.553e+2
0.247	8.981e-5	-4.047e+0	1.554e+2
0.246	8.920e-5	-4.050e+0	1.555e+2
0.245	8.875e-5	-4.052e+0	1.556e+2
0.244	8.806e-5	-4.055e+0	1.557e+2
0.243	8.732e-5	-4.059e+0	1.558e+2
0.242	8.670e-5	-4.062e+0	1.559e+2
0.241	8.608e-5	-4.065e+0	1.560e+2
0.240	8.552e-5	-4.068e+0	1.561e+2
0.239	8.508e-5	-4.070e+0	1.562e+2
0.238	8.431e-5	-4.074e+0	1.563e+2
0.237	8.383e-5	-4.077e+0	1.564e+2
0.236	8.324e-5	-4.080e+0	1.565e+2
0.235	8.261e-5	-4.083e+0	1.566e+2
0.234	8.199e-5	-4.086e+0	1.567e+2
0.233	8.143e-5	-4.089e+0	1.568e+2
0.232	8.088e-5	-4.092e+0	1.569e+2
0.231	8.038e-5	-4.095e+0	1.570e+2
0.230	7.965e-5	-4.099e+0	1.571e+2
0.229	7.908e-5	-4.102e+0	1.572e+2
0.228	7.848e-5	-4.105e+0	1.573e+2
0.227	7.783e-5	-4.109e+0	1.574e+2
0.226	7.730e-5	-4.112e+0	1.575e+2
0.225	7.662e-5	-4.116e+0	1.576e+2
0.224	7.605e-5	-4.119e+0	1.577e+2
0.223	7.554e-5	-4.122e+0	1.578e+2
0.222	7.500e-5	-4.125e+0	1.579e+2
0.221	7.454e-5	-4.128e+0	1.580e+2
0.220	7.388e-5	-4.131e+0	1.581e+2
0.219	7.321e-5	-4.135e+0	1.582e+2
0.218	7.267e-5	-4.139e+0	1.583e+2
0.217	7.215e-5	-4.142e+0	1.584e+2
0.216	7.154e-5	-4.145e+0	1.585e+2
0.215	7.084e-5	-4.150e+0	1.586e+2
0.214	7.039e-5	-4.152e+0	1.587e+2
0.213	6.984e-5	-4.156e+0	1.588e+2
0.212	6.918e-5	-4.160e+0	1.589e+2
0.211	6.851e-5	-4.164e+0	1.590e+2
0.210	6.782e-5	-4.169e+0	1.591e+2
0.209	6.726e-5	-4.172e+0	1.592e+2
0.208	6.671e-5	-4.176e+0	1.593e+2
0.207	6.612e-5	-4.180e+0	1.594e+2
0.206	6.553e-5	-4.184e+0	1.595e+2
0.205	6.493e-5	-4.188e+0	1.596e+2
0.204	6.427e-5	-4.192e+0	1.597e+2
0.203	6.366e-5	-4.196e+0	1.598e+2
0.202	6.298e-5	-4.201e+0	1.599e+2
0.201	6.238e-5	-4.205e+0	1.600e+2
0.200	6.183e-5	-4.209e+0	1.601e+2
0.199	6.116e-5	-4.214e+0	1.602e+2
0.198	6.065e-5	-4.217e+0	1.603e+2
0.197	6.019e-5	-4.220e+0	1.604e+2
0.196	5.957e-5	-4.225e+0	1.605e+2
0.195	5.883e-5	-4.230e+0	1.606e+2
0.194	5.830e-5	-4.234e+0	1.607e+2
0.193	5.770e-5	-4.239e+0	1.608e+2
0.192	5.711e-5	-4.243e+0	1.609e+2
0.191	5.649e-5	-4.248e+0	1.610e+2
0.190	5.576e-5	-4.254e+0	1.611e+2
0.189	5.530e-5	-4.257e+0	1.612e+2
0.188	5.466e-5	-4.262e+0	1.613e+2
0.187	5.401e-5	-4.267e+0	1.614e+2
0.186	5.338e-5	-4.273e+0	1.615e+2
0.185	5.283e-5	-4.277e+0	1.616e+2
0.184	5.225e-5	-4.282e+0	1.617e+2
0.183	5.169e-5	-4.287e+0	1.618e+2
0.182	5.121e-5	-4.291e+0	1.619e+2
0.181	5.055e-5	-4.296e+0	1.620e+2
0.180	5.001e-5	-4.301e+0	1.621e+2
0.179	4.932e-5	-4.307e+0	1.622e+2
0.178	4.881e-5	-4.311e+0	1.623e+2
0.177	4.815e-5	-4.317e+0	1.624e+2
0.176	4.751e-5	-4.323e+0	1.625e+2
0.175	4.691e-5	-4.329e+0	1.626e+2
0.174	4.645e-5	-4.333e+0	1.627e+2
0.173	4.591e-5	-4.338e+0	1.628e+2
0.172	4.519e-5	-4.345e+0	1.629e+2
0.171	4.460e-5	-4.351e+0	1.630e+2
0.170	4.400e-5	-4.357e+0	1.631e+2
0.169	4.345e-5	-4.362e+0	1.632e+2
0.168	4.277e-5	-4.369e+0	1.633e+2
0.167	4.219e-5	-4.375e+0	1.634e+2
0.166	4.165e-5	-4.380e+0	1.635e+2
0.165	4.106e-5	-4.387e+0	1.636e+2
0.164	4.041e-5	-4.394e+0	1.637e+2
0.163	3.976e-5	-4.401e+0	1.638e+2
0.162	3.937e-5	-4.405e+0	1.639e+2
0.161	3.873e-5	-4.412e+0	1.640e+2
0.160	3.809e-5	-4.419e+0	1.641e+2
0.159	3.747e-5	-4.426e+0	1.642e+2
0.158	3.695e-5	-4.432e+0	1.643e+2
0.157	3.651e-5	-4.438e+0	1.644e+2
0.156	3.597e-5	-4.444e+0	1.645e+2
0.155	3.533e-5	-4.452e+0	1.646e+2
0.154	3.481e-5	-4.458e+0	1.647e+2
0.153	3.409e-5	-4.467e+0	1.648e+2
0.152	3.343e-5	-4.476e+0	1.649e+2
0.151	3.299e-5	-4.482e+0	1.650e+2
0.150	3.242e-5	-4.489e+0	1.651e+2
0.149	3.180e-5	-4.498e+0	1.652e+2
0.148	3.131e-5	-4.504e+0	1.653e+2
0.147	3.081e-5	-4.511e+0	1.654e+2
0.146	3.028e-5	-4.519e+0	1.655e+2
0.145	2.962e-5	-4.528e+0	1.656e+2
0.144	2.900e-5	-4.538e+0	1.657e+2
0.143	2.845e-5	-4.546e+0	1.658e+2
0.142	2.791e-5	-4.554e+0	1.659e+2
0.141	2.720e-5	-4.565e+0	1.660e+2
0.140	2.669e-5	-4.574e+0	1.661e+2
0.139	2.612e-5	-4.583e+0	1.662e+2
0.138	2.556e-5	-4.592e+0	1.663e+2
0.137	2.500e-5	-4.602e+0	1.664e+2
0.136	2.448e-5	-4.611e+0	1.665e+2
0.135	2.392e-5	-4.621e+0	1.666e+2
0.134	2.336e-5	-4.632e+0	1.667e+2
0.133	2.294e-5	-4.639e+0	1.668e+2
0.132	2.241e-5	-4.650e+0	1.669e+2
0.131	2.176e-5	-4.662e+0	1.670e+2
0.130	2.125e-5	-4.673e+0	1.671e+2
0.129	2.061e-5	-4.686e+0	1.672e+2
0.128	2.013e-5	-4.696e+0	1.673e+2
0.127	1.955e-5	-4.709e+0	1.674e+2
0.126	1.913e-5	-4.718e+0	1.675e+2
0.125	1.849e-5	-4.733e+0	1.676e+2
0.124	1.815e-5	-4.741e+0	1.677e+2
0.123	1.746e-5	-4.758e+0	1.678e+2
0.122	1.705e-5	-4.768e+0	1.679e+2
0.121	1.656e-5	-4.781e+0	1.680e+2
0.120	1.595e-5	-4.797e+0	1.681e+2
0.119	1.539e-5	-4.813e+0	1.682e+2
0.118	1.483e-5	-4.829e+0	1.683e+2
0.117	1.450e-5	-4.839e+0	1.684e+2
0.116	1.390e-5	-4.857e+0	1.685e+2
0.115	1.341e-5	-4.873e+0	1.686e+2
0.114	1.285e-5	-4.891e+0	1.687e+2
0.113	1.239e-5	-4.907e+0	1.688e+2
0.112	1.190e-5	-4.924e+0	1.689e+2
0.111	1.147e-5	-4.940e+0	1.690e+2
0.110	1.095e-5	-4.960e+0	1.691e+2
0.109	1.046e-5	-4.980e+0	1.692e+2
0.108	9.945e-6	-5.002e+0	1.693e+2
0.107	9.457e-6	-5.024e+0	1.694e+2
0.106	9.056e-6	-5.043e+0	1.695e+2
0.105	8.443e-6	-5.074e+0	1.696e+2
0.104	8.073e-6	-5.093e+0	1.697e+2
0.103	7.719e-6	-5.112e+0	1.698e+2
0.102	7.089e-6	-5.149e+0	1.699e+2
0.101	6.696e-6	-5.174e+0	1.700e+2
0.100	6.271e-6	-5.203e+0	1.701e+2
0.099	5.759e-6	-5.240e+0	1.702e+2
0.098	5.476e-6	-5.262e+0	1.703e+2
0.097	4.847e-6	-5.315e+0	1.704e+2
0.096	4.603e-6	-5.337e+0	1.705e+2
0.095	4.194e-6	-5.377e+0	1.706e+2
0.094	3.808e-6	-5.419e+0	1.707e+2
0.093	3.431e-6	-5.465e+0	1.708e+2
0.092	2.935e-6	-5.532e+0	1.709e+2
0.091	2.604e-6	-5.584e+0	1.710e+2
0.090	2.195e-6	-5.659e+0	1.711e+2
0.089	1.825e-6	-5.739e+0	1.712e+2
0.088	1.526e-6	-5.816e+0	1.713e+2
0.087	1.290e-6	-5.889e+0	1.714e+2
0.086	8.104e-7	-6.091e+0	1.715e+2
0.085	4.485e-7	-6.348e+0	1.716e+2
0.084	1.180e-7	-6.928e+0	1.717e+2
0.083	-1.888e-7	-6.724e+0	1.718e+2
0.082	-4.642e-7	-6.333e+0	1.719e+2
0.081	-8.025e-7	-6.096e+0	1.720e+2
0.080	-1.188e-6	-5.925e+0	1.721e+2
0.079	-1.432e-6	-5.844e+0	1.722e+2
0.078	-1.707e-6	-5.768e+0	1.723e+2
0.077	-2.054e-6	-5.687e+0	1.724e+2
0.076	-2.471e-6	-5.607e+0	1.725e+2
0.075	-2.840e-6	-5.547e+0	1.726e+2
0.074	-3.194e-6	-5.496e+0	1.727e+2
0.073	-3.383e-6	-5.471e+0	1.728e+2
0.072	-3.706e-6	-5.431e+0	1.729e+2
0.071	-4.123e-6	-5.385e+0	1.730e+2
0.070	-4.461e-6	-5.351e+0	1.731e+2
0.069	-4.839e-6	-5.315e+0	1.732e+2
0.068	-5.020e-6	-5.299e+0	1.733e+2
0.067	-5.350e-6	-5.272e+0	1.734e+2
0.066	-5.720e-6	-5.243e+0	1.735e+2
0.065	-6.058e-6	-5.218e+0	1.736e+2
0.064	-6.397e-6	-5.194e+0	1.737e+2
0.063	-6.814e-6	-5.167e+0	1.738e+2
0.062	-7.176e-6	-5.144e+0	1.739e+2
0.061	-7.593e-6	-5.120e+0	1.740e+2
0.060	-7.876e-6	-5.104e+0	1.741e+2
0.059	-8.104e-6	-5.091e+0	1.742e+2
0.058	-8.458e-6	-5.073e+0	1.743e+2
0.057	-8.820e-6	-5.055e+0	1.744e+2
0.056	-9.119e-6	-5.040e+0	1.745e+2
0.055	-9.560e-6	-5.020e+0	1.746e+2
0.054	-9.875e-6	-5.005e+0	1.747e+2
0.053	-1.027e-5	-4.989e+0	1.748e+2
0.052	-1.059e-5	-4.975e+0	1.749e+2
0.051	-1.096e-5	-4.960e+0	1.750e+2
0.050	-1.139e-5	-4.944e+0	1.751e+2
0.049	-1.188e-5	-4.925e+0	1.752e+2
0.048	-1.227e-5	-4.911e+0	1.753e+2
0.047	-1.254e-5	-4.902e+0	1.754e+2
0.046	-1.291e-5	-4.889e+0	1.755e+2
0.045	-1.331e-5	-4.876e+0	1.756e+2
0.044	-1.375e-5	-4.862e+0	1.757e+2
0.043	-1.408e-5	-4.851e+0	1.758e+2
0.042	-1.445e-5	-4.840e+0	1.759e+2
0.041	-1.487e-5	-4.828e+0	1.760e+2
0.040	-1.511e-5	-4.821e+0	1.761e+2
0.039	-1.555e-5	-4.808e+0	1.762e+2
0.038	-1.604e-5	-4.795e+0	1.763e+2
0.037	-1.650e-5	-4.783e+0	1.764e+2
0.036	-1.697e-5	-4.770e+0	1.765e+2
0.035	-1.735e-5	-4.761e+0	1.766e+2
0.034	-1.787e-5	-4.748e+0	1.767e+2
0.033	-1.825e-5	-4.739e+0	1.768e+2
0.032	-1.866e-5	-4.729e+0	1.769e+2
0.031	-1.928e-5	-4.715e+0	1.770e+2
0.030	-1.987e-5	-4.702e+0	1.771e+2
0.029	-1.999e-5	-4.699e+0	1.772e+2
0.028	-2.043e-5	-4.690e+0	1.773e+2
0.027	-2.095e-5	-4.679e+0	1.774e+2
0.026	-2.152e-5	-4.667e+0	1.775e+2
0.025	-2.200e-5	-4.658e+0	1.776e+2
0.024	-2.268e-5	-4.644e+0	1.777e+2
0.023	-2.318e-5	-4.635e+0	1.778e+2
0.022	-2.365e-5	-4.626e+0	1.779e+2
0.021	-2.420e-5	-4.616e+0	1.780e+2
0.020	-2.471e-5	-4.607e+0	1.781e+2
0.019	-2.525e-5	-4.598e+0	1.782e+2
0.018	-2.586e-5	-4.587e+0	1.783e+2
0.017	-2.627e-5	-4.581e+0	1.784e+2
0.016	-2.685e-5	-4.571e+0	1.785e+2
0.015	-2.735e-5	-4.563e+0	1.786e+2
0.014	-2.792e-5	-4.554e+0	1.787e+2
0.013	-2.847e-5	-4.546e+0	1.788e+2
0.012	-2.908e-5	-4.536e+0	1.789e+2
0.011	-2.965e-5	-4.528e+0	1.790e+2
0.010	-3.036e-5	-4.518e+0	1.791e+2
0.009	-3.076e-5	-4.512e+0	1.792e+2
0.008	-3.154e-5	-4.501e+0	1.793e+2
0.007	-3.220e-5	-4.492e+0	1.794e+2
0.006	-3.276e-5	-4.485e+0	1.795e+2
0.005	-3.340e-5	-4.476e+0	1.796e+2
0.004	-3.405e-5	-4.468e+0	1.797e+2
0.003	-3.464e-5	-4.460e+0	1.798e+2
0.002	-3.531e-5	-4.452e+0	1.799e+2
0.001	-3.600e-5	-4.444e+0	1.800e+2
0.000	-3.702e-5	-4.432e+0	1.801e+2
-0.001	-3.760e-5	-4.425e+0	1.802e+2
-0.002	-3.839e-5	-4.416e+0	1.803e+2
-0.003	-3.894e-5	-4.410e+0	1.804e+2
-0.004	-3.969e-5	-4.401e+0	1.805e+2
-0.005	-4.040e-5	-4.394e+0	1.806e+2
-0.006	-4.101e-5	-4.387e+0	1.807e+2
-0.007	-4.176e-5	-4.379e+0	1.808e+2
-0.008	-4.238e-5	-4.373e+0	1.809e+2
-0.009	-4.303e-5	-4.366e+0	1.810e+2
-0.010	-4.357e-5	-4.361e+0	1.811e+2
-0.011	-4.438e-5	-4.353e+0	1.812e+2
-0.012	-4.507e-5	-4.346e+0	1.813e+2
-0.013	-4.578e-5	-4.339e+0	1.814e+2
-0.014	-4.646e-5	-4.333e+0	1.815e+2
-0.015	-4.699e-5	-4.328e+0	1.816e+2
-0.016	-4.778e-5	-4.321e+0	1.817e+2
-0.017	-4.848e-5	-4.314e+0	1.818e+2
-0.018	-4.918e-5	-4.308e+0	1.819e+2
-0.019	-4.993e-5	-4.302e+0	1.820e+2
-0.020	-5.057e-5	-4.296e+0	1.821e+2
-0.021	-5.128e-5	-4.290e+0	1.822e+2
-0.022	-5.201e-5	-4.284e+0	1.823e+2
-0.023	-5.262e-5	-4.279e+0	1.824e+2
-0.024	-5.331e-5	-4.273e+0	1.825e+2
-0.025	-5.412e-5	-4.267e+0	1.826e+2
-0.026	-5.490e-5	-4.260e+0	1.827e+2
-0.027	-5.582e-5	-4.253e+0	1.828e+2
-0.028	-5.637e-5	-4.249e+0	1.829e+2
-0.029	-5.719e-5	-4.243e+0	1.830e+2
-0.030	-5.789e-5	-4.237e+0	1.831e+2
-0.031	-5.870e-5	-4.231e+0	1.832e+2
-0.032	-5.935e-5	-4.227e+0	1.833e+2
-0.033	-6.020e-5	-4.220e+0	1.834e+2
-0.034	-6.081e-5	-4.216e+0	1.835e+2
-0.035	-6.162e-5	-4.210e+0	1.836e+2
-0.036	-6.243e-5	-4.205e+0	1.837e+2
-0.037	-6.309e-5	-4.200e+0	1.838e+2
-0.038	-6.392e-5	-4.194e+0	1.839e+2
-0.039	-6.472e-5	-4.189e+0	1.840e+2
-0.040	-6.542e-5	-4.184e+0	1.841e+2
-0.041	-6.827e-5	-4.166e+0	1.842e+2
-0.042	-7.019e-5	-4.154e+0	1.843e+2
-0.043	-7.087e-5	-4.150e+0	1.844e+2
-0.044	-7.144e-5	-4.146e+0	1.845e+2
-0.045	-7.170e-5	-4.144e+0	1.846e+2
-0.046	-7.199e-5	-4.143e+0	1.847e+2
-0.047	-7.225e-5	-4.141e+0	1.848e+2
-0.048	-7.259e-5	-4.139e+0	1.849e+2
-0.049	-7.321e-5	-4.135e+0	1.850e+2
-0.050	-7.383e-5	-4.132e+0	1.851e+2
-0.051	-7.473e-5	-4.126e+0	1.852e+2
-0.052	-7.566e-5	-4.121e+0	1.853e+2
-0.053	-7.629e-5	-4.118e+0	1.854e+2
-0.054	-7.708e-5	-4.113e+0	1.855e+2
-0.055	-7.793e-5	-4.108e+0	1.856e+2
-0.056	-7.872e-5	-4.104e+0	1.857e+2
-0.057	-7.948e-5	-4.100e+0	1.858e+2
-0.058	-8.044e-5	-4.095e+0	1.859e+2
-0.059	-8.127e-5	-4.090e+0	1.860e+2
-0.060	-8.214e-5	-4.085e+0	1.861e+2
-0.061	-8.300e-5	-4.081e+0	1.862e+2
-0.062	-8.362e-5	-4.078e+0	1.863e+2
-0.063	-8.457e-5	-4.073e+0	1.864e+2
-0.064	-8.538e-5	-4.069e+0	1.865e+2
-0.065	-8.621e-5	-4.064e+0	1.866e+2
-0.066	-8.705e-5	-4.060e+0	1.867e+2
-0.067	-8.802e-5	-4.055e+0	1.868e+2
-0.068	-8.889e-5	-4.051e+0	1.869e+2
-0.069	-8.976e-5	-4.047e+0	1.870e+2
-0.070	-9.074e-5	-4.042e+0	1.871e+2
-0.071	-9.173e-5	-4.038e+0	1.872e+2
-0.072	-9.244e-5	-4.034e+0	1.873e+2
-0.073	-9.328e-5	-4.030e+0	1.874e+2
-0.074	-9.421e-5	-4.026e+0	1.875e+2
-0.075	-9.496e-5	-4.022e+0	1.876e+2
-0.076	-9.588e-5	-4.018e+0	1.877e+2
-0.077	-9.683e-5	-4.014e+0	1.878e+2
-0.078	-9.795e-5	-4.009e+0	1.879e+2
-0.079	-9.891e-5	-4.005e+0	1.880e+2
-0.080	-9.983e-5	-4.001e+0	1.881e+2
-0.081	-1.007e-4	-3.997e+0	1.882e+2
-0.082	-1.016e-4	-3.993e+0	1.883e+2
-0.083	-1.026e-4	-3.989e+0	1.884e+2
-0.084	-1.034e-4	-3.986e+0	1.885e+2
-0.085	-1.042e-4	-3.982e+0	1.886e+2
-0.086	-1.052e-4	-3.978e+0	1.887e+2
-0.087	-1.062e-4	-3.974e+0	1.888e+2
-0.088	-1.073e-4	-3.969e+0	1.889e+2
-0.089	-1.082e-4	-3.966e+0	1.890e+2
-0.090	-1.092e-4	-3.962e+0	1.891e+2
-0.091	-1.104e-4	-3.957e+0	1.892e+2
-0.092	-1.114e-4	-3.953e+0	1.893e+2
-0.093	-1.125e-4	-3.949e+0	1.894e+2
-0.094	-1.135e-4	-3.945e+0	1.895e+2
-0.095	-1.146e-4	-3.941e+0	1.896e+2
-0.096	-1.154e-4	-3.938e+0	1.897e+2
-0.097	-1.164e-4	-3.934e+0	1.898e+2
-0.098	-1.176e-4	-3.930e+0	1.899e+2
-0.099	-1.186e-4	-3.926e+0	1.900e+2
-0.100	-1.197e-4	-3.922e+0	1.901e+2
-0.101	-1.207e-4	-3.918e+0	1.902e+2
-0.102	-1.220e-4	-3.914e+0	1.903e+2
-0.103	-1.232e-4	-3.909e+0	1.904e+2
-0.104	-1.242e-4	-3.906e+0	1.905e+2
-0.105	-1.254e-4	-3.902e+0	1.906e+2
-0.106	-1.265e-4	-3.898e+0	1.907e+2
-0.107	-1.279e-4	-3.893e+0	1.908e+2
-0.108	-1.291e-4	-3.889e+0	1.909e+2
-0.109	-1.304e-4	-3.885e+0	1.910e+2
-0.110	-1.317e-4	-3.880e+0	1.911e+2
-0.111	-1.330e-4	-3.876e+0	1.912e+2
-0.112	-1.342e-4	-3.872e+0	1.913e+2
-0.113	-1.354e-4	-3.868e+0	1.914e+2
-0.114	-1.371e-4	-3.863e+0	1.915e+2
-0.115	-1.383e-4	-3.859e+0	1.916e+2
-0.116	-1.395e-4	-3.855e+0	1.917e+2
-0.117	-1.409e-4	-3.851e+0	1.918e+2
-0.118	-1.421e-4	-3.848e+0	1.919e+2
-0.119	-1.434e-4	-3.843e+0	1.920e+2
-0.120	-1.449e-4	-3.839e+0	1.921e+2
-0.121	-1.463e-4	-3.835e+0	1.922e+2
-0.122	-1.477e-4	-3.831e+0	1.923e+2
-0.123	-1.491e-4	-3.827e+0	1.924e+2
-0.124	-1.503e-4	-3.823e+0	1.925e+2
-0.125	-1.518e-4	-3.819e+0	1.926e+2
-0.126	-1.534e-4	-3.814e+0	1.927e+2
-0.127	-1.549e-4	-3.810e+0	1.928e+2
-0.128	-1.563e-4	-3.806e+0	1.929e+2
-0.129	-1.578e-4	-3.802e+0	1.930e+2
-0.130	-1.591e-4	-3.798e+0	1.931e+2
-0.131	-1.603e-4	-3.795e+0	1.932e+2
-0.132	-1.616e-4	-3.792e+0	1.933e+2
-0.133	-1.629e-4	-3.788e+0	1.934e+2
-0.134	-1.641e-4	-3.785e+0	1.935e+2
-0.135	-1.655e-4	-3.781e+0	1.936e+2
-0.136	-1.668e-4	-3.778e+0	1.937e+2
-0.137	-1.682e-4	-3.774e+0	1.938e+2
-0.138	-1.694e-4	-3.771e+0	1.939e+2
-0.139	-1.708e-4	-3.767e+0	1.940e+2
-0.140	-1.721e-4	-3.764e+0	1.941e+2
-0.141	-1.738e-4	-3.760e+0	1.942e+2
-0.142	-1.751e-4	-3.757e+0	1.943e+2
-0.143	-1.764e-4	-3.753e+0	1.944e+2
-0.144	-1.777e-4	-3.750e+0	1.945e+2
-0.145	-1.791e-4	-3.747e+0	1.946e+2
-0.146	-1.804e-4	-3.744e+0	1.947e+2
-0.147	-1.819e-4	-3.740e+0	1.948e+2
-0.148	-1.832e-4	-3.737e+0	1.949e+2
-0.149	-1.846e-4	-3.734e+0	1.950e+2
-0.150	-1.858e-4	-3.731e+0	1.951e+2
-0.151	-1.872e-4	-3.728e+0	1.952e+2
-0.152	-1.885e-4	-3.725e+0	1.953e+2
-0.153	-1.899e-4	-3.722e+0	1.954e+2
-0.154	-1.915e-4	-3.718e+0	1.955e+2
-0.155	-1.926e-4	-3.715e+0	1.956e+2
-0.156	-1.936e-4	-3.713e+0	1.957e+2
-0.157	-1.948e-4	-3.710e+0	1.958e+2
-0.158	-1.960e-4	-3.708e+0	1.959e+2
-0.159	-1.971e-4	-3.705e+0	1.960e+2
-0.160	-1.985e-4	-3.702e+0	1.961e+2
-0.161	-1.996e-4	-3.700e+0	1.962e+2
-0.162	-2.009e-4	-3.697e+0	1.963e+2
-0.163	-2.024e-4	-3.694e+0	1.964e+2
-0.164	-2.039e-4	-3.691e+0	1.965e+2
-0.165	-2.053e-4	-3.688e+0	1.966e+2
-0.166	-2.067e-4	-3.685e+0	1.967e+2
-0.167	-2.080e-4	-3.682e+0	1.968e+2
-0.168	-2.095e-4	-3.679e+0	1.969e+2
-0.169	-2.108e-4	-3.676e+0	1.970e+2
-0.170	-2.123e-4	-3.673e+0	1.971e+2
-0.171	-2.137e-4	-3.670e+0	1.972e+2
-0.172	-2.152e-4	-3.667e+0	1.973e+2
-0.173	-2.169e-4	-3.664e+0	1.974e+2
-0.174	-2.185e-4	-3.661e+0	1.975e+2
-0.175	-2.201e-4	-3.657e+0	1.976e+2
-0.176	-2.217e-4	-3.654e+0	1.977e+2
-0.177	-2.235e-4	-3.651e+0	1.978e+2
-0.178	-2.253e-4	-3.647e+0	1.979e+2
-0.179	-2.273e-4	-3.643e+0	1.980e+2
-0.180	-2.292e-4	-3.640e+0	1.981e+2
-0.181	-2.312e-4	-3.636e+0	1.982e+2
-0.182	-2.332e-4	-3.632e+0	1.983e+2
-0.183	-2.352e-4	-3.629e+0	1.984e+2
-0.184	-2.376e-4	-3.624e+0	1.985e+2
-0.185	-2.399e-4	-3.620e+0	1.986e+2
[truncated: 414 more rows]
