# Supplementary material for: Decoration of Ag nanoparticles on CoMoO4 rods for efficient electrochemical reduction of CO2
Source: Sci Rep. 2024 Jan 16;14:1406. doi: 10.1038/s41598-024-51680-w (PMC10792071; doi:10.1038/s41598-024-51680-w)
Supplement: Supplementary file 1 — Supplementary Information 1. [file 41598_2024_51680_MOESM1_ESM.zip › raw data for scientific reports/XPS CoMoO4 Ag.xlsx]

## Sheet: XPS Survey B
﻿
Axis	Energy	Elements=	1361
C:\Users\expert\Documents\User Files\Shobha Mantripragada\Dr.Bishnu CM Ag 5 and 7\Dr.Bishnu CM Ag 5 and 7\Mono 400µm\Charge Compensation\CM-Ag 5\XPS Survey.VGD
Binding Energy (E)				Backgnd.
eV		Counts / s		Counts / s
1350		159204		0
1349		157778		0
1348		158375		0
1347		157380		0
1346		156677		0
1345		155567		0
1344		155572		0
1343		154537		0
1342		154614		0
1341		153619		0
1340		153160		0
1339		152741		0
1338		151772		0
1337		152316		0
1336		151996		0
1335		150930		0
1334		151299		0
1333		149196		0
1332		150315		0
1331		148243		0
1330		148524		0
1329		148399		0
1328		148855		0
1327		147808		0
1326		146857		0
1325		146692		0
1324		145404		0
1323		145366		0
1322		143552		0
1321		144826		0
1320		143206		0
1319		143676		0
1318		143712		0
1317		143107		0
1316		142579		0
1315		143170		0
1314		143175		0
1313		141416		0
1312		140457		0
1311		140694		0
1310		141250		0
1309		141911		0
1308		143431		0
1307		142108		0
1306		142382		0
1305		143025		0
1304		142072		0
1303		141707		0
1302		141285		0
1301		141333		0
1300		141345		0
1299		139520		0
1298		139406		0
1297		138565		0
1296		139790		0
1295		137718		0
1294		136637		0
1293		137731		0
1292		136238		0
1291		137316		0
1290		136349		0
1289		136634		0
1288		137211		0
1287		136978		0
1286		137350		0
1285		136268		0
1284		135136		0
1283		135142		0
1282		135761		0
1281		135970		0
1280		135459		0
1279		134851		0
1278		135286		0
1277		135548		0
1276		135390		0
1275		134452		0
1274		136736		0
1273		136749		0
1272		136820		0
1271		134666		0
1270		135927		0
1269		135878		0
1268		135362		0
1267		136572		0
1266		136670		0
1265		136102		0
1264		135284		0
1263		134453		0
1262		134340		0
1261		135362		0
1260		133994		0
1259		133151		0
1258		134026		0
1257		133509		0
1256		133431		0
1255		133918		0
1254		134266		0
1253		133532		0
1252		135180		0
1251		133573		0
1250		133724		0
1249		134614		0
1248		135170		0
1247		135601		0
1246		135842		0
1245		135109		0
1244		135732		0
1243		136115		0
1242		134955		0
1241		135585		0
1240		134086		0
1239		135088		0
1238		135049		0
1237		135180		0
1236		135790		0
1235		136096		0
1234		136331		0
1233		136499		0
1232		137357		0
1231		138700		0
1230		137666		0
1229		138484		0
1228		138375		0
1227		138797		0
1226		137801		0
1225		138759		0
1224		137797		0
1223		136986		0
1222		136264		0
1221		135610		0
1220		134954		0
1219		134154		0
1218		134017		0
1217		133775		0
1216		132804		0
1215		131692		0
1214		130792		0
1213		130466		0
1212		128672		0
1211		129822		0
1210		130839		0
1209		130894		0
1208		129146		0
1207		128779		0
1206		129061		0
1205		130181		0
1204		129372		0
1203		128644		0
1202		128302		0
1201		128776		0
1200		129363		0
1199		127995		0
1198		128952		0
1197		129167		0
1196		128591		0
1195		129097		0
1194		129195		0
1193		129138		0
1192		128798		0
1191		128919		0
1190		129026		0
1189		128076		0
1188		128108		0
1187		127941		0
1186		127417		0
1185		127875		0
1184		126810		0
1183		127639		0
1182		127581		0
1181		127744		0
1180		127103		0
1179		126884		0
1178		127711		0
1177		127703		0
1176		126411		0
1175		127433		0
1174		126759		0
1173		125747		0
1172		127338		0
1171		127767		0
1170		126473		0
1169		127202		0
1168		126282		0
1167		126155		0
1166		126508		0
1165		125667		0
1164		124712		0
1163		125675		0
1162		125951		0
1161		125070		0
1160		126237		0
1159		125888		0
1158		125314		0
1157		125935		0
1156		125745		0
1155		124918		0
1154		124268		0
1153		124842		0
1152		125128		0
1151		124873		0
1150		125473		0
1149		125371		0
1148		124750		0
1147		123836		0
1146		123116		0
1145		124602		0
1144		125000		0
1143		123751		0
1142		123894		0
1141		125724		0
1140		123857		0
1139		123754		0
1138		123514		0
1137		124038		0
1136		123459		0
1135		124742		0
1134		123681		0
1133		123659		0
1132		124228		0
1131		122779		0
1130		122795		0
1129		123490		0
1128		121464		0
1127		122020		0
1126		122298		0
1125		120641		0
1124		120280		0
1123		120817		0
1122		120218		0
1121		120535		0
1120		122398		0
1119		119686		0
1118		119090		0
1117		119927		0
1116		119668		0
1115		119790		0
1114		119241		0
1113		117373		0
1112		119111		0
1111		119804		0
1110		120246		0
1109		118245		0
1108		118976		0
1107		119201		0
1106		117567		0
1105		118021		0
1104		118072		0
1103		117196		0
1102		118111		0
1101		117155		0
1100		117101		0
1099		116168		0
1098		117860		0
1097		117295		0
1096		116396		0
1095		116191		0
1094		116832		0
1093		115332		0
1092		115535		0
1091		116244		0
1090		114614		0
1089		114996		0
1088		114222		0
1087		114659		0
1086		114785		0
1085		114872		0
1084		115016		0
1083		114635		0
1082		114325		0
1081		113795		0
1080		113381		0
1079		113084		0
1078		114259		0
1077		113912		0
1076		113448		0
1075		113500		0
1074		113692		0
1073		114241		0
1072		112985		0
1071		113083		0
1070		112885		0
1069		111944		0
1068		112111		0
1067		111888		0
1066		112766		0
1065		113658		0
1064		111760		0
1063		111533		0
1062		112053		0
1061		111474		0
1060		111582		0
1059		111517		0
1058		111650		0
1057		111999		0
1056		110463		0
1055		111370		0
1054		110264		0
1053		111006		0
1052		110797		0
1051		110758		0
1050		109683		0
1049		110840		0
1048		111522		0
1047		110217		0
1046		110578		0
1045		110356		0
1044		109781		0
1043		110436		0
1042		110007		0
1041		110885		0
1040		109795		0
1039		109472		0
1038		109812		0
1037		110314		0
1036		110077		0
1035		110549		0
1034		109942		0
1033		110466		0
1032		110316		0
1031		109603		0
1030		109998		0
1029		109853		0
1028		109286		0
1027		109565		0
1026		108756		0
1025		108642		0
1024		108930		0
1023		109509		0
1022		107984		0
1021		108783		0
1020		109381		0
1019		109845		0
1018		108874		0
1017		109745		0
1016		109042		0
1015		108480		0
1014		108953		0
1013		108054		0
1012		109056		0
1011		108275		0
1010		108687		0
1009		108732		0
1008		108401		0
1007		108697		0
1006		108276		0
1005		107917		0
1004		108225		0
1003		106764		0
1002		107805		0
1001		107833		0
1000		107771		0
999		109236		0
998		109547		0
997		110210		0
996		109775		0
995		109183		0
994		109600		0
993		108394		0
992		107307		0
991		107349		0
990		106190		0
989		104485		0
988		103925		0
987		104176		0
986		102801		0
985		102485		0
984		101690		0
983		102383		0
982		103201		0
981		105040		0
980		107819		0
979		109028		0
978		112058		0
977		113527		0
976		113368		0
975		114959		0
974		113436		0
973		111814		0
972		108373		0
971		105290		0
970		102958		0
969		99200		0
968		96726.2		0
967		95153.1		0
966		92829.7		0
965		91369.9		0
964		89318.6		0
963		88848		0
962		88334.1		0
961		87640.3		0
960		87264.1		0
959		86743.7		0
958		87058.8		0
957		86996.4		0
956		86155.3		0
955		86865.3		0
954		86286.6		0
953		85745.8		0
952		86655		0
951		85655		0
950		85408.1		0
949		85028.8		0
948		85116.3		0
947		84582.9		0
946		84443.9		0
945		85290.8		0
944		84031.6		0
943		84987.4		0
942		84589.5		0
941		85530.1		0
940		85611.1		0
939		85432		0
938		86016.8		0
937		86244.2		0
936		86665.4		0
935		86615.6		0
934		86494.3		0
933		86064		0
932		86561.1		0
931		87842.5		0
930		86656.6		0
929		86882.5		0
928		86995.3		0
927		86216.1		0
926		84921.9		0
925		85497.9		0
924		82744.7		0
923		82754.9		0
922		81542.9		0
921		81709.1		0
920		81287.1		0
919		81025.1		0
918		80924.9		0
917		79883.3		0
916		80228.6		0
915		79917.7		0
914		79847.7		0
913		79198.2		0
912		78892.3		0
911		78916.6		0
910		79671		0
909		79194.8		0
908		79086.1		0
907		78978.4		0
906		78972.1		0
905		78423.3		0
904		79421.2		0
903		77330.2		0
902		77668.4		0
901		78392.6		0
900		77756.5		0
899		77716.1		0
898		78475.8		0
897		78072.9		0
896		77213.6		0
895		78625		0
894		77887.1		0
893		78055		0
892		79006.2		0
891		78239.9		0
890		77994.6		0
889		78264.5		0
888		78240.7		0
887		77583.1		0
886		77993.9		0
885		77771.8		0
884		77784.8		0
883		77947.8		0
882		76754.3		0
881		77534.8		0
880		76297.5		0
879		77139.5		0
878		77178.5		0
877		76479.2		0
876		77128.5		0
875		77267.5		0
874		77363.4		0
873		76670.1		0
872		76613		0
871		76808.6		0
870		77242.9		0
869		76425.7		0
868		75467		0
867		75455.1		0
866		75927.1		0
865		76401.9		0
864		74953.9		0
863		74809.1		0
862		75605.6		0
861		74848.7		0
860		75951		0
859		75113.8		0
858		74889.6		0
857		74843.7		0
856		74826.6		0
855		75522.4		0
854		75554.1		0
853		74520.7		0
852		75089.5		0
851		75995		0
850		75848.8		0
849		76106.7		0
848		75667.9		0
847		76553.6		0
846		75752.2		0
845		75971		0
844		75934.8		0
843		75539.9		0
842		75383.1		0
841		74168.6		0
840		75212.5		0
839		76868.8		0
838		75823.5		0
837		74672.4		0
836		74501.5		0
835		74264		0
834		74636.5		0
833		73527.5		0
832		72177.7		0
831		71438.1		0
830		70677.7		0
829		69818.4		0
828		69489.3		0
827		68412.5		0
826		68431.2		0
825		68204.6		0
824		68397.1		0
823		67662.6		0
822		68094.8		0
821		68036.2		0
820		68092.8		0
819		67192.2		0
818		66795.4		0
817		66451.1		0
816		65384.6		0
815		66230.9		0
814		65234.4		0
813		64735.3		0
812		64251.1		64651.4
811		64967.9		64647.1
810		64818.5		64640.9
809		64394		64632.2
808		65394.1		64617.3
807		66008.9		64586.3
806		67481.4		64514.5
805		67813.3		64409.1
804		68335.7		64270.1
803		68482.6		64113.3
802		70261.1		63919.8
801		70317.4		63694.2
800		69599.3		63446.5
799		69782.4		63196.2
798		68731.3		62957.5
797		67682.7		62734.9
796		66708.6		62543.7
795		65065.5		62392.5
794		62623.9		62300.4
793		61874.6		62266.5
792		62300.8		62202
791		63123.2		62100.9
790		64367.3		61897.4
789		65291.4		61567.5
788		68172.3		61037
787		69469.7		60288.4
786		71491.3		59270.9
785		73300.5		57997.2
784		73004.9		56498
783		72077.8		54848.4
782		70909.8		53130.7
781		69080.4		51389.3
780		65656.9		49701.5
779		61637		48162.1
778		55989.2		46903
777		52024.4		45964.3
776		49729.2		45318.8
775		48349.2		44857.9
774		47066.3		44513.5
773		46258.7		44249.1
772		44927.1		44069.6
771		43878.4		43921.6
770		42959.3		0
769		41982.3		0
768		41850.2		0
767		41034.6		0
766		40607.1		0
765		40023.6		0
764		39610		0
763		39611		0
762		39383.9		0
761		39175.8		0
760		39356.9		0
759		39050.5		0
758		38708.4		0
757		38660.1		0
756		38022.1		0
755		38054.6		0
754		38552.6		0
753		38071.7		0
752		38379.5		0
751		37236.2		0
750		38033.5		0
749		37509.2		0
748		37712.3		0
747		37680.6		0
746		36963.9		0
745		38215.9		0
744		37722.1		0
743		37220.9		0
742		37740		0
741		37873.1		0
740		37413.7		0
739		37734.8		0
738		37499.9		0
737		37560.2		0
736		37368.4		0
735		37533.8		0
734		37106		0
733		37561.5		0
732		37519.2		0
731		37767.1		0
730		37466.7		0
729		36872.9		0
728		37035.2		0
727		37479.5		0
726		38712.2		0
725		38304.7		0
724		38650.1		0
723		39367.7		0
722		39595.8		0
721		39887.8		0
720		41242		0
719		41185.8		0
718		40876		0
717		41048		0
716		41000		0
715		40274.7		0
714		40000		0
713		38594		0
712		37874.6		0
711		37200.8		0
710		36438.5		0
709		34925.2		0
708		34369.3		0
707		34108.2		0
706		33252.5		0
705		33826.4		0
704		33648.2		0
703		33699.3		0
702		33650		0
701		32938.6		0
700		33480.6		0
699		33366.4		0
698		32240.2		0
697		32385.9		0
696		32884.6		0
695		31975.4		0
694		31724.5		0
693		31840.6		0
692		30740.1		0
691		31066.2		0
690		31309.3		0
689		31049.3		0
688		31751.8		0
687		30941.1		0
686		31004.2		0
685		31193.4		0
684		30982.7		0
683		30906.8		0
682		30821.7		0
681		31340.4		0
680		31188.8		0
679		30820.9		0
678		30764.4		0
677		30572.8		0
676		30914.2		0
675		30926.3		0
674		30892.9		0
673		31470.4		0
672		31533		0
671		30712.6		0
670		30603.9		0
669		30487.4		0
668		31044		0
667		30752.5		0
666		30754.1		0
665		30882.7		0
664		31059.7		0
663		30940.2		0
662		30328.4		0
661		30580.4		0
660		30593.4		0
659		30417.9		0
658		30719.3		0
657		30713.1		0
656		31265.7		0
655		30814.1		0
654		31259.1		0
653		31179		0
652		30467.7		0
651		31224.8		0
650		30688.1		0
649		31258.6		0
648		30650.6		0
647		31337.7		0
646		30690.5		0
645		30030.7		0
644		30564.3		0
643		30778.8		0
642		30591.1		0
641		30437.8		0
640		30976		0
639		30705		0
638		30531.9		0
637		30799.1		0
636		30788.4		0
635		30638.2		0
634		30563.3		0
633		30802.8		0
632		31263.4		0
631		30681.5		0
630		30987.4		0
629		30947.9		0
628		31165.9		0
627		30903		0
626		30291.8		0
625		30960.9		0
624		31103.4		0
623		30825.3		0
622		30931.3		0
621		31040.8		0
620		31251.3		0
619		30786.3		0
618		30903.5		0
617		30999.4		0
616		30519.1		0
615		30670.3		0
614		30862.4		0
613		31048.7		0
612		30897.6		0
611		31201.3		0
610		31185.2		0
609		30710.3		0
608		31005		0
607		30846.5		0
606		31190.5		0
605		30875.9		0
604		31276.4		0
603		31330.5		0
602		31600.3		0
601		31208.1		0
600		31414.9		0
599		31172		0
598		30788.6		0
597		31061.3		0
596		30894.5		0
595		31314.5		0
594		31088		0
593		30592.2		0
592		30911.8		0
591		30067.5		0
590		30780.5		0
589		30516		0
588		30581.8		0
587		30992		0
586		30942.2		0
585		30447.8		0
584		30832.9		0
583		31123.2		0
582		30800.2		0
581		30809.3		0
580		31035		0
579		31536.8		0
578		31480.5		0
577		31787		0
576		31248.3		0
575		31144.5		0
574		31259.6		0
573		31809.3		0
572		31853.6		0
571		31540.3		0
570		30783.1		0
569		31326.9		0
568		30132		0
567		30782.6		0
566		30702.7		0
565		30185.7		0
564		30182.2		0
563		30044.4		0
562		30261.4		0
561		30590.4		0
560		30344		0
559		30726.5		0
558		30781.6		0
557		29957		0
556		30438.1		0
555		30716.1		0
554		30603		0
553		30341		0
552		30339.9		0
551		30553.7		0
550		30212.6		0
549		29922.4		0
548		29540.1		0
547		29628.7		0
546		29591.7		0
545		28951.8		28997.5
544		28449.1		28818.1
543		28290		28494.2
542		27904.2		28007.8
541		27537.1		27503
540		27039		27365.9
539		27521.7		27351.7
538		28952.8		27318.9
537		30353.2		27244.4
536		33318.6		27097.2
535		37134.6		26846.4
534		40517.9		26465.2
533		42961		25955.7
532		44670.4		25339
531		46742.7		24627.5
530		45050.3		23867.6
529		42137.5		23113.1
528		35151		22472.3
527		27507.8		22020.1
526		23055.1		21781
525		21270.3		21652
524		20630.5		0
523		20445.1		0
522		20224.1		0
521		20219.9		0
520		20141.6		0
519		20415.9		0
518		20760		0
517		20240.7		0
516		20587.7		0
515		20530.1		0
514		20666.9		0
513		20723.9		0
512		20691.9		0
511		20998.2		0
510		21272.4		0
509		21281.2		0
508		21019.4		0
507		20467.6		0
506		20039.5		0
505		19903.8		0
504		19912.2		0
503		19490.6		0
502		18700.5		0
501		19125.6		0
500		19333.5		0
499		18816.5		0
498		18782.7		0
497		19086.8		0
496		18886.4		0
495		19406.9		0
494		18808.3		0
493		19354.9		0
492		18510.4		0
491		19137.2		0
490		18842.4		0
489		18968.7		0
488		18749.6		0
487		18142.8		0
486		18820.4		0
485		19038.6		0
484		18783.9		0
483		18622.2		0
482		18741.5		0
481		18704.4		0
480		18831.3		0
479		18571		0
478		18500.6		0
477		18899.7		0
476		18618.4		0
475		19057.9		0
474		18605.9		0
473		18983.3		0
472		18749.2		0
471		18959.7		0
470		18753.8		0
469		18709.4		0
468		18599.9		0
467		18936.7		0
466		18930.4		0
465		19093.2		0
464		18651.7		0
463		18963		0
462		18982.5		0
461		19143.3		0
460		18670.7		0
459		18828.5		0
458		18939.1		0
457		18660.2		0
456		19419		0
455		19362.2		0
454		19379.6		0
453		18819.9		0
452		18589.4		0
451		19157.7		0
450		19091.8		0
449		18773.2		0
448		19019		0
447		19556.9		0
446		18820.2		0
445		19215.8		0
444		19107.3		0
443		18946.2		0
442		18740.6		0
441		18972.7		0
440		18980.7		0
439		19160.6		0
438		19105.1		0
437		19016.6		0
436		18905.9		0
435		18711.9		0
434		19000		0
433		19399.6		0
432		18916.1		0
431		19236.1		0
430		19023.3		0
429		18799.3		0
428		18806.6		0
427		19184.9		0
426		18858.6		0
425		18757.2		0
424		18691		0
423		19690.8		0
422		19112.4		0
421		20055.8		0
420		21319.3		0
419		21029.6		0
418		21639.9		0
417		22169.4		0
416		22364.6		0
415		22575.9		0
414		21648.1		0
413		20311.6		0
412		18808		0
411		17922		0
410		17680.9		0
409		17154.4		0
408		17046.6		0
407		17280.5		0
406		17252.3		0
405		18069.4		0
404		18897.4		0
403		19189.5		0
402		20289.5		0
401		21410.4		0
400		21847.6		0
399		22617.7		0
398		22662.6		0
397		22319.6		0
396		20615.4		0
395		18303.5		0
394		15958.1		0
393		13950.5		0
392		13160.9		0
391		12700.8		0
390		12641.9		0
389		12656.7		0
388		12284.6		0
387		12167.6		0
386		11961.8		0
385		11920.5		0
384		11995.9		0
383		12019.7		0
382		11940.7		0
381		11988.6		0
380		11895.2		12043.3
379		12246.2		12039.8
378		12448.9		12030.7
377		12757		12009
376		12495.1		11982.9
375		12940.1		11948.7
374		13093.7		11908.3
373		13593.7		11851
372		13770.6		11779.8
371		13585.9		11698.9
370		13483.8		11616.4
369		13090.6		11540.2
368		13529		11461.8
367		13267.9		11383.5
366		13341.9		11298.7
365		12275.8		11228.1
364		11737.2		11176.2
363		11176.5		11152.5
362		11150.4		11143.5
361		11363.6		11139.3
360		11168.5		11133.9
359		10869.7		0
358		10627.9		0
357		11160.8		0
356		11293.1		0
355		11266.9		0
354		10800.1		0
353		11224.6		0
352		10934.3		0
351		11217.8		0
350		11128.8		0
349		11114.9		0
348		11161.6		0
347		11160.2		0
346		11206.7		0
345		11042.7		0
344		10768		0
343		11126		0
342		11303.4		0
341		11085.9		0
340		11034.1		0
339		10875.3		0
338		11150.2		0
337		11324.3		0
336		11237.7		0
335		11465.9		0
334		10873		0
333		10950		0
332		10953.5		0
331		11406.1		0
330		11346.3		0
329		11321.7		0
328		11260.2		0
327		11205.4		0
326		11331.5		0
325		11576.5		0
324		11792.8		0
323		11185.3		0
322		11614.9		0
321		11643.8		0
320		11026.5		0
319		11378.7		0
318		11230.9		0
317		11431.6		0
316		11654.4		0
315		11483.6		0
314		11546.5		0
313		11808.7		0
312		11726.8		0
311		11622.4		0
310		11456.8		0
309		11419.2		0
308		11726.2		0
307		11868.6		0
306		11769.2		0
305		11640.7		0
304		11492.7		0
303		11711.3		0
302		11725.8		0
301		11206.6		0
300		11283.5		0
299		11623.2		0
298		11518.1		0
297		11268.9		0
296		11504.8		0
295		11595.1		0
294		11179.5		0
293		11649		0
292		11813.1		0
291		11817.6		0
290		12460		0
289		12454.7		0
288		12751.2		0
287		13639.9		0
286		14208.9		0
285		14005.4		0
284		14088.2		0
283		13600.9		0
282		12785.1		0
281		11801.8		0
280		11226.4		0
279		10926.9		0
278		11220.3		0
277		11030.6		0
276		11032.7		0
275		11078.2		0
274		11048.6		0
273		10808.2		0
272		11088.5		0
271		11390		0
270		11174		0
269		11281.6		0
268		11157.4		0
267		11482.6		0
266		11341.1		0
265		11723.9		0
264		11584.9		0
263		11296.3		0
262		11675.2		0
261		11391		0
260		11742.7		0
259		11807.5		0
258		11918.6		0
257		12044.9		0
256		11892		0
255		11856		0
254		11858.5		0
253		12101.6		0
252		12058.2		0
251		11690.2		0
250		11474		0
249		11461.8		0
248		11241.6		0
247		10894.6		0
246		10240.2		0
245		10263.6		0
244		10078		0
243		9974.67		0
242		10397.2		0
241		11316.8		0
240		12729.7		12664.7
239		13947.5		12572.7
238		16063.1		12386
237		18184.4		12017.7
236		20801.6		11413.4
235		21882.4		10585.6
234		22436.9		9563.45
233		21334.4		8441.46
232		19879.3		7286.93
231		16918.4		6200.92
230		12709.4		5280.23
229		8423.75		4620.85
228		5699.46		4236.58
227		4543.73		4060.08
226		4190.18		3993.04
225		4352.3		3959.97
224		4094.79		3937.38
223		3930.83		3920.57
222		3916.27		3912.35
221		3889.96		0
220		3876.29		0
219		3950.21		0
218		4117.98		0
217		4018.73		0
216		3987.28		0
215		3922.97		0
214		3927.49		0
213		3888.51		0
212		4024.6		0
211		3870.31		0
210		4123.47		0
209		3835.48		0
208		4076.56		0
207		3876.21		0
206		3929.91		0
205		3659.36		0
204		3801.03		0
203		3997.84		0
202		4030.72		0
201		3942.8		0
200		4077		0
199		3964.64		0
198		4128.42		0
197		4093.29		0
196		4255.04		0
195		4057.61		0
194		3972.31		0
193		4019.09		0
192		4089.2		0
191		4058.29		0
190		4168.56		0
189		4066.59		0
188		3972.86		0
187		4199.14		0
186		3985.78		0
185		4070.06		0
184		3965.78		0
183		4128.1		0
182		3945.89		0
181		4059.69		0
180		4074.54		0
179		4153.5		0
178		4169.15		0
177		4089.89		0
176		4121.82		0
175		4211.53		0
174		4120.19		0
173		4215.16		0
172		4157.43		0
171		4209.46		0
170		3969.88		0
169		4101.31		0
168		4082.78		0
167		4054.72		0
166		4231.73		0
165		4246.22		0
164		3994.07		0
163		4064.9		0
162		4050.57		0
161		4135.46		0
160		4244.05		0
159		4061.21		0
158		3874.34		0
157		4275.12		0
156		4232.3		0
155		4279.67		0
154		4226.97		0
153		4255.67		0
152		4390.3		0
151		4148.62		0
150		4224.65		0
149		4327.05		0
148		4363.38		0
147		4368.17		0
146		4271.94		0
145		4166.76		0
144		4366.22		0
143		4339.46		0
142		4210.71		0
141		4452.99		0
140		4417.58		0
139		4227.4		0
138		4393.49		0
137		4368.31		0
136		4462.26		0
135		4339.74		0
134		4206.89		0
133		4351.63		0
132		4535.43		0
131		4188.81		0
130		4551.96		0
129		4353.47		0
128		4345.78		0
127		4278.53		0
126		4480.54		0
125		4547.35		0
124		4192.71		0
123		4297.56		0
122		4366.22		0
121		4389.54		0
120		4330.75		0
119		4371.81		0
118		4406.8		0
117		4506.82		0
116		4381.81		0
115		4486.06		0
114		4554.15		0
113		4657.33		0
112		4746.76		0
111		4762.18		0
110		4896.27		0
109		4817.16		0
108		4948.94		0
107		4853.26		0
106		5053.61		0
105		5033.8		0
104		5251.92		0
103		5374.29		0
102		4995.2		0
101		4653.46		0
100		4479.37		0
99		4166.03		0
98		4318.84		0
97		4331.12		0
96		4027.46		0
95		4156.65		0
94		4094.43		0
93		4020.39		0
92		4068.84		0
91		4126.69		0
90		4035.55		0
89		4217.33		0
88		4196.31		0
87		4133.81		0
86		4110.16		0
85		4295.28		0
84		4474.09		0
83		4145.63		0
82		4140.59		0
81		4177.85		0
80		4400.76		0
79		4046.19		0
78		4029.14		0
77		4278.87		0
76		4134.07		0
75		4213.78		0
74		4378.3		0
73		4056.61		0
72		4227.13		0
71		4729.65		0
70		4741.13		0
69		4853.6		0
68		5099.81		0
67		5311.36		0
66		5585.78		0
65		5767.05		0
64		5636.24		0
63		5354.73		0
62		5274.93		0
61		5100.45		0
60		4847.53		0
59		4131.01		0
58		3625.61		0
57		2934.45		0
56		2639.35		0
55		2524.42		0
54		2258.6		0
53		2253.09		0
52		2183.35		0
51		2256.55		0
50		2140.07		0
49		2157.06		0
48		2285.65		0
47		2461.14		0
46		2685.33		0
45		2869.2		0
44		3182.5		0
43		3195.24		0
42		3571.09		0
41		3793.47		0
40		3637.43		0
39		3291.29		0
38		2857.88		0
37		2191.49		0
36		2017.91		0
35		1642.78		0
34		1396.97		0
33		1399.81		0
32		1341.06		0
31		1312		0
30		1333.16		0
29		1391.21		0
28		1455.62		0
27		1525.44		0
26		1766.18		0
25		1612.93		0
24		1772.57		0
23		1997.94		0
22		1917.92		0
21		1828.63		0
20		1475.9		0
19		1334.66		0
18		1121.83		0
17		1011.82		0
16		923.189		0
15		887.88		0
14		888.289		0
13		993.197		0
12		1145.06		0
11		1315.94		0
10		1536.03		0
9		1771.51		0
8		1760.13		0
7		1896.07		0
6		2016.73		0
5		1889.28		0
4		1666.25		0
3		1259.53		0
2		810.129		0
1		592.064		0
0		291.534		0
-1		103.197		0
-2		67.8474		0
-3		34.8675		0
-4		15.6145		0
-5		23.1888		0
-6		10.7631		0
-7		19.6305		0
-8		7.65462		0
-9		12.6104		0
-10		14		0

## Sheet: Peak Table B
Peak Table :
	Name	Start BE	Peak BE	End BE	Height CPS	FWHM eV	Area (P) CPS.eV	Area (N) TPP-2M	Atomic %	Peak Type	Q	SF ALTHERMO1	TXFN	Backgnd	PP Height CPS	PP Hgt (N)	PP At. %	Title	File Name
	Mo 3d	240	233.14	222	13116.5	7.12	94980.6	0.01	9.49	Standard	1	11.008	12247.6	Smart	17418.1	0	11.09	XPS Survey	C:\Users\expert\Documents\User Files\Shobha Mantripragada\Dr.Bishnu CM Ag 5 and 7\Dr.Bishnu CM Ag 5 and 7\Mono 400µm\Charge Compensation\CM-Ag 5\XPS Survey.VGD
	Ag 3d	380	369.86	360	1960.73	9.86	20810.4	0	1.11	Standard	1	22.131	12463.2	Smart	2333.31	0	0.79	XPS Survey	C:\Users\expert\Documents\User Files\Shobha Mantripragada\Dr.Bishnu CM Ag 5 and 7\Dr.Bishnu CM Ag 5 and 7\Mono 400µm\Charge Compensation\CM-Ag 5\XPS Survey.VGD
	O 1s	545	530.67	525	21639.7	7.04	152559	0.07	68.86	Standard	1	2.881	12736.7	Smart	25472.4	0	73.27	XPS Survey	C:\Users\expert\Documents\User Files\Shobha Mantripragada\Dr.Bishnu CM Ag 5 and 7\Dr.Bishnu CM Ag 5 and 7\Mono 400µm\Charge Compensation\CM-Ag 5\XPS Survey.VGD
	Co2p	812	782.29	771	17831.8	9.03	238320	0.02	20.55	Standard	1	18.235	13221.4	Smart	27031.4	0	14.85	XPS Survey	C:\Users\expert\Documents\User Files\Shobha Mantripragada\Dr.Bishnu CM Ag 5 and 7\Dr.Bishnu CM Ag 5 and 7\Mono 400µm\Charge Compensation\CM-Ag 5\XPS Survey.VGD

## Sheet: Ag3d Scan A
﻿
Axis	Energy	Elements=	201
C:\Users\expert\Documents\User Files\Shobha Mantripragada\Dr.Bishnu CM Ag 5 and 7\Dr.Bishnu CM Ag 5 and 7\Mono 400µm\Charge Compensation\CM-Ag 5\Ag3d Scan.VGD
Binding Energy (E)
eV		Counts / s
380		484.109
379.9		474.709
379.8		469.332
379.7		484.971
379.6		482.274
379.5		472.65
379.4		472.677
379.3		454.406
379.2		470.105
379.1		476.976
379		481.858
378.9		466.563
378.8		488.112
378.7		493.541
378.6		463.899
378.5		489.218
378.4		497.408
378.3		479.338
378.2		476.993
378.1		472.724
378		447.908
377.9		469.992
377.8		469.821
377.7		461.175
377.6		481.449
377.5		461.354
377.4		438.599
377.3		464.428
377.2		457.829
377.1		469.143
377		465.377
376.9		452.023
376.8		477.291
376.7		443.52
376.6		432.533
376.5		446.455
376.4		466.521
376.3		453.626
376.2		444.719
376.1		469.318
376		462.159
375.9		458.473
375.8		472.984
375.7		459.373
375.6		459.351
375.5		477.274
375.4		484.342
375.3		466.185
375.2		474.177
375.1		461.287
375		453.951
374.9		464.891
374.8		449.448
374.7		488.416
374.6		487.694
374.5		493.255
374.4		487.312
374.3		512.108
374.2		500.916
374.1		498.323
374		503.153
373.9		516.16
373.8		539.898
373.7		540.424
373.6		551.897
373.5		576.303
373.4		590.962
373.3		624.933
373.2		614.874
373.1		605.906
373		608.409
372.9		617.748
372.8		613.032
372.7		615.671
372.6		612.162
372.5		625.115
372.4		609.633
372.3		594.416
372.2		551.566
372.1		577.093
372		572.146
371.9		564.865
371.8		511.958
371.7		532.346
371.6		526.894
371.5		508.696
371.4		479.467
371.3		503.038
371.2		490.931
371.1		470.684
371		463.549
370.9		452.532
370.8		448.123
370.7		451.946
370.6		454.196
370.5		469.704
370.4		458.929
370.3		455.481
370.2		459.254
370.1		441.653
370		449.224
369.9		434.635
369.8		449.779
369.7		474.408
369.6		482.368
369.5		464.074
369.4		443.282
369.3		451.666
369.2		460.576
369.1		465.448
369		491.42
368.9		497.772
368.8		487.391
368.7		485.064
368.6		480.443
368.5		482.311
368.4		481.507
368.3		487.833
368.2		483.592
368.1		495.167
368		511.021
367.9		555.583
367.8		579.449
367.7		579.239
367.6		611.409
367.5		605.151
367.4		618.075
367.3		653.616
367.2		664.623
367.1		661.883
367		680.954
366.9		678.836
366.8		674.484
366.7		690.683
366.6		700.683
366.5		664.835
366.4		642.516
366.3		627.88
366.2		614.859
366.1		605.244
366		594.026
365.9		579.786
365.8		546.817
365.7		514.887
365.6		519.404
365.5		509.707
365.4		490.342
365.3		469.732
365.2		451.325
365.1		452.248
365		460.983
364.9		438.258
364.8		441.844
364.7		443.849
364.6		440.569
364.5		480.051
364.4		457.966
364.3		428.586
364.2		435.01
364.1		448.712
364		445.768
363.9		459.309
363.8		464.381
363.7		464.938
363.6		443.354
363.5		425.095
363.4		444.84
363.3		451.493
363.2		432.202
363.1		430.651
363		464.348
362.9		443.207
362.8		442.371
362.7		436.152
362.6		458.724
362.5		460.172
362.4		450.924
362.3		434.384
362.2		446.911
362.1		451.715
362		443.454
361.9		423.54
361.8		441.394
361.7		437.232
361.6		417.022
361.5		439.524
361.4		443.423
361.3		437.123
361.2		434.373
361.1		423.188
361		439.514
360.9		434.507
360.8		441.848
360.7		457.05
360.6		441.259
360.5		435.991
360.4		448.296
360.3		445.311
360.2		451.259
360.1		430.424
360		432.093

## Sheet: Mo3d Scan
﻿
Axis	Energy	Elements=	231
C:\Users\expert\Documents\User Files\Shobha Mantripragada\Dr.Bishnu CM Ag 5 and 7\Dr.Bishnu CM Ag 5 and 7\Mono 400µm\Charge Compensation\CM-Ag 5\Mo3d Scan.VGD
Binding Energy (E)
eV		Counts / s
245		431.038
244.9		437.258
244.8		419.73
244.7		430.718
244.6		427.426
244.5		435.006
244.4		434.531
244.3		412.58
244.2		408.288
244.1		409.491
244		443.126
243.9		418.772
243.8		421.159
243.7		412.802
243.6		388.697
243.5		395.031
243.4		382.76
243.3		387.066
243.2		385.803
243.1		375.606
243		371.123
242.9		373.077
242.8		377.103
242.7		376.647
242.6		386.204
242.5		375.693
242.4		387.805
242.3		408.969
242.2		410.676
242.1		390.536
242		365.589
241.9		378.762
241.8		404.598
241.7		408.429
241.6		396.741
241.5		401.952
241.4		402.111
241.3		402.216
241.2		407.483
241.1		409.003
241		421.083
240.9		408.184
240.8		415.848
240.7		395.137
240.6		393.044
240.5		402.08
240.4		419.856
240.3		425.421
240.2		400.068
240.1		404.177
240		411.309
239.9		395.642
239.8		391.712
239.7		412.378
239.6		435.399
239.5		415.054
239.4		418.822
239.3		422.872
239.2		432.336
239.1		414.676
239		432.581
238.9		434.083
238.8		448.346
238.7		438.337
238.6		424.572
238.5		441.499
238.4		453.198
238.3		445.757
238.2		456.281
238.1		451.067
238		463.89
237.9		461.426
237.8		479.453
237.7		489.324
237.6		491.466
237.5		477.982
237.4		483.683
237.3		512.711
237.2		507.086
237.1		517.252
237		487.313
236.9		522.883
236.8		517.403
236.7		530.453
236.6		531.398
236.5		554.684
236.4		563.503
236.3		592.159
236.2		580.719
236.1		565.244
236		621.032
235.9		636.948
235.8		653.086
235.7		666.057
235.6		735.355
235.5		767.547
235.4		776.702
235.3		840.515
235.2		914.165
235.1		992.723
235		1073.22
234.9		1170.3
234.8		1252.56
234.7		1293.38
234.6		1348.74
234.5		1393.59
234.4		1383.68
234.3		1377.64
234.2		1353.12
234.1		1299.63
234		1184.48
233.9		1139.23
233.8		1061.73
233.7		982.328
233.6		921.452
233.5		865.978
233.4		810.067
233.3		762.236
233.2		709.105
233.1		684.221
233		709.926
232.9		669.694
232.8		657.1
232.7		667.063
232.6		704.834
232.5		701.381
232.4		759.419
232.3		810.894
232.2		886.568
232.1		983.746
232		1105
231.9		1166.58
231.8		1313.12
231.7		1401.83
231.6		1540.78
231.5		1648.09
231.4		1692.79
231.3		1673.84
231.2		1675.73
231.1		1628.41
231		1592.27
230.9		1481.06
230.8		1369.55
230.7		1198.44
230.6		1089.08
230.5		970.202
230.4		850.447
230.3		746.583
230.2		668.926
230.1		587.233
230		520.421
229.9		451.778
229.8		370.888
229.7		338.741
229.6		296.908
229.5		257.759
229.4		232.709
229.3		220.509
229.2		213.124
229.1		206.523
229		193.038
228.9		180.344
228.8		187.623
228.7		189.267
228.6		167.451
228.5		175.021
228.4		184.381
228.3		173.004
228.2		163.658
228.1		177.789
228		177.891
227.9		177.391
227.8		165.429
227.7		176.96
227.6		165.427
227.5		168.377
227.4		177.216
227.3		167.696
227.2		173.014
227.1		174.005
227		162.808
226.9		185.864
226.8		162.701
226.7		161.159
226.6		153.01
226.5		168.075
226.4		175.439
226.3		165.013
226.2		169.636
226.1		159.348
226		161.238
225.9		158.589
225.8		159.883
225.7		163.319
225.6		174.791
225.5		156.449
225.4		148.307
225.3		160.356
225.2		166.227
225.1		164.594
225		169.332
224.9		164.841
224.8		165.517
224.7		170.656
224.6		161.94
224.5		158.276
224.4		165.676
224.3		166.104
224.2		174.222
224.1		176.586
224		173.047
223.9		167.584
223.8		176.603
223.7		176.806
223.6		176.807
223.5		165.732
223.4		164.053
223.3		164.149
223.2		162.521
223.1		168.285
223		165.113
222.9		171.951
222.8		159.011
222.7		163.154
222.6		173.244
222.5		167.778
222.4		176.741
222.3		172.606
222.2		161.935
222.1		171.607
222		184.494

## Sheet: Co2p Scan A
﻿
Axis	Energy	Elements=	501
C:\Users\expert\Documents\User Files\Shobha Mantripragada\Dr.Bishnu CM Ag 5 and 7\Dr.Bishnu CM Ag 5 and 7\Mono 400µm\Charge Compensation\CM-Ag 5\Co2p Scan.VGD
Binding Energy (E)
eV		Counts / s
815		1867.28
814.9		1875.3
814.8		1869.52
814.7		1909.36
814.6		1867.57
814.5		1846.53
814.4		1881.6
814.3		1870.73
814.2		1836.25
814.1		1853.67
814		1864.77
813.9		1881
813.8		1880.58
813.7		1847.78
813.6		1830.29
813.5		1838.8
813.4		1886.56
813.3		1856.38
813.2		1842.36
813.1		1865.5
813		1914.29
812.9		1898.28
812.8		1854.9
812.7		1783.74
812.6		1829.45
812.5		1875.99
812.4		1863.81
812.3		1870.29
812.2		1859.41
812.1		1831.08
812		1817.46
811.9		1810.66
811.8		1840.58
811.7		1816.11
811.6		1824.74
811.5		1842.59
811.4		1824.66
811.3		1853.64
811.2		1854.05
811.1		1796.2
811		1774.26
810.9		1858.36
810.8		1897.08
810.7		1833.85
810.6		1845.12
810.5		1874.49
810.4		1826.5
810.3		1822.55
810.2		1834.69
810.1		1826.48
810		1799.8
809.9		1831.82
809.8		1826.91
809.7		1853.55
809.6		1842.5
809.5		1840.75
809.4		1797.97
809.3		1844.06
809.2		1829.82
809.1		1850.49
809		1845.12
808.9		1850.29
808.8		1829.52
808.7		1764.76
808.6		1820.7
808.5		1836.16
808.4		1830.52
808.3		1816.36
808.2		1820.13
808.1		1795.45
808		1809.64
807.9		1831.94
807.8		1840.84
807.7		1809.13
807.6		1825.78
807.5		1859.87
807.4		1809.36
807.3		1834.21
807.2		1853.04
807.1		1875.43
807		1876.53
806.9		1895.32
806.8		1890.77
806.7		1826.97
806.6		1816.76
806.5		1801.2
806.4		1879.52
806.3		1870.37
806.2		1855.98
806.1		1866.56
806		1882.69
805.9		1876.08
805.8		1861.65
805.7		1855.85
805.6		1865.89
805.5		1868.22
805.4		1845.66
805.3		1901.94
805.2		1918.58
805.1		1872.6
805		1871.28
804.9		1930.61
804.8		1900.21
804.7		1890.96
804.6		1891.59
804.5		1896.45
804.4		1902.24
804.3		1937.92
804.2		1947.43
804.1		1953.45
804		1944.24
803.9		1950.42
803.8		2000.24
803.7		1945.69
803.6		1929.27
803.5		1975.86
803.4		2013.69
803.3		1976.71
803.2		1996.45
803.1		2027.44
803		2049.49
802.9		2013.76
802.8		1967.59
802.7		2011.85
802.6		2055.04
802.5		2033.12
802.4		2030.93
802.3		2080.51
802.2		2079.81
802.1		2019.53
802		2071.2
801.9		2042.61
801.8		2066.58
801.7		2055.04
801.6		2064.65
801.5		2036.72
801.4		2008.14
801.3		2038.4
801.2		2045.34
801.1		2023.56
801		1968.4
800.9		1977.02
800.8		1973.58
800.7		1979.39
800.6		1955.77
800.5		1953.04
800.4		1982.52
800.3		1960.65
800.2		1943.56
800.1		1930.47
800		1932.85
799.9		1991
799.8		1956.15
799.7		1923.88
799.6		1880.66
799.5		1933.35
799.4		1950.3
799.3		1955.95
799.2		1991.87
799.1		1917.71
799		1922.88
798.9		1966.74
798.8		1925.56
798.7		1939.63
798.6		1954.7
798.5		1933.41
798.4		1936.95
798.3		1911.36
798.2		1950.9
798.1		1965.86
798		1980.28
797.9		2007.06
797.8		2021.23
797.7		1994.44
797.6		1996.64
797.5		2038.72
797.4		2007.62
797.3		2050.29
797.2		2070.51
797.1		2045.21
797		2092.88
796.9		2125.77
796.8		2164.7
796.7		2167.74
796.6		2164.25
796.5		2215.56
796.4		2178.85
796.3		2229.28
796.2		2209.14
796.1		2210.9
796		2235.75
795.9		2277.37
795.8		2251.82
795.7		2194.86
795.6		2212.89
795.5		2203.37
795.4		2166.47
795.3		2170.47
795.2		2133.11
795.1		2143.17
795		2137.69
794.9		2048.43
794.8		2044.83
794.7		2011.44
794.6		1957.59
794.5		2007.7
794.4		1933.39
794.3		1913.13
794.2		1855.2
794.1		1808.34
794		1829.2
793.9		1832.32
793.8		1785.74
793.7		1792.59
793.6		1794.51
793.5		1751.06
793.4		1749.15
793.3		1722.17
793.2		1738.45
793.1		1699.18
793		1708.26
792.9		1702.61
792.8		1711.96
792.7		1712.91
792.6		1701.3
792.5		1696.19
792.4		1739.16
792.3		1742.26
792.2		1757.64
792.1		1712.94
792		1699.45
791.9		1704.94
791.8		1711.44
791.7		1734.04
791.6		1710.76
791.5		1717.3
791.4		1723.77
791.3		1703.88
791.2		1712.19
791.1		1763.13
791		1719.17
790.9		1729.84
790.8		1721.66
790.7		1756.75
790.6		1764.91
790.5		1723.95
790.4		1717.26
790.3		1771.73
790.2		1761.9
790.1		1734.5
790		1760.8
789.9		1743.52
789.8		1785.83
789.7		1798.99
789.6		1783.41
789.5		1763.5
789.4		1846.19
789.3		1822.41
789.2		1780.72
789.1		1806.37
789		1807.13
788.9		1831.26
788.8		1822.62
788.7		1860.39
788.6		1786.84
788.5		1783.18
788.4		1810.7
788.3		1820.88
788.2		1874.2
788.1		1925.9
788		1934.42
787.9		1918.28
787.8		1906.57
787.7		1897.61
787.6		1869.44
787.5		1929.13
787.4		1950.58
787.3		1958.4
787.2		1997.11
787.1		1970.44
787		1994.02
786.9		1992.2
786.8		1990.05
786.7		2018.32
786.6		2021.94
786.5		1990.52
786.4		1993.26
786.3		2020.87
786.2		2052.16
786.1		2031.83
786		2030.27
785.9		1986.14
785.8		2037.08
785.7		1995.04
785.6		1989.15
785.5		2005.5
785.4		2046.15
785.3		2019.78
785.2		2023.56
785.1		2034.21
785		2033.42
784.9		2030.67
784.8		2021.53
784.7		1998.01
784.6		2024.61
784.5		2022.11
784.4		2004.14
784.3		2043.61
784.2		2054.33
784.1		2035.85
784		1974.95
783.9		1979.45
783.8		2023.05
783.7		2006.16
783.6		1999.19
783.5		1994.59
783.4		2028.97
783.3		2054.49
783.2		2051.86
783.1		2048.87
783		2104.51
782.9		2056.34
782.8		2076.27
782.7		2086.41
782.6		2057.27
782.5		2076.01
782.4		2040.58
782.3		2059.34
782.2		2139.88
782.1		2139.29
782		2144.35
781.9		2112.02
781.8		2232.4
781.7		2199.39
781.6		2198.69
781.5		2201.64
781.4		2244.25
781.3		2248.96
781.2		2229.46
781.1		2276.23
781		2282.62
780.9		2330.21
780.8		2317.27
780.7		2348.66
780.6		2368.57
780.5		2404.04
780.4		2447.07
780.3		2394.39
780.2		2482.88
780.1		2513.06
780		2487.67
779.9		2516.88
779.8		2509.75
779.7		2522.61
779.6		2500.21
779.5		2489.99
779.4		2461.32
779.3		2422.81
779.2		2390.41
779.1		2372.71
779		2293.09
778.9		2213.97
778.8		2102.1
778.7		2039.32
778.6		2000.53
778.5		1925.24
778.4		1887.43
778.3		1809.51
778.2		1742
778.1		1650.45
778		1667.64
777.9		1647.97
777.8		1609.61
777.7		1586.92
777.6		1546.85
777.5		1515.66
777.4		1473.85
777.3		1471.67
777.2		1492.78
777.1		1486.96
777		1505.7
776.9		1493.22
776.8		1482.31
776.7		1485.87
776.6		1504.96
776.5		1464.58
776.4		1485.18
776.3		1495.31
776.2		1451.55
776.1		1399.39
776		1418.25
775.9		1439.32
775.8		1442.48
775.7		1445.14
775.6		1458.33
775.5		1474.8
775.4		1436.15
775.3		1411.58
775.2		1409.78
775.1		1421.22
775		1409.48
774.9		1418.33
774.8		1376.03
774.7		1430.43
774.6		1433.3
774.5		1438.11
774.4		1436.72
774.3		1407.3
774.2		1392.61
774.1		1407.99
774		1409.89
773.9		1422.76
773.8		1405.06
773.7		1411.33
773.6		1434.59
773.5		1402.08
773.4		1429.23
773.3		1402.69
773.2		1381.63
773.1		1394.81
773		1400.07
772.9		1439.68
772.8		1404.42
772.7		1397.08
772.6		1385.78
772.5		1368.04
772.4		1381.19
772.3		1412.45
772.2		1371.33
772.1		1411.49
772		1402.17
771.9		1375.2
771.8		1368
771.7		1371.17
771.6		1357.35
771.5		1356.32
771.4		1335.89
771.3		1371.01
771.2		1394.12
771.1		1360.77
771		1355.99
770.9		1373.65
770.8		1346.58
770.7		1324.24
770.6		1347.75
770.5		1328.67
770.4		1356.76
770.3		1342.99
770.2		1339.64
770.1		1351.74
770		1334.03
769.9		1298.67
769.8		1349.22
769.7		1344.7
769.6		1347.79
769.5		1350.71
769.4		1340.39
769.3		1337.98
769.2		1308.53
769.1		1331.53
769		1314.11
768.9		1292.79
768.8		1281.73
768.7		1304.6
768.6		1274.08
768.5		1257.18
768.4		1271
768.3		1289.12
768.2		1296.04
768.1		1257.88
768		1276.57
767.9		1260.68
767.8		1244.42
767.7		1259.56
767.6		1212.8
767.5		1254.22
767.4		1232.23
767.3		1251.71
767.2		1260.19
767.1		1237.73
767		1243.24
766.9		1217.42
766.8		1259.19
766.7		1244.04
766.6		1241.58
766.5		1211.23
766.4		1181.48
766.3		1213.81
766.2		1258.67
766.1		1255.34
766		1223.3
765.9		1222.09
765.8		1218.44
765.7		1223.31
765.6		1250.8
765.5		1237.36
765.4		1204.23
765.3		1213.62
765.2		1235.18
765.1		1183.02
765		1132.55

## Sheet: O1s Scan
﻿
Axis	Energy	Elements=	201
C:\Users\expert\Documents\User Files\Shobha Mantripragada\Dr.Bishnu CM Ag 5 and 7\Dr.Bishnu CM Ag 5 and 7\Mono 400µm\Charge Compensation\CM-Ag 5\O1s Scan.VGD
Binding Energy (E)
eV		Counts / s
545		1060.6
544.9		1027.88
544.8		1053.8
544.7		1060.54
544.6		1086.98
544.5		1056.59
544.4		1053.85
544.3		1009.4
544.2		1061.14
544.1		1066.63
544		1048.76
543.9		980.093
543.8		1005.04
543.7		1037.66
543.6		1018.38
543.5		1014.38
543.4		1049.49
543.3		1034.17
543.2		1076.41
543.1		1058.32
543		1027.37
542.9		1079.04
542.8		1032.28
542.7		1046.97
542.6		1019.64
542.5		1033.22
542.4		1021.19
542.3		1040.5
542.2		1060.98
542.1		1027.18
542		1063.14
541.9		1036.37
541.8		1054.3
541.7		1090.49
541.6		1013.28
541.5		984.011
541.4		1030.2
541.3		1013.4
541.2		1021.05
541.1		1028.92
541		1009.99
540.9		1046.68
540.8		1055.8
540.7		1033.21
540.6		986.877
540.5		1004.94
540.4		1018.5
540.3		1014.85
540.2		950.695
540.1		1000.2
540		965.49
539.9		984.07
539.8		977.251
539.7		928.703
539.6		966.516
539.5		1012.16
539.4		1005.28
539.3		954.761
539.2		933.289
539.1		942.873
539		945.889
538.9		925.537
538.8		922.586
538.7		956.823
538.6		991.473
538.5		942.445
538.4		946.525
538.3		970.288
538.2		932.78
538.1		916.141
538		947.057
537.9		934.779
537.8		936.248
537.7		969.768
537.6		961.216
537.5		934.773
537.4		950.984
537.3		994.478
537.2		956.096
537.1		973.72
537		980.261
536.9		955.694
536.8		966.525
536.7		993.736
536.6		945.906
536.5		962.584
536.4		1018.6
536.3		1017.37
536.2		1006.88
536.1		1001.4
536		1009.71
535.9		1026.11
535.8		995.213
535.7		1026.4
535.6		1021.71
535.5		989.847
535.4		959.827
535.3		972.996
535.2		1013.37
535.1		1026.74
535		1036.23
534.9		1012.13
534.8		957.752
534.7		963.233
534.6		1004.19
534.5		1009.73
534.4		987.366
534.3		972.636
534.2		1000.2
534.1		998.533
534		954.706
533.9		989.648
533.8		1010.3
533.7		991.825
533.6		988.043
533.5		1048.05
533.4		1043.32
533.3		1042.71
533.2		1060.01
533.1		1045.31
533		1117.62
532.9		1149.21
532.8		1179.49
532.7		1213.57
532.6		1193.27
532.5		1268.94
532.4		1265.11
532.3		1370.91
532.2		1413.65
532.1		1442.05
532		1490.67
531.9		1603.83
531.8		1675.68
531.7		1589.66
531.6		1585.74
531.5		1660.42
531.4		1696.22
531.3		1680.73
531.2		1605.95
531.1		1609.84
531		1563.77
530.9		1601.38
530.8		1627.05
530.7		1658.23
530.6		1699.72
530.5		1682.66
530.4		1763.27
530.3		1871.2
530.2		1936.01
530.1		2079.95
530		2226.78
529.9		2338.94
529.8		2482.95
529.7		2627.53
529.6		2762.05
529.5		2986.29
529.4		3075.17
529.3		3052.62
529.2		3013.79
529.1		2968.67
529		2936.44
528.9		2857.7
528.8		2753.89
528.7		2562.75
528.6		2362.53
528.5		2186.73
528.4		1982.35
528.3		1774.38
528.2		1603.86
528.1		1523.85
528		1363.63
527.9		1233.01
527.8		1152.13
527.7		1079.6
527.6		992.8
527.5		892.617
527.4		886.94
527.3		861.686
527.2		890.735
527.1		879.138
527		824.015
526.9		780.703
526.8		810.143
526.7		768.904
526.6		753.641
526.5		715.914
526.4		742.917
526.3		763.388
526.2		739.711
526.1		701.758
526		716.012
525.9		772.092
525.8		746.066
525.7		754.825
525.6		749.632
525.5		785.636
525.4		743.704
525.3		727.676
525.2		743.811
525.1		715.219
525		722.689
