# Supplementary material for: Decoration of Ag nanoparticles on CoMoO4 rods for efficient electrochemical reduction of CO2
Source: Sci Rep. 2024 Jan 16;14:1406. doi: 10.1038/s41598-024-51680-w (PMC10792071; doi:10.1038/s41598-024-51680-w)
Supplement: Supplementary file 1 — Supplementary Information 1. [file 41598_2024_51680_MOESM1_ESM.zip › raw data for scientific reports/XPS CoMoO4.xlsx]

## Sheet: Co2p Scan C
﻿
Axis	Energy	Elements=	501
C:\Users\expert\Documents\User Files\Shobha Mantripragada\Dr Bishnu pH 7\pH 7\Mono 500µm\Charge Compensation\pH 7 - 1\Co2p Scan.VGD
Binding Energy (E)
eV		Counts / s
815		3673.14
814.9		3619.28
814.8		3578.11
814.7		3511.58
814.6		3548.37
814.5		3534.51
814.4		3645.68
814.3		3652.26
814.2		3601.37
814.1		3594.1
814		3526.2
813.9		3536.28
813.8		3524.78
813.7		3531.63
813.6		3610.56
813.5		3540.92
813.4		3503.68
813.3		3572.12
813.2		3632.2
813.1		3436.04
813		3433.57
812.9		3553.07
812.8		3485.44
812.7		3475.65
812.6		3542.5
812.5		3474.07
812.4		3480.45
812.3		3476.56
812.2		3533.85
812.1		3558.32
812		3601.1
811.9		3597.86
811.8		3498.51
811.7		3480.4
811.6		3495.43
811.5		3533.23
811.4		3555.27
811.3		3559.27
811.2		3563.4
811.1		3545.19
811		3544.66
810.9		3519.06
810.8		3511.05
810.7		3463.41
810.6		3507.08
810.5		3556.72
810.4		3524.7
810.3		3563.64
810.2		3610.52
810.1		3614.2
810		3625.04
809.9		3583.92
809.8		3477.13
809.7		3542.84
809.6		3506.49
809.5		3545.67
809.4		3561.29
809.3		3493.59
809.2		3562.82
809.1		3502.66
809		3470.82
808.9		3518.31
808.8		3497.05
808.7		3584.43
808.6		3550.08
808.5		3548.89
808.4		3573.04
808.3		3534.06
808.2		3533.55
808.1		3544.55
808		3685.6
807.9		3597.73
807.8		3461.04
807.7		3620.17
807.6		3638.44
807.5		3535.88
807.4		3571.94
807.3		3683.57
807.2		3654.6
807.1		3629.84
807		3607.61
806.9		3678.63
806.8		3662.75
806.7		3584.04
806.6		3617.01
806.5		3641.76
806.4		3710.25
806.3		3680.89
806.2		3693.73
806.1		3704.08
806		3723.07
805.9		3695.99
805.8		3683.46
805.7		3850.56
805.6		3781.7
805.5		3828.47
805.4		3833.41
805.3		3818.3
805.2		3883.32
805.1		3747.06
805		3768.19
804.9		3848.8
804.8		3907.64
804.7		3933.09
804.6		3928.54
804.5		3968.58
804.4		3988.12
804.3		4001.92
804.2		3959.27
804.1		3947.82
804		4071.25
803.9		3929.31
803.8		3965.61
803.7		4028.63
803.6		4109.97
803.5		4118.88
803.4		4098.96
803.3		4030.94
803.2		4010.44
803.1		4031.42
803		3994.52
802.9		3983.96
802.8		4022.36
802.7		3989.45
802.6		4002.21
802.5		3971.3
802.4		3911.57
802.3		3858.88
802.2		3857.71
802.1		3934.38
802		3873.36
801.9		3886.03
801.8		3889.37
801.7		3922.89
801.6		3921.06
801.5		3894.98
801.4		3889.19
801.3		3853.6
801.2		3992.77
801.1		3865.56
801		3776.35
800.9		3795.35
800.8		3854.77
800.7		3891.61
800.6		3846.79
800.5		3837.47
800.4		3854.77
800.3		3852.88
800.2		3890.12
800.1		3891.15
800		3941.72
799.9		3849.3
799.8		3920.78
799.7		3903.72
799.6		3934.49
799.5		3977.31
799.4		3877.79
799.3		3937.28
799.2		4029.27
799.1		4087.73
799		4048.77
798.9		4016.92
798.8		4166.82
798.7		4083.45
798.6		4122.47
798.5		4165.54
798.4		4223.87
798.3		4313.69
798.2		4286.55
798.1		4195.03
798		4378.58
797.9		4401.68
797.8		4299.24
797.7		4307.64
797.6		4374.79
797.5		4441.23
797.4		4453.87
797.3		4452.75
797.2		4459.97
797.1		4557.67
797		4406.19
796.9		4433.47
796.8		4490.67
796.7		4449.8
796.6		4486.02
796.5		4357.17
796.4		4295.8
796.3		4286.95
796.2		4283.8
796.1		4418.2
796		4269.64
795.9		4152.43
795.8		4008.23
795.7		4001.88
795.6		3899.55
795.5		3881.93
795.4		3883.18
795.3		3839.13
795.2		3740.9
795.1		3817.2
795		3718.19
794.9		3631.43
794.8		3588.81
794.7		3554.9
794.6		3564.84
794.5		3465.79
794.4		3469.13
794.3		3489
794.2		3505.07
794.1		3367.39
794		3407.74
793.9		3423.55
793.8		3381.13
793.7		3422.82
793.6		3429.71
793.5		3421.23
793.4		3440.13
793.3		3324.77
793.2		3350.13
793.1		3381.87
793		3439.96
792.9		3413.07
792.8		3396.36
792.7		3405.13
792.6		3440.41
792.5		3380.58
792.4		3470.41
792.3		3484.57
792.2		3455.56
792.1		3475.68
792		3420.94
791.9		3403.5
791.8		3481.87
791.7		3550.55
791.6		3472.42
791.5		3506.03
791.4		3469.28
791.3		3472.52
791.2		3442.5
791.1		3517.73
791		3438.87
790.9		3533.13
790.8		3596.66
790.7		3530.8
790.6		3583.61
790.5		3568.28
790.4		3548.5
790.3		3624.67
790.2		3511.81
790.1		3503.19
790		3577.56
789.9		3534.75
789.8		3603.18
789.7		3602.17
789.6		3612.71
789.5		3677.08
789.4		3702.69
789.3		3797.95
789.2		3683.23
789.1		3677.55
789		3745.65
788.9		3819.21
788.8		3867.86
788.7		3821.92
788.6		3766.75
788.5		3809.82
788.4		3827.23
788.3		3783.5
788.2		3883
788.1		4013.85
788		3987.66
787.9		3956.84
787.8		4002.58
787.7		4035.88
787.6		3990.74
787.5		4009.58
787.4		4179.5
787.3		4059.29
787.2		4010.17
787.1		3989.09
787		3994.85
786.9		3988.24
786.8		4023.67
786.7		3921.14
786.6		3932.33
786.5		4144.75
786.4		4082.57
786.3		4005.23
786.2		4096.72
786.1		4131.6
786		4094.73
785.9		4057.63
785.8		4143.46
785.7		4080.55
785.6		4069.53
785.5		4031.29
785.4		4105.13
785.3		4113.1
785.2		4057.54
785.1		4180.13
785		4072.01
784.9		4053.84
784.8		4112.61
784.7		4207.21
784.6		4181.81
784.5		4165.83
784.4		4089.45
784.3		4216.35
784.2		4254.54
784.1		4279.33
784		4266.32
783.9		4197.28
783.8		4299.95
783.7		4349.57
783.6		4310.19
783.5		4337.02
783.4		4428.25
783.3		4354.1
783.2		4383.19
783.1		4498.71
783		4516.31
782.9		4567.3
782.8		4595.99
782.7		4588.45
782.6		4677.69
782.5		4730.16
782.4		4758.35
782.3		4770.26
782.2		4856.52
782.1		4910.65
782		4881.12
781.9		4917.17
781.8		5027.16
781.7		4970.94
781.6		4994.77
781.5		5042.02
781.4		5051.58
781.3		5062.87
781.2		5070.74
781.1		4964.9
781		5058.08
780.9		5048.08
780.8		4999.11
780.7		4971.77
780.6		4927.97
780.5		4969.36
780.4		4948.65
780.3		4879.82
780.2		4816.1
780.1		4697.67
780		4572.34
779.9		4438.42
779.8		4297.19
779.7		4091.08
779.6		4061.3
779.5		3907.97
779.4		3705.41
779.3		3635.69
779.2		3554.75
779.1		3507.43
779		3368.26
778.9		3285.93
778.8		3214.13
778.7		3203.34
778.6		3115.46
778.5		3077.2
778.4		3046.77
778.3		2954.19
778.2		2989.99
778.1		2929.12
778		2839.06
777.9		2893.76
777.8		2902.21
777.7		2847.82
777.6		2793.79
777.5		2804.42
777.4		2842.5
777.3		2805.32
777.2		2778.31
777.1		2756.81
777		2758.55
776.9		2772.59
776.8		2778.08
776.7		2739.66
776.6		2714.11
776.5		2751.17
776.4		2775.8
776.3		2800.85
776.2		2701.27
776.1		2743.17
776		2735.9
775.9		2710.98
775.8		2772.03
775.7		2774.77
775.6		2739.7
775.5		2712.05
775.4		2764.37
775.3		2713.08
775.2		2675.34
775.1		2679.21
775		2665.69
774.9		2691.53
774.8		2712.39
774.7		2654.1
774.6		2689.67
774.5		2658.59
774.4		2648.01
774.3		2621.27
774.2		2648.15
774.1		2697.83
774		2720.84
773.9		2689.78
773.8		2657.94
773.7		2691.05
773.6		2727.07
773.5		2748.15
773.4		2728.6
773.3		2632.91
773.2		2625.44
773.1		2585.77
773		2694.64
772.9		2684.31
772.8		2658.01
772.7		2675.54
772.6		2651.07
772.5		2626.91
772.4		2657.84
772.3		2687.51
772.2		2666.17
772.1		2630.45
772		2606.84
771.9		2539.21
771.8		2617.26
771.7		2585.78
771.6		2556.38
771.5		2525.2
771.4		2548.26
771.3		2523.04
771.2		2573.76
771.1		2517.11
771		2470.59
770.9		2541.84
770.8		2593.11
770.7		2477.42
770.6		2471.95
770.5		2469.53
770.4		2480.9
770.3		2432.11
770.2		2476.85
770.1		2518.18
770		2457.99
769.9		2496.01
769.8		2474.88
769.7		2487.59
769.6		2363.36
769.5		2394.74
769.4		2358.01
769.3		2344.75
769.2		2310.56
769.1		2373.24
769		2326.68
768.9		2378.92
768.8		2405.78
768.7		2415.69
768.6		2349.16
768.5		2284.46
768.4		2314.11
768.3		2348.88
768.2		2292.8
768.1		2222.82
768		2280.34
767.9		2311.72
767.8		2290.85
767.7		2280.11
767.6		2270.92
767.5		2205.56
767.4		2255.97
767.3		2297.76
767.2		2310.24
767.1		2248.17
767		2298.35
766.9		2272.49
766.8		2275.83
766.7		2286.68
766.6		2280.85
766.5		2288.86
766.4		2226.96
766.3		2257.18
766.2		2290.76
766.1		2275.17
766		2234.93
765.9		2228.93
765.8		2223.94
765.7		2218.78
765.6		2284.28
765.5		2222.98
765.4		2243.13
765.3		2282.91
765.2		2215.06
765.1		2225.65
765		2240.91

## Sheet: O1s Scan B
﻿
Axis	Energy	Elements=	201
C:\Users\expert\Documents\User Files\Shobha Mantripragada\Dr Bishnu pH 7\pH 7\Mono 500µm\Charge Compensation\pH 7 - 1\O1s Scan.VGD
Binding Energy (E)
eV		Counts / s
545		1231.39
544.9		1219.13
544.8		1222.87
544.7		1182.25
544.6		1144.74
544.5		1157.99
544.4		1193.97
544.3		1260.42
544.2		1174.94
544.1		1197.29
544		1174.84
543.9		1210.04
543.8		1228.93
543.7		1179.71
543.6		1138.72
543.5		1150.61
543.4		1203.73
543.3		1233.75
543.2		1119.34
543.1		1154.86
543		1142.29
542.9		1157.63
542.8		1196.02
542.7		1165.8
542.6		1185.66
542.5		1200.53
542.4		1147.07
542.3		1125.17
542.2		1169.47
542.1		1123.84
542		1130.26
541.9		1206.67
541.8		1152.89
541.7		1133.57
541.6		1084.92
541.5		1116.46
541.4		1153.16
541.3		1089.32
541.2		1106.25
541.1		1115.41
541		1141.4
540.9		1152.67
540.8		1137.59
540.7		1092.46
540.6		1028.22
540.5		1000.8
540.4		1059.59
540.3		983.409
540.2		1080.66
540.1		1094.36
540		1041.2
539.9		1037.77
539.8		1015.46
539.7		1014.25
539.6		1015.43
539.5		1094.26
539.4		1113.01
539.3		988.87
539.2		1067.02
539.1		1020.86
539		1077.82
538.9		1121.56
538.8		1098.54
538.7		1081.88
538.6		1070.82
538.5		1093.35
538.4		1065.23
538.3		1042.37
538.2		1065.49
538.1		1086.5
538		1091.5
537.9		1045.1
537.8		1054.45
537.7		1034.88
537.6		1046.15
537.5		1038.21
537.4		987.44
537.3		942.516
537.2		998.17
537.1		1029.35
537		974.446
536.9		1041.93
536.8		975.07
536.7		1064.26
536.6		1084.92
536.5		983.34
536.4		1025.85
536.3		1007.78
536.2		1057
536.1		1065.28
536		1071.77
535.9		1066.26
535.8		1110.41
535.7		1076.55
535.6		1098.21
535.5		1091.26
535.4		1085.78
535.3		1074.01
535.2		1085.46
535.1		1086.13
535		999.896
534.9		1017.88
534.8		1158.1
534.7		1099.65
534.6		1064.2
534.5		1125.3
534.4		1166.68
534.3		1085.94
534.2		1114.19
534.1		1117.59
534		1073.59
533.9		1156.32
533.8		1171.55
533.7		1216.12
533.6		1170.58
533.5		1202.51
533.4		1190.93
533.3		1252.46
533.2		1216.07
533.1		1173.37
533		1252.56
532.9		1340.3
532.8		1334
532.7		1384.23
532.6		1344.87
532.5		1356.92
532.4		1416.61
532.3		1487.39
532.2		1530.87
532.1		1613.8
532		1620.54
531.9		1717.88
531.8		1828.31
531.7		1892.17
531.6		1962.09
531.5		2093.77
531.4		2160.47
531.3		2274.1
531.2		2417.75
531.1		2698.41
531		2726.09
530.9		2827.62
530.8		3079.82
530.7		3096.4
530.6		3286.65
530.5		3209.76
530.4		3396.15
530.3		3418.86
530.2		3462.63
530.1		3395.03
530		3288.88
529.9		3134.65
529.8		2944.68
529.7		2747.22
529.6		2747.46
529.5		2370.52
529.4		2169.23
529.3		2017.58
529.2		1879.47
529.1		1672.07
529		1548.84
528.9		1489.83
528.8		1290.94
528.7		1271.87
528.6		1179.7
528.5		1168.13
528.4		1060.66
528.3		1081.44
528.2		989.542
528.1		985.437
528		941.539
527.9		955.705
527.8		980.918
527.7		879.603
527.6		895.492
527.5		858.218
527.4		848.537
527.3		850.73
527.2		883.236
527.1		863.756
527		925.493
526.9		857.172
526.8		860.864
526.7		861.539
526.6		882.94
526.5		851.442
526.4		834.769
526.3		843.649
526.2		828.251
526.1		833.267
526		858.893
525.9		869.268
525.8		871.231
525.7		835.11
525.6		836.841
525.5		861.04
525.4		889.145
525.3		859.485
525.2		804.495
525.1		850.74
525		799.232

## Sheet: Mo3d Scan A
﻿
Axis	Energy	Elements=	191
C:\Users\expert\Documents\User Files\Shobha Mantripragada\Dr Bishnu pH 7\pH 7\Mono 500µm\Charge Compensation\pH 7 - 1\Mo3d Scan.VGD
Binding Energy (E)
eV		Counts / s
245		893.526
244.9		882.674
244.8		873.83
244.7		867.772
244.6		857.831
244.5		826.969
244.4		836.319
244.3		854.457
244.2		882.895
244.1		846.652
244		839.79
243.9		820.784
243.8		810.698
243.7		806.264
243.6		843.574
243.5		839.782
243.4		813.432
243.3		781.092
243.2		770.327
243.1		819.24
243		806.012
242.9		793.104
242.8		754.036
242.7		774.646
242.6		809.683
242.5		791.316
242.4		792.701
242.3		851.506
242.2		858.007
242.1		815.663
242		804.175
241.9		860.261
241.8		834.079
241.7		867.073
241.6		840.777
241.5		830.282
241.4		824.886
241.3		831.366
241.2		832.995
241.1		811.914
241		824.697
240.9		829.222
240.8		852.833
240.7		846.782
240.6		844.601
240.5		865.401
240.4		906.109
240.3		907.692
240.2		923.594
240.1		966.934
240		938.974
239.9		961.854
239.8		979.941
239.7		1016.07
239.6		1058.53
239.5		1065.14
239.4		1072.55
239.3		1085.88
239.2		1121.55
239.1		1124.2
239		1135.39
238.9		1084.65
238.8		1127.86
238.7		1167.88
238.6		1222.29
238.5		1265.18
238.4		1250.27
238.3		1280.15
238.2		1317.44
238.1		1323.31
238		1381.3
237.9		1398.16
237.8		1377.21
237.7		1395.02
237.6		1430.32
237.5		1471.74
237.4		1551.89
237.3		1596.32
237.2		1579.34
237.1		1662.46
237		1702.14
236.9		1773.97
236.8		1813.26
236.7		1875.04
236.6		1949.24
236.5		1957.94
236.4		2083.88
236.3		2141.84
236.2		2260.91
236.1		2280.79
236		2371.47
235.9		2489.8
235.8		2631.85
235.7		2608.08
235.6		2702.16
235.5		2833.56
235.4		2905.13
235.3		2890.28
235.2		2910.86
235.1		2950.6
235		2973.41
234.9		2864.81
234.8		2781.63
234.7		2700.7
234.6		2523.22
234.5		2461.32
234.4		2377.14
234.3		2265.56
234.2		2199.61
234.1		2149.85
234		2066.44
233.9		2038.25
233.8		1997.63
233.7		2011.22
233.6		1975.52
233.5		2078.21
233.4		2068.5
233.3		2046.59
233.2		2097.37
233.1		2210.74
233		2184.48
232.9		2265.02
232.8		2442.57
232.7		2561.52
232.6		2604.85
232.5		2750.17
232.4		2882.19
232.3		2978.41
232.2		2930.68
232.1		2962.09
232		3057.91
231.9		3029.94
231.8		2904.7
231.7		2677.57
231.6		2480.5
231.5		2246.87
231.4		2066.49
231.3		1839.33
231.2		1675.8
231.1		1461.49
231		1205.98
230.9		1053.41
230.8		957.483
230.7		873.977
230.6		788.208
230.5		691.67
230.4		633.482
230.3		583.266
230.2		545.271
230.1		494.797
230		461.612
229.9		444.694
229.8		432.861
229.7		412.553
229.6		410.025
229.5		373.455
229.4		355.488
229.3		372.95
229.2		342.064
229.1		304.873
229		312.459
228.9		340.391
228.8		337.282
228.7		331.951
228.6		349.942
228.5		348.362
228.4		332.746
228.3		334.872
228.2		320.532
228.1		319.936
228		321.661
227.9		325.224
227.8		333.643
227.7		323.662
227.6		315.138
227.5		300.882
227.4		315.582
227.3		314.35
227.2		315.411
227.1		316.886
227		311.329
226.9		295.517
226.8		320.147
226.7		341.453
226.6		336.457
226.5		318.031
226.4		326.518
226.3		318.677
226.2		283.477
226.1		291.747
226		316.691

## Sheet: XPS Survey
﻿
Axis	Energy	Elements=	1361
C:\Users\expert\Documents\User Files\Shobha Mantripragada\Dr Bishnu pH 7\pH 7\Mono 500µm\Charge Compensation\pH 7 - 1\XPS Survey.VGD
Binding Energy (E)				Backgnd.
eV		Counts / s		Counts / s
1350		318002		0
1349		313812		0
1348		310535		0
1347		309591		0
1346		309394		0
1345		306643		0
1344		304628		0
1343		301771		0
1342		301281		0
1341		299300		0
1340		297428		0
1339		295727		0
1338		296415		0
1337		294013		0
1336		289120		0
1335		290081		0
1334		290332		0
1333		288475		0
1332		288061		0
1331		287627		0
1330		286981		0
1329		284549		0
1328		284353		0
1327		283217		0
1326		279884		0
1325		278942		0
1324		275271		0
1323		274935		0
1322		273915		0
1321		271938		0
1320		270094		0
1319		269187		0
1318		267993		0
1317		267562		0
1316		266139		0
1315		265576		0
1314		264835		0
1313		265224		0
1312		263267		0
1311		263054		0
1310		263053		0
1309		264709		0
1308		266713		0
1307		266650		0
1306		264771		0
1305		268936		0
1304		266961		0
1303		265358		0
1302		263613		0
1301		264320		0
1300		259169		0
1299		257917		0
1298		255139		0
1297		252029		0
1296		251976		0
1295		250305		0
1294		249530		0
1293		246838		0
1292		245384		0
1291		245823		0
1290		245168		0
1289		242567		0
1288		243696		0
1287		244073		0
1286		242718		0
1285		243506		0
1284		243286		0
1283		240972		0
1282		240606		0
1281		241575		0
1280		240058		0
1279		237588		0
1278		238788		0
1277		240539		0
1276		241902		0
1275		240875		0
1274		241548		0
1273		241786		0
1272		241692		0
1271		242758		0
1270		241676		0
1269		240898		0
1268		240265		0
1267		240307		0
1266		240136		0
1265		239007		0
1264		239146		0
1263		236187		0
1262		234287		0
1261		236403		0
1260		235083		0
1259		236036		0
1258		233984		0
1257		233325		0
1256		231509		0
1255		232196		0
1254		232391		0
1253		230242		0
1252		231671		0
1251		231836		0
1250		229352		0
1249		231447		0
1248		231484		0
1247		231794		0
1246		232322		0
1245		231743		0
1244		231476		0
1243		230710		0
1242		231161		0
1241		230893		0
1240		230883		0
1239		230832		0
1238		231526		0
1237		230111		0
1236		230306		0
1235		230192		0
1234		231835		0
1233		230417		0
1232		230973		0
1231		232417		0
1230		233325		0
1229		234214		0
1228		231977		0
1227		231252		0
1226		231697		0
1225		233731		0
1224		232193		0
1223		231012		0
1222		230540		0
1221		230560		0
1220		230051		0
1219		228223		0
1218		228775		0
1217		227076		0
1216		226818		0
1215		226199		0
1214		226197		0
1213		225389		0
1212		224339		0
1211		223818		0
1210		223150		0
1209		222198		0
1208		222734		0
1207		223951		0
1206		223379		0
1205		222940		0
1204		222822		0
1203		223115		0
1202		223799		0
1201		223495		0
1200		223150		0
1199		222473		0
1198		222714		0
1197		222705		0
1196		223218		0
1195		223218		0
1194		222822		0
1193		222802		0
1192		222139		0
1191		221895		0
1190		222051		0
1189		222481		0
1188		222167		0
1187		221656		0
1186		221108		0
1185		219677		0
1184		219702		0
1183		220411		0
1182		222164		0
1181		220118		0
1180		223252		0
1179		221836		0
1178		221804		0
1177		220988		0
1176		219832		0
1175		221077		0
1174		222595		0
1173		221211		0
1172		220172		0
1171		219226		0
1170		218738		0
1169		219240		0
1168		219589		0
1167		217082		0
1166		219545		0
1165		219618		0
1164		217159		0
1163		218964		0
1162		218961		0
1161		218954		0
1160		219343		0
1159		218440		0
1158		218151		0
1157		218734		0
1156		217422		0
1155		217622		0
1154		216380		0
1153		218097		0
1152		217046		0
1151		217588		0
1150		218932		0
1149		216797		0
1148		217564		0
1147		216084		0
1146		216241		0
1145		214764		0
1144		216524		0
1143		216003		0
1142		217655		0
1141		217100		0
1140		215120		0
1139		215955		0
1138		215452		0
1137		215115		0
1136		216248		0
1135		216018		0
1134		216063		0
1133		214185		0
1132		214265		0
1131		215659		0
1130		215062		0
1129		215212		0
1128		215197		0
1127		214399		0
1126		213115		0
1125		212643		0
1124		214539		0
1123		213677		0
1122		213812		0
1121		212919		0
1120		211946		0
1119		213189		0
1118		213196		0
1117		213488		0
1116		214083		0
1115		212810		0
1114		212275		0
1113		212069		0
1112		211316		0
1111		212665		0
1110		212169		0
1109		211523		0
1108		211270		0
1107		213011		0
1106		211096		0
1105		209668		0
1104		210979		0
1103		209604		0
1102		211039		0
1101		210763		0
1100		210220		0
1099		209110		0
1098		211292		0
1097		211097		0
1096		209949		0
1095		208665		0
1094		209796		0
1093		210600		0
1092		210006		0
1091		208138		0
1090		209839		0
1089		208519		0
1088		209161		0
1087		208797		0
1086		210099		0
1085		208801		0
1084		209063		0
1083		208603		0
1082		206749		0
1081		207852		0
1080		208380		0
1079		207230		0
1078		207119		0
1077		208539		0
1076		208747		0
1075		207263		0
1074		208070		0
1073		207284		0
1072		207050		0
1071		207247		0
1070		207717		0
1069		207852		0
1068		207635		0
1067		207767		0
1066		208110		0
1065		207914		0
1064		208571		0
1063		206507		0
1062		206985		0
1061		206767		0
1060		206422		0
1059		207363		0
1058		205940		0
1057		205264		0
1056		206645		0
1055		206323		0
1054		207092		0
1053		206741		0
1052		206907		0
1051		207594		0
1050		205305		0
1049		206515		0
1048		204764		0
1047		206267		0
1046		204330		0
1045		207531		0
1044		205350		0
1043		205451		0
1042		205079		0
1041		206068		0
1040		205443		0
1039		204342		0
1038		205667		0
1037		206281		0
1036		205078		0
1035		205731		0
1034		204910		0
1033		204959		0
1032		204412		0
1031		206287		0
1030		203866		0
1029		204700		0
1028		205074		0
1027		206618		0
1026		205291		0
1025		206939		0
1024		205543		0
1023		204817		0
1022		205643		0
1021		206076		0
1020		204996		0
1019		205620		0
1018		204636		0
1017		205904		0
1016		206507		0
1015		206840		0
1014		205944		0
1013		207303		0
1012		209220		0
1011		208566		0
1010		207801		0
1009		208344		0
1008		208289		0
1007		207620		0
1006		206832		0
1005		206162		0
1004		205088		0
1003		204260		0
1002		204989		0
1001		206149		0
1000		206656		0
999		208812		0
998		212588		0
997		213283		0
996		216297		0
995		215544		0
994		214402		0
993		212567		0
992		207873		0
991		205590		0
990		204384		0
989		204157		0
988		202911		0
987		200576		0
986		198401		0
985		199427		0
984		197945		0
983		197823		0
982		199409		0
981		203538		0
980		211238		0
979		218434		0
978		227801		0
977		234934		0
976		235522		0
975		235980		0
974		228708		0
973		220792		0
972		212516		0
971		204209		0
970		196440		0
969		191923		0
968		187034		0
967		183053		0
966		179623		0
965		176151		0
964		175156		0
963		173577		0
962		173141		0
961		172644		0
960		171461		0
959		171078		0
958		171362		0
957		170241		0
956		170607		0
955		171288		0
954		170353		0
953		169023		0
952		169863		0
951		169449		0
950		169480		0
949		171324		0
948		171078		0
947		170122		0
946		169992		0
945		169078		0
944		170897		0
943		170895		0
942		170635		0
941		171238		0
940		171631		0
939		171335		0
938		173101		0
937		173073		0
936		174650		0
935		176339		0
934		174675		0
933		176559		0
932		176937		0
931		176547		0
930		177491		0
929		177928		0
928		174453		0
927		174627		0
926		172449		0
925		169178		0
924		167308		0
923		164821		0
922		164843		0
921		163561		0
920		161742		0
919		162108		0
918		160535		0
917		160772		0
916		160411		0
915		160451		0
914		160216		0
913		159857		0
912		160241		0
911		159112		0
910		160032		0
909		159788		0
908		159855		0
907		159889		0
906		160119		0
905		159405		0
904		160442		0
903		159712		0
902		160122		0
901		159936		0
900		160218		0
899		159115		0
898		158666		0
897		158701		0
896		159763		0
895		159766		0
894		159058		0
893		159647		0
892		160457		0
891		159160		0
890		160342		0
889		160433		0
888		161232		0
887		161690		0
886		160927		0
885		159680		0
884		160172		0
883		158594		0
882		159190		0
881		158993		0
880		158977		0
879		158133		0
878		157837		0
877		158328		0
876		159102		0
875		158845		0
874		159930		0
873		158345		0
872		159084		0
871		157751		0
870		158069		0
869		156998		0
868		156362		0
867		155991		0
866		156312		0
865		157429		0
864		157410		0
863		157568		0
862		157508		0
861		157437		0
860		158545		0
859		158010		0
858		157098		0
857		158113		0
856		157053		0
855		158497		0
854		157791		0
853		158907		0
852		158683		0
851		159796		0
850		160135		0
849		160391		0
848		160722		0
847		161153		0
846		160105		0
845		163216		0
844		162305		0
843		161100		0
842		161089		0
841		160122		0
840		160565		0
839		161009		0
838		160282		0
837		160461		0
836		158830		0
835		156603		0
834		155026		0
833		154510		0
832		150958		0
831		149201		0
830		148940		0
829		145896		0
828		145150		0
827		144893		0
826		143054		0
825		144073		0
824		142811		0
823		143033		0
822		141986		0
821		141791		0
820		140883		0
819		139736		0
818		139711		0
817		140181		0
816		139148		0
815		138310		0
814		137176		0
813		137317		0
812		136617		137057
811		137238		137060
810		137890		137062
809		138322		137065
808		141841		137067
807		144754		137070
806		147463		137072
805		150520		137074
804		151200		137077
803		152023		137079
802		154206		137082
801		155162		137084
800		157974		137087
799		157600		137089
798		158358		137092
797		152702		137094
796		145197		137097
795		139997		137099
794		136440		137102
793		134868		136196
792		137280		136043
791		141182		135712
790		145859		135014
789		148753		133910
788		154034		132332
787		158375		130255
786		164622		127551
785		169369		124193
784		172271		120177
783		171108		115665
782		166365		110892
781		155714		106220
780		139728		102073
779		124035		98799.4
778		113016		96473
777		105576		94926.2
776		103195		93845.5
775		100391		93036.3
774		99441.3		92338.3
773		96690.6		91770.3
772		93638		91349.1
771		90855		91016.8
770		88557.3		0
769		86880.1		0
768		85346.3		0
767		83546.6		0
766		82651.2		0
765		81726.5		0
764		81587.3		0
763		80508.8		0
762		80556.4		0
761		79838.9		0
760		79515.8		0
759		78566.4		0
758		79626.4		0
757		78028.3		0
756		77354.5		0
755		77443.7		0
754		77366.3		0
753		76457		0
752		76581.7		0
751		76933.3		0
750		77765.3		0
749		76649		0
748		75694.9		0
747		75965.6		0
746		77119.3		0
745		76719.6		0
744		76059		0
743		76834.9		0
742		76189.6		0
741		76838.4		0
740		76807.5		0
739		77364		0
738		76585.9		0
737		77331.7		0
736		78146.1		0
735		77597.8		0
734		77213.5		0
733		77307.4		0
732		77346.5		0
731		77320.2		0
730		78423.8		0
729		77841.3		0
728		79027.8		0
727		79541.8		0
726		79552.2		0
725		80628.9		0
724		81691.7		0
723		83134.4		0
722		85826.8		0
721		85802.1		0
720		86443.9		0
719		88609.3		0
718		87290.8		0
717		86524.8		0
716		86409.4		0
715		84577.6		0
714		83186.3		0
713		80567.1		0
712		78221.6		0
711		74980.7		0
710		73239.5		0
709		71346.7		0
708		70931		0
707		69474.8		0
706		70423.8		0
705		69681.3		0
704		69902.5		0
703		69704.1		0
702		70757.5		0
701		68852.4		0
700		68478.1		0
699		68346.2		0
698		66666.7		0
697		66597.8		0
696		64747		0
695		64281.4		0
694		63614.7		0
693		64095.8		0
692		63426.1		0
691		64320.1		0
690		63542.7		0
689		63256.2		0
688		63824.6		0
687		63831.1		0
686		63165.2		0
685		62646.3		0
684		63017		0
683		63904.9		0
682		63717.1		0
681		62883.5		0
680		63652.2		0
679		62767.2		0
678		62804.9		0
677		63017.4		0
676		63174.3		0
675		63005		0
674		63784.7		0
673		63033.5		0
672		63333.9		0
671		62760.4		0
670		62706.2		0
669		63018		0
668		63115.1		0
667		63405.5		0
666		63250.7		0
665		63742.4		0
664		63319.3		0
663		63152.3		0
662		63026		0
661		64007.3		0
660		64111.5		0
659		63726.3		0
658		62992.6		0
657		63479.4		0
656		63325.6		0
655		63163.1		0
654		63319.6		0
653		64101		0
652		63671.6		0
651		63484.7		0
650		63219.2		0
649		63071		0
648		64635		0
647		63028.5		0
646		63337.7		0
645		63664.8		0
644		62412.4		0
643		62811.6		0
642		63520.7		0
641		64519.3		0
640		63793.4		0
639		63681.9		0
638		63497.3		0
637		63227.8		0
636		63016.1		0
635		63626.2		0
634		63914.1		0
633		62993.1		0
632		63111.2		0
631		63788.2		0
630		64001.1		0
629		64033.6		0
628		64163.7		0
627		63040.6		0
626		64145.6		0
625		63632.2		0
624		63913.2		0
623		62955.4		0
622		63829.5		0
621		62708.7		0
620		62280.4		0
619		63752.2		0
618		64358.9		0
617		63926.9		0
616		65117.9		0
615		64204.8		0
614		63515		0
613		63740.4		0
612		64622		0
611		63743.8		0
610		64373.9		0
609		64317.2		0
608		64551.7		0
607		64097.4		0
606		64478.8		0
605		63592.9		0
604		64200.5		0
603		64781.1		0
602		64530.1		0
601		64917.2		0
600		64712.5		0
599		64878		0
598		64615.7		0
597		64981.7		0
596		65149.5		0
595		64930		0
594		65044.4		0
593		64897.8		0
592		65006.8		0
591		64707.7		0
590		64711.8		0
589		64357.6		0
588		64540.1		0
587		64905.1		0
586		65260		0
585		64596.2		0
584		64997.9		0
583		64998.5		0
582		65184.6		0
581		65809.8		0
580		65720.7		0
579		65713.8		0
578		64244.4		0
577		64761.8		0
576		64383.2		0
575		65224.1		0
574		65133.6		0
573		65231.2		0
572		64256.3		0
571		65323.1		0
570		64888.1		0
569		64829		0
568		64906		0
567		65288.6		0
566		65042		0
565		65258.7		0
564		65443.2		0
563		65730		0
562		65246.1		0
561		64847.3		0
560		65167.5		0
559		65692.5		0
558		65320.9		0
557		65335.8		0
556		66113.2		0
555		65440.3		0
554		65601.1		0
553		65996.3		0
552		66158.7		0
551		65607.5		0
550		66206.9		0
549		66712.2		0
548		67314.2		0
547		66829.3		0
546		66333.6		0
545		65726.8		65836.7
544		65449.5		65017.6
543		63876.3		63748
542		61918.3		61999.3
541		60203.3		60155.6
540		58345.2		58828
539		57935.7		58799.9
538		60163.5		58768.8
537		66257.3		58642.5
536		77717.3		58281
535		88474.3		57578.4
534		96897.9		56497.3
533		104194		55074.3
532		111453		53339.3
531		111509		51379.8
530		101225		49392.4
529		82876.8		47672.4
528		64283.5		46444.2
527		51633.9		45750.5
526		46500.5		45455.6
525		45337.4		45327.2
524		44143.7		0
523		44556.6		0
522		44543.8		0
521		43826.8		0
520		44216.6		0
519		44298.7		0
518		44302.6		0
517		45078.8		0
516		46457.6		0
515		46648.1		0
514		47190.3		0
513		47489.8		0
512		48143.7		0
511		48020		0
510		47646		0
509		46528.8		0
508		45407.2		0
507		44995.2		0
506		43540.5		0
505		43269.3		0
504		42211.3		0
503		41172.7		0
502		41557.5		0
501		41114.4		0
500		41214.5		0
499		40648		0
498		40387.8		0
497		40385.7		0
496		40827.4		0
495		39988.8		0
494		39784.5		0
493		40128.4		0
492		39619.6		0
491		39854.6		0
490		40645.3		0
489		40587.1		0
488		41072.4		0
487		40550.3		0
486		40386.3		0
485		40467.1		0
484		40558.9		0
483		39834.1		0
482		40466		0
481		40160.5		0
480		40033		0
479		40361.4		0
478		40419.7		0
477		40470.4		0
476		39824.6		0
475		40534.4		0
474		40514.9		0
473		40278.4		0
472		40286.1		0
471		40314.5		0
470		40486.1		0
469		40747.1		0
468		41342.8		0
467		40464.8		0
466		40634.3		0
465		40579.9		0
464		41013.3		0
463		40840.1		0
462		40689.4		0
461		41153.8		0
460		40586.2		0
459		40731.6		0
458		39995.6		0
457		40357.1		0
456		39972.6		0
455		40409.6		0
454		40778.7		0
453		40681.2		0
452		40637.2		0
451		40731.8		0
450		41413.7		0
449		41647.4		0
448		41326.9		0
447		41386.9		0
446		41724.6		0
445		41730		0
444		41590.7		0
443		40844.5		0
442		41701.6		0
441		41478		0
440		41849.3		0
439		41794.2		0
438		41802.9		0
437		41702.9		0
436		42040.3		0
435		41673		0
434		42942.1		0
433		42151.4		0
432		42611.2		0
431		42756.2		0
430		42731.2		0
429		42542.1		0
428		41884.9		0
427		42108.3		0
426		42560		0
425		42821.2		0
424		42897.6		0
423		45190.7		0
422		46978		0
421		49345.3		0
420		51125.3		0
419		53007.7		0
418		53874.6		0
417		54252.6		0
416		54302.6		0
415		51385.9		0
414		47404.4		0
413		44146.8		0
412		41549.5		0
411		38634.2		0
410		37000.1		0
409		36449.3		0
408		35934.6		0
407		36659.2		0
406		38476		0
405		41554.4		0
404		45786.8		0
403		50878.6		0
402		54956.1		0
401		56753.1		0
400		57972.2		0
399		57555.5		0
398		54119.6		0
397		48936		0
396		41230.5		0
395		34731.2		0
394		30385.3		0
393		27940.7		0
392		27571.5		0
391		26449.4		0
390		25798.9		0
389		25218.9		0
388		25522.9		0
387		25038		0
386		25231.7		0
385		24828.1		0
384		24846.7		0
383		25247.2		0
382		25074.7		0
381		25386.6		0
380		24864.1		0
379		24506.6		0
378		24610.3		0
377		25133.6		0
376		25193.9		0
375		25185.3		0
374		24664.8		0
373		24362.8		0
372		24712.9		0
371		24526.9		0
370		24341.8		0
369		24373.9		0
368		24604.6		0
367		24667.7		0
366		24611.5		0
365		24641.5		0
364		24550.2		0
363		24350.1		0
362		24518.2		0
361		24647.9		0
360		24811.9		0
359		24962.9		0
358		24456.9		0
357		24591.3		0
356		24576.8		0
355		24550.5		0
354		24565.1		0
353		24839.8		0
352		24625.8		0
351		24652		0
350		24498.9		0
349		24645.5		0
348		25078.7		0
347		25055.1		0
346		24820.7		0
345		24668.3		0
344		25246.5		0
343		25023.4		0
342		25041.2		0
341		25021.6		0
340		25194.4		0
339		25159.5		0
338		24871.5		0
337		24801.9		0
336		25269.4		0
335		25208.1		0
334		25477.4		0
333		25581.6		0
332		25083.8		0
331		25024		0
330		25431.4		0
329		25437		0
328		25416		0
327		24873.5		0
326		25116.5		0
325		25039.5		0
324		25134.3		0
323		25218.5		0
322		25028.1		0
321		25177.5		0
320		25676.8		0
319		25815.2		0
318		26355.6		0
317		25938.7		0
316		25728.6		0
315		25462.7		0
314		25011.6		0
313		25759.2		0
312		25910		0
311		25686.4		0
310		26141.9		0
309		26038		0
308		26376.9		0
307		25528.1		0
306		25391.1		0
305		26264		0
304		25842.8		0
303		26105.9		0
302		26117.4		0
301		26363.5		0
300		26052.7		0
299		26496.1		0
298		25906.8		0
297		26288.6		0
296		25952.2		0
295		26224.1		0
294		26340.2		0
293		26249.6		0
292		26821.1		0
291		27119.9		0
290		27839.7		0
289		27995.4		0
288		28220		0
287		28025.7		0
286		28588.1		0
285		27970.9		0
284		28212.5		0
283		27830.3		0
282		27190.6		0
281		26369.5		0
280		25865.2		0
279		26238.3		0
278		26008.8		0
277		25574.1		0
276		26204.7		0
275		25912.1		0
274		25916		0
273		26149.6		0
272		26288.6		0
271		26383.8		0
270		26304.7		0
269		26623.8		0
268		27147		0
267		27142.2		0
266		27102.7		0
265		27303.3		0
264		27668.2		0
263		27858		0
262		27947.1		0
261		28289.8		0
260		28678.4		0
259		28953.6		0
258		29216.9		0
257		28901.4		0
256		29044.3		0
255		29431.1		0
254		29686.3		0
253		29831		0
252		29236.5		0
251		29664.8		0
250		29560.5		0
249		28523		0
248		27660.5		0
247		26941.1		0
246		25637.1		0
245		24860.4		0
244		24664.9		0
243		26089.2		0
242		29514.4		0
241		34860.5		0
240		40938		41289
239		48068.6		40697.2
238		55168.8		39504.5
237		61573.2		37201
236		64091.2		33864.6
235		61973.4		29788.8
234		57629.7		25370.5
233		50881		20988.6
232		41782.8		16965.2
231		30587.4		13652.9
230		20436.3		11291.3
229		13578.4		9896.36
228		10189.8		9238
227		9520.41		8984.32
226		9109.61		8898.11
225		9040.67		8852.44
224		8952.28		8826.45
223		8950.33		8802.43
222		8504.68		0
221		8997.29		0
220		8314.84		0
219		8715.79		0
218		8546.07		0
217		8832.09		0
216		8829.49		0
215		8782.54		0
214		8916.23		0
213		8809.12		0
212		8576.22		0
211		8474.31		0
210		8352.42		0
209		9011.19		0
208		8619		0
207		8630.74		0
206		8956.19		0
205		8935.09		0
204		8832.09		0
203		8801.61		0
202		8928.46		0
201		8699.98		0
200		8788.93		0
199		8879.67		0
198		8735.76		0
197		8750.95		0
196		8798.11		0
195		8684.45		0
194		8901.37		0
193		8701.83		0
192		8744.71		0
191		8886.14		0
190		8669.69		0
189		8581.65		0
188		8548.42		0
187		8778.62		0
186		8986.84		0
185		8761.63		0
184		8827.61		0
183		8979.24		0
182		9190.56		0
181		9219.48		0
180		8884.53		0
179		8845.98		0
178		8795.35		0
177		8923.49		0
176		8641.53		0
175		8756.39		0
174		8854.8		0
173		8864.32		0
172		9036.59		0
171		8924.14		0
170		8747.73		0
169		9175.42		0
168		9101.01		0
167		8993.96		0
166		8932.8		0
165		8858.39		0
164		9096.46		0
163		9266.46		0
162		9308.12		0
161		8871.64		0
160		8973.83		0
159		8941.37		0
158		8924.98		0
157		8816.56		0
156		9048.82		0
155		9142.3		0
154		9251.29		0
153		9276.4		0
152		9079		0
151		9491.09		0
150		9107.45		0
149		8839.41		0
148		9358.14		0
147		9370.23		0
146		9198.63		0
145		9491.25		0
144		9295.23		0
143		9279.22		0
142		9626.1		0
141		9607.3		0
140		9190.84		0
139		9606.64		0
138		9352.14		0
137		9644.64		0
136		9393.29		0
135		9311.78		0
134		9419.45		0
133		9555.34		0
132		9645.18		0
131		9651.15		0
130		9569.56		0
129		9709.89		0
128		9761.6		0
127		9997.34		0
126		9876.27		0
125		9765.56		0
124		9931.95		0
123		9572.8		0
122		9586.39		0
121		9420.58		0
120		9706.08		0
119		9777.35		0
118		9951.63		0
117		9888.2		0
116		10030.6		0
115		10105.1		0
114		10777.7		0
113		10691.6		0
112		11236.1		0
111		11084		0
110		11390.4		0
109		11417.4		0
108		11741.2		0
107		11235		0
106		11271.8		0
105		11518.3		0
104		11069.5		0
103		10802.2		0
102		9859.08		0
101		10214.3		0
100		9993.39		0
99		9386.34		0
98		9292.31		0
97		8987.74		0
96		9013.45		0
95		8967.5		0
94		9114.05		0
93		9089.1		0
92		8830.78		0
91		9101.69		0
90		9430.98		0
89		9398.31		0
88		9761.91		0
87		9329.93		0
86		9464.33		0
85		9879.13		0
84		9740.61		0
83		9696.37		0
82		9926.13		0
81		9767.76		0
80		9677.95		0
79		9771.87		0
78		9550.2		0
77		9598.12		0
76		9957.28		0
75		9649.86		0
74		10502.1		0
73		10694.5		0
72		11213.5		0
71		11261.5		0
70		12064.7		0
69		12654		0
68		13373.6		0
67		13030.3		0
66		13408		0
65		13536		0
64		12771.8		0
63		11654.6		0
62		10956.1		0
61		9880.7		0
60		8442.73		0
59		7363.65		0
58		6577.55		0
57		6057.84		0
56		5749.29		0
55		5242.02		0
54		5246.56		0
53		5166.01		0
52		5092.13		0
51		5231		0
50		5868.55		0
49		6204.83		0
48		6568.59		0
47		7501.17		0
46		8149.73		0
45		8730.31		0
44		8975.48		0
43		9578.39		0
42		8849.57		0
41		8478.63		0
40		7202.12		0
39		6435.03		0
38		5388.88		0
37		4167.42		0
36		3519.06		0
35		3255.14		0
34		2759.62		0
33		2895.64		0
32		2775.02		0
31		3059.53		0
30		3201.03		0
29		3389.09		0
28		3789.59		0
27		4169.12		0
26		4466.47		0
25		4524.27		0
24		4630.45		0
23		4534.15		0
22		4138.48		0
21		3429.47		0
20		2852.15		0
19		2545.94		0
18		1890.22		0
17		1854.87		0
16		1793.9		0
15		2097.45		0
14		2385.8		0
13		2873.24		0
12		3461.14		0
11		3713.85		0
10		3834.63		0
9		4239.21		0
8		4195.94		0
7		3968.79		0
6		3308.1		0
5		2665.2		0
4		2254.88		0
3		1424.26		0
2		903.791		0
1		555.068		0
0		290.61		0
-1		132.884		0
-2		60.2972		0
-3		49.7189		0
-4		48.3936		0
-5		35.2289		0
-6		35.5823		0
-7		35.3574		0
-8		26.1928		0
-9		24.8916		0
-10		43.1727		0

## Sheet: Peak Table
Peak Table :
	Name	Start BE	Peak BE	End BE	Height CPS	FWHM eV	Area (P) CPS.eV	Area (N) TPP-2M	Atomic %	Peak Type	Q	SF ALTHERMO1	TXFN	Backgnd	PP Height CPS	PP Hgt (N)	PP At. %	Title	File Name
	Mo 3d	240	234.5	223.06	32731.4	6.95	228212	0.02	9.02	Standard	1	11.008	12249.6	Smart	53023.1	0	12.59	XPS Survey	C:\Users\expert\Documents\User Files\Shobha Mantripragada\Dr Bishnu pH 7\pH 7\Mono 500µm\Charge Compensation\pH 7 - 1\XPS Survey.VGD
	O 1s	545	531.39	525	60335.2	6.29	377980	0.17	67.51	Standard	1	2.881	12738	Smart	66171.5	0.01	70.97	XPS Survey	C:\Users\expert\Documents\User Files\Shobha Mantripragada\Dr Bishnu pH 7\pH 7\Mono 500µm\Charge Compensation\pH 7 - 1\XPS Survey.VGD
	Co2p	812	782.88	771	55651.8	7.68	687735	0.06	23.46	Standard	1	18.235	13222.7	Smart	80253.5	0	16.44	XPS Survey	C:\Users\expert\Documents\User Files\Shobha Mantripragada\Dr Bishnu pH 7\pH 7\Mono 500µm\Charge Compensation\pH 7 - 1\XPS Survey.VGD
